# Supplementary material for: Defining super-enhancers by highly ranked histone H4 multi-acetylation levels identifies transcription factors associated with glioblastoma stem-like properties
Source: BMC Genomics. 2023 Sep 27;24:574. doi: 10.1186/s12864-023-09659-w (PMC10523799; doi:10.1186/s12864-023-09659-w)
Supplement: Supplementary file 2 — Additional file 2: Table S1. Pairwise interactions among ChIP-seq peaks across three cell lines (Excel). Table S2. H4K5acK8ac- and H3K27ac-preferred promoters and enhancers that were differentially expressed upon JQ1 treatment in 0316-GSC cells (Excel). Table S3. Gene set enrichment analysis of genes differentially expressed between JQ1 and DMSO (vehicle control) treatment in three cell lines (Excel). Table S4. Cellular and molecular categorization of genes with H4K5acK8ac- or H3K27ac-preferred promoters or SEs in 0316-GSC cells (Excel). Table S5. Genes associated with H4K5acK8ac- and H3K27ac-preferred SEs across the three cell lines (Excel). Table S6. List of all primers and gRNAs used in this study (Excel). [file 12864_2023_9659_MOESM2_ESM.zip]

Archive with 16 entries (15 files):
- Das_et_al_Supplementary_Tables/
- __MACOSX/._Das_et_al_Supplementary_Tables
- Das_et_al_Supplementary_Tables/Table S5.xls
- __MACOSX/Das_et_al_Supplementary_Tables/._Table S5.xls
- Das_et_al_Supplementary_Tables/Table S4.xls
- __MACOSX/Das_et_al_Supplementary_Tables/._Table S4.xls
- Das_et_al_Supplementary_Tables/Table S6.xls
- __MACOSX/Das_et_al_Supplementary_Tables/._Table S6.xls
- Das_et_al_Supplementary_Tables/Table S3.xls
- __MACOSX/Das_et_al_Supplementary_Tables/._Table S3.xls
- Das_et_al_Supplementary_Tables/.DS_Store
- __MACOSX/Das_et_al_Supplementary_Tables/._.DS_Store
- Das_et_al_Supplementary_Tables/Table S2.xls
- __MACOSX/Das_et_al_Supplementary_Tables/._Table S2.xls
- Das_et_al_Supplementary_Tables/Table S1.xls
- __MACOSX/Das_et_al_Supplementary_Tables/._Table S1.xls
