# Supplementary material for: Defining super-enhancers by highly ranked histone H4 multi-acetylation levels identifies transcription factors associated with glioblastoma stem-like properties
Source: BMC Genomics. 2023 Sep 27;24:574. doi: 10.1186/s12864-023-09659-w (PMC10523799; doi:10.1186/s12864-023-09659-w)
Supplement: Supplementary file 2 — Additional file 2: Table S1. Pairwise interactions among ChIP-seq peaks across three cell lines (Excel). Table S2. H4K5acK8ac- and H3K27ac-preferred promoters and enhancers that were differentially expressed upon JQ1 treatment in 0316-GSC cells (Excel). Table S3. Gene set enrichment analysis of genes differentially expressed between JQ1 and DMSO (vehicle control) treatment in three cell lines (Excel). Table S4. Cellular and molecular categorization of genes with H4K5acK8ac- or H3K27ac-preferred promoters or SEs in 0316-GSC cells (Excel). Table S5. Genes associated with H4K5acK8ac- and H3K27ac-preferred SEs across the three cell lines (Excel). Table S6. List of all primers and gRNAs used in this study (Excel). [file 12864_2023_9659_MOESM2_ESM.zip › Das_et_al_Supplementary_Tables/Table S5.xls]

## Sheet: 0316-GSC.H4K5acK8ac-pref.SE_255
PeakID	Chr	Start	End	Rank	Associated Genes & Location
2_GSC316_H4K5acK8ac_Pooled_peak_29020_lociStitched	chr7	27189669	27201351	57	HOXA7 (+788)
9_GSC316_H4K5acK8ac_Pooled_peak_2388_lociStitched	chr1	182570811	182604406	62	RGS16 (-14066), RGS8 (+54440)
6_GSC316_H4K5acK8ac_Pooled_peak_23010_lociStitched	chr3	141111856	141132558	65	RASA2 (-83684), ZBTB38 (+15553)
3_GSC316_H4K5acK8ac_Pooled_peak_16959_lociStitched	chr2	16145876	16155370	95	MYCN (+69937)
8_GSC316_H4K5acK8ac_Pooled_peak_5625_lociStitched	chr11	78028937	78066723	103	GAB2 (+81022), USP35 (+147877)
2_GSC316_H4K5acK8ac_Pooled_peak_15217_lociStitched	chr19	3648923	3656700	106	CACTIN (-25999), PIP5K1C (+47665)
3_GSC316_H4K5acK8ac_Pooled_peak_14296_lociStitched	chr17	77696034	77715784	116	CBX2 (-46022), ENPP7 (+1228)
3_GSC316_H4K5acK8ac_Pooled_peak_17838_lociStitched	chr2	85663973	85674285	118	MAT2A (-97159), CAPG (-31453)
6_GSC316_H4K5acK8ac_Pooled_peak_27189_lociStitched	chr6	23649931	23660093	122	NRSN1 (-471338)
1_GSC316_H4K5acK8ac_Pooled_peak_2808_lociStitched	chr1	218666206	218669592	123	LYPLAL1 (-679287), TGFB2 (+148322)
4_GSC316_H4K5acK8ac_Pooled_peak_9388_lociStitched	chr14	72915749	72928651	125	DPF3 (+438609), RGS6 (+523044)
2_GSC316_H4K5acK8ac_Pooled_peak_10722_lociStitched	chr15	78607949	78615613	128	CRABP1 (-20885), WDR61 (-19645)
1_GSC316_H4K5acK8ac_Pooled_peak_27184_lociStitched	chr6	23632393	23636755	132	NRSN1 (-491776)
1_GSC316_H4K5acK8ac_Pooled_peak_15610_lociStitched	chr19	14358213	14360762	140	CD97 (-132768), LPHN1 (-42489)
3_GSC316_H4K5acK8ac_Pooled_peak_28775_lociStitched	chr7	8418277	8423766	150	ICA1 (-119111), NXPH1 (-52563)
1_GSC316_H4K5acK8ac_Pooled_peak_13023_lociStitched	chr17	28994174	28996550	154	TBC1D29 (+111232), CRLF3 (+156432)
4_GSC316_H4K5acK8ac_Pooled_peak_14173_lociStitched	chr17	74476370	74503046	158	RHBDF2 (+7781), AANAT (+40275)
2_GSC316_H4K5acK8ac_Pooled_peak_28832_lociStitched	chr7	14234009	14249595	159	ETV1 (-212231), DGKB (+701184)
3_GSC316_H4K5acK8ac_Pooled_peak_28562_lociStitched	chr7	131743	150491	165	FAM20C (-51852)
3_GSC316_H4K5acK8ac_Pooled_peak_16987_lociStitched	chr2	19277414	19281469	167	NT5C1B-RDH14 (-508614), OSR1 (+277235)
3_GSC316_H4K5acK8ac_Pooled_peak_29552_lociStitched	chr7	76008531	76023411	170	YWHAG (-27623), SRCRB4D (+23041)
5_GSC316_H4K5acK8ac_Pooled_peak_9344_lociStitched	chr14	69281274	69292150	173	ZFP36L1 (-26755), ACTN1 (+159244)
6_GSC316_H4K5acK8ac_Pooled_peak_6504_lociStitched	chr12	13879947	13897920	178	GRIN2B (+244119), EMP1 (+539284)
4_GSC316_H4K5acK8ac_Pooled_peak_9365_lociStitched	chr14	70446322	70457916	179	SMOC1 (+105986), SLC8A3 (+203668)
2_GSC316_H4K5acK8ac_Pooled_peak_13052_lociStitched	chr17	30399877	30412586	181	RHOT1 (-63253), LRRC37B (+58071)
2_GSC316_H4K5acK8ac_Pooled_peak_22958_lociStitched	chr3	136467991	136472521	185	STAG1 (+954)
6_GSC316_H4K5acK8ac_Pooled_peak_32615_lociStitched	chr9	96918609	96929497	187	ZNF169 (-97540), PTPDC1 (+77307)
3_GSC316_H4K5acK8ac_Pooled_peak_17720_lociStitched	chr2	70358736	70370988	189	PCBP1 (+50277), TIA1 (+110911)
1_GSC316_H4K5acK8ac_Pooled_peak_17271_lociStitched	chr2	37602509	37605895	190	QPCT (+32485), CDC42EP3 (+295132)
3_GSC316_H4K5acK8ac_Pooled_peak_18310_lociStitched	chr2	119067005	119078827	193	INSIG2 (+226866), EN1 (+532338)
1_GSC316_H4K5acK8ac_Pooled_peak_22347_lociStitched	chr3	60787976	60790925	200	FHIT (+447682)
5_GSC316_H4K5acK8ac_Pooled_peak_19243_lociStitched	chr2	220561324	220578502	203	SLC4A3 (+77621)
1_GSC316_H4K5acK8ac_Pooled_peak_23544_lociStitched	chr3	182009068	182011845	207	ATP11B (-500831), SOX2 (+580735)
4_GSC316_H4K5acK8ac_Pooled_peak_28667_lociStitched	chr7	4680973	4691616	210	FOXK1 (-35645)
2_GSC316_H4K5acK8ac_Pooled_peak_28782_lociStitched	chr7	9270468	9282915	215	NXPH1 (+803107)
3_GSC316_H4K5acK8ac_Pooled_peak_7254_lociStitched	chr12	76235017	76243350	218	KRR1 (-333783), PHLDA1 (+188528)
3_GSC316_H4K5acK8ac_Pooled_peak_21770_lociStitched	chr3	16089924	16107564	219	ANKRD28 (-197466), GALNT15 (-117412)
5_GSC316_H4K5acK8ac_Pooled_peak_19365_lociStitched	chr2	232468519	232486731	222	PTMA (-95601), NMUR1 (-82419)
2_GSC316_H4K5acK8ac_Pooled_peak_7346_lociStitched	chr12	92896303	92900102	224	PLEKHG7 (-232108), CLLU1 (+80468)
1_GSC316_H4K5acK8ac_Pooled_peak_10012_lociStitched	chr15	38879787	38882579	225	THBS1 (-992111), RASGRP1 (-24176)
3_GSC316_H4K5acK8ac_Pooled_peak_17366_lociStitched	chr2	43327323	43333540	227	HAAO (-310700), ZFP36L2 (+123316)
3_GSC316_H4K5acK8ac_Pooled_peak_13618_lociStitched	chr17	49688804	49696684	229	UTP18 (+354855), CA10 (+543343)
3_GSC316_H4K5acK8ac_Pooled_peak_22676_lociStitched	chr3	115376617	115380504	235	GAP43 (+36204), LSAMP (+785817)
2_GSC316_H4K5acK8ac_Pooled_peak_15207_lociStitched	chr19	3403732	3408346	238	NFIC (+39455), C19orf77 (+74501)
1_GSC316_H4K5acK8ac_Pooled_peak_28890_lociStitched	chr7	20258533	20261219	240	MACC1 (-2863)
2_GSC316_H4K5acK8ac_Pooled_peak_30393_lociStitched	chr7	153370740	153374503	242	DPP6 (-377143), ACTR3B (+915788)
1_GSC316_H4K5acK8ac_Pooled_peak_325_lociStitched	chr1	17066131	17067334	243	CROCC (-181712), NBPF1 (-126751)
2_GSC316_H4K5acK8ac_Pooled_peak_32748_lociStitched	chr9	107752676	107756594	251	SLC44A1 (-252268), ABCA1 (-64117)
10_GSC316_H4K5acK8ac_Pooled_peak_30964_lociStitched	chr8	61917048	61950874	258	CLVS1 (-266553), CHD7 (+342624)
5_GSC316_H4K5acK8ac_Pooled_peak_17546_lociStitched	chr2	55347443	55366970	260	RPS27A (-102331), RTN4 (-79527)
1_GSC316_H4K5acK8ac_Pooled_peak_10077_lociStitched	chr15	41912827	41914835	262	MGA (-38779), TYRO3 (+62599)
4_GSC316_H4K5acK8ac_Pooled_peak_5379_lociStitched	chr11	66769710	66774982	264	SYT12 (-1903)
1_GSC316_H4K5acK8ac_Pooled_peak_28909_lociStitched	chr7	21001937	21005166	265	SP4 (-464100), SP8 (-177047)
5_GSC316_H4K5acK8ac_Pooled_peak_12878_lociStitched	chr17	19350174	19368728	267	SLC47A1 (-77716), RNF112 (+44944)
3_GSC316_H4K5acK8ac_Pooled_peak_12806_lociStitched	chr17	17306906	17320846	268	MED9 (-66424), NT5M (+107227)
1_GSC316_H4K5acK8ac_Pooled_peak_23390_lociStitched	chr3	170805250	170808536	270	SLC2A2 (-62354), TNIK (+371304)
2_GSC316_H4K5acK8ac_Pooled_peak_30392_lociStitched	chr7	153153178	153156752	271	DPP6 (-594800), ACTR3B (+698131)
1_GSC316_H4K5acK8ac_Pooled_peak_26538_lociStitched	chr5	148667549	148669684	272	GRPEL2 (-56376), AFAP1L1 (+17183)
1_GSC316_H4K5acK8ac_Pooled_peak_324_lociStitched	chr1	16993257	16994327	273	CROCC (-254653), NBPF1 (-53810)
2_GSC316_H4K5acK8ac_Pooled_peak_22483_lociStitched	chr3	84156166	84159434	274	NONE
1_GSC316_H4K5acK8ac_Pooled_peak_21181_lociStitched	chr22	36552147	36553817	280	RBFOX2 (-128509), APOL3 (+3995)
1_GSC316_H4K5acK8ac_Pooled_peak_13908_lociStitched	chr17	63118810	63120278	284	GNA13 (-66587), RGS9 (-14048)
2_GSC316_H4K5acK8ac_Pooled_peak_13730_lociStitched	chr17	56708462	56710830	288	SEPT4 (-91467), TEX14 (+59738)
7_GSC316_H4K5acK8ac_Pooled_peak_11757_lociStitched	chr16	50626501	50648315	289	NKD1 (+55167), SNX20 (+77855)
1_GSC316_H4K5acK8ac_Pooled_peak_27356_lociStitched	chr6	30582412	30586180	293	MRPS18B (-1190), PPP1R10 (+725)
1_GSC316_H4K5acK8ac_Pooled_peak_10607_lociStitched	chr15	74391639	74393357	294	ISLR2 (-29217), GOLGA6A (-17607)
8_GSC316_H4K5acK8ac_Pooled_peak_28977_lociStitched	chr7	24860973	24883170	297	DFNA5 (-74340), OSBPL3 (+147735)
6_GSC316_H4K5acK8ac_Pooled_peak_3316_lociStitched	chr10	6780353	6799482	299	PRKCQ (-167655), SFMBT2 (+661385)
2_GSC316_H4K5acK8ac_Pooled_peak_20568_lociStitched	chr21	30848479	30860974	303	BACH1 (+182990), GRIK1 (+457503)
1_GSC316_H4K5acK8ac_Pooled_peak_25208_lociStitched	chr5	4229632	4232321	305	ADAMTS16 (-909466), IRX1 (+634809)
4_GSC316_H4K5acK8ac_Pooled_peak_32894_lociStitched	chr9	117132267	117160675	306	AKNA (+10214), ORM2 (+54322)
3_GSC316_H4K5acK8ac_Pooled_peak_13999_lociStitched	chr17	68308701	68311503	307	KCNJ2 (+144426)
2_GSC316_H4K5acK8ac_Pooled_peak_30199_lociStitched	chr7	137869961	137872855	309	TRIM24 (-273671), AKR1D1 (+110185)
7_GSC316_H4K5acK8ac_Pooled_peak_17796_lociStitched	chr2	74800463	74814920	310	DOK1 (+26479), M1AP (+67472)
6_GSC316_H4K5acK8ac_Pooled_peak_17134_lociStitched	chr2	27937708	27961888	313	SUPT7L (-63122), MRPL33 (-44786)
1_GSC316_H4K5acK8ac_Pooled_peak_3878_lociStitched	chr10	79935439	79938573	314	ZMIZ1 (-891786), RPS24 (+143488)
4_GSC316_H4K5acK8ac_Pooled_peak_2140_lociStitched	chr1	161359326	161370364	315	FCGR2A (-110375), SDHC (+80798)
1_GSC316_H4K5acK8ac_Pooled_peak_10167_lociStitched	chr15	45663367	45666092	316	GATM (+6261), SLC28A2 (+120302)
1_GSC316_H4K5acK8ac_Pooled_peak_17527_lociStitched	chr2	54501016	54502911	317	SPTBN1 (-181458), TSPYL6 (-18555)
1_GSC316_H4K5acK8ac_Pooled_peak_15259_lociStitched	chr19	4877414	4879408	319	KDM4B (-90721), PLIN3 (-10631)
3_GSC316_H4K5acK8ac_Pooled_peak_8085_lociStitched	chr13	31438591	31448943	320	MEDAG (-36561), ALOX5AP (+134122)
5_GSC316_H4K5acK8ac_Pooled_peak_5076_lociStitched	chr11	48116267	48132110	321	OR4B1 (-114155), PTPRJ (+122076)
7_GSC316_H4K5acK8ac_Pooled_peak_16809_lociStitched	chr2	6208735	6223197	322	SOX11 (+383167), CMPK2 (+789861)
1_GSC316_H4K5acK8ac_Pooled_peak_321_lociStitched	chr1	16840255	16841672	323	NECAP2 (+73733), NBPF1 (+99018)
1_GSC316_H4K5acK8ac_Pooled_peak_22846_lociStitched	chr3	128399165	128400917	324	RAB7A (-44924), RPN1 (-30349)
3_GSC316_H4K5acK8ac_Pooled_peak_6577_lociStitched	chr12	24908314	24914111	325	SOX5 (-808576), BCAT1 (+144796)
1_GSC316_H4K5acK8ac_Pooled_peak_31902_lociStitched	chr9	6680347	6682405	326	KDM4C (-76280), GLDC (-35726)
1_GSC316_H4K5acK8ac_Pooled_peak_10584_lociStitched	chr15	72928426	72930362	327	GOLGA6B (-17685), ARIH1 (+162727)
3_GSC316_H4K5acK8ac_Pooled_peak_7121_lociStitched	chr12	58258251	58264270	328	XRCC6BP1 (-74099), CTDSP2 (-20739)
1_GSC316_H4K5acK8ac_Pooled_peak_16798_lociStitched	chr2	3651289	3654123	330	ALLC (-53079), COLEC11 (+3210)
2_GSC316_H4K5acK8ac_Pooled_peak_12717_lociStitched	chr17	9628089	9632374	331	DHRS7C (+64382), USP43 (+81378)
3_GSC316_H4K5acK8ac_Pooled_peak_13841_lociStitched	chr17	59563214	59575068	332	TBX4 (+35334), NACA2 (+99422)
2_GSC316_H4K5acK8ac_Pooled_peak_25166_lociStitched	chr5	372926	375284	333	C5orf55 (+69153), AHRR (+69814)
4_GSC316_H4K5acK8ac_Pooled_peak_12376_lociStitched	chr16	87839549	87843845	337	KLHDC4 (-42142), SLC7A5 (+61397)
8_GSC316_H4K5acK8ac_Pooled_peak_30111_lociStitched	chr7	131284900	131306737	339	PODXL (-54453), PLXNA4 (+966241)
3_GSC316_H4K5acK8ac_Pooled_peak_4825_lociStitched	chr11	27464523	27467280	340	LGR4 (+28391), BBOX1 (+403393)
1_GSC316_H4K5acK8ac_Pooled_peak_17014_lociStitched	chr2	20549814	20551753	343	RHOB (-96051), PUM2 (-23640)
2_GSC316_H4K5acK8ac_Pooled_peak_21415_lociStitched	chr22	43328782	43331406	344	ARFGAP3 (-76686), PACSIN2 (+81057)
2_GSC316_H4K5acK8ac_Pooled_peak_29306_lociStitched	chr7	51322395	51324821	345	GRB10 (-523558), COBL (+60888)
1_GSC316_H4K5acK8ac_Pooled_peak_32650_lociStitched	chr9	98809725	98812579	346	ERCC6L2 (+173169), HSD17B3 (+253282)
4_GSC316_H4K5acK8ac_Pooled_peak_21959_lociStitched	chr3	42773315	42788885	349	HHATL (-36781), HIGD1A (+64825)
3_GSC316_H4K5acK8ac_Pooled_peak_22261_lociStitched	chr3	53293183	53305068	351	TKT (-9088), DCP1A (+82528)
2_GSC316_H4K5acK8ac_Pooled_peak_33172_lociStitched	chr9	132174628	132177161	354	NTMT1 (-195268), PPP2R4 (+302298)
3_GSC316_H4K5acK8ac_Pooled_peak_22694_lociStitched	chr3	118706106	118711982	355	IGSF11 (+44691)
4_GSC316_H4K5acK8ac_Pooled_peak_27129_lociStitched	chr6	18527929	18538226	356	RNF144B (+145497)
3_GSC316_H4K5acK8ac_Pooled_peak_7692_lociStitched	chr12	120729493	120731421	357	PXN (-26894), SIRT4 (-9667)
3_GSC316_H4K5acK8ac_Pooled_peak_17498_lociStitched	chr2	48641620	48647955	360	PPP1R21 (-23148), FOXN2 (+102939)
2_GSC316_H4K5acK8ac_Pooled_peak_18866_lociStitched	chr2	182642986	182646440	362	SSFA2 (-111902), NEUROD1 (-99110)
2_GSC316_H4K5acK8ac_Pooled_peak_11944_lociStitched	chr16	64014332	64017350	363	NONE
2_GSC316_H4K5acK8ac_Pooled_peak_14030_lociStitched	chr17	69970730	69972845	364	SOX9 (-145373)
4_GSC316_H4K5acK8ac_Pooled_peak_19265_lociStitched	chr2	223169720	223186234	365	SGPP2 (-111259), PAX3 (-14277)
2_GSC316_H4K5acK8ac_Pooled_peak_31085_lociStitched	chr8	78920428	78924318	367	PKIA (-506001)
1_GSC316_H4K5acK8ac_Pooled_peak_14340_lociStitched	chr17	78427749	78429497	370	NPTX1 (+21781), ENDOV (+39656)
1_GSC316_H4K5acK8ac_Pooled_peak_8743_lociStitched	chr14	23475615	23477253	373	AJUBA (-24583), C14orf93 (+2926)
3_GSC316_H4K5acK8ac_Pooled_peak_14435_lociStitched	chr17	80250205	80259394	374	CSNK1D (-23193), CD7 (+20678)
2_GSC316_H4K5acK8ac_Pooled_peak_25820_lociStitched	chr5	81642252	81644861	381	ATP6AP1L (+68276), TMEM167A (+729758)
2_GSC316_H4K5acK8ac_Pooled_peak_29283_lociStitched	chr7	47727761	47731689	384	TNS3 (-150526), C7orf69 (-105164)
2_GSC316_H4K5acK8ac_Pooled_peak_4646_lociStitched	chr11	10323794	10330358	387	ADM (+445)
4_GSC316_H4K5acK8ac_Pooled_peak_18181_lociStitched	chr2	110857619	110860864	393	MALL (+14901), LIMS3 (+203237)
5_GSC316_H4K5acK8ac_Pooled_peak_18406_lociStitched	chr2	129381429	129398604	394	HS6ST1 (-313866)
1_GSC316_H4K5acK8ac_Pooled_peak_31931_lociStitched	chr9	12813463	12815690	395	TYRP1 (+121142), MPDZ (+464986)
1_GSC316_H4K5acK8ac_Pooled_peak_26175_lociStitched	chr5	124819422	124822572	398	GRAMD3 (-874827), ZNF608 (-739879)
4_GSC316_H4K5acK8ac_Pooled_peak_26167_lociStitched	chr5	124705460	124711015	399	GRAMD3 (-987586), ZNF608 (-627120)
6_GSC316_H4K5acK8ac_Pooled_peak_5853_lociStitched	chr11	109652119	109656762	401	ZC3H12C (-309646), C11orf87 (+361595)
3_GSC316_H4K5acK8ac_Pooled_peak_9729_lociStitched	chr14	101143640	101160318	402	BEGAIN (-117572), DLK1 (-41185)
5_GSC316_H4K5acK8ac_Pooled_peak_4348_lociStitched	chr10	130324247	130336574	406	MGMT (-935037), MKI67 (-405762)
1_GSC316_H4K5acK8ac_Pooled_peak_14976_lociStitched	chr18	73349522	73352170	407	SMIM21 (-211188), ZNF516 (+856300)
3_GSC316_H4K5acK8ac_Pooled_peak_17917_lociStitched	chr2	88557275	88566356	408	TEX37 (-262353), THNSL2 (+90837)
6_GSC316_H4K5acK8ac_Pooled_peak_23570_lociStitched	chr3	183003154	183024921	409	B3GNT5 (+43006), MCF2L2 (+132025)
2_GSC316_H4K5acK8ac_Pooled_peak_32571_lociStitched	chr9	92886113	92889165	410	DIRAS2 (+517747), GADD45G (+667711)
2_GSC316_H4K5acK8ac_Pooled_peak_31213_lociStitched	chr8	94857276	94860746	411	PDP1 (-70164), TMEM67 (+91926)
1_GSC316_H4K5acK8ac_Pooled_peak_13419_lociStitched	chr17	43661043	43663125	412	CRHR1 (-199827), PLEKHM1 (-93974)
4_GSC316_H4K5acK8ac_Pooled_peak_20822_lociStitched	chr21	47028230	47039370	413	SLC19A1 (-71415), PCBP3 (-29808)
1_GSC316_H4K5acK8ac_Pooled_peak_9041_lociStitched	chr14	50526229	50529398	414	METTL21D (+55461), ARF6 (+168004)
4_GSC316_H4K5acK8ac_Pooled_peak_3074_lociStitched	chr1	234630500	234645857	415	TARBP1 (-23330), IRF2BP2 (+107092)
3_GSC316_H4K5acK8ac_Pooled_peak_24313_lociStitched	chr4	54179324	54188694	419	SCFD2 (+48233), RASL11B (+455552)
4_GSC316_H4K5acK8ac_Pooled_peak_25599_lociStitched	chr5	68326079	68342824	421	SLC30A5 (-55021), PIK3R1 (+822904)
2_GSC316_H4K5acK8ac_Pooled_peak_31439_lociStitched	chr8	122557404	122560010	422	SNTB1 (-733194), HAS2 (+94923)
4_GSC316_H4K5acK8ac_Pooled_peak_22962_lociStitched	chr3	136505026	136522455	423	STAG1 (-42531), SLC35G2 (-24120)
2_GSC316_H4K5acK8ac_Pooled_peak_22527_lociStitched	chr3	89907812	89910265	425	EPHA3 (+752365)
3_GSC316_H4K5acK8ac_Pooled_peak_2841_lociStitched	chr1	221881254	221884122	426	DUSP10 (+32830), HLX (+830989)
5_GSC316_H4K5acK8ac_Pooled_peak_32405_lociStitched	chr9	73515599	73519529	427	KLF9 (-488024), TRPM3 (+218950)
6_GSC316_H4K5acK8ac_Pooled_peak_24529_lociStitched	chr4	87382681	87417415	428	MAPK10 (-118832), PTPN13 (-115420)
2_GSC316_H4K5acK8ac_Pooled_peak_10214_lociStitched	chr15	49266671	49269191	431	SHC4 (-12290), COPS2 (+179927)
2_GSC316_H4K5acK8ac_Pooled_peak_19940_lociStitched	chr20	31558911	31569366	435	SUN5 (+28100), EFCAB8 (+117410)
3_GSC316_H4K5acK8ac_Pooled_peak_11640_lociStitched	chr16	30816299	30826555	439	ZNF629 (-22904), BCL7C (+84854)
2_GSC316_H4K5acK8ac_Pooled_peak_32566_lociStitched	chr9	92761829	92766435	442	GADD45G (+544204), DIRAS2 (+641254)
1_GSC316_H4K5acK8ac_Pooled_peak_6626_lociStitched	chr12	28342740	28344925	444	CCDC91 (+454)
2_GSC316_H4K5acK8ac_Pooled_peak_10835_lociStitched	chr15	87458649	87461502	449	AGBL1 (+774849)
2_GSC316_H4K5acK8ac_Pooled_peak_12374_lociStitched	chr16	87811682	87813200	450	KLHDC4 (-12886), SLC7A5 (+90653)
2_GSC316_H4K5acK8ac_Pooled_peak_8913_lociStitched	chr14	32939606	32943262	451	NPAS3 (-467089), AKAP6 (+142955)
3_GSC316_H4K5acK8ac_Pooled_peak_27069_lociStitched	chr6	13760557	13768826	452	RANBP9 (-52896), MCUR1 (+50108)
4_GSC316_H4K5acK8ac_Pooled_peak_8493_lociStitched	chr13	95599756	95621319	453	SOX21 (-246149), ABCC4 (+343145)
1_GSC316_H4K5acK8ac_Pooled_peak_31403_lociStitched	chr8	116790637	116793103	455	TRPS1 (-110642), EIF3H (+976190)
2_GSC316_H4K5acK8ac_Pooled_peak_2288_lociStitched	chr1	175039575	175043281	456	TNN (+4434), TNR (+671478)
5_GSC316_H4K5acK8ac_Pooled_peak_24228_lociStitched	chr4	40311521	40324635	457	CHRNA9 (-19268), RHOH (+119551)
1_GSC316_H4K5acK8ac_Pooled_peak_31571_lociStitched	chr8	130639695	130641871	460	GSDMC (+158351)
3_GSC316_H4K5acK8ac_Pooled_peak_22514_lociStitched	chr3	89204232	89221247	461	EPHA3 (+56066)
3_GSC316_H4K5acK8ac_Pooled_peak_461_lociStitched	chr1	24709571	24718885	464	STPG1 (+27359), GRHL3 (+68313)
4_GSC316_H4K5acK8ac_Pooled_peak_371_lociStitched	chr1	20427825	20436396	466	PLA2G2D (+13939), PLA2G5 (+35410)
5_GSC316_H4K5acK8ac_Pooled_peak_29439_lociStitched	chr7	72768730	72778866	467	FZD9 (-74311), FKBP6 (+31435)
4_GSC316_H4K5acK8ac_Pooled_peak_21107_lociStitched	chr22	30818635	30841281	468	MTFP1 (+8440), SEC14L3 (+38078)
4_GSC316_H4K5acK8ac_Pooled_peak_27691_lociStitched	chr6	47042554	47051952	469	GPR110 (-37154), TNFRSF21 (+230388)
1_GSC316_H4K5acK8ac_Pooled_peak_30869_lociStitched	chr8	54816746	54819181	470	RGS20 (+53596), TCEA1 (+117125)
4_GSC316_H4K5acK8ac_Pooled_peak_13812_lociStitched	chr17	59281042	59289237	472	TBX2 (-192117), BCAS3 (+529890)
5_GSC316_H4K5acK8ac_Pooled_peak_15046_lociStitched	chr19	478099	489941	473	MADCAM1 (-12434), ODF3L2 (-9037)
4_GSC316_H4K5acK8ac_Pooled_peak_18116_lociStitched	chr2	105271514	105275530	474	POU3F3 (-198447)
2_GSC316_H4K5acK8ac_Pooled_peak_30452_lociStitched	chr7	157633663	157645195	476	DNAJB6 (+509769), PTPRN2 (+740942)
3_GSC316_H4K5acK8ac_Pooled_peak_29078_lociStitched	chr7	32090526	32100074	478	PDE1C (+243641), PPP1R17 (+368971)
5_GSC316_H4K5acK8ac_Pooled_peak_9162_lociStitched	chr14	55556039	55575295	479	LGALS3 (-30095), SOCS4 (+71719)
1_GSC316_H4K5acK8ac_Pooled_peak_32932_lociStitched	chr9	123836180	123837908	480	CNTRL (-246)
1_GSC316_H4K5acK8ac_Pooled_peak_11644_lociStitched	chr16	30886055	30888242	481	ZNF629 (-88626), BCL7C (+19132)
3_GSC316_H4K5acK8ac_Pooled_peak_28661_lociStitched	chr7	3232649	3235715	482	CARD11 (-150603), SDK1 (-106898)
6_GSC316_H4K5acK8ac_Pooled_peak_23218_lociStitched	chr3	152356843	152375837	483	TMEM14E (-307561), P2RY1 (-186396)
1_GSC316_H4K5acK8ac_Pooled_peak_28584_lociStitched	chr7	640798	642348	484	PDGFA (-82542), PRKAR1B (+111271)
1_GSC316_H4K5acK8ac_Pooled_peak_18516_lociStitched	chr2	146687984	146690503	485	NONE
1_GSC316_H4K5acK8ac_Pooled_peak_32787_lociStitched	chr9	110309539	110311738	486	KLF4 (-58712)
5_GSC316_H4K5acK8ac_Pooled_peak_31624_lociStitched	chr8	136935904	136939439	488	KHDRBS3 (+467972)
4_GSC316_H4K5acK8ac_Pooled_peak_13403_lociStitched	chr17	43248603	43251003	490	FMNL1 (-49353), HEXIM2 (+11736)
4_GSC316_H4K5acK8ac_Pooled_peak_33186_lociStitched	chr9	132312019	132333265	491	NTMT1 (-48521), PPP2R4 (+449045)
1_GSC316_H4K5acK8ac_Pooled_peak_19348_lociStitched	chr2	231879217	231882023	492	PSMD1 (-40958), SPATA3 (+19779)
4_GSC316_H4K5acK8ac_Pooled_peak_23742_lociStitched	chr3	193983099	193996254	493	CPN2 (+82380), HES1 (+135743)
3_GSC316_H4K5acK8ac_Pooled_peak_8818_lociStitched	chr14	26301021	26308025	494	STXBP6 (-785020), NOVA1 (+762437)
3_GSC316_H4K5acK8ac_Pooled_peak_19461_lociStitched	chr2	237823480	237837719	495	COPS8 (-163355), ACKR3 (+352316)
3_GSC316_H4K5acK8ac_Pooled_peak_8934_lociStitched	chr14	33454027	33457233	496	NPAS3 (+47107), EGLN3 (+964657)
1_GSC316_H4K5acK8ac_Pooled_peak_28846_lociStitched	chr7	15687228	15689044	498	AGMO (-86496), MEOX2 (+38301)
1_GSC316_H4K5acK8ac_Pooled_peak_23806_lociStitched	chr3	196358599	196360273	499	NRROS (-7121), FBXO45 (+63877)
1_GSC316_H4K5acK8ac_Pooled_peak_23231_lociStitched	chr3	153777215	153779707	501	ARHGEF26 (-60331), RAP2B (+898432)
3_GSC316_H4K5acK8ac_Pooled_peak_9754_lociStitched	chr14	102413713	102427949	503	DYNC1H1 (-10034), PPP2R5C (+192696)
4_GSC316_H4K5acK8ac_Pooled_peak_20313_lociStitched	chr20	52225923	52240996	504	ZNF217 (-23082), BCAS1 (+453673)
2_GSC316_H4K5acK8ac_Pooled_peak_16873_lociStitched	chr2	10425144	10426982	506	HPCAL1 (-17763), RRM2 (+163608)
8_GSC316_H4K5acK8ac_Pooled_peak_23110_lociStitched	chr3	147331414	147338698	507	ZIC1 (+207885)
1_GSC316_H4K5acK8ac_Pooled_peak_30027_lociStitched	chr7	128170470	128172628	511	CALU (-207797), METTL2B (+54766)
4_GSC316_H4K5acK8ac_Pooled_peak_16840_lociStitched	chr2	9305386	9332074	512	MBOAT2 (-174788), ASAP2 (-28164)
4_GSC316_H4K5acK8ac_Pooled_peak_26432_lociStitched	chr5	140936764	140941035	517	DIAPH1 (+59722), PCDHGC5 (+70092)
2_GSC316_H4K5acK8ac_Pooled_peak_9084_lociStitched	chr14	51895917	51898162	518	FRMD6 (-221625), TMX1 (+190154)
2_GSC316_H4K5acK8ac_Pooled_peak_16957_lociStitched	chr2	16122580	16125520	520	MYCN (+43364)
4_GSC316_H4K5acK8ac_Pooled_peak_20661_lociStitched	chr21	35917306	35932719	523	KCNE1 (-41400), RCAN1 (+62428)
4_GSC316_H4K5acK8ac_Pooled_peak_2919_lociStitched	chr1	226296403	226310594	524	H3F3A (+51821), ACBD3 (+70932)
2_GSC316_H4K5acK8ac_Pooled_peak_2356_lociStitched	chr1	181393941	181400461	525	CACNA1E (-55680), MR1 (+394062)
4_GSC316_H4K5acK8ac_Pooled_peak_13470_lociStitched	chr17	45782381	45786016	526	TBX21 (-26411), TBKBP1 (+11569)
3_GSC316_H4K5acK8ac_Pooled_peak_14359_lociStitched	chr17	79067847	79071872	527	BAIAP2 (+60898), AATK (+69957)
4_GSC316_H4K5acK8ac_Pooled_peak_32392_lociStitched	chr9	73020735	73036268	528	KLF9 (+1038), SMC5 (+154565)
6_GSC316_H4K5acK8ac_Pooled_peak_33198_lociStitched	chr9	132475023	132500711	530	PTGES (+27459), PRRX2 (+59947)
2_GSC316_H4K5acK8ac_Pooled_peak_29206_lociStitched	chr7	44275087	44281385	531	YKT6 (+37588), CAMK2B (+86861)
4_GSC316_H4K5acK8ac_Pooled_peak_9678_lociStitched	chr14	95064870	95073747	532	SERPINA3 (-9419), SERPINA5 (+21578)
2_GSC316_H4K5acK8ac_Pooled_peak_8209_lociStitched	chr13	44714693	44717377	533	ENOX1 (-354991), SMIM2 (+19358)
2_GSC316_H4K5acK8ac_Pooled_peak_30879_lociStitched	chr8	55976097	55978956	534	XKR4 (-37422), RP1 (+448900)
3_GSC316_H4K5acK8ac_Pooled_peak_32355_lociStitched	chr9	69785139	69787974	535	ENSG00000176134 (+136294), FOXD4L5 (+392258)
2_GSC316_H4K5acK8ac_Pooled_peak_14219_lociStitched	chr17	75318030	75328152	539	TNRC6C (-678046), SEPT9 (+45599)
1_GSC316_H4K5acK8ac_Pooled_peak_2906_lociStitched	chr1	226004243	226006345	540	EPHX1 (-7761), SRP9 (+39763)
2_GSC316_H4K5acK8ac_Pooled_peak_16783_lociStitched	chr2	3285818	3293850	541	MYT1L (-954946), TRAPPC12 (-93623)
2_GSC316_H4K5acK8ac_Pooled_peak_30273_lociStitched	chr7	145216492	145218909	542	TPK1 (-684555), CNTNAP2 (-595752)
2_GSC316_H4K5acK8ac_Pooled_peak_23008_lociStitched	chr3	141079998	141088133	543	ZBTB38 (-22588), ACPL2 (+133396)
3_GSC316_H4K5acK8ac_Pooled_peak_20357_lociStitched	chr20	55857068	55865663	544	SPO11 (-43449), BMP7 (-19682)
1_GSC316_H4K5acK8ac_Pooled_peak_30456_lociStitched	chr7	157979158	157981597	545	PTPRN2 (+399993), DNAJB6 (+850718)
2_GSC316_H4K5acK8ac_Pooled_peak_1290_lociStitched	chr1	88149184	88152300	549	PKN2 (-999163), LMO4 (+356591)
2_GSC316_H4K5acK8ac_Pooled_peak_6062_lociStitched	chr11	121837108	121839628	550	BLID (+148555), SORL1 (+515456)
3_GSC316_H4K5acK8ac_Pooled_peak_12238_lociStitched	chr16	78682140	78704556	551	WWOX (+560038), MAF (+941263)
1_GSC316_H4K5acK8ac_Pooled_peak_31326_lociStitched	chr8	102120376	102122661	552	YWHAZ (-156308), ZNF706 (+95996)
2_GSC316_H4K5acK8ac_Pooled_peak_33330_lociStitched	chr9	137425561	137437466	554	COL5A1 (-102106), RXRA (+213088)
4_GSC316_H4K5acK8ac_Pooled_peak_18291_lociStitched	chr2	115963638	115972696	555	DPP10 (+48988)
5_GSC316_H4K5acK8ac_Pooled_peak_5611_lociStitched	chr11	77741103	77757284	557	THRSP (-25713), KCTD14 (-14854)
1_GSC316_H4K5acK8ac_Pooled_peak_22737_lociStitched	chr3	121270255	121272297	558	ARGFX (-18275), POLQ (-6423)
3_GSC316_H4K5acK8ac_Pooled_peak_16908_lociStitched	chr2	12214040	12224501	559	TRIB2 (-637744), LPIN1 (+401550)
3_GSC316_H4K5acK8ac_Pooled_peak_32788_lociStitched	chr9	110396888	110401697	561	KLF4 (-147366)
1_GSC316_H4K5acK8ac_Pooled_peak_19355_lociStitched	chr2	232229390	232231193	563	HTR2B (-240460), B3GNT7 (-29962)
2_GSC316_H4K5acK8ac_Pooled_peak_14853_lociStitched	chr18	53709576	53712384	565	TCF4 (-407795), TXNL1 (+594896)
6_GSC316_H4K5acK8ac_Pooled_peak_30340_lociStitched	chr7	150595875	150601707	566	KCNH2 (+76612), AOC1 (+77076)
2_GSC316_H4K5acK8ac_Pooled_peak_864_lociStitched	chr1	42419518	42422700	567	GUCA2B (-197983), HIVEP3 (-36940)
2_GSC316_H4K5acK8ac_Pooled_peak_16963_lociStitched	chr2	16396729	16398976	569	MYCN (+317167)
3_GSC316_H4K5acK8ac_Pooled_peak_15670_lociStitched	chr19	16394053	16404525	571	KLF2 (-36339), AP1M1 (+90544)
3_GSC316_H4K5acK8ac_Pooled_peak_21344_lociStitched	chr22	41042502	41051226	572	MCHR1 (-27890), MKL1 (-14175)
4_GSC316_H4K5acK8ac_Pooled_peak_6416_lociStitched	chr12	10568306	10579006	573	KLRC3 (-507)
2_GSC316_H4K5acK8ac_Pooled_peak_6586_lociStitched	chr12	25537977	25540390	574	KRAS (-135447), IFLTD1 (+167033)
2_GSC316_H4K5acK8ac_Pooled_peak_13851_lociStitched	chr17	60780737	60784449	575	MRC2 (+77831), MARCH10 (+103102)
1_GSC316_H4K5acK8ac_Pooled_peak_32772_lociStitched	chr9	109048691	109050686	576	ZNF462 (-575689), TMEM38B (+592864)
1_GSC316_H4K5acK8ac_Pooled_peak_14_lociStitched	chr1	1092871	1094493	577	C1orf159 (-42204), TTLL10 (-15601)
1_GSC316_H4K5acK8ac_Pooled_peak_31372_lociStitched	chr8	104368522	104370589	579	CTHRC1 (-14187), FZD6 (+58497)
2_GSC316_H4K5acK8ac_Pooled_peak_24124_lociStitched	chr4	24782573	24785188	580	DHX15 (-197708), SOD3 (-13204)
1_GSC316_H4K5acK8ac_Pooled_peak_7275_lociStitched	chr12	77259259	77261487	582	CSRP2 (+12467), ZDHHC17 (+103005)
1_GSC316_H4K5acK8ac_Pooled_peak_1117_lociStitched	chr1	61330515	61334209	583	C1orf87 (-792920), NFIA (-215172)
6_GSC316_H4K5acK8ac_Pooled_peak_23457_lociStitched	chr3	177062742	177078194	584	TBL1XR1 (-156202)
1_GSC316_H4K5acK8ac_Pooled_peak_18307_lociStitched	chr2	118943143	118944677	585	INSIG2 (+97860), EN1 (+661344)
2_GSC316_H4K5acK8ac_Pooled_peak_19302_lociStitched	chr2	225846578	225849628	586	CUL3 (-398038), DOCK10 (+59056)
3_GSC316_H4K5acK8ac_Pooled_peak_7138_lociStitched	chr12	63040904	63053654	587	MON2 (+186682), PPM1H (+281538)
1_GSC316_H4K5acK8ac_Pooled_peak_21975_lociStitched	chr3	43193917	43196061	590	SNRK (-133043), GTDC2 (-47421)
2_GSC316_H4K5acK8ac_Pooled_peak_19767_lociStitched	chr20	16691568	16694496	591	KIF16B (-138954), SNRPB2 (-17597)
2_GSC316_H4K5acK8ac_Pooled_peak_8716_lociStitched	chr14	21993695	22008003	593	METTL3 (-21332), SALL2 (+4501)
3_GSC316_H4K5acK8ac_Pooled_peak_3905_lociStitched	chr10	82222718	82225834	595	TSPAN14 (+10354)
1_GSC316_H4K5acK8ac_Pooled_peak_25066_lociStitched	chr4	174755851	174758917	596	CEP44 (-447671), HAND2 (-306004)
3_GSC316_H4K5acK8ac_Pooled_peak_18944_lociStitched	chr2	197851620	197854725	597	PGAP1 (-61718), ANKRD44 (+322338)
4_GSC316_H4K5acK8ac_Pooled_peak_22064_lociStitched	chr3	48075203	48082323	598	MAP4 (+51999), DHX30 (+234345)
7_GSC316_H4K5acK8ac_Pooled_peak_10519_lociStitched	chr15	68796638	68829290	599	ITGA11 (-88472), CORO2B (-58609)
8_GSC316_H4K5acK8ac_Pooled_peak_8193_lociStitched	chr13	42135888	42144001	600	RGCC (+108250), VWA8 (+395275)

## Sheet: 0316-GSC.H3K27ac-pref.SE_303
PeakID	Chr	Start	End	Rank	Associated Genes & Location
10_GSC316_H3K27ac_Pooled_peak_25022_lociStitched	chr20	45943798	45990520	8	ZMYND8 (+18255), EYA2 (+443896)
12_GSC316_H3K27ac_Pooled_peak_20288_lociStitched	chr19	42749641	42786684	28	CIC (-20654), ERF (-8854)
3_GSC316_H3K27ac_Pooled_peak_35690_lociStitched	chr7	14017483	14032825	34	ETV1 (+4417)
17_GSC316_H3K27ac_Pooled_peak_32596_lociStitched	chr5	139015641	139059048	38	PSD2 (-138061), CXXC5 (+9468)
10_GSC316_H3K27ac_Pooled_peak_7945_lociStitched	chr12	6638903	6665241	42	GAPDH (+8979), IFFO1 (+13167)
21_GSC316_H3K27ac_Pooled_peak_7895_lociStitched	chr12	4378113	4405663	57	C12orf5 (-38483), CCND2 (+8950)
12_GSC316_H3K27ac_Pooled_peak_2628_lociStitched	chr1	156629267	156659400	63	NES (+2855), BCAN (+32594)
16_GSC316_H3K27ac_Pooled_peak_10920_lociStitched	chr14	29224232	29254960	70	FOXG1 (+4546)
15_GSC316_H3K27ac_Pooled_peak_938_lociStitched	chr1	32210811	32255339	73	BAI2 (-3439)
6_GSC316_H3K27ac_Pooled_peak_25652_lociStitched	chr21	34429617	34452139	77	OLIG1 (-1572)
2_GSC316_H3K27ac_Pooled_peak_35744_lociStitched	chr7	20368178	20373910	78	ITGB8 (+298)
2_GSC316_H3K27ac_Pooled_peak_18162_lociStitched	chr18	3441824	3454794	82	TGIF1 (-3366)
7_GSC316_H3K27ac_Pooled_peak_37110_lociStitched	chr7	121511322	121529322	83	PTPRZ1 (+7179), AASS (+253554)
10_GSC316_H3K27ac_Pooled_peak_16246_lociStitched	chr17	27067527	27092773	91	ERAL1 (-101806), TRAF4 (+9148)
12_GSC316_H3K27ac_Pooled_peak_35465_lociStitched	chr7	2646245	2684730	92	TTYH3 (-6097), IQCE (+66856)
13_GSC316_H3K27ac_Pooled_peak_19671_lociStitched	chr19	15359430	15408649	94	EPHX3 (-40797), BRD4 (+7222)
11_GSC316_H3K27ac_Pooled_peak_13855_lociStitched	chr16	1014693	1042534	97	SOX8 (-3194)
1_GSC316_H3K27ac_Pooled_peak_35867_lociStitched	chr7	26238280	26243084	100	HNRNPA2B1 (-316), CBX3 (-100)
9_GSC316_H3K27ac_Pooled_peak_8859_lociStitched	chr12	57521203	57547607	101	NXPH4 (-76173), LRP1 (+12123)
1_GSC316_H3K27ac_Pooled_peak_36962_lociStitched	chr7	104651740	104656695	102	KMT2E (-408)
21_GSC316_H3K27ac_Pooled_peak_2549_lociStitched	chr1	156066760	156100095	104	LMNA (-1070)
12_GSC316_H3K27ac_Pooled_peak_16003_lociStitched	chr17	17724756	17781031	105	SREBF1 (-12593), TOM1L2 (+122817)
7_GSC316_H3K27ac_Pooled_peak_40352_lociStitched	chr9	98243015	98274648	106	FANCC (-178848), PTCH1 (+12111)
10_GSC316_H3K27ac_Pooled_peak_24933_lociStitched	chr20	43199611	43231272	108	PKIG (+54892), ADA (+64941)
7_GSC316_H3K27ac_Pooled_peak_32723_lociStitched	chr5	141693754	141708097	109	SPRY4 (+3640), NDFIP1 (+212856)
14_GSC316_H3K27ac_Pooled_peak_16062_lociStitched	chr17	19140693	19174324	113	EPN2 (+16855), B9D1 (+108517)
4_GSC316_H3K27ac_Pooled_peak_35897_lociStitched	chr7	28724462	28749362	115	CHN2 (-497116), CREB5 (+284768)
9_GSC316_H3K27ac_Pooled_peak_25646_lociStitched	chr21	34398193	34415064	116	OLIG1 (-35821), OLIG2 (+8386)
GSC316_H3K27ac_Pooled_peak_39593	chr9	21986542	21996762	117	CDKN2A (-16787), CDKN2B (+17710)
5_GSC316_H3K27ac_Pooled_peak_36808_lociStitched	chr7	100063832	100088253	119	TSC22D4 (+859)
18_GSC316_H3K27ac_Pooled_peak_32965_lociStitched	chr5	156962101	157000298	121	ADAM19 (+21583), NIPAL4 (+94173)
9_GSC316_H3K27ac_Pooled_peak_39163_lociStitched	chr8	143530518	143554351	125	BAI1 (+11644), ARC (+154398)
14_GSC316_H3K27ac_Pooled_peak_999_lociStitched	chr1	33803641	33833112	126	A3GALT2 (-31678), PHC2 (+22817)
14_GSC316_H3K27ac_Pooled_peak_31341_lociStitched	chr5	14417700	14448897	127	FAM105B (-231558), TRIO (+289488)
6_GSC316_H3K27ac_Pooled_peak_17222_lociStitched	chr17	57228686	57245464	129	SKA2 (-4445), PRR11 (+4215)
12_GSC316_H3K27ac_Pooled_peak_9815_lociStitched	chr12	124994273	125035925	132	NCOR2 (-35301), SCARB1 (+333294)
2_GSC316_H3K27ac_Pooled_peak_36694_lociStitched	chr7	92459379	92467538	134	CDK6 (-228)
8_GSC316_H3K27ac_Pooled_peak_37430_lociStitched	chr7	143068501	143082094	139	ZYX (-2875)
6_GSC316_H3K27ac_Pooled_peak_39184_lociStitched	chr8	143687616	143705379	141	ARC (+335)
6_GSC316_H3K27ac_Pooled_peak_35459_lociStitched	chr7	2537258	2571381	142	LFNG (-5156), CHST12 (+111097)
4_GSC316_H3K27ac_Pooled_peak_37494_lociStitched	chr7	149574573	149584051	144	ATP6V0E2 (+9255), ACTR3C (+441446)
15_GSC316_H3K27ac_Pooled_peak_4676_lociStitched	chr10	73735370	73770037	147	CHST3 (+28581), SPOCK2 (+95827)
6_GSC316_H3K27ac_Pooled_peak_25228_lociStitched	chr20	52196484	52212945	149	ZNF217 (+5663), TSHZ2 (+615769)
6_GSC316_H3K27ac_Pooled_peak_11344_lociStitched	chr14	61104214	61124892	152	SIX1 (+1627), SIX6 (+138884)
3_GSC316_H3K27ac_Pooled_peak_17523_lociStitched	chr17	70114482	70121470	153	SOX9 (+815)
10_GSC316_H3K27ac_Pooled_peak_29004_lociStitched	chr3	159546570	159580285	154	IL12A (-143109), SCHIP1 (+5778)
2_GSC316_H3K27ac_Pooled_peak_8661_lociStitched	chr12	53437464	53448121	155	TENC1 (+60)
8_GSC316_H3K27ac_Pooled_peak_6851_lociStitched	chr11	69954732	69989549	156	FADD (-77128), ANO1 (+47733)
2_GSC316_H3K27ac_Pooled_peak_24450_lociStitched	chr20	10647913	10656507	159	JAG1 (+2484), SLX4IP (+236259)
5_GSC316_H3K27ac_Pooled_peak_33964_lociStitched	chr6	30844250	30854935	167	DDR1 (-2268)
5_GSC316_H3K27ac_Pooled_peak_35549_lociStitched	chr7	5628013	5638578	168	FSCN1 (+842)
17_GSC316_H3K27ac_Pooled_peak_19556_lociStitched	chr19	13163511	13205871	170	LYL1 (+28990), NFIX (+78269)
3_GSC316_H3K27ac_Pooled_peak_9073_lociStitched	chr12	76421710	76431477	175	KRR1 (-521193), PHLDA1 (+1118)
3_GSC316_H3K27ac_Pooled_peak_36923_lociStitched	chr7	102251442	102257206	178	POLR2J3 (-41338), RASA4 (+2880)
3_GSC316_H3K27ac_Pooled_peak_17195_lociStitched	chr17	56062037	56071910	181	VEZF1 (-1461)
3_GSC316_H3K27ac_Pooled_peak_36918_lociStitched	chr7	102152369	102158679	189	POLR2J (-36170), RASA4B (+2633)
17_GSC316_H3K27ac_Pooled_peak_28841_lociStitched	chr3	149290953	149329134	191	WWTR1 (+111016), TM4SF4 (+118283)
3_GSC316_H3K27ac_Pooled_peak_15856_lociStitched	chr17	9936203	9952926	196	RCVRN (-135627), GAS7 (+157303)
11_GSC316_H3K27ac_Pooled_peak_38743_lociStitched	chr8	104135342	104164110	201	BAALC (-3212)
6_GSC316_H3K27ac_Pooled_peak_8645_lociStitched	chr12	52453592	52476345	202	C12orf44 (+1214), KRT80 (+120815)
4_GSC316_H3K27ac_Pooled_peak_10481_lociStitched	chr13	80908837	80917677	206	SPRY2 (+537)
3_GSC316_H3K27ac_Pooled_peak_36445_lociStitched	chr7	73494097	73510206	209	EIF4H (-86423), LIMK1 (+3882)
2_GSC316_H3K27ac_Pooled_peak_29930_lociStitched	chr4	15001864	15009163	213	C1QTNF7 (-336046), CPEB2 (+1216)
5_GSC316_H3K27ac_Pooled_peak_23506_lociStitched	chr2	200316891	200326111	218	SATB2 (+1318)
4_GSC316_H3K27ac_Pooled_peak_35508_lociStitched	chr7	4744648	4766093	219	AP5Z1 (-59882), FOXK1 (+33431)
5_GSC316_H3K27ac_Pooled_peak_16267_lociStitched	chr17	27263491	27278478	221	DHRS13 (-40896), PHF12 (+7804)
3_GSC316_H3K27ac_Pooled_peak_40231_lociStitched	chr9	89558079	89564624	223	GAS1 (+752)
3_GSC316_H3K27ac_Pooled_peak_13623_lociStitched	chr15	93422790	93430291	225	FAM174B (-227353), CHD2 (-16517)
2_GSC316_H3K27ac_Pooled_peak_40415_lociStitched	chr9	100742113	100748024	229	ANP32B (-574)
3_GSC316_H3K27ac_Pooled_peak_25397_lociStitched	chr20	61283060	61300882	231	NTSR1 (-48218), SLCO4A1 (+18174)
2_GSC316_H3K27ac_Pooled_peak_7998_lociStitched	chr12	7033542	7047287	232	C12orf57 (-12771), ATN1 (+6789)
12_GSC316_H3K27ac_Pooled_peak_13188_lociStitched	chr15	75065528	75085587	233	LMAN1L (-29499), CSK (+1160)
4_GSC316_H3K27ac_Pooled_peak_17245_lociStitched	chr17	57905106	57918190	234	TUBD1 (+58648), VMP1 (+126822)
2_GSC316_H3K27ac_Pooled_peak_7619_lociStitched	chr11	121965382	121973745	235	BLID (+17359), SORL1 (+646652)
3_GSC316_H3K27ac_Pooled_peak_6464_lociStitched	chr11	62646286	62653042	238	SLC3A2 (+26081), CHRM1 (+39489)
4_GSC316_H3K27ac_Pooled_peak_2275_lociStitched	chr1	149824283	149836005	241	HIST2H4B (+2570), HIST2H3A (+5963)
5_GSC316_H3K27ac_Pooled_peak_2001_lociStitched	chr1	112274291	112283608	242	DDX20 (-18977), RAP1A (+116545)
11_GSC316_H3K27ac_Pooled_peak_16708_lociStitched	chr17	41601982	41630808	246	ETV4 (+7405), DHX8 (+55061)
6_GSC316_H3K27ac_Pooled_peak_29686_lociStitched	chr3	197825209	197836015	249	LMLN (+143519)
7_GSC316_H3K27ac_Pooled_peak_18393_lociStitched	chr18	25748111	25757823	251	CHST9 (-987686), CDH2 (+4443)
9_GSC316_H3K27ac_Pooled_peak_35339_lociStitched	chr7	491437	503186	255	PDGFA (+61719), FAM20C (+304343)
1_GSC316_H3K27ac_Pooled_peak_8260_lociStitched	chr12	24711309	24717039	259	SOX5 (-611537), BCAT1 (+341835)
4_GSC316_H3K27ac_Pooled_peak_2686_lociStitched	chr1	160030038	160040156	261	PIGM (-33314), KCNJ10 (+4941)
1_GSC316_H3K27ac_Pooled_peak_40256_lociStitched	chr9	91790650	91796714	262	SHC3 (0)
7_GSC316_H3K27ac_Pooled_peak_26444_lociStitched	chr22	36356329	36382887	266	RBFOX2 (+54865), APOL5 (+255689)
2_GSC316_H3K27ac_Pooled_peak_25434_lociStitched	chr20	61923679	61929539	267	COL20A1 (+2071), CHRNA4 (+66130)
9_GSC316_H3K27ac_Pooled_peak_8913_lociStitched	chr12	58225487	58240847	268	AVIL (-22913), CTDSP2 (+7355)
5_GSC316_H3K27ac_Pooled_peak_12498_lociStitched	chr15	44478195	44488051	270	MFAP1 (-366123), FRMD5 (+4306)
12_GSC316_H3K27ac_Pooled_peak_9311_lociStitched	chr12	105127773	105141469	275	SLC41A2 (+187812), CHST11 (+283870)
8_GSC316_H3K27ac_Pooled_peak_12833_lociStitched	chr15	63638638	63667765	276	CA12 (+21158), APH1B (+83449)
5_GSC316_H3K27ac_Pooled_peak_5160_lociStitched	chr10	104386592	104420937	277	TRIM8 (-488)
2_GSC316_H3K27ac_Pooled_peak_1738_lociStitched	chr1	87794299	87801747	278	LMO4 (+3872)
17_GSC316_H3K27ac_Pooled_peak_8640_lociStitched	chr12	52403260	52435797	279	C12orf44 (-44226), NR4A1 (+2913)
3_GSC316_H3K27ac_Pooled_peak_33480_lociStitched	chr6	5996723	6009054	280	NRN1 (+4311), FARS2 (+741612)
3_GSC316_H3K27ac_Pooled_peak_32145_lociStitched	chr5	108742324	108750143	288	PJA2 (-539)
14_GSC316_H3K27ac_Pooled_peak_15670_lociStitched	chr17	5978177	6002595	289	WSCD1 (+17960), AIPL1 (+348119)
5_GSC316_H3K27ac_Pooled_peak_1977_lociStitched	chr1	111137443	111159248	293	KCNA10 (-86549), KCNA2 (+1705)
1_GSC316_H3K27ac_Pooled_peak_29016_lociStitched	chr3	160116381	160122235	300	IFT80 (-1988)
2_GSC316_H3K27ac_Pooled_peak_2194_lociStitched	chr1	145260889	145266197	302	HFE2 (-149735), NOTCH2NL (+38944)
5_GSC316_H3K27ac_Pooled_peak_6400_lociStitched	chr11	61728708	61741544	305	FTH1 (+6)
8_GSC316_H3K27ac_Pooled_peak_25328_lociStitched	chr20	57451747	57482745	306	NELFCD (-89017), GNAS (+39477)
4_GSC316_H3K27ac_Pooled_peak_38879_lociStitched	chr8	124283934	124298772	307	ZHX1 (-4618)
9_GSC316_H3K27ac_Pooled_peak_3165_lociStitched	chr1	201507584	201537023	308	ENSG00000269690 (-69709), CSRP1 (-43720)
11_GSC316_H3K27ac_Pooled_peak_35225_lociStitched	chr6	163816603	163841571	309	PARK2 (-680284), QKI (-6588)
14_GSC316_H3K27ac_Pooled_peak_12533_lociStitched	chr15	45454876	45490831	311	SHF (+20519), DUOX1 (+50723)
GSC316_H3K27ac_Pooled_peak_16241	chr17	27043407	27049052	312	RAB34 (-944), RPL23A (-181)
8_GSC316_H3K27ac_Pooled_peak_27819_lociStitched	chr3	52556029	52567711	314	NT5DC2 (+5923), STAB1 (+32516)
5_GSC316_H3K27ac_Pooled_peak_41278_lociStitched	chr9	138996548	139025707	317	C9orf69 (-419)
7_GSC316_H3K27ac_Pooled_peak_29441_lociStitched	chr3	185814220	185826892	319	TRA2B (-164632), ETV5 (+6345)
4_GSC316_H3K27ac_Pooled_peak_2420_lociStitched	chr1	153892354	153903224	323	GATAD2B (-2338)
8_GSC316_H3K27ac_Pooled_peak_17015_lociStitched	chr17	49107258	49135076	325	TOB1 (-177461), SPAG9 (+77059)
12_GSC316_H3K27ac_Pooled_peak_18591_lociStitched	chr18	53052721	53089809	326	TCF4 (+231920), RAB27B (+575835)
6_GSC316_H3K27ac_Pooled_peak_28769_lociStitched	chr3	145870334	145880666	334	PLOD2 (+3454)
3_GSC316_H3K27ac_Pooled_peak_28749_lociStitched	chr3	143689104	143696578	335	C3orf58 (+2201)
7_GSC316_H3K27ac_Pooled_peak_36084_lociStitched	chr7	43676814	43690699	336	COA1 (+6138), STK17A (+61093)
5_GSC316_H3K27ac_Pooled_peak_34760_lociStitched	chr6	114175694	114194553	337	MARCKS (+6583), HDAC2 (+107325)
4_GSC316_H3K27ac_Pooled_peak_13095_lociStitched	chr15	72518419	72529818	338	PKM (-435)
GSC316_H3K27ac_Pooled_peak_12176	chr14	105941082	105944164	340	CRIP1 (-10031), CRIP2 (+3324)
4_GSC316_H3K27ac_Pooled_peak_13944_lociStitched	chr16	2171790	2178918	341	NTHL1 (-77487), PKD1 (+10545)
14_GSC316_H3K27ac_Pooled_peak_13149_lociStitched	chr15	74505947	74557238	342	CCDC33 (+2963), CYP11A1 (+128488)
11_GSC316_H3K27ac_Pooled_peak_6837_lociStitched	chr11	69063711	69081247	343	CCND1 (-383376), TPCN2 (+256114)
4_GSC316_H3K27ac_Pooled_peak_12347_lociStitched	chr15	38542539	38550405	344	FAM98B (-199856), SPRED1 (+1945)
GSC316_H3K27ac_Pooled_peak_33856	chr6	27803414	27808321	345	HIST1H2BN (-572), HIST1H2AK (+249)
4_GSC316_H3K27ac_Pooled_peak_13491_lociStitched	chr15	89628828	89636692	346	ABHD2 (+1379), RLBP1 (+132222)
7_GSC316_H3K27ac_Pooled_peak_6191_lociStitched	chr11	46299081	46319437	347	DGKZ (-73886), CREB3L1 (+10047)
9_GSC316_H3K27ac_Pooled_peak_36871_lociStitched	chr7	100765112	100784529	348	AP1S1 (-22857), SERPINE1 (+4451)
4_GSC316_H3K27ac_Pooled_peak_18815_lociStitched	chr18	76737448	76743817	350	SALL3 (+358)
3_GSC316_H3K27ac_Pooled_peak_7260_lociStitched	chr11	96065524	96076398	351	MTMR2 (-413502), MAML2 (+5383)
2_GSC316_H3K27ac_Pooled_peak_2124_lociStitched	chr1	120555490	120560165	352	ADAM30 (-118710), NOTCH2 (+54412)
1_GSC316_H3K27ac_Pooled_peak_30875_lociStitched	chr4	146855848	146860647	353	ZNF827 (+1375), MMAA (+318833)
3_GSC316_H3K27ac_Pooled_peak_36344_lociStitched	chr7	66118566	66148180	355	KCTD7 (-72270), TPST1 (+463187)
3_GSC316_H3K27ac_Pooled_peak_29033_lociStitched	chr3	164909947	164925283	359	SLITRK3 (-3825)
2_GSC316_H3K27ac_Pooled_peak_22083_lociStitched	chr2	65657077	65665271	360	SPRED2 (-1863)
7_GSC316_H3K27ac_Pooled_peak_41039_lociStitched	chr9	132369167	132377898	362	NTMT1 (+2370), ASB6 (+30911)
1_GSC316_H3K27ac_Pooled_peak_35951_lociStitched	chr7	30633179	30636801	364	GARS (+693)
1_GSC316_H3K27ac_Pooled_peak_15640_lociStitched	chr17	4850355	4855061	365	ENO3 (-1682), PFN1 (-399)
7_GSC316_H3K27ac_Pooled_peak_3502_lociStitched	chr1	214155802	214176510	367	SMYD2 (-288420), PROX1 (+4870)
3_GSC316_H3K27ac_Pooled_peak_17894_lociStitched	chr17	76917153	76932247	369	TIMP2 (-3231)
11_GSC316_H3K27ac_Pooled_peak_41108_lociStitched	chr9	133975519	133993356	372	NUP214 (-16510), AIF1L (+12575)
GSC316_H3K27ac_Pooled_peak_16236	chr17	27027658	27033322	373	SDF2 (-41297), PROCA1 (+8382)
2_GSC316_H3K27ac_Pooled_peak_2625_lociStitched	chr1	156607241	156614896	377	BCAN (-671)
10_GSC316_H3K27ac_Pooled_peak_6151_lociStitched	chr11	44612767	44625820	378	TSPAN18 (-166682), CD82 (+32153)
9_GSC316_H3K27ac_Pooled_peak_4367_lociStitched	chr10	31983986	31998712	380	ARHGAP12 (+226386), ZEB1 (+383248)
3_GSC316_H3K27ac_Pooled_peak_20159_lociStitched	chr19	39200919	39214317	381	CAPN12 (+27496), ACTN4 (+69308)
8_GSC316_H3K27ac_Pooled_peak_9736_lociStitched	chr12	123355427	123395470	383	VPS37B (+5542), HIP1R (+55476)
7_GSC316_H3K27ac_Pooled_peak_5101_lociStitched	chr10	102756889	102769126	387	LZTS2 (+3775), PDZD7 (+27882)
7_GSC316_H3K27ac_Pooled_peak_6569_lociStitched	chr11	64631765	64655856	391	CDC42BPG (-31770), EHD1 (+2380)
8_GSC316_H3K27ac_Pooled_peak_35322_lociStitched	chr7	216456	230595	393	FAM20C (+30557), PDGFA (+335505)
4_GSC316_H3K27ac_Pooled_peak_27163_lociStitched	chr3	11679564	11685738	394	VGLL4 (+2747), ATG7 (+368549)
7_GSC316_H3K27ac_Pooled_peak_21689_lociStitched	chr2	42159095	42175505	395	PKDCC (-107860)
8_GSC316_H3K27ac_Pooled_peak_23825_lociStitched	chr2	220369856	220386064	397	ASIC4 (-1092)
2_GSC316_H3K27ac_Pooled_peak_8846_lociStitched	chr12	57479536	57485480	400	NAB2 (-169)
3_GSC316_H3K27ac_Pooled_peak_41300_lociStitched	chr9	139405375	139423407	401	SEC16A (-42250), NOTCH1 (+25923)
5_GSC316_H3K27ac_Pooled_peak_19849_lociStitched	chr19	18525600	18540751	402	SSBP4 (+2937), ISYNA1 (+15935)
3_GSC316_H3K27ac_Pooled_peak_17593_lociStitched	chr17	71301009	71308894	403	CPSF4L (-46933), CDC42EP4 (+3362)
8_GSC316_H3K27ac_Pooled_peak_4702_lociStitched	chr10	74002632	74037704	404	ASCC1 (-44135), DDIT4 (-13510)
1_GSC316_H3K27ac_Pooled_peak_36063_lociStitched	chr7	39989234	39992805	405	CDK13 (+1384), MPLKIP (+183238)
2_GSC316_H3K27ac_Pooled_peak_40997_lociStitched	chr9	131935044	131939692	408	NTMT1 (-433795), PPP2R4 (+63771)
8_GSC316_H3K27ac_Pooled_peak_25632_lociStitched	chr21	34165795	34182060	411	PAXBP1 (-29759), C21orf62 (+6100)
5_GSC316_H3K27ac_Pooled_peak_33742_lociStitched	chr6	26118694	26128829	412	HIST1H2AC (-669), HIST1H2BC (+376)
7_GSC316_H3K27ac_Pooled_peak_29600_lociStitched	chr3	195612999	195628847	413	MUC4 (-81775), TNK2 (+1509)
11_GSC316_H3K27ac_Pooled_peak_14789_lociStitched	chr16	57164922	57183803	415	FAM192A (+45613), NLRC5 (+150953)
7_GSC316_H3K27ac_Pooled_peak_26732_lociStitched	chr22	41789839	41814659	416	TEF (+24316), TOB2 (+40778)
5_GSC316_H3K27ac_Pooled_peak_6985_lociStitched	chr11	75264840	75277169	418	SERPINH1 (-2410)
9_GSC316_H3K27ac_Pooled_peak_16732_lociStitched	chr17	42163488	42188654	421	HDAC5 (+24935), G6PC3 (+27968)
3_GSC316_H3K27ac_Pooled_peak_1630_lociStitched	chr1	66797347	66820489	422	SGIP1 (-191047), PDE4B (+550721)
4_GSC316_H3K27ac_Pooled_peak_12374_lociStitched	chr15	40616108	40633790	423	DISP2 (-25487), PLCB2 (-24826)
12_GSC316_H3K27ac_Pooled_peak_1183_lociStitched	chr1	39856852	39871363	424	BMP8A (-93210), MACF1 (+315074)
3_GSC316_H3K27ac_Pooled_peak_26668_lociStitched	chr22	40571084	40580175	425	ADSL (-166877), TNRC6B (+1701)
9_GSC316_H3K27ac_Pooled_peak_36468_lociStitched	chr7	73716851	73739747	426	GTF2IRD1 (-140001), CLIP2 (+24494)
3_GSC316_H3K27ac_Pooled_peak_3711_lociStitched	chr1	228642972	228653196	427	HIST3H2A (-2524), HIST3H2BB (+2276)
2_GSC316_H3K27ac_Pooled_peak_26790_lociStitched	chr22	43002447	43007112	428	POLDIP3 (+6188), SERHL2 (+54855)
3_GSC316_H3K27ac_Pooled_peak_18597_lociStitched	chr18	53251050	53256983	430	TCF4 (+49168), RAB27B (+758587)
4_GSC316_H3K27ac_Pooled_peak_20408_lociStitched	chr19	45594220	45603183	431	PPP1R37 (+2482), NKPD1 (+64706)
3_GSC316_H3K27ac_Pooled_peak_35623_lociStitched	chr7	8008322	8013503	432	GLCCI1 (+2488), ICA1 (+290998)
7_GSC316_H3K27ac_Pooled_peak_28285_lociStitched	chr3	114165156	114174101	434	ZBTB20 (-67141)
5_GSC316_H3K27ac_Pooled_peak_13358_lociStitched	chr15	81029223	81043067	435	KIAA1199 (-35567), ABHD17C (+48501)
4_GSC316_H3K27ac_Pooled_peak_29370_lociStitched	chr3	184279569	184288341	437	VPS8 (-245976), EPHB3 (+4383)
4_GSC316_H3K27ac_Pooled_peak_29551_lociStitched	chr3	193851367	193860056	439	HES1 (+1778), CPN2 (+216345)
2_GSC316_H3K27ac_Pooled_peak_6061_lociStitched	chr11	34066227	34075744	442	CAPRIN1 (-2244)
5_GSC316_H3K27ac_Pooled_peak_23723_lociStitched	chr2	217483637	217502462	444	IGFBP2 (-5068), RPL37A (+130138)
5_GSC316_H3K27ac_Pooled_peak_17080_lociStitched	chr17	55417605	55435746	446	MSI2 (+92781), ENSG00000166329 (+395997)
3_GSC316_H3K27ac_Pooled_peak_12571_lociStitched	chr15	48007378	48013247	447	SEMA6D (-373)
9_GSC316_H3K27ac_Pooled_peak_10549_lociStitched	chr13	98917863	98955474	449	RNF113B (-107150), STK24 (+237583)
12_GSC316_H3K27ac_Pooled_peak_25277_lociStitched	chr20	55809045	55839296	451	BMP7 (+17513), TFAP2C (+619813)
6_GSC316_H3K27ac_Pooled_peak_29639_lociStitched	chr3	197088589	197107944	453	DLG1 (-72820), BDH1 (+184591)
3_GSC316_H3K27ac_Pooled_peak_23096_lociStitched	chr2	159810966	159826852	454	TANC1 (-6274), DAPL1 (+167080)
5_GSC316_H3K27ac_Pooled_peak_38938_lociStitched	chr8	126425188	126445231	455	TRIB1 (-7353), NSMCE2 (+331115)
5_GSC316_H3K27ac_Pooled_peak_28338_lociStitched	chr3	118997985	119015979	456	B4GALT4 (-47496), ARHGAP31 (-6238)
10_GSC316_H3K27ac_Pooled_peak_27412_lociStitched	chr3	39179624	39220391	457	CSRNP1 (-4942)
2_GSC316_H3K27ac_Pooled_peak_38966_lociStitched	chr8	128746562	128752158	458	MYC (+1030), TMEM75 (+211231)
GSC316_H3K27ac_Pooled_peak_37536	chr7	150776815	150781057	460	AGAP3 (-4893), FASTK (-1005)
3_GSC316_H3K27ac_Pooled_peak_29437_lociStitched	chr3	185652415	185656389	462	IGF2BP2 (-111558), TRA2B (+1522)
2_GSC316_H3K27ac_Pooled_peak_18774_lociStitched	chr18	72918209	72923479	463	TSHZ1 (-1866), ZADH2 (+459)
1_GSC316_H3K27ac_Pooled_peak_25528_lociStitched	chr21	17904197	17910232	464	CXADR (-977485), USP25 (+804871)
1_GSC316_H3K27ac_Pooled_peak_3716_lociStitched	chr1	228673727	228678985	465	RHOU (-194468), RNF187 (+1594)
6_GSC316_H3K27ac_Pooled_peak_19432_lociStitched	chr19	11248573	11276288	470	SPC24 (+4053), LDLR (+62393)
4_GSC316_H3K27ac_Pooled_peak_17396_lociStitched	chr17	64298899	64306752	472	CACNG5 (-528409), PRKCA (+3882)
6_GSC316_H3K27ac_Pooled_peak_31919_lociStitched	chr5	79534201	79554504	473	SERINC5 (+7545), THBS4 (+213182)
5_GSC316_H3K27ac_Pooled_peak_17144_lociStitched	chr17	55737671	55749343	474	ENSG00000166329 (+79166), MSI2 (+409612)
6_GSC316_H3K27ac_Pooled_peak_18677_lociStitched	chr18	60383137	60392258	476	PHLPP1 (+5015), BCL2 (+599663)
5_GSC316_H3K27ac_Pooled_peak_9845_lociStitched	chr12	125401884	125425832	477	UBC (-13964), DHX37 (+59809)
12_GSC316_H3K27ac_Pooled_peak_30378_lociStitched	chr4	77916569	77944070	478	SEPT11 (+59464), CCNI (+66838)
1_GSC316_H3K27ac_Pooled_peak_36825_lociStitched	chr7	100270721	100274502	480	GNB2 (+1458), GIGYF1 (+14459)
11_GSC316_H3K27ac_Pooled_peak_27597_lociStitched	chr3	47639733	47656831	481	CSPG5 (-26000), SMARCC1 (+175125)
4_GSC316_H3K27ac_Pooled_peak_5207_lociStitched	chr10	106087229	106099450	485	ITPRIP (+323)
12_GSC316_H3K27ac_Pooled_peak_414_lociStitched	chr1	15504764	15540327	488	EFHD2 (-213845), TMEM51 (+43518)
10_GSC316_H3K27ac_Pooled_peak_38971_lociStitched	chr8	128902653	128941617	489	TMEM75 (+38456), MYC (+173805)
1_GSC316_H3K27ac_Pooled_peak_11396_lociStitched	chr14	63669886	63673726	490	RHOJ (+680)
6_GSC316_H3K27ac_Pooled_peak_2968_lociStitched	chr1	181060165	181075119	496	CACNA1E (-385239), MR1 (+64503)
5_GSC316_H3K27ac_Pooled_peak_40907_lociStitched	chr9	130834051	130857522	498	ENSG00000232850 (-44825), SLC25A25 (+15307)
11_GSC316_H3K27ac_Pooled_peak_27992_lociStitched	chr3	66478830	66505384	499	LRIG1 (+59249), SLC25A26 (+372822)
11_GSC316_H3K27ac_Pooled_peak_41220_lociStitched	chr9	137257561	137279416	501	COL5A1 (-265131), RXRA (+50063)
4_GSC316_H3K27ac_Pooled_peak_33865_lociStitched	chr6	27861217	27871123	502	HIST1H2BO (+4967), OR2B2 (+14004)
8_GSC316_H3K27ac_Pooled_peak_25120_lociStitched	chr20	48363893	48393843	503	SLC9A8 (-50382), B4GALT5 (-48453)
6_GSC316_H3K27ac_Pooled_peak_30092_lociStitched	chr4	38665675	38674964	504	KLF3 (+4503), TLR10 (+114259)
3_GSC316_H3K27ac_Pooled_peak_7149_lociStitched	chr11	91957044	91973400	507	FAT3 (-120040)
4_GSC316_H3K27ac_Pooled_peak_2467_lociStitched	chr1	154972318	154990040	508	ZBTB7B (+5884), DCST2 (+25057)
2_GSC316_H3K27ac_Pooled_peak_29396_lociStitched	chr3	184432520	184437760	509	VPS8 (-94791), EPHB3 (+155568)
8_GSC316_H3K27ac_Pooled_peak_16567_lociStitched	chr17	38462811	38488816	511	RARA (+10368), GJD3 (+44253)
1_GSC316_H3K27ac_Pooled_peak_10201_lociStitched	chr13	41632801	41637067	512	WBP4 (-476)
10_GSC316_H3K27ac_Pooled_peak_280_lociStitched	chr1	9935308	9953842	513	CLSTN1 (-59991), CTNNBIP1 (+25746)
GSC316_H3K27ac_Pooled_peak_8070	chr12	10548497	10551770	514	KLRK1 (-7517), KLRC4 (+12222)
3_GSC316_H3K27ac_Pooled_peak_38242_lociStitched	chr8	60019254	60032334	517	NSMAF (-453701), TOX (+5973)
3_GSC316_H3K27ac_Pooled_peak_17300_lociStitched	chr17	59477522	59494293	520	TBX4 (-47899), TBX2 (+8651)
2_GSC316_H3K27ac_Pooled_peak_29996_lociStitched	chr4	24470984	24479693	521	PPARGC1A (-583639), DHX15 (+110834)
11_GSC316_H3K27ac_Pooled_peak_39350_lociStitched	chr9	531026	549442	526	DMRT1 (-301456), KANK1 (+69943)
9_GSC316_H3K27ac_Pooled_peak_15310_lociStitched	chr16	85342907	85369624	527	GSE1 (-290556), KIAA0513 (+259448)
6_GSC316_H3K27ac_Pooled_peak_17136_lociStitched	chr17	55673375	55686721	528	ENSG00000166329 (+142625), MSI2 (+346153)
4_GSC316_H3K27ac_Pooled_peak_11151_lociStitched	chr14	51551944	51562000	530	PYGL (-145518), TRIM9 (+5807)
GSC316_H3K27ac_Pooled_peak_33729	chr6	26032269	26037298	534	HIST1H3B (-2496), HIST1H2AB (-988)
6_GSC316_H3K27ac_Pooled_peak_24663_lociStitched	chr20	25217140	25236170	536	PYGB (-2050)
4_GSC316_H3K27ac_Pooled_peak_11335_lociStitched	chr14	60815020	60826061	537	PPM1A (+108071), C14orf39 (+132273)
1_GSC316_H3K27ac_Pooled_peak_34687_lociStitched	chr6	111800791	111807056	538	REV3L (+991)
4_GSC316_H3K27ac_Pooled_peak_31887_lociStitched	chr5	78806496	78814652	539	HOMER1 (-534)
4_GSC316_H3K27ac_Pooled_peak_2520_lociStitched	chr1	155828652	155842369	540	SYT11 (+6211), RIT1 (+45195)
7_GSC316_H3K27ac_Pooled_peak_20153_lociStitched	chr19	39173930	39186357	541	ACTN4 (+41834), CAPN12 (+54970)
10_GSC316_H3K27ac_Pooled_peak_18690_lociStitched	chr18	60408641	60428036	544	PHLPP1 (+35656), BCL2 (+569022)
6_GSC316_H3K27ac_Pooled_peak_26549_lociStitched	chr22	38361820	38369358	545	SOX10 (+14955), POLR2F (+15919)
3_GSC316_H3K27ac_Pooled_peak_14502_lociStitched	chr16	30378948	30390945	546	TBC1D10B (-3362), MYLPF (-1151)
3_GSC316_H3K27ac_Pooled_peak_33936_lociStitched	chr6	30647503	30656700	547	DHX16 (-11288), PPP1R18 (+3570)
6_GSC316_H3K27ac_Pooled_peak_35629_lociStitched	chr7	8223644	8231243	549	ICA1 (+74467), GLCCI1 (+219019)
1_GSC316_H3K27ac_Pooled_peak_19702_lociStitched	chr19	16187170	16191037	551	RAB8A (-33335), TPM4 (+10756)
1_GSC316_H3K27ac_Pooled_peak_26575_lociStitched	chr22	38708639	38713262	552	TMEM184B (-41911), CSNK1E (+2462)
1_GSC316_H3K27ac_Pooled_peak_38838_lociStitched	chr8	121821164	121824796	553	SNTB1 (+2533), MTBP (+365314)
13_GSC316_H3K27ac_Pooled_peak_3672_lociStitched	chr1	226865008	226912453	554	ITPKB (+38133), C1orf95 (+152230)
2_GSC316_H3K27ac_Pooled_peak_32617_lociStitched	chr5	139417071	139423792	556	NRG2 (+2447), PSD2 (+245026)
2_GSC316_H3K27ac_Pooled_peak_17070_lociStitched	chr17	55333844	55338679	557	MSI2 (+2367), ENSG00000166329 (+486411)
4_GSC316_H3K27ac_Pooled_peak_7704_lociStitched	chr11	125350587	125366104	558	FEZ1 (+7860), PKNOX2 (+323744)
7_GSC316_H3K27ac_Pooled_peak_30761_lociStitched	chr4	124535793	124543755	559	SPRY1 (+219109)
5_GSC316_H3K27ac_Pooled_peak_918_lociStitched	chr1	32159481	32168523	560	PEF1 (-53514), COL16A1 (+5918)
4_GSC316_H3K27ac_Pooled_peak_8575_lociStitched	chr12	50577534	50589726	562	CERS5 (-22425), LIMA1 (+93659)
6_GSC316_H3K27ac_Pooled_peak_24716_lociStitched	chr20	31044571	31064902	563	ASXL1 (+108582), COMMD7 (+277066)
7_GSC316_H3K27ac_Pooled_peak_1906_lociStitched	chr1	109771885	109798657	567	CELSR2 (-7370), SARS (+28731)
5_GSC316_H3K27ac_Pooled_peak_32697_lociStitched	chr5	141225953	141256455	568	ARAP3 (-179416), PCDH1 (+16771)
12_GSC316_H3K27ac_Pooled_peak_7528_lociStitched	chr11	118784022	118800946	571	UPK2 (-34542), BCL9L (-10871)
3_GSC316_H3K27ac_Pooled_peak_17793_lociStitched	chr17	75387814	75406650	572	TNRC6C (-603905), SEPT9 (+119740)
5_GSC316_H3K27ac_Pooled_peak_15767_lociStitched	chr17	7737306	7748116	573	KDM6B (-511)
3_GSC316_H3K27ac_Pooled_peak_25250_lociStitched	chr20	52443003	52448052	574	ZNF217 (-235150), BCAS1 (+241605)
5_GSC316_H3K27ac_Pooled_peak_18498_lociStitched	chr18	44285166	44297197	575	LOXHD1 (-151907), ST8SIA5 (+45950)
3_GSC316_H3K27ac_Pooled_peak_30965_lociStitched	chr4	158141765	158148564	576	GRIA2 (+3295), FAM198B (+949037)
1_GSC316_H3K27ac_Pooled_peak_22599_lociStitched	chr2	105316723	105321813	577	POU3F3 (-152701)
4_GSC316_H3K27ac_Pooled_peak_33531_lociStitched	chr6	11197043	11205509	578	ERVFRD-1 (-89311), NEDD9 (+31639)
5_GSC316_H3K27ac_Pooled_peak_7405_lociStitched	chr11	112832146	112849596	579	ANKK1 (-417642), NCAM1 (+8713)
4_GSC316_H3K27ac_Pooled_peak_6197_lociStitched	chr11	46351160	46362072	580	DGKZ (-26529), CREB3L1 (+57404)
3_GSC316_H3K27ac_Pooled_peak_11587_lociStitched	chr14	74251074	74257633	583	PTGR2 (-64195), ELMSAN1 (-27353)
1_GSC316_H3K27ac_Pooled_peak_11350_lociStitched	chr14	61187771	61191596	584	SIX1 (-73504), SIX4 (+1168)
5_GSC316_H3K27ac_Pooled_peak_37507_lociStitched	chr7	150078696	150086423	585	GIMAP8 (-65158), ZNF775 (+6136)
2_GSC316_H3K27ac_Pooled_peak_40374_lociStitched	chr9	99175997	99183738	586	ZNF367 (+743)
1_GSC316_H3K27ac_Pooled_peak_8147_lociStitched	chr12	12712081	12715649	589	MANSC1 (-210390), DUSP16 (+1452)
3_GSC316_H3K27ac_Pooled_peak_4231_lociStitched	chr10	17258538	17273260	590	VIM (-4359)
7_GSC316_H3K27ac_Pooled_peak_3129_lociStitched	chr1	198898486	198907311	593	PTPRC (+294729)
2_GSC316_H3K27ac_Pooled_peak_773_lociStitched	chr1	27018230	27025189	594	ARID1A (-814)
3_GSC316_H3K27ac_Pooled_peak_2398_lociStitched	chr1	153565351	153583173	597	S100A2 (-35921), S100A16 (+7551)
1_GSC316_H3K27ac_Pooled_peak_36047_lociStitched	chr7	37070222	37073870	598	AOAH (-307893), ELMO1 (+416806)
6_GSC316_H3K27ac_Pooled_peak_38669_lociStitched	chr8	100872230	100888832	599	COX6C (+25759), VPS13B (+855037)
12_GSC316_H3K27ac_Pooled_peak_30294_lociStitched	chr4	72125019	72142755	600	SLC4A4 (+80884), GC (+535871)
10_GSC316_H3K27ac_Pooled_peak_29383_lociStitched	chr3	184396213	184411145	601	VPS8 (-126252), EPHB3 (+124107)
8_GSC316_H3K27ac_Pooled_peak_3917_lociStitched	chr1	236071378	236082658	602	LYST (-46798), NID1 (+151444)
9_GSC316_H3K27ac_Pooled_peak_13506_lociStitched	chr15	89704757	89721900	603	RLBP1 (+51653), ABHD2 (+81948)
4_GSC316_H3K27ac_Pooled_peak_2613_lociStitched	chr1	156459641	156475481	605	C1orf61 (-68377), MEF2D (+3059)
2_GSC316_H3K27ac_Pooled_peak_11103_lociStitched	chr14	50358628	50362757	606	ARF6 (+883)
2_GSC316_H3K27ac_Pooled_peak_20184_lociStitched	chr19	39892567	39900834	607	ZFP36 (-752)
1_GSC316_H3K27ac_Pooled_peak_23266_lociStitched	chr2	174827373	174831842	608	SP3 (+822)
2_GSC316_H3K27ac_Pooled_peak_30372_lociStitched	chr4	77869585	77873808	609	SEPT11 (+841)
1_GSC316_H3K27ac_Pooled_peak_22988_lociStitched	chr2	142886310	142890687	610	LRP1B (+771)
3_GSC316_H3K27ac_Pooled_peak_30660_lociStitched	chr4	111114468	111120668	611	ELOVL6 (+2241), EGF (+283521)
5_GSC316_H3K27ac_Pooled_peak_7909_lociStitched	chr12	4548923	4560520	612	FGF6 (+58)
6_GSC316_H3K27ac_Pooled_peak_20520_lociStitched	chr19	47359161	47367760	613	ARHGAP35 (-58472), AP2S1 (-9212)
4_GSC316_H3K27ac_Pooled_peak_39495_lociStitched	chr9	8717835	8737173	614	C9orf123 (-927437)
5_GSC316_H3K27ac_Pooled_peak_32607_lociStitched	chr5	139075418	139091604	616	PSD2 (-91895), CXXC5 (+55634)
6_GSC316_H3K27ac_Pooled_peak_24293_lociStitched	chr20	1791448	1811098	617	SIRPG (-162848), SIRPA (-74669)
2_GSC316_H3K27ac_Pooled_peak_1060_lociStitched	chr1	36616834	36627206	618	MAP7D1 (+217)
4_GSC316_H3K27ac_Pooled_peak_25015_lociStitched	chr20	45555418	45560182	620	EYA2 (+34537), ZMYND8 (+427614)
1_GSC316_H3K27ac_Pooled_peak_16909_lociStitched	chr17	46618558	46622894	621	HOXB1 (-12367), HOXB2 (+2715)
6_GSC316_H3K27ac_Pooled_peak_25955_lociStitched	chr22	17737588	17748969	624	CECR2 (-213348), CECR1 (-40400)
1_GSC316_H3K27ac_Pooled_peak_27624_lociStitched	chr3	48466122	48471557	630	SPINK8 (-99009), PLXNB1 (+2032)
1_GSC316_H3K27ac_Pooled_peak_21275_lociStitched	chr2	13144513	13148416	637	TRIB2 (+289450)
6_GSC316_H3K27ac_Pooled_peak_31461_lociStitched	chr5	36654677	36664147	639	NIPBL (-217449), SLC1A3 (+52955)
5_GSC316_H3K27ac_Pooled_peak_13124_lociStitched	chr15	74076695	74097454	640	TBC1D21 (-78893), CD276 (+110521)
5_GSC316_H3K27ac_Pooled_peak_12095_lociStitched	chr14	104058748	104074377	641	KLC1 (-29015), APOPT1 (+37264)
1_GSC316_H3K27ac_Pooled_peak_8973_lociStitched	chr12	66216707	66220815	642	HMGA2 (+850)
1_GSC316_H3K27ac_Pooled_peak_29132_lociStitched	chr3	173112366	173116835	645	NLGN1 (-1637)

## Sheet: U87.H4K5acK8ac-pref.SE_175
PeakID	Chr	Start	End	Rank	Associated Genes & Location
16_U87_H4K5acK8ac_Pooled_regular_peak_34669_lociStitched	chr5	149643126	149699090	32	CAMK2A (-1916)
25_U87_H4K5acK8ac_Pooled_regular_peak_16267_lociStitched	chr17	19061236	19123965	40	GRAP (-141651), EPN2 (-48053)
18_U87_H4K5acK8ac_Pooled_regular_peak_9608_lociStitched	chr12	63092193	63139194	50	PPM1H (+213123), MON2 (+255097)
18_U87_H4K5acK8ac_Pooled_regular_peak_5074_lociStitched	chr10	44338207	44388328	52	ZNF32 (-219116), CXCL12 (+517229)
18_U87_H4K5acK8ac_Pooled_regular_peak_43253_lociStitched	chr9	123098681	123167029	83	CDK5RAP2 (+209581)
9_U87_H4K5acK8ac_Pooled_regular_peak_21946_lociStitched	chr2	85631828	85673960	89	MAT2A (-113394), CAPG (-15218)
9_U87_H4K5acK8ac_Pooled_regular_peak_15062_lociStitched	chr16	55503539	55534699	91	LPCAT2 (-23791), MMP2 (+6236)
13_U87_H4K5acK8ac_Pooled_regular_peak_25300_lociStitched	chr20	48859426	48903014	96	PTPN1 (-245671), CEBPB (+73844)
13_U87_H4K5acK8ac_Pooled_regular_peak_9625_lociStitched	chr12	63153300	63188581	126	PPM1H (+157876), MON2 (+310344)
16_U87_H4K5acK8ac_Pooled_regular_peak_1017_lociStitched	chr1	33894386	33934499	159	PHC2 (-73249), ZSCAN20 (-23803)
3_U87_H4K5acK8ac_Pooled_regular_peak_16651_lociStitched	chr17	38170603	38181166	174	CSF3 (+4188), MED24 (+34773)
17_U87_H4K5acK8ac_Pooled_regular_peak_18943_lociStitched	chr18	74766295	74826956	177	MBP (+48099), ZNF236 (+260510)
7_U87_H4K5acK8ac_Pooled_regular_peak_5149_lociStitched	chr10	49796898	49822604	180	ARHGAP22 (+3246), MAPK8 (+295018)
7_U87_H4K5acK8ac_Pooled_regular_peak_26783_lociStitched	chr22	37624543	37669629	187	CYTH4 (-31338), RAC2 (-6776)
8_U87_H4K5acK8ac_Pooled_regular_peak_905_lociStitched	chr1	30160841	30185981	196	PTPRU (+610383)
7_U87_H4K5acK8ac_Pooled_regular_peak_5113_lociStitched	chr10	45463580	45492395	213	C10orf10 (-3730)
10_U87_H4K5acK8ac_Pooled_regular_peak_34242_lociStitched	chr5	134565598	134585843	216	PITX1 (-205733), H2AFY (+159591)
9_U87_H4K5acK8ac_Pooled_regular_peak_8797_lociStitched	chr12	12873581	12912712	221	DDX47 (-73133), APOLD1 (+14282)
12_U87_H4K5acK8ac_Pooled_regular_peak_39083_lociStitched	chr7	131288225	131338670	234	PODXL (-72082), PLXNA4 (+948612)
7_U87_H4K5acK8ac_Pooled_regular_peak_27954_lociStitched	chr3	45585604	45596006	238	LIMD1 (-45546), LARS2 (+160752)
9_U87_H4K5acK8ac_Pooled_regular_peak_25621_lociStitched	chr20	61185489	61204145	243	GATA5 (-143791), SLCO4A1 (-78980)
6_U87_H4K5acK8ac_Pooled_regular_peak_38205_lociStitched	chr7	77038173	77058256	245	GSAP (-2498)
11_U87_H4K5acK8ac_Pooled_regular_peak_13565_lociStitched	chr15	65164975	65197888	259	ANKDD1A (-22669), ENSG00000249240 (+47285)
16_U87_H4K5acK8ac_Pooled_regular_peak_18564_lociStitched	chr18	44273752	44302529	260	LOXHD1 (-148866), ST8SIA5 (+48991)
10_U87_H4K5acK8ac_Pooled_regular_peak_25551_lociStitched	chr20	57194150	57223693	269	APCDD1L (-118928), STX16 (-17417)
5_U87_H4K5acK8ac_Pooled_regular_peak_7654_lociStitched	chr11	61721913	61741887	271	FTH1 (+3232), BEST1 (+14058)
12_U87_H4K5acK8ac_Pooled_regular_peak_41094_lociStitched	chr8	103741203	103770119	273	KLF10 (-87531), AZIN1 (+121304)
8_U87_H4K5acK8ac_Pooled_regular_peak_25072_lociStitched	chr20	42567367	42585491	282	TOX2 (+32937), JPH2 (+239789)
9_U87_H4K5acK8ac_Pooled_regular_peak_8631_lociStitched	chr12	6641066	6661991	285	GAPDH (+8436), IFFO1 (+13710)
6_U87_H4K5acK8ac_Pooled_regular_peak_41808_lociStitched	chr8	143753913	143764882	288	PSCA (-2476)
5_U87_H4K5acK8ac_Pooled_regular_peak_14650_lociStitched	chr16	21772334	21784612	291	OTOA (+88638), NPIPB4 (+90266)
10_U87_H4K5acK8ac_Pooled_regular_peak_23279_lociStitched	chr2	192032230	192068336	299	MYO1B (-59832), STAT4 (-34297)
9_U87_H4K5acK8ac_Pooled_regular_peak_28245_lociStitched	chr3	54888129	54932001	300	LRTM1 (+52036), CACNA2D3 (+753372)
14_U87_H4K5acK8ac_Pooled_regular_peak_8857_lociStitched	chr12	14409063	14437493	318	GRIN2B (-290225), ATF7IP (-95338)
11_U87_H4K5acK8ac_Pooled_regular_peak_26587_lociStitched	chr22	30646225	30674410	320	LIF (-17478), OSM (+2511)
12_U87_H4K5acK8ac_Pooled_regular_peak_40600_lociStitched	chr8	59654602	59680730	321	NSMAF (-95573), TOX (+364101)
10_U87_H4K5acK8ac_Pooled_regular_peak_15365_lociStitched	chr16	70725403	70750178	325	MTSS1L (-17822), VAC14 (+97273)
8_U87_H4K5acK8ac_Pooled_regular_peak_1555_lociStitched	chr1	59219723	59239824	330	MYSM1 (-64010), JUN (+20011)
6_U87_H4K5acK8ac_Pooled_regular_peak_21622_lociStitched	chr2	65081255	65092763	334	SERTAD2 (-205962), SLC1A4 (-129526)
5_U87_H4K5acK8ac_Pooled_regular_peak_19629_lociStitched	chr19	18474692	18491704	339	GDF15 (-9782), PGPEP1 (+31801)
11_U87_H4K5acK8ac_Pooled_regular_peak_19413_lociStitched	chr19	13123836	13148953	348	NFIX (+29973), LYL1 (+77286)
11_U87_H4K5acK8ac_Pooled_regular_peak_15375_lociStitched	chr16	70779462	70802130	353	MTSS1L (-70827), VAC14 (+44268)
10_U87_H4K5acK8ac_Pooled_regular_peak_2155_lociStitched	chr1	110381664	110420617	356	EPS8L3 (-94492), CSF1 (-52114)
7_U87_H4K5acK8ac_Pooled_regular_peak_24719_lociStitched	chr20	30180866	30198995	366	ID1 (-3155)
7_U87_H4K5acK8ac_Pooled_regular_peak_12387_lociStitched	chr14	77370302	77389534	369	IRF2BPL (+115116), VASH1 (+151386)
9_U87_H4K5acK8ac_Pooled_regular_peak_38180_lociStitched	chr7	75993064	76023367	375	YWHAG (-19868), SRCRB4D (+30796)
11_U87_H4K5acK8ac_Pooled_regular_peak_29149_lociStitched	chr3	124826595	124867994	385	HEG1 (-72493), SLC12A8 (+82948)
11_U87_H4K5acK8ac_Pooled_regular_peak_40443_lociStitched	chr8	49448163	49486620	387	EFCAB1 (+180399), UBE2V2 (+546432)
2_U87_H4K5acK8ac_Pooled_regular_peak_7935_lociStitched	chr11	67138103	67147675	391	CLCF1 (-1681)
9_U87_H4K5acK8ac_Pooled_regular_peak_17511_lociStitched	chr17	64264201	64278600	408	APOH (-45866), PRKCA (-27543)
9_U87_H4K5acK8ac_Pooled_regular_peak_2501_lociStitched	chr1	145177239	145197547	409	PDE4DIP (-192371), ENSG00000255168 (-21752)
7_U87_H4K5acK8ac_Pooled_regular_peak_644_lociStitched	chr1	23880916	23912770	410	RPL11 (-121426), ID3 (-10558)
8_U87_H4K5acK8ac_Pooled_regular_peak_25263_lociStitched	chr20	48643743	48665598	415	SNAI1 (+55135), UBE2V1 (+77820)
6_U87_H4K5acK8ac_Pooled_regular_peak_14670_lociStitched	chr16	22588767	22600638	416	HS3ST2 (-230795), NPIPB5 (+69859)
8_U87_H4K5acK8ac_Pooled_regular_peak_16846_lociStitched	chr17	41470985	41497300	418	DHX8 (-77191), ARL4D (+7816)
2_U87_H4K5acK8ac_Pooled_regular_peak_25169_lociStitched	chr20	44598064	44603627	419	ZNF335 (-35)
7_U87_H4K5acK8ac_Pooled_regular_peak_26794_lociStitched	chr22	37699276	37710758	420	CYTH4 (+26593), ELFN2 (+118488)
6_U87_H4K5acK8ac_Pooled_regular_peak_25372_lociStitched	chr20	49647399	49661016	426	KCNG1 (-14542), NFATC2 (+505050)
6_U87_H4K5acK8ac_Pooled_regular_peak_39992_lociStitched	chr8	25530793	25548746	429	CDCA2 (+223257), EBF2 (+363143)
8_U87_H4K5acK8ac_Pooled_regular_peak_12556_lociStitched	chr14	94425995	94461343	431	ASB2 (-532)
9_U87_H4K5acK8ac_Pooled_regular_peak_34101_lociStitched	chr5	131421120	131440170	432	CSF2 (+21162), P4HA2 (+132863)
8_U87_H4K5acK8ac_Pooled_regular_peak_13925_lociStitched	chr15	78594536	78615424	434	CRABP1 (-27686), WDR61 (-12844)
6_U87_H4K5acK8ac_Pooled_regular_peak_34894_lociStitched	chr5	159591491	159603183	440	PWWP2A (-50907), FABP6 (-17037)
9_U87_H4K5acK8ac_Pooled_regular_peak_12616_lociStitched	chr14	96733066	96741919	445	GSKIP (-92401), BDKRB1 (+15332)
8_U87_H4K5acK8ac_Pooled_regular_peak_2958_lociStitched	chr1	159838557	159861123	446	VSIG8 (-17393), CCDC19 (+20113)
12_U87_H4K5acK8ac_Pooled_regular_peak_20325_lociStitched	chr19	52229733	52247612	447	HAS1 (-11452), FPR1 (+16473)
6_U87_H4K5acK8ac_Pooled_regular_peak_26472_lociStitched	chr22	24820267	24833599	450	UPB1 (-64095), ADORA2A (+3403)
9_U87_H4K5acK8ac_Pooled_regular_peak_1579_lociStitched	chr1	59338195	59350687	457	FGGY (-418212), JUN (-94656)
7_U87_H4K5acK8ac_Pooled_regular_peak_19392_lociStitched	chr19	12888683	12905324	461	HOOK2 (-10667), JUNB (-5306)
6_U87_H4K5acK8ac_Pooled_regular_peak_25122_lociStitched	chr20	43715767	43734009	462	KCNS1 (+4865), STK4 (+129773)
4_U87_H4K5acK8ac_Pooled_regular_peak_34700_lociStitched	chr5	150015861	150036778	465	MYOZ3 (-14124), SYNPO (+45678)
6_U87_H4K5acK8ac_Pooled_regular_peak_17040_lociStitched	chr17	45939648	45960315	472	SP2 (-23534), SP6 (-21423)
9_U87_H4K5acK8ac_Pooled_regular_peak_40502_lociStitched	chr8	53058290	53071571	479	PCMTD1 (-253273), ST18 (+257372)
5_U87_H4K5acK8ac_Pooled_regular_peak_38916_lociStitched	chr7	127875835	127908178	480	LEP (+10670), RBM28 (+91955)
6_U87_H4K5acK8ac_Pooled_regular_peak_41019_lociStitched	chr8	99374377	99382582	485	NIPAL2 (-71859), KCNS2 (-60770)
9_U87_H4K5acK8ac_Pooled_regular_peak_941_lociStitched	chr1	32253918	32269280	487	BAI2 (-31963), SPOCD1 (+20053)
8_U87_H4K5acK8ac_Pooled_regular_peak_41127_lociStitched	chr8	104116728	104144616	488	BAALC (-22266), ATP6V1C1 (+97381)
11_U87_H4K5acK8ac_Pooled_regular_peak_12885_lociStitched	chr15	31683718	31697746	489	KLF13 (+71674), OTUD7A (+256810)
8_U87_H4K5acK8ac_Pooled_regular_peak_1571_lociStitched	chr1	59280563	59290490	495	FGGY (-477126), JUN (-35742)
5_U87_H4K5acK8ac_Pooled_regular_peak_43485_lociStitched	chr9	131888644	131904567	496	NTMT1 (-474557), PPP2R4 (+23009)
7_U87_H4K5acK8ac_Pooled_regular_peak_15430_lociStitched	chr16	73087362	73116462	497	ZFHX3 (-19638)
8_U87_H4K5acK8ac_Pooled_regular_peak_23704_lociStitched	chr2	216636207	216673889	499	FN1 (-354153), MREG (+223298)
8_U87_H4K5acK8ac_Pooled_regular_peak_41483_lociStitched	chr8	125763289	125788592	502	ZNF572 (-209599), MTSS1 (-35271)
9_U87_H4K5acK8ac_Pooled_regular_peak_13622_lociStitched	chr15	67173793	67194085	510	SMAD3 (-174244), SMAD6 (+189373)
9_U87_H4K5acK8ac_Pooled_regular_peak_33119_lociStitched	chr5	54169248	54198093	513	ESM1 (+97820), SNX18 (+370078)
9_U87_H4K5acK8ac_Pooled_regular_peak_476_lociStitched	chr1	17871559	17896924	520	ACTL8 (-197566), ARHGEF10L (+17912)
8_U87_H4K5acK8ac_Pooled_regular_peak_26157_lociStitched	chr21	43170690	43182759	521	TMPRSS2 (-296733), RIPK4 (+10541)
7_U87_H4K5acK8ac_Pooled_regular_peak_34637_lociStitched	chr5	149518694	149552284	525	PDGFRB (-66)
10_U87_H4K5acK8ac_Pooled_regular_peak_16488_lociStitched	chr17	30053583	30082302	529	COPRS (+118413), RAB11FIP4 (+349301)
9_U87_H4K5acK8ac_Pooled_regular_peak_17614_lociStitched	chr17	70383392	70403622	531	SOX9 (+276346), SLC39A11 (+695320)
5_U87_H4K5acK8ac_Pooled_regular_peak_6227_lociStitched	chr10	104387115	104401860	533	TRIM8 (-9765), SUFU (+130744)
6_U87_H4K5acK8ac_Pooled_regular_peak_16748_lociStitched	chr17	39677754	39705618	534	KRT19 (-7126), KRT9 (+36624)
10_U87_H4K5acK8ac_Pooled_regular_peak_4447_lociStitched	chr10	4982800	4999768	535	AKR1C1 (-14161), AKR1E2 (+122838)
7_U87_H4K5acK8ac_Pooled_regular_peak_175_lociStitched	chr1	8181032	8198975	540	SLC45A1 (-187882), ERRFI1 (-103636)
9_U87_H4K5acK8ac_Pooled_regular_peak_4693_lociStitched	chr10	21651908	21696388	542	NEBL (-487617), SKIDA1 (+140463)
5_U87_H4K5acK8ac_Pooled_regular_peak_16677_lociStitched	chr17	38467773	38479180	543	RARA (+8031), GJD3 (+46590)
5_U87_H4K5acK8ac_Pooled_regular_peak_23559_lociStitched	chr2	208027768	208049969	545	CREB1 (-355747), KLF7 (-8200)
9_U87_H4K5acK8ac_Pooled_regular_peak_27337_lociStitched	chr3	10393902	10415996	546	SEC13 (-42087), ATP2B2 (+142319)
8_U87_H4K5acK8ac_Pooled_regular_peak_12997_lociStitched	chr15	36716440	36730870	550	DPH6 (-885286), MEIS2 (+668431)
5_U87_H4K5acK8ac_Pooled_regular_peak_21739_lociStitched	chr2	70822610	70846842	551	TGFA (-53579), ADD2 (+160583)
9_U87_H4K5acK8ac_Pooled_regular_peak_591_lociStitched	chr1	21643370	21662207	554	NBPF3 (-113842), ECE1 (-35807)
7_U87_H4K5acK8ac_Pooled_regular_peak_29113_lociStitched	chr3	123551672	123562752	556	PTPLB (-253180), MYLK (+45937)
6_U87_H4K5acK8ac_Pooled_regular_peak_43527_lociStitched	chr9	132357188	132373534	558	NTMT1 (-5802), PPP2R4 (+491764)
7_U87_H4K5acK8ac_Pooled_regular_peak_27515_lociStitched	chr3	18139114	18176920	559	TBC1D5 (-416505), SATB1 (+308048)
8_U87_H4K5acK8ac_Pooled_regular_peak_6919_lociStitched	chr11	11998283	12020976	560	DKK3 (+20999), USP47 (+146660)
5_U87_H4K5acK8ac_Pooled_regular_peak_8973_lociStitched	chr12	26426754	26453064	562	SSPN (+91480), ITPR2 (+546222)
6_U87_H4K5acK8ac_Pooled_regular_peak_19123_lociStitched	chr19	3133035	3155845	564	S1PR4 (-34296), GNA15 (+8249)
12_U87_H4K5acK8ac_Pooled_regular_peak_17275_lociStitched	chr17	55696880	55741921	569	ENSG00000166329 (+103272), MSI2 (+385506)
10_U87_H4K5acK8ac_Pooled_regular_peak_815_lociStitched	chr1	27847718	27869545	572	WASF2 (-41963), AHDC1 (+71511)
8_U87_H4K5acK8ac_Pooled_regular_peak_31971_lociStitched	chr4	147133629	147163843	578	LSM6 (+51855), SLC10A7 (+294349)
9_U87_H4K5acK8ac_Pooled_regular_peak_34114_lociStitched	chr5	131586696	131602209	580	SLC22A4 (-35683), PDLIM4 (+1089)
8_U87_H4K5acK8ac_Pooled_regular_peak_13498_lociStitched	chr15	63178703	63193449	581	TPM1 (-148808), TLN2 (+332512)
8_U87_H4K5acK8ac_Pooled_regular_peak_40606_lociStitched	chr8	59704076	59719990	584	NSMAF (-139940), TOX (+319734)
6_U87_H4K5acK8ac_Pooled_regular_peak_10228_lociStitched	chr12	113668960	113684891	585	TPCN1 (+17661), SLC24A6 (+95909)
7_U87_H4K5acK8ac_Pooled_regular_peak_16922_lociStitched	chr17	42979265	42988111	587	CCDC103 (+6546), GFAP (+9174)
9_U87_H4K5acK8ac_Pooled_regular_peak_25713_lociStitched	chr21	17674769	17682704	590	USP25 (+576393)
8_U87_H4K5acK8ac_Pooled_regular_peak_39333_lociStitched	chr7	142153833	142174289	593	PRSS1 (-293269), PRSS58 (-206214)
10_U87_H4K5acK8ac_Pooled_regular_peak_26027_lociStitched	chr21	39591241	39617929	594	KCNJ15 (-39760), DSCR8 (+111018)
4_U87_H4K5acK8ac_Pooled_regular_peak_16900_lociStitched	chr17	42611142	42626049	598	GPATCH8 (-37827), FZD2 (-16329)
6_U87_H4K5acK8ac_Pooled_regular_peak_36946_lociStitched	chr6	155755260	155795617	600	TFB1M (-139821), NOX3 (+1598)
7_U87_H4K5acK8ac_Pooled_regular_peak_27594_lociStitched	chr3	25614300	25635216	601	TOP2B (+81232), RARB (+154956)
11_U87_H4K5acK8ac_Pooled_regular_peak_14078_lociStitched	chr15	88918075	88945760	603	NTRK3 (-132257), MRPL46 (+78732)
9_U87_H4K5acK8ac_Pooled_regular_peak_26899_lociStitched	chr22	39178258	39199613	604	SUN2 (-36932), DNAL4 (+1242)
7_U87_H4K5acK8ac_Pooled_regular_peak_38400_lociStitched	chr7	93925334	93933434	606	BET1 (-295697), COL1A2 (-94489)
5_U87_H4K5acK8ac_Pooled_regular_peak_1575_lociStitched	chr1	59309439	59317224	609	FGGY (-449321), JUN (-63547)
7_U87_H4K5acK8ac_Pooled_regular_peak_14941_lociStitched	chr16	48155256	48162612	613	ABCC12 (+21747), PHKB (+663696)
6_U87_H4K5acK8ac_Pooled_regular_peak_26600_lociStitched	chr22	30804291	30841190	614	MTFP1 (+1223), SEC14L3 (+45295)
11_U87_H4K5acK8ac_Pooled_regular_peak_41949_lociStitched	chr9	3951935	3973252	616	RFX3 (-436611), GLIS3 (+337322)
11_U87_H4K5acK8ac_Pooled_regular_peak_21183_lociStitched	chr2	38318681	38344539	619	CYP1B1 (-28287), ATL2 (+272794)
8_U87_H4K5acK8ac_Pooled_regular_peak_40403_lociStitched	chr8	49052827	49063887	620	UBE2V2 (+137397), EFCAB1 (+589434)
7_U87_H4K5acK8ac_Pooled_regular_peak_15515_lociStitched	chr16	77608978	77621304	622	ADAMTS18 (-146130), NUDT7 (-141270)
8_U87_H4K5acK8ac_Pooled_regular_peak_42688_lociStitched	chr9	97543008	97568579	623	C9orf3 (+33728), FANCC (+524190)
4_U87_H4K5acK8ac_Pooled_regular_peak_36257_lociStitched	chr6	106606612	106613058	627	PRDM1 (+75640), ATG5 (+163831)
8_U87_H4K5acK8ac_Pooled_regular_peak_34931_lociStitched	chr5	163763171	163789217	628	MAT2B (+843640)
3_U87_H4K5acK8ac_Pooled_regular_peak_17061_lociStitched	chr17	46122301	46134176	629	NFE2L1 (+2518), CBX1 (+50321)
8_U87_H4K5acK8ac_Pooled_regular_peak_15115_lociStitched	chr16	57664937	57680923	630	GPR97 (-29169), GPR56 (+10511)
6_U87_H4K5acK8ac_Pooled_regular_peak_22374_lociStitched	chr2	113960342	113983481	632	PSD4 (+40364), PAX8 (+64615)
3_U87_H4K5acK8ac_Pooled_regular_peak_39342_lociStitched	chr7	142189911	142197745	634	PRSS1 (-263502), PRSS58 (-235981)
4_U87_H4K5acK8ac_Pooled_regular_peak_21711_lociStitched	chr2	70358601	70370779	637	PCBP1 (+50105), TIA1 (+111083)
3_U87_H4K5acK8ac_Pooled_regular_peak_16732_lociStitched	chr17	39523464	39545630	639	KRT33B (-8495), KRT34 (+4108)
8_U87_H4K5acK8ac_Pooled_regular_peak_5429_lociStitched	chr10	70805298	70826254	641	SRGN (-32098), KIAA1279 (+67289)
10_U87_H4K5acK8ac_Pooled_regular_peak_26331_lociStitched	chr22	18514822	18544732	643	PEX26 (-30912), MICAL3 (-22452)
3_U87_H4K5acK8ac_Pooled_regular_peak_28060_lociStitched	chr3	48597570	48604262	647	UCN2 (+290)
4_U87_H4K5acK8ac_Pooled_regular_peak_20189_lociStitched	chr19	47598484	47616399	648	TMEM160 (-55554), ZC3H4 (+9567)
5_U87_H4K5acK8ac_Pooled_regular_peak_19023_lociStitched	chr19	1168389	1181048	649	SBNO2 (-437)
4_U87_H4K5acK8ac_Pooled_regular_peak_43520_lociStitched	chr9	132329728	132338212	653	NTMT1 (-37193), PPP2R4 (+460373)
6_U87_H4K5acK8ac_Pooled_regular_peak_25345_lociStitched	chr20	49259044	49272869	658	PARD6B (-82124), PTPN1 (+139066)
6_U87_H4K5acK8ac_Pooled_regular_peak_5018_lociStitched	chr10	35853193	35865989	660	GJD4 (-34747), CCNY (+233789)
6_U87_H4K5acK8ac_Pooled_regular_peak_1594_lociStitched	chr1	59478949	59486903	661	FGGY (-279727), JUN (-233141)
5_U87_H4K5acK8ac_Pooled_regular_peak_453_lociStitched	chr1	17560028	17579121	662	PADI3 (-6018), PADI1 (+37954)
5_U87_H4K5acK8ac_Pooled_regular_peak_21920_lociStitched	chr2	85115634	85126480	666	TRABD2A (-12688), TMSB10 (-11692)
9_U87_H4K5acK8ac_Pooled_regular_peak_27657_lociStitched	chr3	30262124	30273613	667	TGFBR2 (-380224), RBMS3 (+945032)
7_U87_H4K5acK8ac_Pooled_regular_peak_25867_lociStitched	chr21	33775862	33799259	670	EVA1C (+2872), TCP10L (+170282)
6_U87_H4K5acK8ac_Pooled_regular_peak_29016_lociStitched	chr3	119348993	119363067	671	POPDC2 (+23407), PLA1A (+39341)
4_U87_H4K5acK8ac_Pooled_regular_peak_42241_lociStitched	chr9	36559284	36585817	672	MELK (-308)
8_U87_H4K5acK8ac_Pooled_regular_peak_29032_lociStitched	chr3	119871610	119897418	673	GSK3B (-72001), GPR156 (+119427)
9_U87_H4K5acK8ac_Pooled_regular_peak_27075_lociStitched	chr22	45996940	46009038	675	ATXN10 (-64690), FBLN1 (+104218)
6_U87_H4K5acK8ac_Pooled_regular_peak_16693_lociStitched	chr17	38694599	38717188	677	TNS4 (-48045), CCR7 (+15830)
3_U87_H4K5acK8ac_Pooled_regular_peak_25567_lociStitched	chr20	58786542	58797111	678	CDH26 (+258345)
7_U87_H4K5acK8ac_Pooled_regular_peak_18657_lociStitched	chr18	52425648	52444953	680	RAB27B (-60129), DYNAP (+176911)
7_U87_H4K5acK8ac_Pooled_regular_peak_30537_lociStitched	chr4	14169053	14183036	684	CPEB2 (-828253), BOD1L1 (-546698)
10_U87_H4K5acK8ac_Pooled_regular_peak_22393_lociStitched	chr2	114068586	114088557	686	CBWD2 (-116696), PAX8 (-42045)
5_U87_H4K5acK8ac_Pooled_regular_peak_744_lociStitched	chr1	26601581	26612027	687	CD52 (-37644), SH3BGRL3 (+1137)
5_U87_H4K5acK8ac_Pooled_regular_peak_12776_lociStitched	chr14	105143523	105148954	688	TMEM179 (-74255), INF2 (-9735)
8_U87_H4K5acK8ac_Pooled_regular_peak_3539_lociStitched	chr1	205253326	205283634	691	NUAK2 (+22403), TMCC2 (+71176)
9_U87_H4K5acK8ac_Pooled_regular_peak_3041_lociStitched	chr1	161695524	161714031	693	DUSP12 (-14782), FCRLB (+13425)
7_U87_H4K5acK8ac_Pooled_regular_peak_40332_lociStitched	chr8	41093698	41122048	694	ZMAT4 (-352529), SFRP1 (+59143)
4_U87_H4K5acK8ac_Pooled_regular_peak_6466_lociStitched	chr10	124253385	124275488	696	DMBT1 (-55744), HTRA1 (+43396)
2_U87_H4K5acK8ac_Pooled_regular_peak_17978_lociStitched	chr17	80163967	80176416	699	FASN (-113984), SLC16A3 (-21371)
9_U87_H4K5acK8ac_Pooled_regular_peak_1866_lociStitched	chr1	79295811	79308678	701	ELTD1 (+170158), IFI44 (+186729)
7_U87_H4K5acK8ac_Pooled_regular_peak_21772_lociStitched	chr2	72151515	72163929	703	CYP26B1 (+217445), DYSF (+463890)
6_U87_H4K5acK8ac_Pooled_regular_peak_5497_lociStitched	chr10	73019703	73032341	704	SLC29A3 (-52993), UNC5B (+53695)
7_U87_H4K5acK8ac_Pooled_regular_peak_9023_lociStitched	chr12	27769293	27788383	705	REP15 (-70590), PPFIBP1 (+101699)
8_U87_H4K5acK8ac_Pooled_regular_peak_33261_lociStitched	chr5	66596563	66612270	707	PIK3R1 (-907131), CD180 (-111790)
7_U87_H4K5acK8ac_Pooled_regular_peak_678_lociStitched	chr1	25031415	25054692	708	CLIC4 (-28794), SRRM1 (+73551)

## Sheet: U87.H3K27ac-pref.SE_431
PeakID	Chr	Start	End	Rank	Associated Genes & Location
12_U87_H3K27ac_Pooled_regular_peak_23337_lociStitched	chr19	39140210	39185043	50	ACTN4 (+24317), CAPN12 (+72487)
10_U87_H3K27ac_Pooled_regular_peak_30429_lociStitched	chr21	36167068	36218017	56	CLIC6 (+150855), RUNX1 (+229098)
15_U87_H3K27ac_Pooled_regular_peak_52182_lociStitched	chr9	117866760	117933578	75	DEC1 (-3928)
17_U87_H3K27ac_Pooled_regular_peak_16481_lociStitched	chr15	60651816	60701314	80	ANXA2 (+13619), FOXB1 (+380144)
11_U87_H3K27ac_Pooled_regular_peak_21175_lociStitched	chr17	75281009	75329995	96	TNRC6C (-695635), SEPT9 (+28010)
8_U87_H3K27ac_Pooled_regular_peak_2821_lociStitched	chr1	145008976	145043787	98	ENSG00000255168 (-182763), PDE4DIP (-31360)
18_U87_H3K27ac_Pooled_regular_peak_26660_lociStitched	chr2	151323836	151353744	104	MMADHC (-894674), RND3 (+5391)
17_U87_H3K27ac_Pooled_regular_peak_26023_lociStitched	chr2	102678448	102745179	109	IL1R1 (-47432), IL1R2 (+103508)
20_U87_H3K27ac_Pooled_regular_peak_33343_lociStitched	chr3	86971781	87046341	126	VGLL3 (+31196)
9_U87_H3K27ac_Pooled_regular_peak_26093_lociStitched	chr2	109253072	109279276	131	LIMS1 (-5319), GCC2 (+201157)
5_U87_H3K27ac_Pooled_regular_peak_44120_lociStitched	chr6	133558409	133576988	136	TCF21 (-642577), EYA4 (+5210)
11_U87_H3K27ac_Pooled_regular_peak_43594_lociStitched	chr6	106993391	107040399	146	AIM1 (+57165), RTN4IP1 (+60467)
10_U87_H3K27ac_Pooled_regular_peak_4500_lociStitched	chr1	218632951	218673465	150	LYPLAL1 (-693978), TGFB2 (+133631)
18_U87_H3K27ac_Pooled_regular_peak_39808_lociStitched	chr5	77861986	77907585	154	LHFPL2 (+59862), SCAMP1 (+228447)
7_U87_H3K27ac_Pooled_regular_peak_17686_lociStitched	chr16	15575727	15604375	172	MPV17L (+100415), KIAA0430 (+146972)
4_U87_H3K27ac_Pooled_regular_peak_12317_lociStitched	chr12	109115263	109128817	177	SELPLG (-96186), CORO1C (+3332)
4_U87_H3K27ac_Pooled_regular_peak_29307_lociStitched	chr20	34459222	34473340	179	SCAND1 (+81113), PHF20 (+106376)
5_U87_H3K27ac_Pooled_regular_peak_31360_lociStitched	chr22	38693814	38724364	181	TMEM184B (-40049), CSNK1E (+4324)
19_U87_H3K27ac_Pooled_regular_peak_26891_lociStitched	chr2	161243863	161290535	188	ITGB6 (-210387), RBMS1 (+83106)
13_U87_H3K27ac_Pooled_regular_peak_742_lociStitched	chr1	25635848	25710382	189	TMEM50A (+8707), RHCE (+74221)
11_U87_H3K27ac_Pooled_regular_peak_51869_lociStitched	chr9	109622707	109656555	191	RAD23B (-405929), ZNF462 (+14253)
9_U87_H3K27ac_Pooled_regular_peak_8788_lociStitched	chr11	35183670	35203185	192	CD44 (+32700), SLC1A2 (+247368)
7_U87_H3K27ac_Pooled_regular_peak_24550_lociStitched	chr2	28612485	28632796	199	PLB1 (-96297), FOSL2 (+6916)
8_U87_H3K27ac_Pooled_regular_peak_11618_lociStitched	chr12	66259894	66288206	211	HMGA2 (+56139), ENSG00000228144 (+289715)
12_U87_H3K27ac_Pooled_regular_peak_52442_lociStitched	chr9	128410354	128438332	213	MAPKAP1 (+45170), GAPVD1 (+400232)
4_U87_H3K27ac_Pooled_regular_peak_33181_lociStitched	chr3	67684984	67701128	214	SUCLG2 (+11978), KBTBD8 (+644325)
8_U87_H3K27ac_Pooled_regular_peak_51256_lociStitched	chr9	75730586	75765770	220	ALDH1A1 (-180207), ANXA1 (-24392)
2_U87_H3K27ac_Pooled_regular_peak_50221_lociStitched	chr8	128862915	128868011	221	TMEM75 (+95128), MYC (+117133)
6_U87_H3K27ac_Pooled_regular_peak_41432_lociStitched	chr5	151118851	151131476	224	SPARC (-58438), G3BP1 (-26307)
6_U87_H3K27ac_Pooled_regular_peak_34466_lociStitched	chr3	149091187	149106697	226	TM4SF1 (-3290)
6_U87_H3K27ac_Pooled_regular_peak_12313_lociStitched	chr12	109083312	109096099	228	SELPLG (-63852), CORO1C (+35666)
6_U87_H3K27ac_Pooled_regular_peak_31726_lociStitched	chr3	5018550	5038056	230	ARL8B (-135602), BHLHE40 (+7502)
18_U87_H3K27ac_Pooled_regular_peak_36713_lociStitched	chr4	84464328	84503618	241	AGPAT9 (+26712), NKX6-1 (+935630)
14_U87_H3K27ac_Pooled_regular_peak_7209_lociStitched	chr10	96988150	97039725	245	PDLIM1 (+36843), C10orf129 (+59981)
17_U87_H3K27ac_Pooled_regular_peak_10148_lociStitched	chr11	128361675	128400731	248	ETS1 (+76234)
10_U87_H3K27ac_Pooled_regular_peak_38237_lociStitched	chr4	177455184	177471339	253	SPCS3 (+222147), VEGFC (+250619)
6_U87_H3K27ac_Pooled_regular_peak_12329_lociStitched	chr12	109216208	109234029	255	CORO1C (-99747), SSH1 (+26247)
15_U87_H3K27ac_Pooled_regular_peak_18914_lociStitched	chr16	86374233	86431197	257	FOXF1 (-141418), IRF8 (+470306)
14_U87_H3K27ac_Pooled_regular_peak_39585_lociStitched	chr5	71428730	71457925	259	MAP1B (+40267), MRPS27 (+172760)
7_U87_H3K27ac_Pooled_regular_peak_49451_lociStitched	chr8	95253514	95274572	263	CDH17 (-43228), GEM (+10530)
12_U87_H3K27ac_Pooled_regular_peak_46428_lociStitched	chr7	92346588	92397223	265	CDK6 (+91325), RBM48 (+213819)
4_U87_H3K27ac_Pooled_regular_peak_26044_lociStitched	chr2	106012657	106023200	268	FHL2 (-2248)
13_U87_H3K27ac_Pooled_regular_peak_29717_lociStitched	chr20	48292040	48320271	279	PTGIS (-121473), B4GALT5 (+24259)
15_U87_H3K27ac_Pooled_regular_peak_5935_lociStitched	chr10	33542083	33581658	282	ITGB1 (-315049), NRP1 (+63319)
5_U87_H3K27ac_Pooled_regular_peak_2407_lociStitched	chr1	109357285	109374522	286	AKNAD1 (+33812), STXBP3 (+76594)
8_U87_H3K27ac_Pooled_regular_peak_33546_lociStitched	chr3	105072379	105089491	297	ALCAM (-4818)
4_U87_H3K27ac_Pooled_regular_peak_13226_lociStitched	chr13	44879439	44892407	302	SMIM2 (-150530), SERP2 (-62055)
5_U87_H3K27ac_Pooled_regular_peak_45416_lociStitched	chr7	30202254	30213801	309	ZNRF2 (-115895), PLEKHA8 (+139999)
8_U87_H3K27ac_Pooled_regular_peak_37984_lociStitched	chr4	159696206	159745685	311	RAPGEF2 (-467943), FNIP2 (+30656)
16_U87_H3K27ac_Pooled_regular_peak_23676_lociStitched	chr19	47448847	47488674	316	NPAS1 (-54316), ARHGAP35 (+46828)
10_U87_H3K27ac_Pooled_regular_peak_43710_lociStitched	chr6	111897172	111927942	317	REV3L (-107642), TRAF3IP2 (+14892)
5_U87_H3K27ac_Pooled_regular_peak_23438_lociStitched	chr19	41725189	41735878	320	HNRNPUL1 (-39702), AXL (+5426)
7_U87_H3K27ac_Pooled_regular_peak_32017_lociStitched	chr3	16095932	16116559	321	ANKRD28 (-204968), GALNT15 (-109910)
11_U87_H3K27ac_Pooled_regular_peak_29834_lociStitched	chr20	49951577	49985578	330	KCNG1 (-328912), NFATC2 (+190680)
5_U87_H3K27ac_Pooled_regular_peak_33475_lociStitched	chr3	99975755	99990199	334	NIT2 (-70568), TBC1D23 (+3121)
5_U87_H3K27ac_Pooled_regular_peak_13584_lociStitched	chr13	75932298	75943104	336	TBC1D4 (+118549)
8_U87_H3K27ac_Pooled_regular_peak_27363_lociStitched	chr2	188392290	188414198	337	CALCRL (-90057), TFPI (+15975)
7_U87_H3K27ac_Pooled_regular_peak_1794_lociStitched	chr1	65877383	65896611	341	LEPR (+662), LEPROT (+727)
9_U87_H3K27ac_Pooled_regular_peak_46966_lociStitched	chr7	116327581	116367756	346	CAPZA2 (-154858), MET (+35210)
17_U87_H3K27ac_Pooled_regular_peak_39242_lociStitched	chr5	52294899	52333394	347	ITGA2 (+28991), MOCS2 (+91442)
5_U87_H3K27ac_Pooled_regular_peak_16839_lociStitched	chr15	72039327	72054673	353	SENP8 (-362192), THSD4 (+657709)
10_U87_H3K27ac_Pooled_regular_peak_39659_lociStitched	chr5	72659677	72673162	354	FOXD1 (+77932), TMEM174 (+197398)
2_U87_H3K27ac_Pooled_regular_peak_13023_lociStitched	chr13	33852664	33859856	356	STARD13 (+3632), KL (+265689)
7_U87_H3K27ac_Pooled_regular_peak_6765_lociStitched	chr10	78916126	78925621	357	KCNMA1 (+476526)
6_U87_H3K27ac_Pooled_regular_peak_29188_lociStitched	chr20	30929952	30956460	361	ASXL1 (-2949)
9_U87_H3K27ac_Pooled_regular_peak_47518_lociStitched	chr7	139425287	139438048	364	HIPK2 (+45849), CLEC2L (+223066)
5_U87_H3K27ac_Pooled_regular_peak_38692_lociStitched	chr5	14264304	14270878	367	FAM105B (-397266), TRIO (+123780)
8_U87_H3K27ac_Pooled_regular_peak_51495_lociStitched	chr9	91752571	91771042	368	SHC3 (+31875), S1PR3 (+150386)
14_U87_H3K27ac_Pooled_regular_peak_33097_lociStitched	chr3	64129259	64177873	373	PSMD6 (-144330), PRICKLE2 (+57565)
3_U87_H3K27ac_Pooled_regular_peak_47523_lociStitched	chr7	139470330	139477561	374	HIPK2 (+3571), CLEC2L (+265344)
14_U87_H3K27ac_Pooled_regular_peak_36479_lociStitched	chr4	74569049	74593954	377	RASSF6 (-95154), IL8 (-24721)
3_U87_H3K27ac_Pooled_regular_peak_46709_lociStitched	chr7	104643506	104655977	384	KMT2E (-4884)
8_U87_H3K27ac_Pooled_regular_peak_16533_lociStitched	chr15	63049792	63075721	385	TPM1 (-272127), TLN2 (+209193)
6_U87_H3K27ac_Pooled_regular_peak_40230_lociStitched	chr5	97789425	97804875	388	RGMB (-307849)
4_U87_H3K27ac_Pooled_regular_peak_45179_lociStitched	chr7	18545727	18561126	391	HDAC9 (+17501), TWIST1 (+603868)
4_U87_H3K27ac_Pooled_regular_peak_7165_lociStitched	chr10	95194924	95202067	392	MYOF (+43455), CYP26A1 (+364849)
1_U87_H3K27ac_Pooled_regular_peak_47262_lociStitched	chr7	130644041	130647256	395	MKLN1 (-366970), KLF14 (-226761)
9_U87_H3K27ac_Pooled_regular_peak_33821_lociStitched	chr3	115502579	115524245	400	GAP43 (+171055), LSAMP (+650966)
3_U87_H3K27ac_Pooled_regular_peak_48684_lociStitched	chr8	38854488	38862127	402	TM2D2 (-4256), ADAM9 (+3803)
9_U87_H3K27ac_Pooled_regular_peak_40317_lociStitched	chr5	105710195	105735903	405	NONE
4_U87_H3K27ac_Pooled_regular_peak_20764_lociStitched	chr17	61351829	61371525	410	CYB561 (+161868), TANC2 (+274760)
4_U87_H3K27ac_Pooled_regular_peak_1143_lociStitched	chr1	36838696	36854018	411	EVA1B (-56602), STK40 (+5128)
8_U87_H3K27ac_Pooled_regular_peak_28980_lociStitched	chr20	13003057	13024614	412	ISM1 (-188582), SPTLC3 (+24194)
3_U87_H3K27ac_Pooled_regular_peak_46936_lociStitched	chr7	116151427	116169141	414	CAV1 (-4555)
12_U87_H3K27ac_Pooled_regular_peak_26744_lociStitched	chr2	153398294	153443383	416	ARL6IP6 (-153589), FMNL2 (+229088)
7_U87_H3K27ac_Pooled_regular_peak_48032_lociStitched	chr8	16264470	16274331	418	MSR1 (-219177), FGF20 (+590289)
8_U87_H3K27ac_Pooled_regular_peak_24697_lociStitched	chr2	36664736	36689292	420	CRIM1 (+93945), FEZ2 (+148320)
3_U87_H3K27ac_Pooled_regular_peak_28526_lociStitched	chr2	235929270	235937081	425	AGAP1 (-469575), SH3BP4 (+45847)
9_U87_H3K27ac_Pooled_regular_peak_40185_lociStitched	chr5	96016793	96045545	426	CAST (+33228), ERAP1 (+112634)
3_U87_H3K27ac_Pooled_regular_peak_38671_lociStitched	chr5	14105449	14111670	427	DNAH5 (-163908), TRIO (-35251)
13_U87_H3K27ac_Pooled_regular_peak_17111_lociStitched	chr15	82414741	82455680	428	MEX3B (-96729), EFTUD1 (+119893)
4_U87_H3K27ac_Pooled_regular_peak_5895_lociStitched	chr10	33244085	33252687	429	ITGB1 (-1564)
5_U87_H3K27ac_Pooled_regular_peak_53057_lociStitched	chrX	21943993	21962863	432	SMS (-5263), YY2 (+79323)
13_U87_H3K27ac_Pooled_regular_peak_48271_lociStitched	chr8	23577540	23620300	436	NKX2-6 (-34809), STC1 (+113400)
2_U87_H3K27ac_Pooled_regular_peak_45894_lociStitched	chr7	55196337	55202847	439	LANCL2 (-233549), EGFR (+112798)
5_U87_H3K27ac_Pooled_regular_peak_45959_lociStitched	chr7	66118797	66148563	440	KCTD7 (-71963), TPST1 (+463494)
6_U87_H3K27ac_Pooled_regular_peak_5236_lociStitched	chr10	3133061	3150579	441	PFKP (+32108), PITRM1 (+73183)
1_U87_H3K27ac_Pooled_regular_peak_47448_lociStitched	chr7	137455948	137459797	445	PTN (-429262), DGKI (+73736)
6_U87_H3K27ac_Pooled_regular_peak_29593_lociStitched	chr20	43964156	43974504	447	MATN4 (-32161), SDC4 (+7734)
4_U87_H3K27ac_Pooled_regular_peak_52232_lociStitched	chr9	118451690	118456398	448	PAPPA (-462039), DEC1 (+549947)
9_U87_H3K27ac_Pooled_regular_peak_46927_lociStitched	chr7	116066873	116106847	449	CAV2 (-52584), TES (+236313)
8_U87_H3K27ac_Pooled_regular_peak_20906_lociStitched	chr17	65470941	65489254	451	NOL11 (-233851), PITPNC1 (+105827)
5_U87_H3K27ac_Pooled_regular_peak_47126_lociStitched	chr7	128381476	128397596	455	CALU (+10190), OPN1SW (+26308)
8_U87_H3K27ac_Pooled_regular_peak_21305_lociStitched	chr17	78827067	78848029	457	CHMP6 (-128093), RPTOR (+318480)
10_U87_H3K27ac_Pooled_regular_peak_25957_lociStitched	chr2	101347745	101384890	458	NPAS2 (-70296), PDCL3 (+187166)
7_U87_H3K27ac_Pooled_regular_peak_7590_lociStitched	chr10	112258148	112273935	459	SMC3 (-61407), DUSP5 (+8446)
6_U87_H3K27ac_Pooled_regular_peak_3053_lociStitched	chr1	151945112	151974111	460	THEM4 (-77328), S100A10 (+7254)
11_U87_H3K27ac_Pooled_regular_peak_48255_lociStitched	chr8	23396787	23425940	461	SLC25A37 (+25046), NKX3-1 (+129076)
3_U87_H3K27ac_Pooled_regular_peak_28350_lociStitched	chr2	230308715	230320793	463	PID1 (-178773), DNER (+264520)
7_U87_H3K27ac_Pooled_regular_peak_24587_lociStitched	chr2	29330401	29353298	464	C2orf71 (-44723), ALK (+802582)
7_U87_H3K27ac_Pooled_regular_peak_44642_lociStitched	chr6	157450603	157473757	470	TMEM242 (+282453), ARID1B (+363117)
4_U87_H3K27ac_Pooled_regular_peak_28357_lociStitched	chr2	230466322	230478574	472	PID1 (-336467), DNER (+106826)
7_U87_H3K27ac_Pooled_regular_peak_11044_lociStitched	chr12	46942283	46956731	474	SLC38A2 (-182857), SLC38A4 (+270273)
4_U87_H3K27ac_Pooled_regular_peak_40115_lociStitched	chr5	95193373	95199250	478	GLRX (-37894), ELL2 (+101463)
12_U87_H3K27ac_Pooled_regular_peak_26298_lociStitched	chr2	121459670	121508799	479	GLI2 (-65750), INHBB (+380516)
10_U87_H3K27ac_Pooled_regular_peak_27848_lociStitched	chr2	208352116	208380003	480	KLF7 (-335391), CREB1 (-28556)
1_U87_H3K27ac_Pooled_regular_peak_23489_lociStitched	chr19	43353839	43357816	481	PSG8 (-85997), PSG1 (+28043)
7_U87_H3K27ac_Pooled_regular_peak_27557_lociStitched	chr2	197096937	197125824	483	STK17B (-75082), HECW2 (+345954)
6_U87_H3K27ac_Pooled_regular_peak_14634_lociStitched	chr14	55094170	55121511	484	SAMD4A (+73206), GCH1 (+261729)
5_U87_H3K27ac_Pooled_regular_peak_25969_lociStitched	chr2	101507870	101520446	485	RPL31 (-104587), NPAS2 (+77544)
4_U87_H3K27ac_Pooled_regular_peak_50669_lociStitched	chr9	4292579	4303440	487	RFX3 (-772027), GLIS3 (+1906)
10_U87_H3K27ac_Pooled_regular_peak_18515_lociStitched	chr16	69082656	69111840	490	HAS3 (-44195), TANGO6 (+219739)
5_U87_H3K27ac_Pooled_regular_peak_26139_lociStitched	chr2	111222463	111233492	493	NPHP1 (-265359), ENSG00000257207 (+2415)
6_U87_H3K27ac_Pooled_regular_peak_52662_lociStitched	chr9	133720845	133737238	494	QRFP (+40183), ABL1 (+139709)
6_U87_H3K27ac_Pooled_regular_peak_5552_lociStitched	chr10	17694171	17716742	495	TMEM236 (-88794), STAM (+19333)
6_U87_H3K27ac_Pooled_regular_peak_982_lociStitched	chr1	32397516	32422589	496	KHDRBS1 (-69377), PTP4A2 (-6065)
2_U87_H3K27ac_Pooled_regular_peak_2804_lociStitched	chr1	144890174	144894220	499	NBPF9 (+80449), PDE4DIP (+102825)
4_U87_H3K27ac_Pooled_regular_peak_29583_lociStitched	chr20	43686865	43693813	500	KCNS1 (+39414), STK4 (+95224)
6_U87_H3K27ac_Pooled_regular_peak_21225_lociStitched	chr17	76370502	76387906	501	PGS1 (+4483), DNAH17 (+194272)
10_U87_H3K27ac_Pooled_regular_peak_4328_lociStitched	chr1	210046689	210074729	505	SYT14 (-50829), DIEXF (+59357)
1_U87_H3K27ac_Pooled_regular_peak_15298_lociStitched	chr14	81865769	81869201	507	GTF2A1 (-180219), STON2 (+26263)
3_U87_H3K27ac_Pooled_regular_peak_21834_lociStitched	chr18	26742916	26746606	508	CDH2 (-987351)
4_U87_H3K27ac_Pooled_regular_peak_16288_lociStitched	chr15	52302743	52314814	509	MAPK6 (-2619)
8_U87_H3K27ac_Pooled_regular_peak_22039_lociStitched	chr18	43530406	43544461	511	EPG5 (+9806), SIGLEC15 (+131957)
7_U87_H3K27ac_Pooled_regular_peak_39278_lociStitched	chr5	52655686	52675478	512	MOCS2 (-259993), FST (-110657)
4_U87_H3K27ac_Pooled_regular_peak_34530_lociStitched	chr3	150083410	150091672	513	PFN2 (-398645), TSC22D2 (-38581)
3_U87_H3K27ac_Pooled_regular_peak_46660_lociStitched	chr7	102511992	102517697	515	LRRC17 (-38593), FAM185A (+125190)
3_U87_H3K27ac_Pooled_regular_peak_39135_lociStitched	chr5	40221371	40231815	516	DAB2 (-801321), PTGER4 (-453007)
7_U87_H3K27ac_Pooled_regular_peak_6573_lociStitched	chr10	73596313	73631712	517	PSAP (-2887)
8_U87_H3K27ac_Pooled_regular_peak_11835_lociStitched	chr12	76411610	76424928	518	KRR1 (-512868), PHLDA1 (+9443)
7_U87_H3K27ac_Pooled_regular_peak_38710_lociStitched	chr5	14440329	14450954	520	FAM105B (-219215), TRIO (+301831)
6_U87_H3K27ac_Pooled_regular_peak_29200_lociStitched	chr20	31318499	31342018	521	COMMD7 (+1544), ASXL1 (+384104)
13_U87_H3K27ac_Pooled_regular_peak_42349_lociStitched	chr6	16712234	16752757	522	ATXN1 (+29191), GMPR (+493685)
9_U87_H3K27ac_Pooled_regular_peak_43139_lociStitched	chr6	56199004	56235982	523	COL21A1 (-104949), DST (+290301)
18_U87_H3K27ac_Pooled_regular_peak_29062_lociStitched	chr20	20433173	20473270	525	INSM1 (+104457), RALGAPA2 (+240044)
9_U87_H3K27ac_Pooled_regular_peak_50439_lociStitched	chr8	134584404	134596396	527	ST3GAL1 (-6217)
9_U87_H3K27ac_Pooled_regular_peak_30299_lociStitched	chr21	30534821	30569613	535	BACH1 (-119520), MAP3K7CL (+99344)
9_U87_H3K27ac_Pooled_regular_peak_44817_lociStitched	chr6	166962677	166986330	536	MPC1 (-178018), RPS6KA2 (+301535)
2_U87_H3K27ac_Pooled_regular_peak_44401_lociStitched	chr6	147234014	147237603	538	STXBP5 (-289860), ADGB (+315708)
8_U87_H3K27ac_Pooled_regular_peak_5628_lociStitched	chr10	22888219	22919610	541	PIP4K2A (+99569), SPAG6 (+269516)
5_U87_H3K27ac_Pooled_regular_peak_33522_lociStitched	chr3	101648196	101669561	543	ZPLD1 (-494980), NFKBIZ (+90521)
7_U87_H3K27ac_Pooled_regular_peak_45849_lociStitched	chr7	50890260	50909795	545	GRB10 (-99978), COBL (+484468)
4_U87_H3K27ac_Pooled_regular_peak_38318_lociStitched	chr4	182462238	182472853	546	TENM3 (-697036)
2_U87_H3K27ac_Pooled_regular_peak_32376_lociStitched	chr3	36718599	36722114	548	DCLK3 (+60995), STAC (+298521)
9_U87_H3K27ac_Pooled_regular_peak_244_lociStitched	chr1	9335919	9381522	552	SLC25A33 (-240820), SPSB1 (+5782)
4_U87_H3K27ac_Pooled_regular_peak_5905_lociStitched	chr10	33292156	33300089	554	ITGB1 (-49301), NRP1 (+329067)
10_U87_H3K27ac_Pooled_regular_peak_7499_lociStitched	chr10	106087304	106111236	555	SORCS3 (-301589), ITPRIP (-5607)
7_U87_H3K27ac_Pooled_regular_peak_39715_lociStitched	chr5	73925933	73939967	556	ENC1 (+4299)
7_U87_H3K27ac_Pooled_regular_peak_47037_lociStitched	chr7	121159618	121185758	557	PTPRZ1 (-340455), FAM3C (-136300)
2_U87_H3K27ac_Pooled_regular_peak_5152_lociStitched	chr1	246302053	246306818	560	SMYD3 (+366083), KIF26B (+986149)
6_U87_H3K27ac_Pooled_regular_peak_37769_lociStitched	chr4	151145326	151159399	562	MAB21L2 (-350714), DCLK2 (+152183)
8_U87_H3K27ac_Pooled_regular_peak_14755_lociStitched	chr14	59732854	59750735	564	DAAM1 (+11622), GPR135 (+190265)
3_U87_H3K27ac_Pooled_regular_peak_26121_lociStitched	chr2	110653264	110664216	565	LIMS3 (+2735), MALL (+215403)
9_U87_H3K27ac_Pooled_regular_peak_37229_lociStitched	chr4	114388177	114398531	566	CAMK2D (+288870), ANK2 (+422522)
6_U87_H3K27ac_Pooled_regular_peak_49067_lociStitched	chr8	67024917	67042576	567	TRIM55 (-5384), DNAJC5B (+99952)
9_U87_H3K27ac_Pooled_regular_peak_33436_lociStitched	chr3	99364661	99379110	569	COL8A1 (+14567), FILIP1L (+461471)
4_U87_H3K27ac_Pooled_regular_peak_41555_lociStitched	chr5	158123038	158130591	570	CLINT1 (-840664), EBF1 (+399954)
5_U87_H3K27ac_Pooled_regular_peak_51750_lociStitched	chr9	102192189	102209300	572	NR4A3 (-388264), SEC61B (+216162)
3_U87_H3K27ac_Pooled_regular_peak_2522_lociStitched	chr1	112936102	112947754	573	WNT2B (-109472), CTTNBP2NL (+3125)
5_U87_H3K27ac_Pooled_regular_peak_7689_lociStitched	chr10	121065164	121077895	576	GRK5 (+104429), RGS10 (+230690)
4_U87_H3K27ac_Pooled_regular_peak_47278_lociStitched	chr7	130872222	130883831	577	KLF14 (-459139), MKLN1 (-134592)
5_U87_H3K27ac_Pooled_regular_peak_38249_lociStitched	chr4	177689891	177703576	579	VEGFC (+17147), SPCS3 (+455619)
7_U87_H3K27ac_Pooled_regular_peak_19136_lociStitched	chr17	2295195	2311109	580	MNT (+1260), SGSM2 (+62346)
6_U87_H3K27ac_Pooled_regular_peak_19460_lociStitched	chr17	15850499	15866909	581	TTC19 (-43990), ADORA2B (+10473)
2_U87_H3K27ac_Pooled_regular_peak_36113_lociStitched	chr4	40991910	40997607	582	APBB2 (+221790), NSUN7 (+242845)
5_U87_H3K27ac_Pooled_regular_peak_14117_lociStitched	chr13	111043253	111064509	584	COL4A2 (+94267), RAB20 (+160199)
9_U87_H3K27ac_Pooled_regular_peak_48397_lociStitched	chr8	26485516	26500894	585	DPYSL2 (+57846), ADRA1A (+229717)
8_U87_H3K27ac_Pooled_regular_peak_16161_lociStitched	chr15	45923765	45941553	590	SQRDL (+5721)
7_U87_H3K27ac_Pooled_regular_peak_21695_lociStitched	chr18	20130742	20143707	595	RBBP8 (-376564), CTAGE1 (-139347)
6_U87_H3K27ac_Pooled_regular_peak_46918_lociStitched	chr7	115954836	115980858	597	CAV2 (-171597), TES (+117300)
9_U87_H3K27ac_Pooled_regular_peak_2660_lociStitched	chr1	117031602	117064379	598	CD58 (+65670), ATP1A1 (+131502)
10_U87_H3K27ac_Pooled_regular_peak_36604_lociStitched	chr4	77899260	77937495	599	SEPT11 (+47522), CCNI (+78780)
2_U87_H3K27ac_Pooled_regular_peak_23498_lociStitched	chr19	43435055	43439762	601	PSG6 (-15420), PSG11 (+93219)
9_U87_H3K27ac_Pooled_regular_peak_29351_lociStitched	chr20	35459547	35483845	602	DSN1 (-69542), SOGA1 (+20393)
11_U87_H3K27ac_Pooled_regular_peak_33141_lociStitched	chr3	65925233	65950132	603	MAGI1 (+86300)
13_U87_H3K27ac_Pooled_regular_peak_26863_lociStitched	chr2	161149660	161174448	604	ITGB6 (-105242), RBMS1 (+188251)
3_U87_H3K27ac_Pooled_regular_peak_10236_lociStitched	chr12	1581923	1585964	607	FBXL14 (+119387), ERC1 (+483540)
10_U87_H3K27ac_Pooled_regular_peak_12142_lociStitched	chr12	96809283	96840462	609	NEDD1 (-476371), CDK17 (-30535)
8_U87_H3K27ac_Pooled_regular_peak_5046_lociStitched	chr1	241755190	241779544	610	CHML (+31865), KMO (+71933)
6_U87_H3K27ac_Pooled_regular_peak_40245_lociStitched	chr5	98090791	98111894	612	RGMB (-3656)
5_U87_H3K27ac_Pooled_regular_peak_21294_lociStitched	chr17	78757133	78767519	613	CHMP6 (-203315), RPTOR (+243258)
6_U87_H3K27ac_Pooled_regular_peak_10070_lociStitched	chr11	123043707	123068548	614	HSPA8 (-123085), CLMP (+9861)
7_U87_H3K27ac_Pooled_regular_peak_10363_lociStitched	chr12	6432790	6455172	615	TNFRSF1A (+7299), PLEKHG6 (+23882)
8_U87_H3K27ac_Pooled_regular_peak_48317_lociStitched	chr8	25032467	25053855	616	DOCK5 (+781)
6_U87_H3K27ac_Pooled_regular_peak_5255_lociStitched	chr10	3796891	3827426	620	PITRM1 (-597156), KLF6 (+15308)
4_U87_H3K27ac_Pooled_regular_peak_39109_lociStitched	chr5	39394292	39401701	621	C9 (-33335), DAB2 (+27275)
6_U87_H3K27ac_Pooled_regular_peak_45942_lociStitched	chr7	65741785	65762146	623	KCTD7 (-453677), TPST1 (+81780)
4_U87_H3K27ac_Pooled_regular_peak_11712_lociStitched	chr12	69948040	69964694	626	CCT2 (-22747), FRS2 (+92238)
4_U87_H3K27ac_Pooled_regular_peak_29551_lociStitched	chr20	43120514	43130152	627	TTPAL (+20805), SERINC3 (+25417)
6_U87_H3K27ac_Pooled_regular_peak_44702_lociStitched	chr6	159052339	159076565	628	DYNLT1 (+1319), TMEM181 (+106984)
4_U87_H3K27ac_Pooled_regular_peak_13649_lociStitched	chr13	80560716	80570341	629	SPRY2 (+348265), NDFIP2 (+510242)
3_U87_H3K27ac_Pooled_regular_peak_35320_lociStitched	chr3	191479726	191494508	630	PYDC2 (+308165), FGF12 (+639721)
4_U87_H3K27ac_Pooled_regular_peak_30662_lociStitched	chr21	43368444	43382381	631	C2CD2 (-1414)
8_U87_H3K27ac_Pooled_regular_peak_22257_lociStitched	chr18	55880164	55893002	632	NEDD4L (+174973), ALPK2 (+409606)
9_U87_H3K27ac_Pooled_regular_peak_17246_lociStitched	chr15	89633638	89667176	633	ABHD2 (+19026), RLBP1 (+114575)
7_U87_H3K27ac_Pooled_regular_peak_24372_lociStitched	chr2	23634230	23653789	634	ATAD2B (+505974)
4_U87_H3K27ac_Pooled_regular_peak_1841_lociStitched	chr1	67028011	67038306	635	SGIP1 (+33194), INSL5 (+233780)
3_U87_H3K27ac_Pooled_regular_peak_48827_lociStitched	chr8	49501073	49505255	636	EFCAB1 (+144627), UBE2V2 (+582204)
4_U87_H3K27ac_Pooled_regular_peak_21521_lociStitched	chr18	8945472	8961255	637	NDUFV2 (-149264), SOGA2 (+235995)
8_U87_H3K27ac_Pooled_regular_peak_44895_lociStitched	chr7	1552679	1578331	638	MAFK (-4845)
9_U87_H3K27ac_Pooled_regular_peak_1208_lociStitched	chr1	39643990	39671426	639	BMP8A (-299610), MACF1 (+108674)
5_U87_H3K27ac_Pooled_regular_peak_13836_lociStitched	chr13	97898805	97913061	640	RAP2A (-180543), MBNL2 (+31324)
9_U87_H3K27ac_Pooled_regular_peak_19396_lociStitched	chr17	13487040	13505192	643	ELAC2 (-574612), HS3ST3A1 (+9128)
9_U87_H3K27ac_Pooled_regular_peak_3557_lociStitched	chr1	170667300	170682935	644	FMO3 (-384900), PRRX1 (+42071)
6_U87_H3K27ac_Pooled_regular_peak_48687_lociStitched	chr8	38883770	38900321	649	ADAM32 (-73122), ADAM9 (+37541)
3_U87_H3K27ac_Pooled_regular_peak_17285_lociStitched	chr15	90901048	90908476	651	IQGAP1 (-26688), ZNF774 (+9285)
6_U87_H3K27ac_Pooled_regular_peak_38848_lociStitched	chr5	27701636	27710407	654	CDH9 (-667329)
7_U87_H3K27ac_Pooled_regular_peak_10288_lociStitched	chr12	2442518	2451906	657	FKBP4 (-456907), CACNA1C (+284483)
4_U87_H3K27ac_Pooled_regular_peak_46982_lociStitched	chr7	116765010	116775258	658	ST7 (+176753), WNT2 (+193209)
7_U87_H3K27ac_Pooled_regular_peak_30869_lociStitched	chr22	20868819	20887233	660	SERPIND1 (-250141), MED15 (+16129)
10_U87_H3K27ac_Pooled_regular_peak_12374_lociStitched	chr12	110461790	110494953	664	C12orf76 (+27128), ANKRD13A (+41044)
4_U87_H3K27ac_Pooled_regular_peak_22261_lociStitched	chr18	56026746	56033211	666	ALPK2 (+266210), NEDD4L (+318369)
5_U87_H3K27ac_Pooled_regular_peak_15607_lociStitched	chr14	102432209	102447808	667	DYNC1H1 (+9144), HSP90AA1 (+166014)
7_U87_H3K27ac_Pooled_regular_peak_8288_lociStitched	chr11	12144110	12161677	669	MICALCL (-155553), MICAL2 (+20756)
5_U87_H3K27ac_Pooled_regular_peak_43583_lociStitched	chr6	106966914	106978378	670	AIM1 (+12916), RTN4IP1 (+104716)
6_U87_H3K27ac_Pooled_regular_peak_25619_lociStitched	chr2	75091568	75121883	672	POLE4 (-78893), HK2 (+45618)
2_U87_H3K27ac_Pooled_regular_peak_4761_lociStitched	chr1	225840879	225846386	673	ENAH (-2789)
8_U87_H3K27ac_Pooled_regular_peak_45669_lociStitched	chr7	43676724	43699574	674	COA1 (+1746), STK17A (+65485)
5_U87_H3K27ac_Pooled_regular_peak_24312_lociStitched	chr2	20093141	20111575	675	TTC32 (-611)
6_U87_H3K27ac_Pooled_regular_peak_5278_lociStitched	chr10	4283718	4292425	676	AKR1E2 (-580374), KLF6 (-460605)
5_U87_H3K27ac_Pooled_regular_peak_38605_lociStitched	chr5	10228760	10236034	677	TAS2R1 (-601934), FAM173B (+17601)
10_U87_H3K27ac_Pooled_regular_peak_8771_lociStitched	chr11	35051345	35062736	678	CD44 (-103687), PDHX (+118922)
5_U87_H3K27ac_Pooled_regular_peak_1817_lociStitched	chr1	66724186	66738406	679	SGIP1 (-268669), PDE4B (+473099)
5_U87_H3K27ac_Pooled_regular_peak_27418_lociStitched	chr2	191457816	191473882	680	TMEM194B (-66401), NAB1 (-48110)
7_U87_H3K27ac_Pooled_regular_peak_31261_lociStitched	chr22	36850865	36868324	682	MYH9 (-75532), TXN2 (+18482)
4_U87_H3K27ac_Pooled_regular_peak_46916_lociStitched	chr7	115899074	115913938	686	CAV2 (-232938), TES (+55959)
10_U87_H3K27ac_Pooled_regular_peak_7462_lociStitched	chr10	105498680	105542025	688	SH3PXD2A (+94811), NEURL (+266617)
3_U87_H3K27ac_Pooled_regular_peak_47260_lociStitched	chr7	130624669	130630674	689	MKLN1 (-384947), KLF14 (-208784)
2_U87_H3K27ac_Pooled_regular_peak_18597_lociStitched	chr16	70837598	70840688	691	VAC14 (-4079)
5_U87_H3K27ac_Pooled_regular_peak_24512_lociStitched	chr2	28015471	28032852	692	BRE (-89434), MRPL33 (+29578)
6_U87_H3K27ac_Pooled_regular_peak_51301_lociStitched	chr9	79172225	79193039	694	GCNT1 (+126050), PRUNE2 (+338371)
4_U87_H3K27ac_Pooled_regular_peak_48955_lociStitched	chr8	57788422	57803386	696	PENK (-437315), IMPAD1 (+110499)
8_U87_H3K27ac_Pooled_regular_peak_52631_lociStitched	chr9	132869628	132902029	697	NCS1 (-49028), GPR107 (+70124)
6_U87_H3K27ac_Pooled_regular_peak_23033_lociStitched	chr19	14616431	14631760	698	GIPC1 (-17152), DNAJB1 (+5136)
1_U87_H3K27ac_Pooled_regular_peak_47593_lociStitched	chr7	145320322	145323600	699	TPK1 (-788815), CNTNAP2 (-491492)
2_U87_H3K27ac_Pooled_regular_peak_44203_lociStitched	chr6	135229284	135233748	701	SGK1 (-592320), ALDH8A1 (+39744)
11_U87_H3K27ac_Pooled_regular_peak_16683_lociStitched	chr15	67316227	67342790	702	SMAD3 (-28674), SMAD6 (+334943)
5_U87_H3K27ac_Pooled_regular_peak_1044_lociStitched	chr1	33800312	33815324	703	A3GALT2 (-21119), PHC2 (+33376)
8_U87_H3K27ac_Pooled_regular_peak_26931_lociStitched	chr2	162940911	162950671	705	DPP4 (-14739), GCG (+63122)
7_U87_H3K27ac_Pooled_regular_peak_12745_lociStitched	chr12	125401949	125423930	706	UBC (-13046), DHX37 (+60727)
1_U87_H3K27ac_Pooled_regular_peak_45140_lociStitched	chr7	17409145	17412730	707	AHR (+72692), SNX13 (+569179)
7_U87_H3K27ac_Pooled_regular_peak_40420_lociStitched	chr5	110718785	110730953	708	STARD4 (+123339), CAMK4 (+165085)
4_U87_H3K27ac_Pooled_regular_peak_13078_lociStitched	chr13	38225508	38232273	709	POSTN (-55910), TRPC4 (+215048)
4_U87_H3K27ac_Pooled_regular_peak_4581_lociStitched	chr1	221609221	221623591	710	DUSP10 (+299112), HLX (+564707)
7_U87_H3K27ac_Pooled_regular_peak_3676_lociStitched	chr1	178091019	178113621	711	TEX35 (-379892), RASAL2 (+39044)
7_U87_H3K27ac_Pooled_regular_peak_51918_lociStitched	chr9	111229634	111241407	712	KLF4 (-983594), ACTL7B (+383718)
13_U87_H3K27ac_Pooled_regular_peak_7710_lociStitched	chr10	121414419	121447405	713	INPP5F (-54697), BAG3 (+20030)
4_U87_H3K27ac_Pooled_regular_peak_13713_lociStitched	chr13	87774051	87782259	715	SLITRK5 (-546715)
9_U87_H3K27ac_Pooled_regular_peak_45262_lociStitched	chr7	23019322	23041643	716	TOMM7 (-168013), FAM126A (+23265)
9_U87_H3K27ac_Pooled_regular_peak_10781_lociStitched	chr12	26146490	26172668	717	RASSF8 (+47588), BHLHE41 (+118481)
5_U87_H3K27ac_Pooled_regular_peak_40049_lociStitched	chr5	91887279	91897844	718	NONE
6_U87_H3K27ac_Pooled_regular_peak_47188_lociStitched	chr7	129649029	129666553	719	UBE2H (-65002), ZC3HC1 (+33500)
8_U87_H3K27ac_Pooled_regular_peak_383_lociStitched	chr1	15663349	15684178	721	EFHD2 (-62627), TMEM51 (+194736)
7_U87_H3K27ac_Pooled_regular_peak_30458_lociStitched	chr21	36569695	36591274	722	RUNX1 (-158844), SETD4 (+852074)
6_U87_H3K27ac_Pooled_regular_peak_51647_lociStitched	chr9	97766554	97786944	723	C9orf3 (+254683), FANCC (+303235)
4_U87_H3K27ac_Pooled_regular_peak_47667_lociStitched	chr7	151289244	151297924	725	RHEB (-76574), PRKAG2 (+280626)
4_U87_H3K27ac_Pooled_regular_peak_38757_lociStitched	chr5	16568717	16576447	727	ZNF622 (-106681), FAM134B (+44585)
6_U87_H3K27ac_Pooled_regular_peak_19031_lociStitched	chr16	89382157	89393065	730	ZNF778 (+103493), ANKRD11 (+169358)
6_U87_H3K27ac_Pooled_regular_peak_16810_lociStitched	chr15	71084081	71095034	731	UACA (-33626), LARP6 (+56940)
2_U87_H3K27ac_Pooled_regular_peak_10579_lociStitched	chr12	13049048	13055145	736	GPRC5A (+8381), GPRC5D (+51221)
4_U87_H3K27ac_Pooled_regular_peak_20748_lociStitched	chr17	60856295	60870274	739	MARCH10 (+22410), MRC2 (+158523)
6_U87_H3K27ac_Pooled_regular_peak_31350_lociStitched	chr22	38613820	38637441	741	MAFF (+27742), TMEM184B (+43409)
4_U87_H3K27ac_Pooled_regular_peak_49713_lociStitched	chr8	105758060	105767375	742	ZFPM2 (-568202), LRP12 (-161484)
10_U87_H3K27ac_Pooled_regular_peak_50948_lociStitched	chr9	33130733	33163394	743	SMU1 (-70407), B4GALT1 (+20290)
4_U87_H3K27ac_Pooled_regular_peak_21295_lociStitched	chr17	78800260	78808947	745	CHMP6 (-161037), RPTOR (+285536)
7_U87_H3K27ac_Pooled_regular_peak_36628_lociStitched	chr4	79566183	79584000	746	BMP2K (-122440), ANXA3 (+102419)
5_U87_H3K27ac_Pooled_regular_peak_19227_lociStitched	chr17	5411850	5431006	747	MIS12 (+31181), NLRP1 (+65849)
4_U87_H3K27ac_Pooled_regular_peak_46473_lociStitched	chr7	93810811	93820585	748	COL1A2 (-208175), BET1 (-182011)
11_U87_H3K27ac_Pooled_regular_peak_51809_lociStitched	chr9	107625144	107642522	749	ABCA1 (+56685), NIPSNAP3A (+123864)
4_U87_H3K27ac_Pooled_regular_peak_12645_lociStitched	chr12	122883539	122892034	753	CLIP1 (-22746), ZCCHC8 (+97731)
6_U87_H3K27ac_Pooled_regular_peak_35209_lociStitched	chr3	188295958	188324619	754	TPRG1 (-579474), LPP (+379568)
8_U87_H3K27ac_Pooled_regular_peak_11632_lociStitched	chr12	66334195	66348086	756	HMGA2 (+123230), ENSG00000228144 (+222624)
2_U87_H3K27ac_Pooled_regular_peak_51448_lociStitched	chr9	90326260	90330298	757	CTSL (-12155), DAPK1 (+215483)
7_U87_H3K27ac_Pooled_regular_peak_44296_lociStitched	chr6	140364812	140392810	758	CITED2 (-683054)
5_U87_H3K27ac_Pooled_regular_peak_38840_lociStitched	chr5	27311428	27329830	760	CDH9 (-281936)
2_U87_H3K27ac_Pooled_regular_peak_457_lociStitched	chr1	17222195	17231756	761	NBPF1 (-286994), CROCC (-21469)
5_U87_H3K27ac_Pooled_regular_peak_41181_lociStitched	chr5	143292600	143304435	763	NR3C1 (-515264), YIPF5 (+251705)
6_U87_H3K27ac_Pooled_regular_peak_51537_lociStitched	chr9	93941808	93960390	764	AUH (+173096), SYK (+387030)
12_U87_H3K27ac_Pooled_regular_peak_14498_lociStitched	chr14	50439177	50470505	765	ARF6 (+95031), METTL21D (+128434)
4_U87_H3K27ac_Pooled_regular_peak_20677_lociStitched	chr17	57831045	57847235	766	VMP1 (+54314), TUBD1 (+131156)
4_U87_H3K27ac_Pooled_regular_peak_47024_lociStitched	chr7	120918092	120943349	767	WNT16 (-38336), CPED1 (+301990)
1_U87_H3K27ac_Pooled_regular_peak_35421_lociStitched	chr3	196064325	196068171	768	TM4SF19 (-989)
2_U87_H3K27ac_Pooled_regular_peak_25878_lociStitched	chr2	98484992	98488708	769	TMEM131 (+125504), ZAP70 (+156827)
9_U87_H3K27ac_Pooled_regular_peak_21086_lociStitched	chr17	73679525	73697365	770	ITGB4 (-29071), RECQL5 (-25176)
3_U87_H3K27ac_Pooled_regular_peak_30256_lociStitched	chr21	29017844	29022500	772	ADAMTS5 (-681340)
5_U87_H3K27ac_Pooled_regular_peak_22886_lociStitched	chr19	11196026	11206890	773	LDLR (+1420), SPC24 (+65026)
5_U87_H3K27ac_Pooled_regular_peak_17780_lociStitched	chr16	20916859	20926218	774	TMEM159 (-248159), LYRM1 (+9113)
4_U87_H3K27ac_Pooled_regular_peak_5744_lociStitched	chr10	26773982	26778134	775	PDSS1 (-210530), APBB1IP (+48926)
3_U87_H3K27ac_Pooled_regular_peak_24621_lociStitched	chr2	30887087	30890366	776	CAPN13 (+141585), LCLAT1 (+218604)
5_U87_H3K27ac_Pooled_regular_peak_37736_lociStitched	chr4	148745954	148764284	777	ARHGAP10 (+101905), NR3C2 (+608553)
4_U87_H3K27ac_Pooled_regular_peak_38215_lociStitched	chr4	176333403	176343695	778	ADAM29 (+499040), GPM6A (+584934)
6_U87_H3K27ac_Pooled_regular_peak_51906_lociStitched	chr9	110803352	110820355	779	KLF4 (-559927), ACTL7B (+807385)
8_U87_H3K27ac_Pooled_regular_peak_9718_lociStitched	chr11	95882279	95902725	780	MTMR2 (-235043), MAML2 (+183842)
10_U87_H3K27ac_Pooled_regular_peak_40479_lociStitched	chr5	112416780	112431191	784	DCP2 (+111553), TSSK1B (+346742)
7_U87_H3K27ac_Pooled_regular_peak_43145_lociStitched	chr6	56389321	56408292	785	COL21A1 (-286263), DST (+108987)
2_U87_H3K27ac_Pooled_regular_peak_36502_lociStitched	chr4	74910166	74924022	787	CXCL3 (-12688), CXCL2 (+47916)
6_U87_H3K27ac_Pooled_regular_peak_53304_lociStitched	chrX	45659980	45669119	789	KRBOX4 (-641742), CXorf36 (-604404)
4_U87_H3K27ac_Pooled_regular_peak_6214_lociStitched	chr10	54068227	54080567	790	DKK1 (+341)
3_U87_H3K27ac_Pooled_regular_peak_29624_lociStitched	chr20	44565591	44575978	793	PCIF1 (+7518), ZNF335 (+30026)
6_U87_H3K27ac_Pooled_regular_peak_40001_lociStitched	chr5	87955099	87972093	794	TMEM161B (-398931), MEF2C (+236303)
4_U87_H3K27ac_Pooled_regular_peak_1873_lociStitched	chr1	68147951	68154302	795	GADD45A (+383)
4_U87_H3K27ac_Pooled_regular_peak_33659_lociStitched	chr3	110529012	110535538	796	PVRL3 (-258315)
2_U87_H3K27ac_Pooled_regular_peak_43001_lociStitched	chr6	48785664	48796359	797	PTCHD4 (-754587), MUT (+639892)
6_U87_H3K27ac_Pooled_regular_peak_6429_lociStitched	chr10	65458658	65473709	798	REEP3 (+185061)
7_U87_H3K27ac_Pooled_regular_peak_13510_lociStitched	chr13	67230796	67242610	799	PCDH9 (+567765)
9_U87_H3K27ac_Pooled_regular_peak_43905_lociStitched	chr6	121825000	121844360	802	HSF2 (-886011), GJA1 (+77842)
3_U87_H3K27ac_Pooled_regular_peak_19482_lociStitched	chr17	16321293	16325691	805	TRPV2 (+4636), ZNF287 (+148991)
7_U87_H3K27ac_Pooled_regular_peak_39345_lociStitched	chr5	55292140	55323411	806	MAP3K1 (-803625), IL6ST (-16955)
3_U87_H3K27ac_Pooled_regular_peak_14623_lociStitched	chr14	55031846	55038575	807	SAMD4A (+576)
4_U87_H3K27ac_Pooled_regular_peak_28441_lociStitched	chr2	234321425	234336022	808	DGKD (+65571), USP40 (+145512)
4_U87_H3K27ac_Pooled_regular_peak_17444_lociStitched	chr15	101663962	101669479	809	CHSY1 (+125416), LRRK1 (+207301)
4_U87_H3K27ac_Pooled_regular_peak_31737_lociStitched	chr3	5062860	5068779	810	ARL8B (-98085), BHLHE40 (+45019)
5_U87_H3K27ac_Pooled_regular_peak_21239_lociStitched	chr17	76857426	76880821	813	USP36 (-32155), ENSG00000178404 (+30159)
7_U87_H3K27ac_Pooled_regular_peak_27507_lociStitched	chr2	192757369	192775499	818	SDPR (-54453), TMEFF2 (+294001)
6_U87_H3K27ac_Pooled_regular_peak_43008_lociStitched	chr6	49508203	49524975	819	GLYATL3 (+48918), RHAG (+87963)
5_U87_H3K27ac_Pooled_regular_peak_41411_lociStitched	chr5	150455773	150474700	820	TNIP1 (-4240)
4_U87_H3K27ac_Pooled_regular_peak_15310_lociStitched	chr14	85993080	86002799	821	FLRT2 (+1452)
3_U87_H3K27ac_Pooled_regular_peak_13945_lociStitched	chr13	102101499	102109117	822	ITGBL1 (+342)
4_U87_H3K27ac_Pooled_regular_peak_15179_lociStitched	chr14	75037207	75047380	824	LTBP2 (+36740), ISCA2 (+81871)
3_U87_H3K27ac_Pooled_regular_peak_51206_lociStitched	chr9	73021381	73035889	825	KLF9 (+905)
6_U87_H3K27ac_Pooled_regular_peak_46672_lociStitched	chr7	102608811	102634208	827	ARMC10 (-93818), LRRC17 (+68072)
7_U87_H3K27ac_Pooled_regular_peak_11520_lociStitched	chr12	64307885	64325607	828	XPOT (-481384), SRGAP1 (+78673)
8_U87_H3K27ac_Pooled_regular_peak_28391_lociStitched	chr2	232024245	232044638	829	B3GNT7 (-225812), HTR2B (-44610)
6_U87_H3K27ac_Pooled_regular_peak_11822_lociStitched	chr12	76326624	76348587	830	KRR1 (-432205), PHLDA1 (+90106)
5_U87_H3K27ac_Pooled_regular_peak_8340_lociStitched	chr11	12701219	12717576	833	TEAD1 (-57190), PARVA (+310666)
7_U87_H3K27ac_Pooled_regular_peak_3894_lociStitched	chr1	192486349	192529782	834	RGS1 (-36791), RGS21 (+221944)
4_U87_H3K27ac_Pooled_regular_peak_49999_lociStitched	chr8	121790568	121799019	835	SNTB1 (+30719), MTBP (+337128)
2_U87_H3K27ac_Pooled_regular_peak_11789_lociStitched	chr12	76051857	76060792	837	KRR1 (-150924), PHLDA1 (+371387)
3_U87_H3K27ac_Pooled_regular_peak_30352_lociStitched	chr21	33828449	33837801	840	EVA1C (+48436), TCP10L (+124718)
5_U87_H3K27ac_Pooled_regular_peak_45662_lociStitched	chr7	43607887	43614696	841	STK17A (-11372), HECW1 (+459094)
3_U87_H3K27ac_Pooled_regular_peak_37379_lociStitched	chr4	122606629	122613469	842	QRFPR (-307835), ANXA5 (+8219)
2_U87_H3K27ac_Pooled_regular_peak_27754_lociStitched	chr2	204546178	204550928	844	RAPH1 (-148420), CD28 (-22718)
5_U87_H3K27ac_Pooled_regular_peak_4828_lociStitched	chr1	230208891	230221587	845	GALNT2 (+12283), PGBD5 (+298152)
4_U87_H3K27ac_Pooled_regular_peak_27998_lociStitched	chr2	217968360	217971904	848	TNP1 (-245345), TNS1 (+838719)
2_U87_H3K27ac_Pooled_regular_peak_47320_lociStitched	chr7	132736845	132739918	849	PLXNA4 (-476322), CHCHD3 (+28460)
6_U87_H3K27ac_Pooled_regular_peak_6396_lociStitched	chr10	64861721	64881132	850	EGR2 (-295312), NRBF2 (-21623)
8_U87_H3K27ac_Pooled_regular_peak_12993_lociStitched	chr13	32323445	32342304	851	FRY (-272562), RXFP2 (+19196)
11_U87_H3K27ac_Pooled_regular_peak_43174_lociStitched	chr6	56705314	56734598	852	DST (-212162), KIAA1586 (-191391)
10_U87_H3K27ac_Pooled_regular_peak_37012_lociStitched	chr4	102121021	102160944	853	EMCN (-701733), PPP3CA (+127654)
3_U87_H3K27ac_Pooled_regular_peak_18603_lociStitched	chr16	71507777	71519008	854	ZNF23 (-17276), ENSG00000261611 (+9821)
4_U87_H3K27ac_Pooled_regular_peak_16431_lociStitched	chr15	59460278	59468835	855	LDHAL6B (-34485), ENSG00000268327 (+24658)
7_U87_H3K27ac_Pooled_regular_peak_40120_lociStitched	chr5	95358943	95373007	858	ELL2 (-68200), PCSK1 (+403009)
5_U87_H3K27ac_Pooled_regular_peak_50330_lociStitched	chr8	131270819	131278402	859	FAM49B (-322533), ASAP1 (+139606)
7_U87_H3K27ac_Pooled_regular_peak_601_lociStitched	chr1	21560945	21589815	860	EIF4G3 (-72037), ECE1 (+41602)
3_U87_H3K27ac_Pooled_regular_peak_20185_lociStitched	chr17	41437087	41447183	861	ARL4D (-34192), TMEM106A (+78241)
4_U87_H3K27ac_Pooled_regular_peak_10933_lociStitched	chr12	31670414	31678703	862	FAM60A (-195253), DENND5B (+69472)
7_U87_H3K27ac_Pooled_regular_peak_33573_lociStitched	chr3	105716348	105733910	863	CBLB (-137242)
8_U87_H3K27ac_Pooled_regular_peak_51628_lociStitched	chr9	97622531	97636759	864	C9orf3 (+107579), FANCC (+450339)
14_U87_H3K27ac_Pooled_regular_peak_28844_lociStitched	chr20	4044994	4072430	867	SMOX (-70714), RNF24 (-62496)
5_U87_H3K27ac_Pooled_regular_peak_4014_lociStitched	chr1	200384373	200399502	868	ZNF281 (-12754), KIF14 (+197924)
3_U87_H3K27ac_Pooled_regular_peak_49309_lociStitched	chr8	88985572	88991235	869	MMP16 (+351313)
4_U87_H3K27ac_Pooled_regular_peak_40518_lociStitched	chr5	114786292	114798389	872	PGGT1B (-193772), FEM1C (+88250)
4_U87_H3K27ac_Pooled_regular_peak_2401_lociStitched	chr1	109262119	109265590	873	STXBP3 (-25455), FNDC7 (+8576)
8_U87_H3K27ac_Pooled_regular_peak_24663_lociStitched	chr2	33434613	33445831	874	RASGRP3 (-261073), LTBP1 (+268183)
8_U87_H3K27ac_Pooled_regular_peak_27466_lociStitched	chr2	192176120	192199514	875	NABP1 (-355441), MYO1B (+77702)
4_U87_H3K27ac_Pooled_regular_peak_45067_lociStitched	chr7	14018487	14026348	876	ETV1 (+7153)
2_U87_H3K27ac_Pooled_regular_peak_2189_lociStitched	chr1	94157714	94168610	877	BCAR3 (+149544), FNBP1L (+249474)
7_U87_H3K27ac_Pooled_regular_peak_2327_lociStitched	chr1	101087099	101096853	879	VCAM1 (-93340), GPR88 (+88283)
6_U87_H3K27ac_Pooled_regular_peak_3229_lociStitched	chr1	156092225	156100181	880	SEMA4A (-27115), LMNA (+11705)
3_U87_H3K27ac_Pooled_regular_peak_5128_lociStitched	chr1	245248080	245256597	881	KIF26B (-65948), EFCAB2 (+119168)
7_U87_H3K27ac_Pooled_regular_peak_17894_lociStitched	chr16	24988387	25018853	883	ARHGAP17 (+23032), SLC5A11 (+146458)
8_U87_H3K27ac_Pooled_regular_peak_36186_lociStitched	chr4	48900989	48916461	885	OCIAD2 (+120)
6_U87_H3K27ac_Pooled_regular_peak_18884_lociStitched	chr16	85006478	85039141	886	ZDHHC7 (+22298), CRISPLD2 (+169220)
1_U87_H3K27ac_Pooled_regular_peak_14045_lociStitched	chr13	108072133	108075481	887	ARGLU1 (-853295), FAM155A (+445276)
10_U87_H3K27ac_Pooled_regular_peak_6516_lociStitched	chr10	71096651	71123805	889	HK1 (+61728), TACR2 (+66395)
4_U87_H3K27ac_Pooled_regular_peak_2377_lociStitched	chr1	108477616	108484601	890	VAV3 (+26657), NTNG1 (+797667)
7_U87_H3K27ac_Pooled_regular_peak_52397_lociStitched	chr9	127153739	127174865	891	PSMB7 (+13416), NEK6 (+144060)
7_U87_H3K27ac_Pooled_regular_peak_27825_lociStitched	chr2	208194977	208202972	892	CREB1 (-195641), KLF7 (-168306)
9_U87_H3K27ac_Pooled_regular_peak_35645_lociStitched	chr4	10097066	10109361	893	SLC2A9 (-80107), WDR1 (+15270)
5_U87_H3K27ac_Pooled_regular_peak_5879_lociStitched	chr10	32228346	32237330	894	ARHGAP12 (-15103), KIF5B (+112521)
9_U87_H3K27ac_Pooled_regular_peak_35043_lociStitched	chr3	182982938	183017203	895	B3GNT5 (+29039), MCF2L2 (+145992)
6_U87_H3K27ac_Pooled_regular_peak_26678_lociStitched	chr2	151369871	151386705	896	RND3 (-34107), RBM43 (+740105)
5_U87_H3K27ac_Pooled_regular_peak_26783_lociStitched	chr2	158026505	158040307	898	GALNT5 (-80704), GPD2 (+741453)
4_U87_H3K27ac_Pooled_regular_peak_19806_lociStitched	chr17	29644818	29656644	899	EVI2A (-1964)
3_U87_H3K27ac_Pooled_regular_peak_37147_lociStitched	chr4	111080211	111087463	900	ELOVL6 (+35972), EGF (+249790)
5_U87_H3K27ac_Pooled_regular_peak_2691_lociStitched	chr1	117531208	117551693	902	CD101 (-2931)
3_U87_H3K27ac_Pooled_regular_peak_35352_lociStitched	chr3	194195875	194210542	904	GP5 (-84126), ATP13A3 (+15884)
3_U87_H3K27ac_Pooled_regular_peak_2270_lociStitched	chr1	98787957	98792736	905	DPYD (-403768), SNX7 (-336932)
4_U87_H3K27ac_Pooled_regular_peak_49231_lociStitched	chr8	80705268	80710140	906	HEY1 (-27612), MRPS28 (+234802)
4_U87_H3K27ac_Pooled_regular_peak_48287_lociStitched	chr8	24010402	24015126	907	STC1 (-300444), ADAM28 (-138789)
6_U87_H3K27ac_Pooled_regular_peak_1716_lociStitched	chr1	59898939	59921506	908	HOOK1 (-370310), FGGY (+147570)
9_U87_H3K27ac_Pooled_regular_peak_24426_lociStitched	chr2	26220308	26241808	909	RAB10 (-25921), KIF3C (-25692)
2_U87_H3K27ac_Pooled_regular_peak_5972_lociStitched	chr10	34814929	34818404	910	PARD3 (+287582)
6_U87_H3K27ac_Pooled_regular_peak_8358_lociStitched	chr11	13139077	13149033	911	ARNTL (-155290), TEAD1 (+377467)
5_U87_H3K27ac_Pooled_regular_peak_44280_lociStitched	chr6	139889166	139920122	912	CITED2 (-208887)
9_U87_H3K27ac_Pooled_regular_peak_15480_lociStitched	chr14	95966974	95993714	913	SYNE3 (-38171), GLRX5 (-20586)
3_U87_H3K27ac_Pooled_regular_peak_44571_lociStitched	chr6	153487285	153492549	914	RGS17 (-124739), ENSG00000213121 (-62538)
5_U87_H3K27ac_Pooled_regular_peak_48329_lociStitched	chr8	25109065	25134580	916	DOCK5 (+79443), GNRH1 (+160347)
1_U87_H3K27ac_Pooled_regular_peak_23506_lociStitched	chr19	43524699	43527698	917	PSG6 (-104210), PSG11 (+4429)
7_U87_H3K27ac_Pooled_regular_peak_7561_lociStitched	chr10	112082109	112096703	918	DUSP5 (-168190), SMNDC1 (-24697)
5_U87_H3K27ac_Pooled_regular_peak_48704_lociStitched	chr8	40029364	40034305	919	C8orf4 (+20846), ZMAT4 (+723509)
1_U87_H3K27ac_Pooled_regular_peak_2757_lociStitched	chr1	120684819	120688393	921	NOTCH2 (-74366), FCGR1B (+249331)
5_U87_H3K27ac_Pooled_regular_peak_32630_lociStitched	chr3	46224958	46235420	922	XCR1 (-160955), CCR1 (+19698)
6_U87_H3K27ac_Pooled_regular_peak_4550_lociStitched	chr1	219965549	219980054	923	SLC30A10 (+129142), LYPLAL1 (+625616)
8_U87_H3K27ac_Pooled_regular_peak_38981_lociStitched	chr5	35117824	35138930	924	AGXT2 (-80179), PRLR (+102314)
10_U87_H3K27ac_Pooled_regular_peak_40323_lociStitched	chr5	106701160	106725616	925	EFNA5 (+293208)
6_U87_H3K27ac_Pooled_regular_peak_409_lociStitched	chr1	16114803	16127768	926	SPEN (-53073), FBLIM1 (+30292)
6_U87_H3K27ac_Pooled_regular_peak_51978_lociStitched	chr9	112828717	112835880	927	TXN (+186621), AKAP2 (+289530)
3_U87_H3K27ac_Pooled_regular_peak_6205_lociStitched	chr10	53622315	53639043	928	DKK1 (-443377), CSTF2T (-171324)
9_U87_H3K27ac_Pooled_regular_peak_41170_lociStitched	chr5	142915221	142943076	933	NR3C1 (-145895), YIPF5 (+621074)
3_U87_H3K27ac_Pooled_regular_peak_13678_lociStitched	chr13	80908787	80915299	934	SPRY2 (+1751), NDFIP2 (+856756)
3_U87_H3K27ac_Pooled_regular_peak_9215_lociStitched	chr11	64426577	64429532	935	NRXN2 (+62605), SLC22A12 (+69773)
7_U87_H3K27ac_Pooled_regular_peak_11120_lociStitched	chr12	50132226	50148147	937	TMBIM6 (+4595), BCDIN3D (+96725)
3_U87_H3K27ac_Pooled_regular_peak_24154_lociStitched	chr2	12308461	12317897	938	TRIB2 (-543836), LPIN1 (+495458)
7_U87_H3K27ac_Pooled_regular_peak_35333_lociStitched	chr3	192586899	192620095	940	FGF12 (-476659), HRASLS (-355417)
7_U87_H3K27ac_Pooled_regular_peak_36121_lociStitched	chr4	41144731	41163760	942	APBB2 (+62303), NSUN7 (+402332)
7_U87_H3K27ac_Pooled_regular_peak_49879_lociStitched	chr8	118621009	118633926	943	MED30 (+94516), EXT1 (+496624)
3_U87_H3K27ac_Pooled_regular_peak_31043_lociStitched	chr22	29426427	29441403	944	KREMEN1 (-35191), ZNRF3 (+154335)
3_U87_H3K27ac_Pooled_regular_peak_8795_lociStitched	chr11	35233692	35239439	945	CD44 (+75838), SLC1A2 (+204230)
4_U87_H3K27ac_Pooled_regular_peak_3577_lociStitched	chr1	171708446	171715298	946	VAMP4 (-485)
4_U87_H3K27ac_Pooled_regular_peak_25035_lociStitched	chr2	46557227	46563873	947	TMEM247 (-146175), EPAS1 (+36009)
7_U87_H3K27ac_Pooled_regular_peak_39371_lociStitched	chr5	57111250	57138396	951	ACTBL2 (-346187), PLK2 (+631264)
6_U87_H3K27ac_Pooled_regular_peak_31750_lociStitched	chr3	5236087	5247881	952	EDEM1 (+12626)
4_U87_H3K27ac_Pooled_regular_peak_3855_lociStitched	chr1	186151830	186159267	953	PRG4 (-109862), HMCN1 (+451866)
4_U87_H3K27ac_Pooled_regular_peak_16600_lociStitched	chr15	63793769	63807717	954	FBXL22 (-88809), USP3 (+3933)
9_U87_H3K27ac_Pooled_regular_peak_41023_lociStitched	chr5	139690334	139704843	956	PFDN1 (-14883), HBEGF (+28627)
5_U87_H3K27ac_Pooled_regular_peak_44184_lociStitched	chr6	134741525	134758694	957	SGK1 (-110914), ALDH8A1 (+521150)
7_U87_H3K27ac_Pooled_regular_peak_14607_lociStitched	chr14	54655945	54679553	958	BMP4 (-244220), CDKN3 (-195924)
9_U87_H3K27ac_Pooled_regular_peak_47836_lociStitched	chr8	6499564	6519866	962	ANGPT2 (-88785), AGPAT5 (-56163)
5_U87_H3K27ac_Pooled_regular_peak_30495_lociStitched	chr21	37574750	37585247	963	MORC3 (-112488), DOPEY2 (+43166)
7_U87_H3K27ac_Pooled_regular_peak_38048_lociStitched	chr4	167342205	167357522	965	TLL1 (+555454), SPOCK3 (+805874)

## Sheet: C13NJ.H4K5acK8ac-pref.SE_34
PeakID	Chr	Start	End	Rank	Associated Genes & Location
21_C13_H4K5acK8ac_Pooled_regular_peak_18555_lociStitched	chr3	160124873	160161433	18	IFT80 (-25833), ENSG00000248710 (+24464)
8_C13_H4K5acK8ac_Pooled_regular_peak_23050_lociStitched	chr7	26224266	26235618	46	HNRNPA2B1 (+10424), NFE2L3 (+38082)
6_C13_H4K5acK8ac_Pooled_regular_peak_2865_lociStitched	chr1	245006761	245030646	82	HNRNPU (+9069), COX20 (+20080)
5_C13_H4K5acK8ac_Pooled_regular_peak_15710_lociStitched	chr20	47896806	47906720	87	ZNFX1 (-7007), KCNB1 (+197421)
4_C13_H4K5acK8ac_Pooled_regular_peak_11801_lociStitched	chr19	3975295	3991039	237	DAPK3 (-12099), EEF2 (+2300)
3_C13_H4K5acK8ac_Pooled_regular_peak_8536_lociStitched	chr15	65587910	65597096	257	PARP16 (-13293), IGDCC3 (+77875)
6_C13_H4K5acK8ac_Pooled_regular_peak_460_lociStitched	chr1	26218134	26249751	260	STMN1 (-986)
3_C13_H4K5acK8ac_Pooled_regular_peak_16260_lociStitched	chr21	44860239	44872539	285	SIK1 (-19381), HSF2BP (+212985)
1_C13_H4K5acK8ac_Pooled_regular_peak_4106_lociStitched	chr10	134260065	134262049	292	STK32C (-139613), INPP5A (-90267)
6_C13_H4K5acK8ac_Pooled_regular_peak_23205_lociStitched	chr7	41918509	41932609	313	INHBA (-182853), GLI3 (+351053)
5_C13_H4K5acK8ac_Pooled_regular_peak_26165_lociStitched	chr9	132319468	132339843	334	NTMT1 (-41507), PPP2R4 (+456059)
1_C13_H4K5acK8ac_Pooled_regular_peak_284_lociStitched	chr1	16840664	16841064	346	NECAP2 (+73633), NBPF1 (+99118)
1_C13_H4K5acK8ac_Pooled_regular_peak_288_lociStitched	chr1	17066730	17067074	361	CROCC (-181543), NBPF1 (-126920)
1_C13_H4K5acK8ac_Pooled_regular_peak_287_lociStitched	chr1	16993375	16993737	366	CROCC (-254889), NBPF1 (-53574)
4_C13_H4K5acK8ac_Pooled_regular_peak_1473_lociStitched	chr1	145089775	145092671	373	ENSG00000255168 (-117922), PDE4DIP (-96201)
6_C13_H4K5acK8ac_Pooled_regular_peak_21624_lociStitched	chr5	176905896	176922409	376	DBN1 (-13954), PDLIM7 (+10431)
4_C13_H4K5acK8ac_Pooled_regular_peak_1659_lociStitched	chr1	155188303	155202213	377	MTX1 (+16768), GBA (+19203)
6_C13_H4K5acK8ac_Pooled_regular_peak_16993_lociStitched	chr22	46490090	46504956	385	WNT7B (-124514), PPARA (-48976)
7_C13_H4K5acK8ac_Pooled_regular_peak_15756_lociStitched	chr20	48921653	48938831	393	PTPN1 (-196649), CEBPB (+122866)
4_C13_H4K5acK8ac_Pooled_regular_peak_24444_lociStitched	chr8	32428940	32442106	399	NRG1 (+29795), FUT10 (+895417)
5_C13_H4K5acK8ac_Pooled_regular_peak_23504_lociStitched	chr7	75993832	76022313	414	YWHAG (-19725), SRCRB4D (+30939)
5_C13_H4K5acK8ac_Pooled_regular_peak_10382_lociStitched	chr17	41437223	41445715	416	ARL4D (-34858), TMEM106A (+77575)
5_C13_H4K5acK8ac_Pooled_regular_peak_16452_lociStitched	chr22	26143836	26157056	423	SEZ6L (-415095), MYO18B (+12326)
5_C13_H4K5acK8ac_Pooled_regular_peak_3123_lociStitched	chr10	45459557	45477650	442	C10orf10 (+5654), RASSF4 (+13364)
2_C13_H4K5acK8ac_Pooled_regular_peak_18815_lociStitched	chr3	185633197	185644618	447	IGF2BP2 (-96064), TRA2B (+17016)
3_C13_H4K5acK8ac_Pooled_regular_peak_10396_lociStitched	chr17	41656132	41670393	448	ETV4 (-39463), MEOX1 (+76059)
4_C13_H4K5acK8ac_Pooled_regular_peak_8354_lociStitched	chr15	58750854	58765180	449	LIPC (+55249), ADAM10 (+284160)
3_C13_H4K5acK8ac_Pooled_regular_peak_19045_lociStitched	chr4	1037689	1041322	450	FGFRL1 (+35739), RNF212 (+67808)
5_C13_H4K5acK8ac_Pooled_regular_peak_10073_lociStitched	chr17	19084658	19100282	456	GRAP (-141520), EPN2 (-48184)
3_C13_H4K5acK8ac_Pooled_regular_peak_18753_lociStitched	chr3	180640844	180654977	457	FXR1 (+17821), DNAJC19 (+59650)
4_C13_H4K5acK8ac_Pooled_regular_peak_2729_lociStitched	chr1	234215432	234217899	458	COA6 (-292763), SLC35F3 (+175987)
6_C13_H4K5acK8ac_Pooled_regular_peak_2925_lociStitched	chr1	247905106	247911930	465	OR14K1 (+6601), OR1C1 (+13464)
5_C13_H4K5acK8ac_Pooled_regular_peak_4291_lociStitched	chr11	9383898	9387091	466	TMEM41B (-49168), IPO7 (-20674)
5_C13_H4K5acK8ac_Pooled_regular_peak_19681_lociStitched	chr4	123685880	123705666	468	FGF2 (-52090), BBS12 (+41916)

## Sheet: C13NJ.H3K27ac-pref.SE_522
PeakID	Chr	Start	End	Rank	Associated Genes & Location
16_C13_H3K27ac_Pooled_regular_peak_50459_lociStitched	chr7	104585019	104657950	42	KMT2E (-33141), LHFPL3 (+652381)
27_C13_H3K27ac_Pooled_regular_peak_5037_lociStitched	chr1	214617054	214700157	44	PTPN14 (+65960), SMYD2 (+204030)
13_C13_H3K27ac_Pooled_regular_peak_15440_lociStitched	chr14	29211082	29251217	58	FOXG1 (-3900)
29_C13_H3K27ac_Pooled_regular_peak_50125_lociStitched	chr7	92323010	92397684	61	CDK6 (+102884), RBM48 (+202260)
18_C13_H3K27ac_Pooled_regular_peak_22995_lociStitched	chr17	62649476	62726281	63	SMURF2 (-29693), LRRC37A3 (+227024)
11_C13_H3K27ac_Pooled_regular_peak_39641_lociStitched	chr3	197015878	197045057	76	DLG1 (-5021), BDH1 (+252390)
9_C13_H3K27ac_Pooled_regular_peak_39290_lociStitched	chr3	185515384	185543970	82	IGF2BP2 (+13167), SENP2 (+225715)
12_C13_H3K27ac_Pooled_regular_peak_24494_lociStitched	chr18	46448522	46487076	84	SMAD7 (+9282), CTIF (+402270)
14_C13_H3K27ac_Pooled_regular_peak_5048_lociStitched	chr1	214720663	214758477	98	CENPF (-36968), PTPN14 (-15004)
7_C13_H3K27ac_Pooled_regular_peak_30927_lociStitched	chr2	201980275	202023091	101	CASP10 (-45921), CFLAR (+20856)
13_C13_H3K27ac_Pooled_regular_peak_3984_lociStitched	chr1	172866525	172904102	105	TNFSF18 (+134789), FASLG (+257156)
20_C13_H3K27ac_Pooled_regular_peak_39902_lociStitched	chr4	7806803	7864533	126	PSAPL1 (-398968), AFAP1 (+105985)
14_C13_H3K27ac_Pooled_regular_peak_5440_lociStitched	chr1	228746175	228784190	130	RHOU (-105641), RNF187 (+90421)
6_C13_H3K27ac_Pooled_regular_peak_38240_lociStitched	chr3	134179490	134206646	131	AMOTL2 (-99632), ANAPC13 (+11797)
16_C13_H3K27ac_Pooled_regular_peak_298_lociStitched	chr1	8917542	8971767	135	CA6 (-61291), ENO1 (-5906)
18_C13_H3K27ac_Pooled_regular_peak_35744_lociStitched	chr3	8524235	8581412	138	LMCD1 (+9431), SSUH2 (+133660)
10_C13_H3K27ac_Pooled_regular_peak_38794_lociStitched	chr3	159479684	159517324	140	SCHIP1 (-59146), IQCJ-SCHIP1 (+711451)
9_C13_H3K27ac_Pooled_regular_peak_36898_lociStitched	chr3	55500844	55535980	143	LRTM1 (-556311), WNT5A (+5561)
5_C13_H3K27ac_Pooled_regular_peak_38441_lociStitched	chr3	145869890	145885207	147	PLOD2 (+1405)
11_C13_H3K27ac_Pooled_regular_peak_5831_lociStitched	chr1	243414330	243458707	159	SDCCAG8 (+17161), AKT3 (+576911)
12_C13_H3K27ac_Pooled_regular_peak_44818_lociStitched	chr5	139015029	139051276	161	PSD2 (-142253), CXXC5 (+5276)
10_C13_H3K27ac_Pooled_regular_peak_11486_lociStitched	chr11	131755608	131796036	168	SNX19 (-989418), NTM (-5534)
21_C13_H3K27ac_Pooled_regular_peak_11404_lociStitched	chr11	128362872	128395973	171	ETS1 (+78014)
15_C13_H3K27ac_Pooled_regular_peak_1481_lociStitched	chr1	39852594	39898299	172	BMP8A (-81871), MACF1 (+326413)
14_C13_H3K27ac_Pooled_regular_peak_7669_lociStitched	chr10	96974828	97034201	175	PDLIM1 (+46266), C10orf129 (+50558)
13_C13_H3K27ac_Pooled_regular_peak_44858_lociStitched	chr5	139671372	139704693	186	PFDN1 (-5327), HBEGF (+38183)
1_C13_H3K27ac_Pooled_regular_peak_46759_lociStitched	chr6	32935676	32939717	205	BRD2 (-981)
5_C13_H3K27ac_Pooled_regular_peak_52129_lociStitched	chr8	38854437	38863805	206	ADAM32 (-106047), ADAM9 (+4616)
2_C13_H3K27ac_Pooled_regular_peak_11898_lociStitched	chr12	12870288	12879894	209	APOLD1 (-3774)
8_C13_H3K27ac_Pooled_regular_peak_32986_lociStitched	chr20	43964362	43989097	212	SDC4 (+334)
2_C13_H3K27ac_Pooled_regular_peak_29267_lociStitched	chr2	105938440	105947464	216	TGFBRAP1 (+3539), GPR45 (+84752)
7_C13_H3K27ac_Pooled_regular_peak_29480_lociStitched	chr2	112238229	112263183	218	BCL2L11 (+372200), ANAPC1 (+391561)
5_C13_H3K27ac_Pooled_regular_peak_29562_lociStitched	chr2	114031010	114043260	222	PAX8 (-608)
11_C13_H3K27ac_Pooled_regular_peak_4513_lociStitched	chr1	201706366	201745059	223	IPO9 (-72556), NAV1 (+108336)
15_C13_H3K27ac_Pooled_regular_peak_6258_lociStitched	chr10	17241098	17274520	224	TRDMT1 (-14128), VIM (-12449)
11_C13_H3K27ac_Pooled_regular_peak_19089_lociStitched	chr15	90943159	90964481	225	CRTC3 (-119480), IQGAP1 (+22370)
6_C13_H3K27ac_Pooled_regular_peak_48882_lociStitched	chr7	23505511	23515865	226	IGF2BP3 (-602)
9_C13_H3K27ac_Pooled_regular_peak_40870_lociStitched	chr4	81176989	81207896	231	BMP3 (-759676), FGF5 (+4690)
7_C13_H3K27ac_Pooled_regular_peak_53726_lociStitched	chr8	145009783	145041146	233	PLEC (-421)
11_C13_H3K27ac_Pooled_regular_peak_39274_lociStitched	chr3	185434845	185464758	234	IGF2BP2 (+93042), SENP2 (+145840)
12_C13_H3K27ac_Pooled_regular_peak_34496_lociStitched	chr22	20858407	20887572	237	SERPIND1 (-255177), MED15 (+11093)
9_C13_H3K27ac_Pooled_regular_peak_22003_lociStitched	chr17	38467514	38502058	243	RARA (+19340), GJD3 (+35281)
4_C13_H3K27ac_Pooled_regular_peak_11027_lociStitched	chr11	114161221	114179039	244	RBM7 (-100622), NNMT (+41577)
13_C13_H3K27ac_Pooled_regular_peak_24650_lociStitched	chr18	55473697	55514518	247	NEDD4L (-217502), ATP8B1 (-23781)
7_C13_H3K27ac_Pooled_regular_peak_44989_lociStitched	chr5	142756000	142783307	253	NR3C1 (+13600), ARHGAP26 (+619705)
17_C13_H3K27ac_Pooled_regular_peak_12844_lociStitched	chr12	63086987	63138948	254	PPM1H (+215849), MON2 (+252371)
12_C13_H3K27ac_Pooled_regular_peak_4998_lociStitched	chr1	214551670	214581900	260	SMYD2 (+112209), PTPN14 (+157781)
11_C13_H3K27ac_Pooled_regular_peak_30873_lociStitched	chr2	200296335	200327596	264	SATB2 (+10853)
8_C13_H3K27ac_Pooled_regular_peak_12322_lociStitched	chr12	47470944	47493497	268	AMIGO2 (-8573), RPAP3 (+617623)
10_C13_H3K27ac_Pooled_regular_peak_45102_lociStitched	chr5	148513444	148554670	269	AFAP1L1 (-117377), ABLIM3 (+12880)
11_C13_H3K27ac_Pooled_regular_peak_35538_lociStitched	chr22	46391028	46410663	274	PPARA (-145653), WNT7B (-27837)
9_C13_H3K27ac_Pooled_regular_peak_7209_lociStitched	chr10	79150228	79178199	275	KCNMA1 (+233186)
5_C13_H3K27ac_Pooled_regular_peak_37219_lociStitched	chr3	71625957	71635811	276	FOXP1 (-450896), EIF4E3 (+143642)
6_C13_H3K27ac_Pooled_regular_peak_9004_lociStitched	chr11	12132092	12161348	280	MICALCL (-161727), MICAL2 (+14582)
8_C13_H3K27ac_Pooled_regular_peak_37329_lociStitched	chr3	98602147	98625554	281	DCBLD2 (+6682), ST3GAL6 (+162279)
15_C13_H3K27ac_Pooled_regular_peak_54426_lociStitched	chr9	37936877	37976803	287	SLC25A51 (-52733), SHB (+112368)
16_C13_H3K27ac_Pooled_regular_peak_22781_lociStitched	chr17	55939048	55977511	291	MRPS23 (-30863), VEZF1 (+107233)
3_C13_H3K27ac_Pooled_regular_peak_2257_lociStitched	chr1	72743937	72752737	295	NEGR1 (+80)
7_C13_H3K27ac_Pooled_regular_peak_20929_lociStitched	chr17	2295577	2311188	300	MNT (+1029), SGSM2 (+62577)
16_C13_H3K27ac_Pooled_regular_peak_18664_lociStitched	chr15	78341800	78378952	303	LINGO1 (-435544), TBC1D2B (+9618)
12_C13_H3K27ac_Pooled_regular_peak_4497_lociStitched	chr1	201664148	201691066	304	IPO9 (-120662), NAV1 (+60230)
5_C13_H3K27ac_Pooled_regular_peak_5349_lociStitched	chr1	225836328	225846116	305	ENAH (-378)
14_C13_H3K27ac_Pooled_regular_peak_7744_lociStitched	chr10	99290937	99321942	313	MMS19 (-47963), ANKRD2 (-25758)
18_C13_H3K27ac_Pooled_regular_peak_24680_lociStitched	chr18	56234421	56278940	318	ALPK2 (+39508), NEDD4L (+545071)
11_C13_H3K27ac_Pooled_regular_peak_18431_lociStitched	chr15	72039101	72054891	320	SENP8 (-362196), THSD4 (+657705)
6_C13_H3K27ac_Pooled_regular_peak_37523_lociStitched	chr3	105072396	105089817	321	ALCAM (-4646)
8_C13_H3K27ac_Pooled_regular_peak_19044_lociStitched	chr15	89643581	89672910	323	ABHD2 (+26865), RLBP1 (+106736)
3_C13_H3K27ac_Pooled_regular_peak_26663_lociStitched	chr19	47613730	47626424	325	ZC3H4 (-3068)
6_C13_H3K27ac_Pooled_regular_peak_8156_lociStitched	chr10	114710153	114720817	326	HABP2 (-597300), TCF7L2 (+5476)
10_C13_H3K27ac_Pooled_regular_peak_29245_lociStitched	chr2	105458324	105479453	327	POU3F3 (-3080)
13_C13_H3K27ac_Pooled_regular_peak_5699_lociStitched	chr1	236063986	236084003	330	LYST (-43775), NID1 (+154467)
7_C13_H3K27ac_Pooled_regular_peak_22483_lociStitched	chr17	46549187	46574410	338	SKAP1 (-54247), HOXB1 (+46560)
14_C13_H3K27ac_Pooled_regular_peak_25323_lociStitched	chr19	4693884	4720087	340	C19orf10 (-36604), DPP9 (+16889)
21_C13_H3K27ac_Pooled_regular_peak_21869_lociStitched	chr17	36134704	36186120	343	TBC1D3F (-123559), HNF1B (-55175)
1_C13_H3K27ac_Pooled_regular_peak_3483_lociStitched	chr1	154943334	154946956	344	CKS1B (-2030), SHC1 (-1922)
3_C13_H3K27ac_Pooled_regular_peak_26993_lociStitched	chr19	55983211	55999087	345	NAT14 (-5222), ZNF628 (+3450)
8_C13_H3K27ac_Pooled_regular_peak_11217_lociStitched	chr11	121955797	121976483	347	BLID (+20783), SORL1 (+643228)
7_C13_H3K27ac_Pooled_regular_peak_22572_lociStitched	chr17	47069837	47081777	348	B4GALNT2 (-134522), IGF2BP1 (+1033)
8_C13_H3K27ac_Pooled_regular_peak_33976_lociStitched	chr21	38232420	38257655	350	HLCS (+93735), SIM2 (+173604)
9_C13_H3K27ac_Pooled_regular_peak_53425_lociStitched	chr8	128857247	128888379	351	TMEM75 (+87778), MYC (+124483)
14_C13_H3K27ac_Pooled_regular_peak_16620_lociStitched	chr14	78046287	78080234	352	ISM2 (-98068), SPTLC2 (+19855)
1_C13_H3K27ac_Pooled_regular_peak_38539_lociStitched	chr3	149685504	149690003	354	PFN2 (+1142), RNF13 (+157197)
13_C13_H3K27ac_Pooled_regular_peak_30698_lociStitched	chr2	191699246	191732372	357	GLS (-29744), NAB1 (+201850)
8_C13_H3K27ac_Pooled_regular_peak_17874_lociStitched	chr15	59460317	59494247	358	LDHAL6B (-21760), ENSG00000268327 (+37383)
9_C13_H3K27ac_Pooled_regular_peak_3694_lociStitched	chr1	159798637	159820561	366	SLAMF8 (+13059), C1orf204 (+15538)
1_C13_H3K27ac_Pooled_regular_peak_19521_lociStitched	chr16	3070320	3074318	368	CLDN6 (-2247), THOC6 (-1713)
5_C13_H3K27ac_Pooled_regular_peak_29343_lociStitched	chr2	109196176	109213722	370	LIMS1 (-66544), GCC2 (+139932)
10_C13_H3K27ac_Pooled_regular_peak_17329_lociStitched	chr15	39463956	39490051	372	RASGRP1 (-619997), THBS1 (-396290)
5_C13_H3K27ac_Pooled_regular_peak_29012_lociStitched	chr2	87744539	87759312	375	PLGLB1 (-502951), PLGLB2 (-295680)
7_C13_H3K27ac_Pooled_regular_peak_11727_lociStitched	chr12	6640341	6658792	376	GAPDH (+6474), IFFO1 (+15672)
C13_H3K27ac_Pooled_regular_peak_22520	chr17	46653228	46660872	378	HOXB4 (+423)
12_C13_H3K27ac_Pooled_regular_peak_16581_lociStitched	chr14	77412952	77429187	380	IRF2BPL (+73964), VASH1 (+192538)
9_C13_H3K27ac_Pooled_regular_peak_33138_lociStitched	chr20	48291002	48318394	381	PTGIS (-120015), B4GALT5 (+25717)
10_C13_H3K27ac_Pooled_regular_peak_11110_lociStitched	chr11	118781274	118796254	384	UPK2 (-38262), BCL9L (-7151)
15_C13_H3K27ac_Pooled_regular_peak_2401_lociStitched	chr1	85780042	85810472	391	BCL10 (-52484), DDAH1 (+135566)
8_C13_H3K27ac_Pooled_regular_peak_4858_lociStitched	chr1	210053276	210074759	394	SYT14 (-47520), DIEXF (+62666)
12_C13_H3K27ac_Pooled_regular_peak_23464_lociStitched	chr17	76370659	76398334	397	PGS1 (+9776), DNAH17 (+188979)
14_C13_H3K27ac_Pooled_regular_peak_35103_lociStitched	chr22	37891581	37922476	398	MFNG (-24590), CARD10 (+8520)
9_C13_H3K27ac_Pooled_regular_peak_44904_lociStitched	chr5	140887103	140904323	399	PCDHGC5 (+26905), DIAPH1 (+102909)
21_C13_H3K27ac_Pooled_regular_peak_30255_lociStitched	chr2	161224745	161265182	400	ITGB6 (-188152), RBMS1 (+105341)
8_C13_H3K27ac_Pooled_regular_peak_21891_lociStitched	chr17	36603710	36622616	403	ARHGAP23 (+28501), SRCIN1 (+149020)
19_C13_H3K27ac_Pooled_regular_peak_55579_lociStitched	chr9	117860301	117930384	404	TNC (-14807), DEC1 (-8754)
10_C13_H3K27ac_Pooled_regular_peak_31056_lociStitched	chr2	208095974	208124240	405	CREB1 (-284509), KLF7 (-79438)
12_C13_H3K27ac_Pooled_regular_peak_18973_lociStitched	chr15	88276663	88309258	406	NTRK3 (+506700)
10_C13_H3K27ac_Pooled_regular_peak_50842_lociStitched	chr7	129992333	130027992	407	CPA1 (-10049), CPA5 (+25476)
C13_H3K27ac_Pooled_regular_peak_22496	chr17	46618222	46623702	408	HOXB1 (-12603), HOXB2 (+2479)
10_C13_H3K27ac_Pooled_regular_peak_37691_lociStitched	chr3	112362045	112375192	409	CCDC80 (-8503), CD200R1L (+196178)
8_C13_H3K27ac_Pooled_regular_peak_25571_lociStitched	chr19	11195039	11208133	411	LDLR (+1548), SPC24 (+64898)
8_C13_H3K27ac_Pooled_regular_peak_37639_lociStitched	chr3	111436970	111458721	413	PHLDB2 (-130181), PLCXD2 (+54077)
12_C13_H3K27ac_Pooled_regular_peak_11906_lociStitched	chr12	12971498	12993000	414	GPRC5A (-61467), DDX47 (+15969)
7_C13_H3K27ac_Pooled_regular_peak_33608_lociStitched	chr21	16424022	16438897	415	SAMSN1 (-475737), NRIP1 (+5861)
6_C13_H3K27ac_Pooled_regular_peak_35870_lociStitched	chr3	11172361	11189020	417	HRH1 (-113694), SLC6A1 (+146281)
7_C13_H3K27ac_Pooled_regular_peak_43037_lociStitched	chr5	37769256	37793122	418	NUP155 (-409906), GDNF (+54740)
3_C13_H3K27ac_Pooled_regular_peak_33277_lociStitched	chr20	52204409	52211667	419	ZNF217 (+2340), TSHZ2 (+619092)
11_C13_H3K27ac_Pooled_regular_peak_37148_lociStitched	chr3	71149544	71179780	421	FOXP1 (+15326)
15_C13_H3K27ac_Pooled_regular_peak_48178_lociStitched	chr6	155401452	155448795	422	CLDN20 (-160023), TIAM2 (+271293)
C13_H3K27ac_Pooled_regular_peak_25711	chr19	13960636	13964343	427	NANOS3 (-25571), ZSWIM4 (+56216)
3_C13_H3K27ac_Pooled_regular_peak_23808_lociStitched	chr18	3449571	3459601	428	TGIF1 (+2911)
10_C13_H3K27ac_Pooled_regular_peak_37503_lociStitched	chr3	101875495	101902234	429	ZPLD1 (-264994), NFKBIZ (+320507)
9_C13_H3K27ac_Pooled_regular_peak_10995_lociStitched	chr11	111797153	111818391	430	DIXDC1 (-155)
13_C13_H3K27ac_Pooled_regular_peak_35593_lociStitched	chr22	46879081	46925066	432	CELSR1 (+30993), TRMU (+170752)
4_C13_H3K27ac_Pooled_regular_peak_5897_lociStitched	chr1	244993487	245004685	434	COX20 (+462)
3_C13_H3K27ac_Pooled_regular_peak_13124_lociStitched	chr12	76413602	76426662	436	KRR1 (-514731), PHLDA1 (+7580)
6_C13_H3K27ac_Pooled_regular_peak_17888_lociStitched	chr15	59585895	59596945	438	MYO1E (+73679), LDHAL6B (+92378)
C13_H3K27ac_Pooled_regular_peak_22539	chr17	46687122	46695972	439	HOXB7 (-3168), HOXB8 (+754)
4_C13_H3K27ac_Pooled_regular_peak_21166_lociStitched	chr17	7738047	7748816	441	KDM6B (+210)
11_C13_H3K27ac_Pooled_regular_peak_50552_lociStitched	chr7	107635583	107657084	442	LAMB1 (-2634)
8_C13_H3K27ac_Pooled_regular_peak_44325_lociStitched	chr5	121477057	121502068	443	SNCAIP (-158201), ZNF474 (+24355)
13_C13_H3K27ac_Pooled_regular_peak_53101_lociStitched	chr8	118843450	118880464	445	EXT1 (+262135), MED30 (+329005)
8_C13_H3K27ac_Pooled_regular_peak_23739_lociStitched	chr17	81040710	81068719	448	METRNL (+17148)
8_C13_H3K27ac_Pooled_regular_peak_23317_lociStitched	chr17	74025838	74050909	450	EVPL (-14841), SRP68 (+30360)
13_C13_H3K27ac_Pooled_regular_peak_6974_lociStitched	chr10	73716070	73741284	451	CHST3 (+4554), SPOCK2 (+119854)
3_C13_H3K27ac_Pooled_regular_peak_48628_lociStitched	chr7	6481630	6494140	452	DAGLB (-242)
7_C13_H3K27ac_Pooled_regular_peak_18078_lociStitched	chr15	63525335	63551203	453	APH1B (-31484), RAB8B (+56601)
5_C13_H3K27ac_Pooled_regular_peak_3388_lociStitched	chr1	151508218	151526129	455	SNX27 (-67384), TUFT1 (+4393)
11_C13_H3K27ac_Pooled_regular_peak_45176_lociStitched	chr5	149415441	149447440	456	TIGD6 (-50711), CSF1R (+61494)
11_C13_H3K27ac_Pooled_regular_peak_33788_lociStitched	chr21	30568957	30605660	458	BACH1 (-84428), MAP3K7CL (+134436)
11_C13_H3K27ac_Pooled_regular_peak_23450_lociStitched	chr17	76311769	76353426	463	SOCS3 (+23560), TMEM235 (+104614)
6_C13_H3K27ac_Pooled_regular_peak_21398_lociStitched	chr17	17584781	17614964	464	RAI1 (+15086), SREBF1 (+140428)
9_C13_H3K27ac_Pooled_regular_peak_33416_lociStitched	chr20	57116513	57148446	467	STX16 (-93859), APCDD1L (-42486)
12_C13_H3K27ac_Pooled_regular_peak_14163_lociStitched	chr12	124863857	124878082	468	NCOR2 (+108828), ZNF664 (+413300)
11_C13_H3K27ac_Pooled_regular_peak_13954_lociStitched	chr12	120667066	120695022	470	RPLP0 (-42142), PXN (+22519)
11_C13_H3K27ac_Pooled_regular_peak_13613_lociStitched	chr12	106468262	106485827	471	APPL2 (-847184), NUAK1 (+56766)
15_C13_H3K27ac_Pooled_regular_peak_16334_lociStitched	chr14	69403776	69429806	473	ZFP36L1 (-156834), ACTN1 (+29165)
10_C13_H3K27ac_Pooled_regular_peak_1802_lociStitched	chr1	51438301	51450894	475	C1orf185 (-123308), CDKN2C (+18181)
5_C13_H3K27ac_Pooled_regular_peak_27145_lociStitched	chr2	1635197	1660506	476	PXDN (+100426), TPO (+230619)
14_C13_H3K27ac_Pooled_regular_peak_480_lociStitched	chr1	15483356	15527637	477	EFHD2 (-230894), TMEM51 (+26469)
7_C13_H3K27ac_Pooled_regular_peak_26400_lociStitched	chr19	43378045	43394933	480	PSG1 (-2618)
8_C13_H3K27ac_Pooled_regular_peak_49296_lociStitched	chr7	43607837	43636512	483	STK17A (-489)
8_C13_H3K27ac_Pooled_regular_peak_1228_lociStitched	chr1	32154441	32180816	485	PEF1 (-57141), COL16A1 (+2291)
8_C13_H3K27ac_Pooled_regular_peak_49758_lociStitched	chr7	73236335	73267192	486	WBSCR28 (-23725), CLDN4 (+9690)
5_C13_H3K27ac_Pooled_regular_peak_35913_lociStitched	chr3	11670500	11685639	487	VGLL4 (+7328), ATG7 (+363968)
9_C13_H3K27ac_Pooled_regular_peak_36229_lociStitched	chr3	29212492	29245363	488	RBMS3 (-93909), ZCWPW2 (+838288)
8_C13_H3K27ac_Pooled_regular_peak_49467_lociStitched	chr7	47690462	47710358	492	C7orf69 (-134479), TNS3 (-121211)
12_C13_H3K27ac_Pooled_regular_peak_768_lociStitched	chr1	22246163	22266651	497	HSPG2 (+7383), LDLRAD2 (+117649)
9_C13_H3K27ac_Pooled_regular_peak_48977_lociStitched	chr7	28608688	28620276	498	CHN2 (-619546), CREB5 (+162338)
11_C13_H3K27ac_Pooled_regular_peak_49875_lociStitched	chr7	75920349	75953004	499	HSPB1 (+4816), YWHAG (+51671)
9_C13_H3K27ac_Pooled_regular_peak_11704_lociStitched	chr12	6432792	6456617	501	TNFRSF1A (+6575), PLEKHG6 (+24606)
4_C13_H3K27ac_Pooled_regular_peak_53418_lociStitched	chr8	128815010	128825062	502	MYC (+71706), TMEM75 (+140555)
6_C13_H3K27ac_Pooled_regular_peak_26654_lociStitched	chr19	47464992	47487781	503	NPAS1 (-46690), ARHGAP35 (+54454)
14_C13_H3K27ac_Pooled_regular_peak_35846_lociStitched	chr3	10210461	10247951	504	TATDN2 (-60501), IRAK2 (+22657)
11_C13_H3K27ac_Pooled_regular_peak_10653_lociStitched	chr11	86446571	86459760	505	ME3 (-69488), PRSS23 (-58116)
10_C13_H3K27ac_Pooled_regular_peak_32597_lociStitched	chr20	31315816	31365597	506	DNMT3B (-9484), COMMD7 (-8904)
10_C13_H3K27ac_Pooled_regular_peak_19197_lociStitched	chr15	96804095	96840649	507	NR2F2 (-51574)
5_C13_H3K27ac_Pooled_regular_peak_21850_lociStitched	chr17	36098119	36114664	509	HNF1B (-1155)
10_C13_H3K27ac_Pooled_regular_peak_34257_lociStitched	chr21	45131649	45158517	510	PDXK (+6090), CSTB (+51243)
5_C13_H3K27ac_Pooled_regular_peak_29429_lociStitched	chr2	110857449	110864457	512	MALL (+13190), LIMS3 (+204948)
2_C13_H3K27ac_Pooled_regular_peak_26777_lociStitched	chr19	49375634	49379988	514	PPP1R15A (+2162), TULP2 (+24179)
10_C13_H3K27ac_Pooled_regular_peak_45615_lociStitched	chr5	172277026	172309340	515	RPL26L1 (-92713), ERGIC1 (+31905)
5_C13_H3K27ac_Pooled_regular_peak_6691_lociStitched	chr10	60267808	60280167	516	PHYHIPL (-662362), BICC1 (+1088)
11_C13_H3K27ac_Pooled_regular_peak_25055_lociStitched	chr19	1250686	1267068	518	CIRBP (-507)
10_C13_H3K27ac_Pooled_regular_peak_45522_lociStitched	chr5	169189341	169218811	519	FOXI1 (-328825), DOCK2 (+139825)
12_C13_H3K27ac_Pooled_regular_peak_50672_lociStitched	chr7	116314526	116357514	522	CAPZA2 (-166507), MET (+23561)
5_C13_H3K27ac_Pooled_regular_peak_48849_lociStitched	chr7	22757132	22770930	524	IL6 (-1472)
17_C13_H3K27ac_Pooled_regular_peak_15763_lociStitched	chr14	50433384	50470210	526	ARF6 (+91987), METTL21D (+131478)
1_C13_H3K27ac_Pooled_regular_peak_18347_lociStitched	chr15	69109364	69113210	527	ANP32A (+1947), CORO2B (+239714)
13_C13_H3K27ac_Pooled_regular_peak_51540_lociStitched	chr8	13050083	13093294	529	KIAA1456 (+268503), DLC1 (+300706)
11_C13_H3K27ac_Pooled_regular_peak_15825_lociStitched	chr14	51470795	51491643	530	PYGL (-69765), TRIM9 (+81560)
6_C13_H3K27ac_Pooled_regular_peak_42713_lociStitched	chr5	14263798	14271187	531	FAM105B (-397364), TRIO (+123682)
6_C13_H3K27ac_Pooled_regular_peak_3564_lociStitched	chr1	155931366	155954220	532	ARHGEF2 (+5525), RXFP4 (+31313)
8_C13_H3K27ac_Pooled_regular_peak_797_lociStitched	chr1	23061965	23080730	534	KDM1A (-274638), EPHB2 (+33885)
8_C13_H3K27ac_Pooled_regular_peak_39426_lociStitched	chr3	189766898	189796065	536	LEPREL1 (+57236), TP63 (+432266)
17_C13_H3K27ac_Pooled_regular_peak_14646_lociStitched	chr13	45752078	45783898	537	KCTD4 (+7187), GTF2F2 (+73338)
12_C13_H3K27ac_Pooled_regular_peak_42905_lociStitched	chr5	33807087	33855985	538	ADAMTS12 (+60761), TARS (+390465)
6_C13_H3K27ac_Pooled_regular_peak_51148_lociStitched	chr7	140321378	140350088	540	MKRN1 (-156364), DENND2A (+4843)
3_C13_H3K27ac_Pooled_regular_peak_46515_lociStitched	chr6	27095133	27103521	541	HIST1H2AG (-1505), HIST1H2BJ (+1202)
9_C13_H3K27ac_Pooled_regular_peak_6393_lociStitched	chr10	33233060	33252049	544	EPC1 (-606442), ITGB1 (+4267)
4_C13_H3K27ac_Pooled_regular_peak_10235_lociStitched	chr11	69063943	69070799	547	CCND1 (-388484), TPCN2 (+251006)
9_C13_H3K27ac_Pooled_regular_peak_18787_lociStitched	chr15	82414000	82439212	550	MEX3B (-88124), EFTUD1 (+128498)
7_C13_H3K27ac_Pooled_regular_peak_32155_lociStitched	chr20	8993600	9008424	553	PLCB4 (-287435), PLCB1 (+887740)
14_C13_H3K27ac_Pooled_regular_peak_23165_lociStitched	chr17	70382751	70419926	554	SOX9 (+284178), SLC39A11 (+687488)
4_C13_H3K27ac_Pooled_regular_peak_9269_lociStitched	chr11	27947845	27957779	555	BDNF (-230212), KIF18A (+177043)
8_C13_H3K27ac_Pooled_regular_peak_8242_lociStitched	chr10	117696135	117710523	559	GFRA1 (+329650), ATRNL1 (+849945)
12_C13_H3K27ac_Pooled_regular_peak_2159_lociStitched	chr1	67395922	67417177	560	MIER1 (+15908), SLC35D1 (+113232)
2_C13_H3K27ac_Pooled_regular_peak_33297_lociStitched	chr20	52444155	52451158	561	ZNF217 (-237279), BCAS1 (+239476)
10_C13_H3K27ac_Pooled_regular_peak_9955_lociStitched	chr11	64618776	64638847	562	CDC42BPG (-16771), EHD1 (+17379)
3_C13_H3K27ac_Pooled_regular_peak_7506_lociStitched	chr10	91110086	91115869	563	IFIT1B (-24835), IFIT3 (+25327)
6_C13_H3K27ac_Pooled_regular_peak_5311_lociStitched	chr1	224711899	224732389	565	WDR26 (-100143), CNIH3 (-81851)
8_C13_H3K27ac_Pooled_regular_peak_20659_lociStitched	chr16	86603416	86619924	567	FOXL1 (-445)
5_C13_H3K27ac_Pooled_regular_peak_1014_lociStitched	chr1	27018548	27033301	570	PIGV (-88761), ARID1A (+3401)
4_C13_H3K27ac_Pooled_regular_peak_3166_lociStitched	chr1	145113489	145139976	571	PDE4DIP (-131711), ENSG00000255168 (-82412)
5_C13_H3K27ac_Pooled_regular_peak_35942_lociStitched	chr3	12791175	12808484	572	RAF1 (-94105), TMEM40 (+1208)
8_C13_H3K27ac_Pooled_regular_peak_43999_lociStitched	chr5	95089673	95109999	573	RHOBTB3 (+32957), GLRX (+58582)
5_C13_H3K27ac_Pooled_regular_peak_18832_lociStitched	chr15	83478347	83503337	574	WHAMM (+12462), HOMER2 (+130638)
7_C13_H3K27ac_Pooled_regular_peak_25656_lociStitched	chr19	13123120	13149313	576	NFIX (+29795), LYL1 (+77464)
6_C13_H3K27ac_Pooled_regular_peak_32380_lociStitched	chr20	19954792	19975557	577	NAA20 (-32585), RIN2 (+98010)
4_C13_H3K27ac_Pooled_regular_peak_16517_lociStitched	chr14	75081860	75088690	578	LTBP2 (-6241), AREL1 (+94543)
10_C13_H3K27ac_Pooled_regular_peak_42422_lociStitched	chr4	187590184	187622835	579	MTNR1A (-129789), FAT1 (+38499)
12_C13_H3K27ac_Pooled_regular_peak_46241_lociStitched	chr6	16711430	16748209	580	ATXN1 (+31867), GMPR (+491009)
8_C13_H3K27ac_Pooled_regular_peak_24232_lociStitched	chr18	25642523	25667570	582	CHST9 (-889766), CDH2 (+102363)
3_C13_H3K27ac_Pooled_regular_peak_49477_lociStitched	chr7	47822128	47827630	584	TNS3 (-245680), C7orf69 (-10010)
5_C13_H3K27ac_Pooled_regular_peak_49160_lociStitched	chr7	36429413	36436634	585	ANLN (+3609), AOAH (+331129)
5_C13_H3K27ac_Pooled_regular_peak_31033_lociStitched	chr2	206564183	206578069	587	NRP2 (+23902), INO80D (+379780)
9_C13_H3K27ac_Pooled_regular_peak_5141_lociStitched	chr1	218831274	218854649	588	LYPLAL1 (-504224), TGFB2 (+323385)
5_C13_H3K27ac_Pooled_regular_peak_38516_lociStitched	chr3	149254146	149266444	590	TM4SF4 (+68534), WWTR1 (+160765)
11_C13_H3K27ac_Pooled_regular_peak_24136_lociStitched	chr18	20246742	20275628	591	CTAGE1 (-263307), RBBP8 (-252604)
10_C13_H3K27ac_Pooled_regular_peak_23864_lociStitched	chr18	7600666	7627817	592	RAB12 (-995201), PTPRM (+47462)
10_C13_H3K27ac_Pooled_regular_peak_11166_lociStitched	chr11	120200002	120216231	593	ARHGEF12 (+330)
9_C13_H3K27ac_Pooled_regular_peak_48263_lociStitched	chr6	159270355	159291736	596	EZR (-40602), TAGAP (+185138)
3_C13_H3K27ac_Pooled_regular_peak_3631_lociStitched	chr1	156714616	156719689	597	MRPL24 (-6273), HDGF (+5087)
16_C13_H3K27ac_Pooled_regular_peak_12862_lociStitched	chr12	63228576	63261349	598	PPM1H (+83854), MON2 (+384366)
8_C13_H3K27ac_Pooled_regular_peak_40763_lociStitched	chr4	77674126	77705560	599	SEPT11 (-181013), SHROOM3 (+333590)
8_C13_H3K27ac_Pooled_regular_peak_16595_lociStitched	chr14	77491700	77509084	600	IRF2BPL (-5358), ZDHHC22 (+107742)
8_C13_H3K27ac_Pooled_regular_peak_1244_lociStitched	chr1	32398118	32422458	601	KHDRBS1 (-69142), PTP4A2 (-6300)
10_C13_H3K27ac_Pooled_regular_peak_55251_lociStitched	chr9	107800616	107834277	602	SLC44A1 (-189456), ABCA1 (-126929)
7_C13_H3K27ac_Pooled_regular_peak_55809_lociStitched	chr9	127456824	127474081	604	NR5A1 (-195744), NR6A1 (+68103)
6_C13_H3K27ac_Pooled_regular_peak_44159_lociStitched	chr5	107000000	107009390	605	EFNA5 (+1901)
6_C13_H3K27ac_Pooled_regular_peak_29588_lociStitched	chr2	114644348	114658919	606	ACTR3 (+4097)
4_C13_H3K27ac_Pooled_regular_peak_22141_lociStitched	chr17	40669989	40679275	607	NAGLU (-13558), ATP6V0A1 (+63734)
13_C13_H3K27ac_Pooled_regular_peak_41849_lociStitched	chr4	157691176	157705719	608	CTSO (-823379), PDGFC (+194098)
16_C13_H3K27ac_Pooled_regular_peak_37867_lociStitched	chr3	123359753	123414925	610	PTPLB (-83307), MYLK (+215810)
8_C13_H3K27ac_Pooled_regular_peak_46075_lociStitched	chr6	11606475	11621247	611	TMEM170B (+75350), ADTRP (+165175)
2_C13_H3K27ac_Pooled_regular_peak_15324_lociStitched	chr14	23443591	23451733	612	HAUS4 (-21299), ENSG00000259132 (+3805)
10_C13_H3K27ac_Pooled_regular_peak_36213_lociStitched	chr3	27563437	27595756	613	SLC4A7 (-81352), EOMES (+184392)
9_C13_H3K27ac_Pooled_regular_peak_5803_lociStitched	chr1	241753584	241779373	614	CHML (+32753), KMO (+71045)
7_C13_H3K27ac_Pooled_regular_peak_39051_lociStitched	chr3	172374857	172395132	615	TNFSF10 (-143698), NCEH1 (+44013)
5_C13_H3K27ac_Pooled_regular_peak_3032_lociStitched	chr1	116070959	116090315	617	NGF (-199780), VANGL1 (-103937)
15_C13_H3K27ac_Pooled_regular_peak_17989_lociStitched	chr15	63034418	63076412	619	TPM1 (-279469), TLN2 (+201851)
5_C13_H3K27ac_Pooled_regular_peak_27663_lociStitched	chr2	28019978	28033587	622	BRE (-86813), MRPL33 (+32199)
7_C13_H3K27ac_Pooled_regular_peak_19023_lociStitched	chr15	89443650	89476605	623	MFGE8 (-3486)
2_C13_H3K27ac_Pooled_regular_peak_31051_lociStitched	chr2	208026045	208030755	626	KLF7 (+2269), CPO (+224122)
9_C13_H3K27ac_Pooled_regular_peak_23276_lociStitched	chr17	73686532	73703990	627	RECQL5 (-31992), ITGB4 (-22255)
8_C13_H3K27ac_Pooled_regular_peak_7552_lociStitched	chr10	93356418	93377650	628	PPP1R3C (+25777), HECTD2 (+196932)
11_C13_H3K27ac_Pooled_regular_peak_23548_lociStitched	chr17	78472108	78488514	629	RPTOR (-38757), NPTX1 (-29907)
9_C13_H3K27ac_Pooled_regular_peak_34057_lociStitched	chr21	40159152	40192413	630	ETS2 (-1448)
6_C13_H3K27ac_Pooled_regular_peak_21253_lociStitched	chr17	10017346	10045006	631	RCVRN (-222238), GAS7 (+70692)
9_C13_H3K27ac_Pooled_regular_peak_33213_lociStitched	chr20	49129903	49158766	632	PARD6B (-203746), PTPN1 (+17444)
9_C13_H3K27ac_Pooled_regular_peak_20694_lociStitched	chr16	86957751	86987035	633	FOXL1 (+360278), FBXO31 (+444970)
4_C13_H3K27ac_Pooled_regular_peak_17897_lociStitched	chr15	59620179	59627269	634	MYO1E (+41375), LDHAL6B (+124682)
2_C13_H3K27ac_Pooled_regular_peak_49059_lociStitched	chr7	32200161	32204267	635	PDE1C (+136727), PPP1R17 (+475885)
3_C13_H3K27ac_Pooled_regular_peak_29655_lociStitched	chr2	121369138	121373237	636	GLI2 (-178797), INHBB (+267469)
6_C13_H3K27ac_Pooled_regular_peak_28016_lociStitched	chr2	38395863	38407241	637	CYP1B1 (-98229), ATL2 (+202852)
7_C13_H3K27ac_Pooled_regular_peak_41489_lociStitched	chr4	129473688	129496416	639	PGRMC2 (-275068), PHF17 (-245727)
11_C13_H3K27ac_Pooled_regular_peak_28852_lociStitched	chr2	75815505	75836266	640	MRPL19 (-48023), EVA1A (-29038)
4_C13_H3K27ac_Pooled_regular_peak_37090_lociStitched	chr3	67685916	67701069	641	SUCLG2 (+11541), KBTBD8 (+644762)
6_C13_H3K27ac_Pooled_regular_peak_12534_lociStitched	chr12	52623184	52643930	645	KRT7 (+6659), KRT81 (+51761)
10_C13_H3K27ac_Pooled_regular_peak_54317_lociStitched	chr9	35510022	35528125	646	RUSC2 (-19555), UNC13B (+357015)
6_C13_H3K27ac_Pooled_regular_peak_37700_lociStitched	chr3	112389746	112402546	647	CCDC80 (-36030), CD200R1L (+168651)
11_C13_H3K27ac_Pooled_regular_peak_12410_lociStitched	chr12	49880865	49909674	648	KCNH3 (-37670), SPATS2 (+134022)
5_C13_H3K27ac_Pooled_regular_peak_34067_lociStitched	chr21	40209964	40226394	649	ETS2 (+40948), PSMG1 (+337598)
9_C13_H3K27ac_Pooled_regular_peak_48562_lociStitched	chr7	5589217	5611948	651	FSCN1 (-31871), ACTB (-30243)
8_C13_H3K27ac_Pooled_regular_peak_49250_lociStitched	chr7	41735262	41749228	654	INHBA (+461)
8_C13_H3K27ac_Pooled_regular_peak_50219_lociStitched	chr7	97957561	97986810	655	BAIAP2L1 (+58194), BRI3 (+61199)
5_C13_H3K27ac_Pooled_regular_peak_22362_lociStitched	chr17	43445444	43462631	656	SPATA32 (-114559), ARHGAP27 (+48959)
4_C13_H3K27ac_Pooled_regular_peak_10193_lociStitched	chr11	67777480	67795577	657	NDUFS8 (-11565), ALDH3B1 (+10481)
14_C13_H3K27ac_Pooled_regular_peak_27949_lociStitched	chr2	37787683	37817875	658	CDC42EP3 (+96555), QPCT (+231062)
6_C13_H3K27ac_Pooled_regular_peak_48549_lociStitched	chr7	5457385	5469442	660	TNRC18 (-237)
4_C13_H3K27ac_Pooled_regular_peak_28064_lociStitched	chr2	40323698	40331533	661	THUMPD2 (-321209), SLC8A1 (+411885)
10_C13_H3K27ac_Pooled_regular_peak_11861_lociStitched	chr12	11857685	11900796	662	BCL2L14 (-344632), ETV6 (+76453)
9_C13_H3K27ac_Pooled_regular_peak_12448_lociStitched	chr12	50579028	50614196	663	CERS5 (-35407), LIMA1 (+80677)
4_C13_H3K27ac_Pooled_regular_peak_45651_lociStitched	chr5	172878556	172885064	664	STC2 (-125304), BOD1 (+161853)
7_C13_H3K27ac_Pooled_regular_peak_49109_lociStitched	chr7	34018020	34028134	665	NPSR1 (-674820), BMPER (+78554)
4_C13_H3K27ac_Pooled_regular_peak_2531_lociStitched	chr1	94074838	94091085	666	FNBP1L (+169274), BCAR3 (+229744)
10_C13_H3K27ac_Pooled_regular_peak_17467_lociStitched	chr15	42226370	42239645	669	SPTBN5 (-46733), EHD4 (+31768)
8_C13_H3K27ac_Pooled_regular_peak_1324_lociStitched	chr1	33804621	33815430	670	A3GALT2 (-23327), PHC2 (+31168)
7_C13_H3K27ac_Pooled_regular_peak_1843_lociStitched	chr1	52362128	52372622	671	NRD1 (-22898), RAB3B (+89061)
3_C13_H3K27ac_Pooled_regular_peak_18755_lociStitched	chr15	80840384	80844487	672	ABHD17C (-145208), ARNT2 (+145743)
3_C13_H3K27ac_Pooled_regular_peak_2673_lociStitched	chr1	98550773	98556925	673	SNX7 (-573430), DPYD (-167270)
11_C13_H3K27ac_Pooled_regular_peak_22348_lociStitched	chr17	43370197	43399665	674	SPATA32 (-45452), ARHGAP27 (+118066)
8_C13_H3K27ac_Pooled_regular_peak_23064_lociStitched	chr17	64454963	64466208	675	CACNG5 (-370649), PRKCA (+161642)
3_C13_H3K27ac_Pooled_regular_peak_43687_lociStitched	chr5	75983848	75988733	676	F2RL2 (-67032), F2R (-25577)
10_C13_H3K27ac_Pooled_regular_peak_54122_lociStitched	chr9	22101599	22117917	677	DMRTA1 (-337082), CDKN2B (-100396)
4_C13_H3K27ac_Pooled_regular_peak_24504_lociStitched	chr18	46520067	46525896	678	SMAD7 (-45901), DYM (+464190)
6_C13_H3K27ac_Pooled_regular_peak_41497_lociStitched	chr4	129732420	129748270	679	PHF17 (+9566), SCLT1 (+274417)
5_C13_H3K27ac_Pooled_regular_peak_2201_lociStitched	chr1	68255973	68270584	680	GNG12 (+35871), GADD45A (+112535)
6_C13_H3K27ac_Pooled_regular_peak_53223_lociStitched	chr8	119916174	119926168	681	EXT1 (-797079), TNFRSF11B (+43268)
7_C13_H3K27ac_Pooled_regular_peak_29373_lociStitched	chr2	109780449	109802857	682	SH3RF3 (+45656), SEPT10 (+580130)
13_C13_H3K27ac_Pooled_regular_peak_26152_lociStitched	chr19	38443690	38472039	683	SIPA1L3 (+59997), DPF1 (+257025)
8_C13_H3K27ac_Pooled_regular_peak_5210_lociStitched	chr1	221981866	222014073	684	DUSP10 (-82452), HHIPL2 (+723475)
4_C13_H3K27ac_Pooled_regular_peak_44534_lociStitched	chr5	131750462	131765561	686	SLC22A5 (+52568), IRF1 (+68478)
9_C13_H3K27ac_Pooled_regular_peak_55394_lociStitched	chr9	112877681	112905214	689	TXN (+127472), AKAP2 (+348679)
6_C13_H3K27ac_Pooled_regular_peak_4446_lociStitched	chr1	201234708	201245305	691	PKP1 (-12573), IGFN1 (+80054)
5_C13_H3K27ac_Pooled_regular_peak_9273_lociStitched	chr11	28123645	28132689	692	METTL15 (-1734), KIF18A (+1688)
4_C13_H3K27ac_Pooled_regular_peak_532_lociStitched	chr1	16274912	16280941	693	ZBTB17 (+24694), SPEN (+103568)
7_C13_H3K27ac_Pooled_regular_peak_34697_lociStitched	chr22	27852228	27873724	694	MN1 (+334510), CRYBA4 (+845048)
4_C13_H3K27ac_Pooled_regular_peak_8912_lociStitched	chr11	10320208	10330307	695	ADM (-1373)
4_C13_H3K27ac_Pooled_regular_peak_48470_lociStitched	chr7	2554933	2569929	696	LFNG (+2955), BRAT1 (+32930)
6_C13_H3K27ac_Pooled_regular_peak_18953_lociStitched	chr15	87897403	87914116	697	NTRK3 (+893901)
5_C13_H3K27ac_Pooled_regular_peak_13903_lociStitched	chr12	116797205	116827835	698	MAP1LC3B2 (-184666), MED13L (-97377)
5_C13_H3K27ac_Pooled_regular_peak_15744_lociStitched	chr14	50327853	50340921	699	ARF6 (-25423), NEMF (-14466)
6_C13_H3K27ac_Pooled_regular_peak_44514_lociStitched	chr5	131595049	131605622	700	SLC22A4 (-29800), PDLIM4 (+6972)
16_C13_H3K27ac_Pooled_regular_peak_2725_lociStitched	chr1	101086891	101109539	701	VCAM1 (-87101), GPR88 (+94522)
7_C13_H3K27ac_Pooled_regular_peak_11489_lociStitched	chr11	131825624	131849680	702	NTM (+56296), OPCML (+975914)
8_C13_H3K27ac_Pooled_regular_peak_53856_lociStitched	chr9	4277622	4299096	703	RFX3 (-762376), GLIS3 (+11557)
7_C13_H3K27ac_Pooled_regular_peak_30908_lociStitched	chr2	201611592	201631195	704	BZW1 (-55685), AOX1 (+170803)
12_C13_H3K27ac_Pooled_regular_peak_49038_lociStitched	chr7	31973454	31997683	706	PPP1R17 (+259240), PDE1C (+353372)
8_C13_H3K27ac_Pooled_regular_peak_35976_lociStitched	chr3	14242652	14267167	707	SLC6A6 (-189166), XPC (-34627)
5_C13_H3K27ac_Pooled_regular_peak_39100_lociStitched	chr3	177233648	177246783	708	TBL1XR1 (-325950)
4_C13_H3K27ac_Pooled_regular_peak_55626_lociStitched	chr9	118430527	118437092	712	PAPPA (-482273), DEC1 (+529713)
3_C13_H3K27ac_Pooled_regular_peak_36349_lociStitched	chr3	36715604	36722281	713	DCLK3 (+62409), STAC (+297107)
4_C13_H3K27ac_Pooled_regular_peak_48432_lociStitched	chr7	1572707	1579115	714	MAFK (+5561), TMEM184A (+20155)
3_C13_H3K27ac_Pooled_regular_peak_44405_lociStitched	chr5	124744664	124749287	715	GRAMD3 (-948848), ZNF608 (-665858)
2_C13_H3K27ac_Pooled_regular_peak_32340_lociStitched	chr20	17945872	17952961	716	MGME1 (-139), SNX5 (+206)
6_C13_H3K27ac_Pooled_regular_peak_49208_lociStitched	chr7	40336963	40346908	717	C7orf10 (+167361)
7_C13_H3K27ac_Pooled_regular_peak_29358_lociStitched	chr2	109246206	109278708	718	LIMS1 (-9036), GCC2 (+197440)
7_C13_H3K27ac_Pooled_regular_peak_7387_lociStitched	chr10	85926295	85939677	719	C10orf99 (-508)
7_C13_H3K27ac_Pooled_regular_peak_9806_lociStitched	chr11	62193302	62208071	720	SCGB1A1 (+14180), AHNAK (+113620)
8_C13_H3K27ac_Pooled_regular_peak_20559_lociStitched	chr16	82663920	82690262	721	CDH13 (+16521)
4_C13_H3K27ac_Pooled_regular_peak_36233_lociStitched	chr3	29321830	29330263	722	RBMS3 (+3210)
11_C13_H3K27ac_Pooled_regular_peak_27520_lociStitched	chr2	20688291	20717327	723	RHOB (+55974), HS1BP3 (+148040)
5_C13_H3K27ac_Pooled_regular_peak_9039_lociStitched	chr11	12294125	12308607	725	MICALCL (-7081), MICAL2 (+169228)
8_C13_H3K27ac_Pooled_regular_peak_517_lociStitched	chr1	16114799	16128634	726	SPEN (-52642), FBLIM1 (+30723)
10_C13_H3K27ac_Pooled_regular_peak_33936_lociStitched	chr21	37565221	37587544	727	MORC3 (-116104), DOPEY2 (+39550)
6_C13_H3K27ac_Pooled_regular_peak_23263_lociStitched	chr17	73422664	73450313	728	GRB2 (-34922), KIAA0195 (-16056)
8_C13_H3K27ac_Pooled_regular_peak_19937_lociStitched	chr16	24988323	25006795	729	ARHGAP17 (+29093), SLC5A11 (+140397)
5_C13_H3K27ac_Pooled_regular_peak_45647_lociStitched	chr5	172742271	172762005	730	NKX2-5 (-89778), STC2 (+4368)
3_C13_H3K27ac_Pooled_regular_peak_48582_lociStitched	chr7	5730783	5736312	731	RNF216 (+87822), FSCN1 (+101094)
7_C13_H3K27ac_Pooled_regular_peak_4459_lociStitched	chr1	201422931	201432164	732	TNNI1 (-36674), PHLDA3 (+10764)
7_C13_H3K27ac_Pooled_regular_peak_36400_lociStitched	chr3	39187379	39195081	733	GORASP1 (-41376), CSRNP1 (+3836)
3_C13_H3K27ac_Pooled_regular_peak_21033_lociStitched	chr17	4848044	4857771	734	ENO3 (-1482), PFN1 (-599)
7_C13_H3K27ac_Pooled_regular_peak_51839_lociStitched	chr8	23601450	23620130	735	NKX2-6 (-46679), STC1 (+101530)
4_C13_H3K27ac_Pooled_regular_peak_40396_lociStitched	chr4	48699459	48703193	736	FRYL (+80990), ZAR1 (+209057)
6_C13_H3K27ac_Pooled_regular_peak_5007_lociStitched	chr1	214594945	214603731	737	PTPN14 (+125228), SMYD2 (+144762)
3_C13_H3K27ac_Pooled_regular_peak_2612_lociStitched	chr1	95436184	95441453	738	CNN3 (-45985), ALG14 (+99682)
6_C13_H3K27ac_Pooled_regular_peak_7832_lociStitched	chr10	101535237	101545467	739	ABCC2 (-2137)
3_C13_H3K27ac_Pooled_regular_peak_18099_lociStitched	chr15	63793859	63802321	740	FBXL22 (-91462), USP3 (+1280)
6_C13_H3K27ac_Pooled_regular_peak_25998_lociStitched	chr19	29445894	29454232	741	UQCRFS1 (+254385)
3_C13_H3K27ac_Pooled_regular_peak_39537_lociStitched	chr3	193851318	193860297	742	HES1 (+1874), CPN2 (+216249)
6_C13_H3K27ac_Pooled_regular_peak_52080_lociStitched	chr8	37719707	37739388	743	BRF2 (-22126), RAB11FIP1 (+27424)
8_C13_H3K27ac_Pooled_regular_peak_2817_lociStitched	chr1	109795944	109820077	744	CELSR2 (+15370), PSRC1 (+17779)
4_C13_H3K27ac_Pooled_regular_peak_42432_lociStitched	chr4	187635408	187657003	745	FAT1 (-1197)
9_C13_H3K27ac_Pooled_regular_peak_5861_lociStitched	chr1	244252391	244277523	746	ZBTB18 (+50372), ADSS (+350479)
9_C13_H3K27ac_Pooled_regular_peak_26459_lociStitched	chr19	44260420	44289525	747	SMG9 (-15831), KCNN4 (+10436)
8_C13_H3K27ac_Pooled_regular_peak_37619_lociStitched	chr3	111297027	111313111	748	ZBED2 (+9221), CD96 (+44104)
7_C13_H3K27ac_Pooled_regular_peak_139_lociStitched	chr1	3447238	3465587	749	MEGF6 (+71646), ARHGEF16 (+85423)
6_C13_H3K27ac_Pooled_regular_peak_22927_lociStitched	chr17	60855531	60870393	750	MARCH10 (+22733), MRC2 (+158200)
6_C13_H3K27ac_Pooled_regular_peak_33895_lociStitched	chr21	36178878	36186575	751	CLIC6 (+141039), RUNX1 (+238914)
5_C13_H3K27ac_Pooled_regular_peak_24267_lociStitched	chr18	28616172	28623832	752	DSC3 (+2705)
6_C13_H3K27ac_Pooled_regular_peak_16575_lociStitched	chr14	77370815	77387277	753	IRF2BPL (+115988), VASH1 (+150514)
4_C13_H3K27ac_Pooled_regular_peak_7445_lociStitched	chr10	89416815	89437067	754	PAPSS2 (+7465), ATAD1 (+150976)
6_C13_H3K27ac_Pooled_regular_peak_53663_lociStitched	chr8	143742535	143758872	755	ARC (-53871), PSCA (-11170)
9_C13_H3K27ac_Pooled_regular_peak_25801_lociStitched	chr19	16544197	16569512	756	EPS15L1 (+25968), KLF2 (+121227)
8_C13_H3K27ac_Pooled_regular_peak_7978_lociStitched	chr10	104463561	104472280	757	ARL3 (+6243), TRIM8 (+63668)
5_C13_H3K27ac_Pooled_regular_peak_25015_lociStitched	chr19	1016625	1029746	758	CNN2 (-3112), TMEM259 (-2069)
8_C13_H3K27ac_Pooled_regular_peak_52469_lociStitched	chr8	62610534	62634664	760	ASPH (+4519), CLVS1 (+422085)
12_C13_H3K27ac_Pooled_regular_peak_47776_lociStitched	chr6	113672713	113698265	761	MARCKS (-493052)
5_C13_H3K27ac_Pooled_regular_peak_40698_lociStitched	chr4	74973682	74982681	762	MTHFD2L (-45647), CXCL2 (-13172)
2_C13_H3K27ac_Pooled_regular_peak_46551_lociStitched	chr6	27861181	27870721	763	HIST1H2AM (-4988), HIST1H2BO (+4748)
11_C13_H3K27ac_Pooled_regular_peak_53842_lociStitched	chr9	4108870	4148725	764	RFX3 (-602815), GLIS3 (+171118)
9_C13_H3K27ac_Pooled_regular_peak_18379_lociStitched	chr15	70766547	70797750	765	TLE3 (-391634), UACA (+273783)
8_C13_H3K27ac_Pooled_regular_peak_32587_lociStitched	chr20	31044029	31064117	766	ASXL1 (+107918), COMMD7 (+277730)
5_C13_H3K27ac_Pooled_regular_peak_1905_lociStitched	chr1	54194821	54204274	767	GLIS1 (+329)
2_C13_H3K27ac_Pooled_regular_peak_38810_lociStitched	chr3	159644966	159648441	768	IL12A (-59833), SCHIP1 (+89054)
8_C13_H3K27ac_Pooled_regular_peak_16132_lociStitched	chr14	62213131	62223493	770	SNAPC1 (-10763), HIF1A (+53972)
2_C13_H3K27ac_Pooled_regular_peak_4905_lociStitched	chr1	211054503	211058323	771	KCNH1 (+250902), HHAT (+554163)
4_C13_H3K27ac_Pooled_regular_peak_29605_lociStitched	chr2	118736285	118741969	772	INSIG2 (-106923), DDX18 (+166901)
4_C13_H3K27ac_Pooled_regular_peak_45132_lociStitched	chr5	148783080	148802998	773	IL17B (-34200), CSNK1A1 (+137488)
13_C13_H3K27ac_Pooled_regular_peak_10836_lociStitched	chr11	102090808	102127646	774	BIRC3 (-78999), YAP1 (+128035)
7_C13_H3K27ac_Pooled_regular_peak_18615_lociStitched	chr15	75985517	75997614	775	IMP3 (-50519), CSPG4 (+13623)
6_C13_H3K27ac_Pooled_regular_peak_30139_lociStitched	chr2	152207713	152232096	776	RIF1 (-46550), TNFAIP6 (+5799)
4_C13_H3K27ac_Pooled_regular_peak_8508_lociStitched	chr10	129716035	129726862	778	PTPRE (+16124), MKI67 (+203200)
C13_H3K27ac_Pooled_regular_peak_25707	chr19	13949360	13953751	779	NANOS3 (-36505), ZSWIM4 (+45282)
9_C13_H3K27ac_Pooled_regular_peak_55079_lociStitched	chr9	97610073	97634703	780	C9orf3 (+100322), FANCC (+457596)
9_C13_H3K27ac_Pooled_regular_peak_30157_lociStitched	chr2	153342393	153383101	781	ARL6IP6 (-211681), FMNL2 (+170996)
7_C13_H3K27ac_Pooled_regular_peak_52809_lociStitched	chr8	96804669	96817932	783	C8orf37 (-529872), GDF6 (+361719)
13_C13_H3K27ac_Pooled_regular_peak_20428_lociStitched	chr16	70727425	70750188	785	MTSS1L (-18838), VAC14 (+96257)
10_C13_H3K27ac_Pooled_regular_peak_27974_lociStitched	chr2	37915246	37941062	786	RMDN2 (-249452), CDC42EP3 (-28820)
7_C13_H3K27ac_Pooled_regular_peak_9438_lociStitched	chr11	35183439	35196884	787	CD44 (+29434), SLC1A2 (+250634)
4_C13_H3K27ac_Pooled_regular_peak_55185_lociStitched	chr9	100983942	100995668	788	CORO2A (-54639), TBC1D2 (+28110)
8_C13_H3K27ac_Pooled_regular_peak_35169_lociStitched	chr22	38613726	38637328	789	MAFF (+27638), TMEM184B (+43513)
1_C13_H3K27ac_Pooled_regular_peak_26984_lociStitched	chr19	55883441	55887219	790	IL11 (-3589), TMEM190 (-2874)
7_C13_H3K27ac_Pooled_regular_peak_34296_lociStitched	chr21	46285590	46302547	792	PTTG1IP (-317)
5_C13_H3K27ac_Pooled_regular_peak_44844_lociStitched	chr5	139624861	139641864	794	PFDN1 (+49343), CYSTM1 (+79136)
3_C13_H3K27ac_Pooled_regular_peak_18016_lociStitched	chr15	63218857	63234112	797	TPM1 (-108399), TLN2 (+372921)
4_C13_H3K27ac_Pooled_regular_peak_52263_lociStitched	chr8	48423918	48437942	798	CEBPD (+220718), SPIDR (+257763)
11_C13_H3K27ac_Pooled_regular_peak_14182_lociStitched	chr12	124983432	125004518	799	NCOR2 (-14177), SCARB1 (+354418)
11_C13_H3K27ac_Pooled_regular_peak_22736_lociStitched	chr17	54239956	54264680	800	NOG (-418742), PCTP (+423978)
8_C13_H3K27ac_Pooled_regular_peak_43824_lociStitched	chr5	81683543	81702508	803	ATP6AP1L (+117745), TMEM167A (+680289)
12_C13_H3K27ac_Pooled_regular_peak_43746_lociStitched	chr5	77881467	77897724	804	LHFPL2 (+55052), SCAMP1 (+233257)
6_C13_H3K27ac_Pooled_regular_peak_7530_lociStitched	chr10	92688906	92708110	805	PCGF5 (-282037), ANKRD1 (-17475)
6_C13_H3K27ac_Pooled_regular_peak_12293_lociStitched	chr12	46776299	46783033	806	SLC38A2 (-13016), SLC38A4 (+440114)
7_C13_H3K27ac_Pooled_regular_peak_9828_lociStitched	chr11	62309909	62325375	807	AHNAK (-3335)
6_C13_H3K27ac_Pooled_regular_peak_2210_lociStitched	chr1	68349135	68364663	809	GNG12 (-57749), DIRAS3 (+160415)
5_C13_H3K27ac_Pooled_regular_peak_48698_lociStitched	chr7	12685233	12701730	811	ARL4A (-33479), SCIN (+83170)
5_C13_H3K27ac_Pooled_regular_peak_15179_lociStitched	chr13	113832047	113843446	812	PROZ (+24779), PCID2 (+25236)
10_C13_H3K27ac_Pooled_regular_peak_19553_lociStitched	chr16	3988807	4031346	813	CREBBP (-79350), ADCY9 (+156109)
6_C13_H3K27ac_Pooled_regular_peak_32145_lociStitched	chr20	8833872	8842266	814	PLCB4 (-450378), PLCB1 (+724797)
9_C13_H3K27ac_Pooled_regular_peak_17752_lociStitched	chr15	56189464	56206877	815	PRTG (-162994), NEDD4 (+11158)
13_C13_H3K27ac_Pooled_regular_peak_31384_lociStitched	chr2	223803727	223825285	816	KCNE4 (-102356), ACSL3 (+88854)
2_C13_H3K27ac_Pooled_regular_peak_5203_lociStitched	chr1	221611561	221615005	817	DUSP10 (+302235), HLX (+561584)
8_C13_H3K27ac_Pooled_regular_peak_20629_lociStitched	chr16	85012030	85039502	818	ZDHHC7 (+19342), CRISPLD2 (+172176)
12_C13_H3K27ac_Pooled_regular_peak_13801_lociStitched	chr12	111847490	111876996	819	SH2B3 (+18491), ATXN2 (+175237)
10_C13_H3K27ac_Pooled_regular_peak_2983_lociStitched	chr1	115710546	115733823	820	TSPAN2 (-90100), NGF (+158672)
7_C13_H3K27ac_Pooled_regular_peak_6964_lociStitched	chr10	73595389	73621516	821	PSAP (+2673), CDH23 (+52925)
11_C13_H3K27ac_Pooled_regular_peak_16309_lociStitched	chr14	69141770	69162983	822	ZFP36L1 (+107580), RAD51B (+865852)
6_C13_H3K27ac_Pooled_regular_peak_50698_lociStitched	chr7	116765061	116775539	823	ST7 (+176919), WNT2 (+193043)
9_C13_H3K27ac_Pooled_regular_peak_19982_lociStitched	chr16	28190779	28208448	824	GSG1L (-124784), XPO6 (+23576)
1_C13_H3K27ac_Pooled_regular_peak_51119_lociStitched	chr7	139364589	139369366	825	HIPK2 (+110539), CLEC2L (+158376)
7_C13_H3K27ac_Pooled_regular_peak_21626_lociStitched	chr17	27565117	27584839	826	CRYBA1 (+1097), NUFIP2 (+46158)
13_C13_H3K27ac_Pooled_regular_peak_19240_lociStitched	chr15	99210644	99233244	827	IGF1R (+29744), PGPEP1L (+326847)
8_C13_H3K27ac_Pooled_regular_peak_43862_lociStitched	chr5	83583209	83593533	828	HAPLN1 (-570939), EDIL3 (+92240)
7_C13_H3K27ac_Pooled_regular_peak_52200_lociStitched	chr8	42050449	42073168	829	PLAT (+3433), AP3M2 (+51345)
9_C13_H3K27ac_Pooled_regular_peak_3099_lociStitched	chr1	120586314	120605054	830	ADAM30 (-156566), NOTCH2 (+16556)
5_C13_H3K27ac_Pooled_regular_peak_36248_lociStitched	chr3	29732361	29739677	832	TGFBR2 (-912074), RBMS3 (+413182)
5_C13_H3K27ac_Pooled_regular_peak_19057_lociStitched	chr15	90379136	90392505	833	ANPEP (-27727), AP3S2 (+51753)
6_C13_H3K27ac_Pooled_regular_peak_9743_lociStitched	chr11	59470711	59478510	835	PATL1 (-38158), OR10V1 (+6726)
4_C13_H3K27ac_Pooled_regular_peak_53032_lociStitched	chr8	107093046	107101086	836	OXR1 (-363086), ZFPM2 (+766146)
10_C13_H3K27ac_Pooled_regular_peak_7478_lociStitched	chr10	89909442	89919172	837	KLLN (-291113), RNLS (+428663)
4_C13_H3K27ac_Pooled_regular_peak_28743_lociStitched	chr2	71722712	71731268	838	DYSF (+33158), CYP26B1 (+648177)
3_C13_H3K27ac_Pooled_regular_peak_15963_lociStitched	chr14	55116445	55121573	839	SAMD4A (+84374), GCH1 (+250561)
9_C13_H3K27ac_Pooled_regular_peak_45963_lociStitched	chr6	7140856	7158289	841	RREB1 (+41532), SSR1 (+163867)
9_C13_H3K27ac_Pooled_regular_peak_28281_lociStitched	chr2	47099824	47116153	842	MCFD2 (+34930), SOCS5 (+181898)
4_C13_H3K27ac_Pooled_regular_peak_23578_lociStitched	chr17	78862256	78867428	843	CHMP6 (-100799), RPTOR (+345774)
3_C13_H3K27ac_Pooled_regular_peak_5157_lociStitched	chr1	218995205	218998708	844	LYPLAL1 (-350229), TGFB2 (+477380)
4_C13_H3K27ac_Pooled_regular_peak_17588_lociStitched	chr15	45746605	45750332	845	C15orf48 (+25664), SLC30A4 (+66536)
3_C13_H3K27ac_Pooled_regular_peak_7896_lociStitched	chr10	102757577	102773444	846	LZTS2 (+6278), PDZD7 (+25379)
4_C13_H3K27ac_Pooled_regular_peak_226_lociStitched	chr1	7608569	7615933	847	VAMP3 (-219078), CAMTA1 (+766867)
9_C13_H3K27ac_Pooled_regular_peak_29832_lociStitched	chr2	131581520	131605730	848	ARHGEF4 (-80599), AMER3 (+79761)
8_C13_H3K27ac_Pooled_regular_peak_56433_lociStitched	chrX	9116334	9140549	849	TBL1X (-304606), FAM9B (-126274)
4_C13_H3K27ac_Pooled_regular_peak_538_lociStitched	chr1	16401924	16416367	850	CLCNKB (+38874), EPHA2 (+73436)
6_C13_H3K27ac_Pooled_regular_peak_54535_lociStitched	chr9	67292670	67302615	851	ANKRD20A1 (-629118)
4_C13_H3K27ac_Pooled_regular_peak_44550_lociStitched	chr5	131830780	131841905	852	IRF1 (-9853), IL5 (+42871)
10_C13_H3K27ac_Pooled_regular_peak_2753_lociStitched	chr1	101639513	101666741	853	DPH5 (-161799), S1PR1 (-49317)
5_C13_H3K27ac_Pooled_regular_peak_3181_lociStitched	chr1	145216395	145234570	854	NOTCH2NL (+884)
6_C13_H3K27ac_Pooled_regular_peak_15145_lociStitched	chr13	111594802	111620556	855	ARHGEF7 (-159945), ING1 (+240350)
7_C13_H3K27ac_Pooled_regular_peak_7109_lociStitched	chr10	75830015	75840794	856	AP3M1 (+75416), VCL (+77533)
10_C13_H3K27ac_Pooled_regular_peak_2027_lociStitched	chr1	59593039	59623221	858	JUN (-358345), FGGY (-154523)
6_C13_H3K27ac_Pooled_regular_peak_31159_lociStitched	chr2	216522393	216530535	859	FN1 (-225569), MREG (+351882)
6_C13_H3K27ac_Pooled_regular_peak_17790_lociStitched	chr15	57508133	57528229	860	CGNL1 (-150522), TCF12 (+307360)
7_C13_H3K27ac_Pooled_regular_peak_17582_lociStitched	chr15	45454783	45490806	861	SHF (+20578), DUOX1 (+50664)
6_C13_H3K27ac_Pooled_regular_peak_33216_lociStitched	chr20	49174333	49189884	862	PARD6B (-165972), PTPN1 (+55218)
7_C13_H3K27ac_Pooled_regular_peak_12197_lociStitched	chr12	31730716	31748236	863	FAM60A (-260170), DENND5B (+4555)
11_C13_H3K27ac_Pooled_regular_peak_41802_lociStitched	chr4	153872721	153905331	865	TRIM2 (-236592), ARFIP1 (+187937)
9_C13_H3K27ac_Pooled_regular_peak_24729_lociStitched	chr18	57403707	57416874	866	PMAIP1 (-156889), CCBE1 (-45679)
2_C13_H3K27ac_Pooled_regular_peak_23813_lociStitched	chr18	3596391	3606085	867	TGIF1 (+149563), DLGAP1 (+854097)
4_C13_H3K27ac_Pooled_regular_peak_26279_lociStitched	chr19	40926687	40940228	868	SERTAD1 (-1526)
5_C13_H3K27ac_Pooled_regular_peak_49363_lociStitched	chr7	44766843	44778854	869	ZMIZ2 (-15681), OGDH (+126611)
7_C13_H3K27ac_Pooled_regular_peak_32338_lociStitched	chr20	17816051	17831597	870	MGME1 (-125732), BANF2 (+149507)
2_C13_H3K27ac_Pooled_regular_peak_50973_lociStitched	chr7	134845165	134858164	871	C7orf49 (+3782), TMEM140 (+18841)
12_C13_H3K27ac_Pooled_regular_peak_27323_lociStitched	chr2	10417495	10438653	872	HPCAL1 (-15752), RRM2 (+165619)
2_C13_H3K27ac_Pooled_regular_peak_7343_lociStitched	chr10	81956303	81968017	873	ANXA11 (+3168), PLAC9 (+69683)
9_C13_H3K27ac_Pooled_regular_peak_51848_lociStitched	chr8	25036709	25072972	874	DOCK5 (+12461), GNRH1 (+227329)
8_C13_H3K27ac_Pooled_regular_peak_3847_lociStitched	chr1	165812285	165827212	875	POGK (-989577), UCK2 (+22981)
5_C13_H3K27ac_Pooled_regular_peak_25134_lociStitched	chr19	2055842	2062583	876	MKNK2 (-7970), MOB3A (+37118)
6_C13_H3K27ac_Pooled_regular_peak_10625_lociStitched	chr11	85861932	85894586	877	PICALM (-98288), EED (-77327)
7_C13_H3K27ac_Pooled_regular_peak_48474_lociStitched	chr7	2664283	2685579	878	AMZ1 (-44225), TTYH3 (+3346)
8_C13_H3K27ac_Pooled_regular_peak_6071_lociStitched	chr10	3132591	3150583	879	PFKP (+31875), PITRM1 (+73416)
9_C13_H3K27ac_Pooled_regular_peak_13780_lociStitched	chr12	110982682	111016668	880	PPTC7 (+21450), RAD9B (+59631)
3_C13_H3K27ac_Pooled_regular_peak_15166_lociStitched	chr13	113306289	113314541	881	TUBGCP3 (-67934), ATP11A (-34228)
5_C13_H3K27ac_Pooled_regular_peak_1375_lociStitched	chr1	36808174	36819366	883	EVA1B (-24015), STK40 (+37715)
14_C13_H3K27ac_Pooled_regular_peak_27963_lociStitched	chr2	37850848	37884085	884	CDC42EP3 (+31867), QPCT (+295750)
2_C13_H3K27ac_Pooled_regular_peak_18415_lociStitched	chr15	71586042	71589264	885	SENP8 (-821539), THSD4 (+198362)
7_C13_H3K27ac_Pooled_regular_peak_7729_lociStitched	chr10	99171585	99188597	887	RRP12 (-18991), PGAM1 (-5826)
4_C13_H3K27ac_Pooled_regular_peak_1310_lociStitched	chr1	33562702	33567039	888	ADC (+18157), TRIM62 (+82396)
7_C13_H3K27ac_Pooled_regular_peak_46371_lociStitched	chr6	22877443	22893581	889	PRL (-587782)
5_C13_H3K27ac_Pooled_regular_peak_41065_lociStitched	chr4	99436731	99445135	890	TSPAN5 (+138847), RAP1GDS1 (+258264)
6_C13_H3K27ac_Pooled_regular_peak_45097_lociStitched	chr5	148344407	148357311	891	SH3TC2 (+91828), ADRB2 (+144703)
4_C13_H3K27ac_Pooled_regular_peak_15561_lociStitched	chr14	34965995	34972342	892	SPTSSA (-37607), EAPP (+39747)
7_C13_H3K27ac_Pooled_regular_peak_39228_lociStitched	chr3	183885729	183896405	893	AP2M1 (-1576)
8_C13_H3K27ac_Pooled_regular_peak_52996_lociStitched	chr8	103817277	103824048	894	KLF10 (-152533), AZIN1 (+56302)
6_C13_H3K27ac_Pooled_regular_peak_2903_lociStitched	chr1	113065044	113089321	895	CAPZA1 (-84612), WNT2B (+25783)
12_C13_H3K27ac_Pooled_regular_peak_27249_lociStitched	chr2	9226322	9252815	896	ASAP2 (-107325), MBOAT2 (-95627)
3_C13_H3K27ac_Pooled_regular_peak_22717_lociStitched	chr17	51798156	51803073	897	KIF2B (-99624)
2_C13_H3K27ac_Pooled_regular_peak_12975_lociStitched	chr12	68302125	68305395	898	IFNG (+249767), DYRK2 (+261259)
5_C13_H3K27ac_Pooled_regular_peak_33335_lociStitched	chr20	55206655	55213751	899	TFAP2C (+5845), BMP7 (+631481)
5_C13_H3K27ac_Pooled_regular_peak_42152_lociStitched	chr4	171307375	171314081	900	AADAT (-299610)
5_C13_H3K27ac_Pooled_regular_peak_8053_lociStitched	chr10	106087077	106098759	901	ITPRIP (+745)
3_C13_H3K27ac_Pooled_regular_peak_4141_lociStitched	chr1	183131168	183135219	902	LAMC2 (-22229), LAMC1 (+140599)
8_C13_H3K27ac_Pooled_regular_peak_32473_lociStitched	chr20	25203063	25221038	903	PYGB (-16654), ENTPD6 (+35695)
7_C13_H3K27ac_Pooled_regular_peak_3705_lociStitched	chr1	159849619	159861356	904	VSIG8 (-23041), CCDC19 (+14465)
5_C13_H3K27ac_Pooled_regular_peak_22079_lociStitched	chr17	39515976	39537557	905	KRT33B (-715)
6_C13_H3K27ac_Pooled_regular_peak_22090_lociStitched	chr17	39678167	39705624	907	KRT19 (-7336), KRT9 (+36414)
3_C13_H3K27ac_Pooled_regular_peak_53646_lociStitched	chr8	142127341	142141927	908	DENND3 (-4086)
5_C13_H3K27ac_Pooled_regular_peak_51634_lociStitched	chr8	18516688	18525289	909	NAT2 (+272234), PSD3 (+350207)
2_C13_H3K27ac_Pooled_regular_peak_44414_lociStitched	chr5	125686815	125691134	910	GRAMD3 (-6849)
5_C13_H3K27ac_Pooled_regular_peak_10804_lociStitched	chr11	100736521	100749442	911	TMEM133 (-119829), ARHGAP42 (+184575)
3_C13_H3K27ac_Pooled_regular_peak_45887_lociStitched	chr6	3796986	3809111	912	PXDC1 (-50789), FAM50B (-46571)
7_C13_H3K27ac_Pooled_regular_peak_36237_lociStitched	chr3	29365150	29389715	914	RBMS3 (+54596)
6_C13_H3K27ac_Pooled_regular_peak_43990_lociStitched	chr5	95063505	95071334	915	RHOBTB3 (+541)
5_C13_H3K27ac_Pooled_regular_peak_8537_lociStitched	chr10	134132445	134145351	916	INPP5A (-212426), STK32C (-17454)
10_C13_H3K27ac_Pooled_regular_peak_15893_lociStitched	chr14	53361798	53388941	917	GNPNAT1 (-117051), FERMT2 (+42445)
3_C13_H3K27ac_Pooled_regular_peak_3267_lociStitched	chr1	149824097	149834295	918	HIST2H4B (+3518), HIST2H3A (+5015)
3_C13_H3K27ac_Pooled_regular_peak_28393_lociStitched	chr2	54751581	54773025	919	EML6 (-189376), SPTBN1 (+78881)
3_C13_H3K27ac_Pooled_regular_peak_38502_lociStitched	chr3	149099409	149106763	920	TM4SF4 (-88675), TM4SF1 (-7434)
8_C13_H3K27ac_Pooled_regular_peak_38520_lociStitched	chr3	149282170	149299787	921	TM4SF4 (+99218), WWTR1 (+130081)
4_C13_H3K27ac_Pooled_regular_peak_8003_lociStitched	chr10	104989155	105001850	922	NT5C2 (-42447), INA (-41417)
6_C13_H3K27ac_Pooled_regular_peak_38528_lociStitched	chr3	149320527	149339087	923	WWTR1 (+91253), TM4SF4 (+138046)
5_C13_H3K27ac_Pooled_regular_peak_51287_lociStitched	chr7	151433861	151455313	924	RHEB (-227577), PRKAG2 (+129623)
7_C13_H3K27ac_Pooled_regular_peak_17067_lociStitched	chr14	105489542	105499998	926	CDCA4 (-7285), GPR132 (+36997)
8_C13_H3K27ac_Pooled_regular_peak_38636_lociStitched	chr3	152019775	152049893	927	TMEM14E (+23945), MBNL1 (+49005)
7_C13_H3K27ac_Pooled_regular_peak_17011_lociStitched	chr14	103574828	103603937	928	TNFAIP2 (-415)
5_C13_H3K27ac_Pooled_regular_peak_4303_lociStitched	chr1	192943733	192964018	929	UCHL5 (+74750), RGS2 (+175705)
2_C13_H3K27ac_Pooled_regular_peak_26394_lociStitched	chr19	43353978	43357870	930	PSG8 (-86093), PSG1 (+27947)
5_C13_H3K27ac_Pooled_regular_peak_39161_lociStitched	chr3	179430973	179437295	931	USP13 (+63591), PEX5L (+320584)
7_C13_H3K27ac_Pooled_regular_peak_51822_lociStitched	chr8	23389686	23405286	932	SLC25A37 (+11168), NKX3-1 (+142954)
6_C13_H3K27ac_Pooled_regular_peak_43888_lociStitched	chr5	86414611	86424059	933	RASA1 (-144370), COX7C (+505562)
7_C13_H3K27ac_Pooled_regular_peak_47533_lociStitched	chr6	74275222	74296441	934	EEF1A1 (-55091), SLC17A5 (+78046)
3_C13_H3K27ac_Pooled_regular_peak_38879_lociStitched	chr3	165355792	165362409	935	SLITRK3 (-445311), BCHE (+196159)
5_C13_H3K27ac_Pooled_regular_peak_32524_lociStitched	chr20	30180484	30198781	936	ID1 (-3453)
2_C13_H3K27ac_Pooled_regular_peak_42493_lociStitched	chr5	911001	914160	937	NKD2 (-96363), BRD9 (-19642)
12_C13_H3K27ac_Pooled_regular_peak_23416_lociStitched	chr17	75400505	75427286	938	TNRC6C (-587241), SEPT9 (+136404)
4_C13_H3K27ac_Pooled_regular_peak_26330_lociStitched	chr19	41827181	41833765	940	TGFB1 (+29343), HNRNPUL1 (+60237)
10_C13_H3K27ac_Pooled_regular_peak_45468_lociStitched	chr5	167715642	167745291	941	RARS (-182983), WWC1 (+11312)
5_C13_H3K27ac_Pooled_regular_peak_52347_lociStitched	chr8	50965414	50970469	942	SNTG1 (+143709)
7_C13_H3K27ac_Pooled_regular_peak_37119_lociStitched	chr3	70898289	70907628	943	FOXP1 (+277029)
5_C13_H3K27ac_Pooled_regular_peak_27271_lociStitched	chr2	9426211	9430951	944	ASAP2 (+81687), ITGB1BP1 (+134777)
3_C13_H3K27ac_Pooled_regular_peak_2182_lociStitched	chr1	68147915	68154369	945	GADD45A (+398)
7_C13_H3K27ac_Pooled_regular_peak_4237_lociStitched	chr1	185929344	185943804	946	PRG4 (-328837), HMCN1 (+232891)
3_C13_H3K27ac_Pooled_regular_peak_12397_lociStitched	chr12	49654124	49663026	947	TUBA1C (-115)
7_C13_H3K27ac_Pooled_regular_peak_32313_lociStitched	chr20	15958888	15973311	948	KIF16B (+587978)
2_C13_H3K27ac_Pooled_regular_peak_52124_lociStitched	chr8	38792633	38797260	949	HTRA4 (-36736), PLEKHA2 (+36194)
4_C13_H3K27ac_Pooled_regular_peak_3795_lociStitched	chr1	162506416	162512485	951	UAP1 (-21872), UHMK1 (+41818)
