# Supplementary material for: Defining super-enhancers by highly ranked histone H4 multi-acetylation levels identifies transcription factors associated with glioblastoma stem-like properties
Source: BMC Genomics. 2023 Sep 27;24:574. doi: 10.1186/s12864-023-09659-w (PMC10523799; doi:10.1186/s12864-023-09659-w)
Supplement: Supplementary file 2 — Additional file 2: Table S1. Pairwise interactions among ChIP-seq peaks across three cell lines (Excel). Table S2. H4K5acK8ac- and H3K27ac-preferred promoters and enhancers that were differentially expressed upon JQ1 treatment in 0316-GSC cells (Excel). Table S3. Gene set enrichment analysis of genes differentially expressed between JQ1 and DMSO (vehicle control) treatment in three cell lines (Excel). Table S4. Cellular and molecular categorization of genes with H4K5acK8ac- or H3K27ac-preferred promoters or SEs in 0316-GSC cells (Excel). Table S5. Genes associated with H4K5acK8ac- and H3K27ac-preferred SEs across the three cell lines (Excel). Table S6. List of all primers and gRNAs used in this study (Excel). [file 12864_2023_9659_MOESM2_ESM.zip › Das_et_al_Supplementary_Tables/Table S4.xls]

## Sheet: H4K5acK8ac-pr-prom_Mol.Function
Term	P-value	Odds Ratio	Combined Score	Genes
sulfatide binding (GO:0120146)	0.00366867	30.9371	173.493	CLN3;PPT1
S-methyltransferase activity (GO:0008172)	0.00508199	24.7484	130.723	MGMT;MTR
double-stranded RNA binding (GO:0003725)	0.00628563	4.57796	23.2079	IFIH1;OAS1;OAS3;EIF2AK2;DDX60
deoxycytidine deaminase activity (GO:0047844)	0.00670463	20.6226	103.215	APOBEC3F;APOBEC3G
glucosyltransferase activity (GO:0046527)	0.00852958	17.6757	84.2106	ALG10;ALG10B
RNA polymerase II transcription regulatory region sequence-specific DNA binding (GO:0000977)	0.0111128	1.59155	7.16142	ZNF793;ZNF396;MESP1;FOXI3;TWIST2;HNF4G;ZBTB20;HOXA10;NEUROD1;IFI16;SOX6;HOXA7;ZNF169;ZNF300;ZNF883;ZIK1;STAT5A;ZNF484;KLF11;ZNF32;ZNF16;NFATC4;ETV7;RBL1;ZNF619;ZNF37A;RFX4;ZNF835;ZNF239;ZNF577;ZNF214;ZNF354C;ZNF112
calcium-activated potassium channel activity (GO:0015269)	0.0151506	12.3711	51.8312	KCNMB3;KCNN1
cytidine deaminase activity (GO:0004126)	0.0151506	12.3711	51.8312	APOBEC3F;APOBEC3G
RNA polymerase II cis-regulatory region sequence-specific DNA binding (GO:0000978)	0.0179021	1.58754	6.38641	ZNF793;ZNF396;MESP1;FOXI3;HNF4G;ZBTB20;HOXA10;NEUROD1;IFI16;SOX6;HOXA7;ZNF300;ZNF883;ZIK1;STAT5A;ZNF484;KLF11;ZNF32;ZNF16;NFATC4;ZNF37A;RFX4;ZNF835;ZNF239;ZNF577;ZNF214;ZNF354C;ZNF112
cis-regulatory region sequence-specific DNA binding (GO:0000987)	0.0179021	1.58754	6.38641	ZNF793;ZNF396;MESP1;FOXI3;HNF4G;ZBTB20;HOXA10;NEUROD1;IFI16;SOX6;HOXA7;ZNF300;ZNF883;ZIK1;STAT5A;ZNF484;KLF11;ZNF32;ZNF16;NFATC4;ZNF37A;RFX4;ZNF835;ZNF239;ZNF577;ZNF214;ZNF354C;ZNF112
nucleoside diphosphate kinase activity (GO:0004550)	0.020455	10.3082	40.0939	NME6;AK8
CARD domain binding (GO:0050700)	0.0264142	8.83468	32.1039	CARD8;CARD9
nucleobase-containing compound kinase activity (GO:0019205)	0.0296246	8.24528	29.0164	NME6;AK8
four-way junction DNA binding (GO:0000400)	0.0296246	8.24528	29.0164	RAD51B;RAD51D
ubiquitin binding (GO:0043130)	0.0308798	3.54611	12.3321	TOM1L1;UBXN11;MVB12B;MVB12A
transforming growth factor beta receptor binding (GO:0005160)	0.0329814	7.72956	26.3718	TGFBRAP1;ENG
hydrolase activity, acting on carbon-nitrogen (but not peptide) bonds, in cyclic amidines (GO:0016814)	0.0364791	7.27451	24.086	APOBEC3F;APOBEC3G
calcium activated cation channel activity (GO:0005227)	0.0364791	7.27451	24.086	KCNMB3;KCNN1
nucleoside monophosphate kinase activity (GO:0050145)	0.0401123	6.87002	22.0945	DLG2;AK8
methyltransferase activity (GO:0008168)	0.0458099	3.95322	12.1888	COMTD1;MGMT;TRMT11
adenylyltransferase activity (GO:0070566)	0.0477648	6.18239	18.8035	OAS1;OAS3
N-methyltransferase activity (GO:0008170)	0.051774	5.88769	17.4327	TRMT11;HNMT
phosphotransferase activity, phosphate group as acceptor (GO:0016776)	0.0558987	5.61978	16.2087	NME6;AK8
FAD binding (GO:0071949)	0.0601343	5.37517	15.1105	CYB5R1;DDO
microtubule motor activity (GO:0003777)	0.0604784	3.50461	9.83208	DNAH7;KIF16B;DYNLRB2
nuclease activity (GO:0004518)	0.071326	3.25801	8.60276	RNASEL;SETMAR;DIS3L2
5'-deoxyribose-5-phosphate lyase activity (GO:0051575)	0.0774879	15.4201	39.4389	POLQ
acyl carnitine transmembrane transporter activity (GO:0015227)	0.0774879	15.4201	39.4389	SLC25A20
single-stranded DNA 3'-5' exodeoxyribonuclease activity (GO:0008310)	0.0774879	15.4201	39.4389	EXD2
large ribosomal subunit rRNA binding (GO:0070180)	0.0774879	15.4201	39.4389	MRPL11
lipoprotein lipase activity (GO:0004465)	0.0774879	15.4201	39.4389	LIPH
thiolester hydrolase activity (GO:0016790)	0.0774879	15.4201	39.4389	PPT1
beta-galactosidase activity (GO:0004565)	0.0774879	15.4201	39.4389	GLB1L3
tumor necrosis factor binding (GO:0043120)	0.0774879	15.4201	39.4389	TNFRSF1B
calcitonin family receptor activity (GO:0097642)	0.0774879	15.4201	39.4389	RAMP2
nerve growth factor binding (GO:0048406)	0.0774879	15.4201	39.4389	NTRK1
oxo-acid-lyase activity (GO:0016833)	0.0774879	15.4201	39.4389	HOGA1
cytoskeleton-nuclear membrane anchor activity (GO:0140444)	0.0774879	15.4201	39.4389	SYNE3
phosphatidylinositol trisphosphate phosphatase activity (GO:0034594)	0.0774879	15.4201	39.4389	INPP5J
fucose binding (GO:0042806)	0.0774879	15.4201	39.4389	COLEC11
protein tyrosine kinase inhibitor activity (GO:0030292)	0.0774879	15.4201	39.4389	IBTK
DNA-binding transcription activator activity, RNA polymerase II-specific (GO:0001228)	0.0881804	1.72883	4.19824	HOXA10;NEUROD1;ZNF484;SMARCD3;RFX4;HNF4G;HOXA7;ZNF300;ZNF112
motor activity (GO:0003774)	0.0890911	2.94682	7.1257	DNAH7;KIF16B;DYNLRB2
acetyl-CoA C-acyltransferase activity (GO:0003988)	0.0922517	12.3354	29.3982	SCP2
sodium:bicarbonate symporter activity (GO:0008510)	0.0922517	12.3354	29.3982	SLC4A10
solute:bicarbonate symporter activity (GO:0140410)	0.0922517	12.3354	29.3982	SLC4A10
long-chain fatty acyl-CoA binding (GO:0036042)	0.0922517	12.3354	29.3982	SCP2
arylesterase activity (GO:0004064)	0.0922517	12.3354	29.3982	PON2
MHC class I receptor activity (GO:0032393)	0.0922517	12.3354	29.3982	MR1
palmitoyl-CoA hydrolase activity (GO:0016290)	0.0922517	12.3354	29.3982	PPT1
DNA-methyltransferase activity (GO:0009008)	0.0922517	12.3354	29.3982	MGMT
DNA secondary structure binding (GO:0000217)	0.0974829	3.98641	9.28067	RAD51B;RAD51D
exoribonuclease activity, producing 5'-phosphomonoesters (GO:0016896)	0.0974829	3.98641	9.28067	EXD2;DIS3L2
3'-5'-exoribonuclease activity (GO:0000175)	0.102523	3.86164	8.79551	EXD2;DIS3L2
1-alkyl-2-acetylglycerophosphocholine esterase activity (GO:0003847)	0.10678	10.279	22.994	PAFAH2
NADH dehydrogenase activity (GO:0003954)	0.10678	10.279	22.994	NDUFS2
oxidoreductase activity, acting on a sulfur group of donors, oxygen as acceptor (GO:0016670)	0.10678	10.279	22.994	SUMF1
phosphatidic acid transfer activity (GO:1990050)	0.10678	10.279	22.994	PRELID2
phosphatidylinositol-4,5-bisphosphate 5-phosphatase activity (GO:0004439)	0.10678	10.279	22.994	INPP5J
galactosidase activity (GO:0015925)	0.10678	10.279	22.994	GLB1L3
DNA-binding transcription repressor activity, RNA polymerase II-specific (GO:0001227)	0.117884	1.74522	3.73136	ETV7;ZNF619;IFI16;ZNF239;ZBTB20;ZNF169;NFATC4
intramolecular oxidoreductase activity, interconverting aldoses and ketoses (GO:0016861)	0.121077	8.81012	18.6011	HYI
adenylate kinase activity (GO:0004017)	0.121077	8.81012	18.6011	AK8
aldehyde-lyase activity (GO:0016832)	0.121077	8.81012	18.6011	HOGA1
type II transforming growth factor beta receptor binding (GO:0005114)	0.121077	8.81012	18.6011	ENG
neurotrophin binding (GO:0043121)	0.121077	8.81012	18.6011	NTRK1
phosphatidylinositol phosphate 5-phosphatase activity (GO:0034595)	0.121077	8.81012	18.6011	INPP5J
estradiol 17-beta-dehydrogenase activity (GO:0004303)	0.121077	8.81012	18.6011	HSD17B7
pre-mRNA intronic binding (GO:0097157)	0.121077	8.81012	18.6011	RBM41
acyltransferase activity, transferring groups other than amino-acyl groups (GO:0016747)	0.122269	2.54185	5.34178	DGAT2;SCP2;NAT16
pentosyltransferase activity (GO:0016763)	0.123351	3.43187	7.18194	PARP10;QPRT
signaling receptor complex adaptor activity (GO:0030159)	0.128708	3.33894	6.84554	RGS14;LRRK2
phosphatidylinositol-3-phosphate binding (GO:0032266)	0.128708	3.33894	6.84554	ZFYVE26;KIF16B
single-stranded DNA endodeoxyribonuclease activity (GO:0000014)	0.135145	7.70846	15.4278	SETMAR
single-stranded DNA exodeoxyribonuclease activity (GO:0008297)	0.135145	7.70846	15.4278	EXD2
tumor necrosis factor-activated receptor activity (GO:0005031)	0.135145	7.70846	15.4278	TNFRSF1B
type I transforming growth factor beta receptor binding (GO:0034713)	0.135145	7.70846	15.4278	ENG
natural killer cell lectin-like receptor binding (GO:0046703)	0.135145	7.70846	15.4278	ULBP1
oxidoreductase activity, acting on the CH-NH2 group of donors, oxygen as acceptor (GO:0016641)	0.135145	7.70846	15.4278	DDO
phosphatidylinositol-4,5-bisphosphate phosphatase activity (GO:0106019)	0.135145	7.70846	15.4278	INPP5J
potassium:chloride symporter activity (GO:0015379)	0.135145	7.70846	15.4278	SLC12A7
RAGE receptor binding (GO:0050786)	0.135145	7.70846	15.4278	S100A4
guanylate kinase activity (GO:0004385)	0.135145	7.70846	15.4278	DLG2
hydrolase activity, acting on carbon-nitrogen (but not peptide) bonds, in cyclic amides (GO:0016812)	0.148989	6.85162	13.0447	OPLAH
ammonium transmembrane transporter activity (GO:0008519)	0.148989	6.85162	13.0447	SLC12A7
cation:chloride symporter activity (GO:0015377)	0.148989	6.85162	13.0447	SLC12A7
cysteine-type endopeptidase activity involved in apoptotic signaling pathway (GO:0097199)	0.148989	6.85162	13.0447	CASP8
enoyl-CoA hydratase activity (GO:0004300)	0.148989	6.85162	13.0447	AUH
protein binding involved in heterotypic cell-cell adhesion (GO:0086080)	0.148989	6.85162	13.0447	IZUMO1
S-adenosylmethionine-dependent methyltransferase activity (GO:0008757)	0.150637	3.01258	5.70246	COMTD1;HNMT
single-stranded RNA binding (GO:0003727)	0.161863	2.87217	5.23023	IFIH1;DDX60
double-stranded DNA binding (GO:0003690)	0.16247	1.36774	2.48554	ZNF396;KLF11;SETMAR;ZNF32;ZBTB20;DDX60;NFATC4;RAD51B;HOXA10;NEUROD1;ETV7;IFI16;RFX4;HOXA7
histone methyltransferase activity (H3-K36 specific) (GO:0046975)	0.162612	6.16614	11.2001	SETMAR
3'-5'-exodeoxyribonuclease activity (GO:0008296)	0.162612	6.16614	11.2001	EXD2
hyaluronic acid binding (GO:0005540)	0.162612	6.16614	11.2001	LAYN
semaphorin receptor activity (GO:0017154)	0.162612	6.16614	11.2001	PLXNC1
C-acyltransferase activity (GO:0016408)	0.162612	6.16614	11.2001	SCP2
myosin II binding (GO:0045159)	0.162612	6.16614	11.2001	SHROOM1
death domain binding (GO:0070513)	0.162612	6.16614	11.2001	CRADD
filamin binding (GO:0031005)	0.162612	6.16614	11.2001	FBLIM1
potassium:proton antiporter activity (GO:0015386)	0.162612	6.16614	11.2001	SLC9A9
quaternary ammonium group transmembrane transporter activity (GO:0015651)	0.162612	6.16614	11.2001	SLC25A20
sodium:proton antiporter activity (GO:0015385)	0.176017	5.6053	9.73738	SLC9A9
transforming growth factor beta-activated receptor activity (GO:0005024)	0.176017	5.6053	9.73738	ENG
BMP binding (GO:0036122)	0.176017	5.6053	9.73738	ENG
death receptor activity (GO:0005035)	0.176017	5.6053	9.73738	TNFRSF1B
exodeoxyribonuclease activity, producing 5'-phosphomonoesters (GO:0016895)	0.176017	5.6053	9.73738	EXD2
fucosyltransferase activity (GO:0008417)	0.176017	5.6053	9.73738	FUT1
3'-5' exonuclease activity (GO:0008408)	0.178967	2.68444	4.61872	EXD2;DIS3L2
basic amino acid transmembrane transporter activity (GO:0015174)	0.189209	5.13793	8.55416	SLC7A7
tRNA (guanine) methyltransferase activity (GO:0016423)	0.189209	5.13793	8.55416	TRMT11
monovalent cation:proton antiporter activity (GO:0005451)	0.189209	5.13793	8.55416	SLC9A9
cysteine-type endopeptidase activity involved in execution phase of apoptosis (GO:0097200)	0.189209	5.13793	8.55416	CASP8
GDP-dissociation inhibitor activity (GO:0005092)	0.189209	5.13793	8.55416	RGS14
RNA polymerase II-specific DNA-binding transcription factor binding (GO:0061629)	0.189376	1.67267	2.78336	NEUROD1;RBL1;SMARCD3;WWP2;DUSP26
cholesterol binding (GO:0015485)	0.190517	2.57233	4.26495	SULT2B1;SCP2
endonuclease activity (GO:0004519)	0.19633	2.5197	4.10198	RNASEL;SETMAR
metal ion:proton antiporter activity (GO:0051139)	0.20219	4.74246	7.58105	SLC9A9
metalloendopeptidase inhibitor activity (GO:0008191)	0.20219	4.74246	7.58105	BST2
single-stranded DNA binding (GO:0003697)	0.203092	1.97188	3.14337	RAD51B;RAD51D;SETMAR
1-phosphatidylinositol binding (GO:0005545)	0.214964	4.40349	6.76942	SNX10
mannose binding (GO:0005537)	0.214964	4.40349	6.76942	COLEC11
MAP kinase kinase activity (GO:0004708)	0.214964	4.40349	6.76942	LRRK2
clathrin adaptor activity (GO:0035615)	0.214964	4.40349	6.76942	AP1G2
cysteine-type endopeptidase activator activity involved in apoptotic process (GO:0008656)	0.214964	4.40349	6.76942	CARD8
cysteine-type endopeptidase activity involved in apoptotic process (GO:0097153)	0.214964	4.40349	6.76942	CASP8
flavin adenine dinucleotide binding (GO:0050660)	0.219775	2.32906	3.52888	CYB5R1;DDO
histone methyltransferase activity (H3-K4 specific) (GO:0042800)	0.227534	4.10972	6.08426	SETMAR
transmembrane receptor protein phosphatase activity (GO:0019198)	0.227534	4.10972	6.08426	PTPRU
transmembrane receptor protein tyrosine phosphatase activity (GO:0005001)	0.227534	4.10972	6.08426	PTPRU
organic cation transmembrane transporter activity (GO:0015101)	0.227534	4.10972	6.08426	SLC25A26
potassium ion antiporter activity (GO:0022821)	0.227534	4.10972	6.08426	SLC9A9
serine-type endopeptidase activity (GO:0004252)	0.236583	1.81648	2.61838	C1S;C1R;C1RL
ribosomal small subunit binding (GO:0043024)	0.239903	3.85266	5.49975	MTIF2
peptidase activator activity involved in apoptotic process (GO:0016505)	0.239903	3.85266	5.49975	CARD8
RNA binding (GO:0003723)	0.248431	1.17273	1.63313	RNASEL;DDX25;MTIF2;MRPL15;DDX60;MRPL11;IFIH1;MTHFSD;MRPL3;MRPL1;IFI16;DHX35;UTP20;APOBEC3F;APOBEC3G;NSUN5;KRR1;RBM19;CCDC59;EIF2AK2;PARP12;BST2;OAS1;OAS3;ZNF239;S100A4
serine-type endopeptidase inhibitor activity (GO:0004867)	0.24937	2.12774	2.95504	SERPINA11;SERPINF1
sterol binding (GO:0032934)	0.24937	2.12774	2.95504	SULT2B1;SCP2
transmembrane receptor protein kinase activity (GO:0019199)	0.24937	2.12774	2.95504	NTRK1;AXL
transmembrane receptor protein tyrosine kinase activity (GO:0004714)	0.24937	2.12774	2.95504	NTRK1;AXL
acyl-CoA hydrolase activity (GO:0047617)	0.252075	3.62585	4.99653	PPT1
transmembrane receptor protein serine/threonine kinase activity (GO:0004675)	0.252075	3.62585	4.99653	ENG
histone deacetylase activity (GO:0004407)	0.264053	3.42424	4.55974	HDAC11
single-stranded DNA helicase activity (GO:0017116)	0.264053	3.42424	4.55974	POLQ
acylglycerol O-acyltransferase activity (GO:0016411)	0.275839	3.24385	4.17788	DGAT2
endodeoxyribonuclease activity (GO:0004520)	0.275839	3.24385	4.17788	SETMAR
endopeptidase inhibitor activity (GO:0004866)	0.279618	1.65345	2.10704	BST2;SERPINA11;SERPINF1
ribonuclease activity (GO:0004540)	0.285014	1.92767	2.41965	RNASEL;DIS3L2
steroid dehydrogenase activity, acting on the CH-OH group of donors, NAD or NADP as acceptor (GO:0033764)	0.287437	3.0815	3.84187	HSD17B7
DNA-directed DNA polymerase activity (GO:0003887)	0.287437	3.0815	3.84187	POLQ
K63-linked polyubiquitin modification-dependent protein binding (GO:0070530)	0.29885	2.93462	3.54447	PARP10
syntaxin-1 binding (GO:0017075)	0.29885	2.93462	3.54447	LRRK2
voltage-gated sodium channel activity (GO:0005248)	0.29885	2.93462	3.54447	SCN2A
DNA polymerase activity (GO:0034061)	0.29885	2.93462	3.54447	POLQ
phospholipid transfer activity (GO:0120014)	0.29885	2.93462	3.54447	PRELID2
poly(U) RNA binding (GO:0008266)	0.29885	2.93462	3.54447	DIS3L2
triglyceride lipase activity (GO:0004806)	0.310081	2.80108	3.27985	LIPH
DNA replication origin binding (GO:0003688)	0.310081	2.80108	3.27985	CDC6
gamma-tubulin binding (GO:0043015)	0.310081	2.80108	3.27985	RAD51D
GTPase regulator activity (GO:0030695)	0.317429	1.35422	1.55397	RGS3;RGS14;GRTP1;LRRK2;ARHGAP25
protein homodimerization activity (GO:0042803)	0.32103	1.18981	1.35189	BST2;NTRK1;EXD2;DGAT2;IZUMO1;CARD8;LRRK2;CARD9;FBXO4;SETMAR;HOGA1;SOX6
transforming growth factor beta binding (GO:0050431)	0.321132	2.67916	3.04326	ENG
phosphatidylinositol-3,5-bisphosphate binding (GO:0080025)	0.321132	2.67916	3.04326	KIF16B
gap junction channel activity (GO:0005243)	0.321132	2.67916	3.04326	GJB1
serine-type peptidase activity (GO:0008236)	0.323302	1.51714	1.71311	C1S;C1R;C1RL
inward rectifier potassium channel activity (GO:0005242)	0.332007	2.5674	2.83081	KCNN1
wide pore channel activity (GO:0022829)	0.332007	2.5674	2.83081	GJB1
poly-pyrimidine tract binding (GO:0008187)	0.332007	2.5674	2.83081	DIS3L2
protein tyrosine phosphatase activity (GO:0004725)	0.332228	1.71279	1.88738	PTPRU;DUSP26
NAD+ ADP-ribosyltransferase activity (GO:0003950)	0.342708	2.46458	2.63925	PARP10
neuropeptide hormone activity (GO:0005184)	0.342708	2.46458	2.63925	HCRT
phosphatidylinositol-3,4-bisphosphate binding (GO:0043325)	0.342708	2.46458	2.63925	KIF16B
sequence-specific double-stranded DNA binding (GO:1990837)	0.352999	1.14987	1.19734	ZNF396;MESP1;KLF11;ZNF32;ZBTB20;CDC6;NFATC4;HOXA10;NEUROD1;ETV7;RFX4;SOX6;HOXA7
aminopeptidase activity (GO:0004177)	0.353239	2.36966	2.4659	METAP1D
sodium ion transmembrane transporter activity (GO:0015081)	0.363601	2.28178	2.30848	SLC9A9
protein serine/threonine/tyrosine kinase activity (GO:0004712)	0.363601	2.28178	2.30848	LRRK2
pre-mRNA binding (GO:0036002)	0.373798	2.20018	2.16507	RBM41
solute:sodium symporter activity (GO:0015370)	0.383831	2.1242	2.03403	SLC4A10
miRNA binding (GO:0035198)	0.383831	2.1242	2.03403	TRIM71
WW domain binding (GO:0050699)	0.383831	2.1242	2.03403	WBP2NL
O-acyltransferase activity (GO:0008374)	0.383831	2.1242	2.03403	DGAT2
acetyltransferase activity (GO:0016407)	0.403421	1.98696	1.80371	PAFAH2
potassium ion transmembrane transporter activity (GO:0015079)	0.403421	1.98696	1.80371	SLC12A7
ubiquitin protein ligase activity (GO:0061630)	0.412297	1.19491	1.0587	TRIM71;RFWD3;NSMCE1;WWP1;WWP2
magnesium ion binding (GO:0000287)	0.414508	1.29296	1.13866	EXD2;LRRK2;DIS3L2
endoribonuclease activity (GO:0004521)	0.422389	1.86634	1.60847	RNASEL
DNA binding (GO:0003677)	0.424183	1.08398	0.929606	COLEC11;POLQ;GTF3C6;SETMAR;DDX60;RAD51B;NEUROD1;RAD51D;IFI16;ZNF239;SMARCAD1;SOX6;HOXA7;ZNF300
DNA-binding transcription factor binding (GO:0140297)	0.42678	1.20849	1.02901	NEUROD1;RBL1;WWP2;DUSP26
potassium channel activity (GO:0005267)	0.428932	1.38443	1.17186	KCNMB3;KCNN1
NADH dehydrogenase (quinone) activity (GO:0050136)	0.431646	1.81136	1.52181	NDUFS2
NADH dehydrogenase (ubiquinone) activity (GO:0008137)	0.431646	1.81136	1.52181	NDUFS2
phosphatidylinositol-3,4,5-trisphosphate binding (GO:0005547)	0.431646	1.81136	1.52181	KIF16B
ubiquitin-like protein ligase activity (GO:0061659)	0.43432	1.16292	0.969846	TRIM71;RFWD3;NSMCE1;WWP1;WWP2
phosphatidylinositol binding (GO:0035091)	0.434402	1.36897	1.14143	SNX10;PARD3B
ubiquitin-protein transferase activity (GO:0004842)	0.438051	1.12082	0.925151	TRIM71;UBA7;RFWD3;FBXO4;NSMCE1;WWP1;WWP2
oxidoreductase activity, acting on paired donors, with incorporation or reduction of molecular oxygen, NAD(P)H as one donor, and incorporation of one atom of oxygen (GO:0016709)	0.440756	1.75952	1.44151	FMO4
transcription regulatory region nucleic acid binding (GO:0001067)	0.441024	1.185	0.970112	MESP1;KLF11;ZBTB20;SOX6
metal ion binding (GO:0046872)	0.446129	1.09216	0.881532	EXD2;COLEC11;FER1L5;C1R;CABP4;LRRK2;S100A4;THBS4;DIS3L2
hydrolase activity, hydrolyzing O-glycosyl compounds (GO:0004553)	0.44972	1.71055	1.36695	GALC
calcium channel regulator activity (GO:0005246)	0.44972	1.71055	1.36695	CACNG6
voltage-gated calcium channel activity (GO:0005245)	0.44972	1.71055	1.36695	CACNG6
GTPase activator activity (GO:0005096)	0.450769	1.12044	0.892766	RGS3;RGS14;GRTP1;LRRK2;RIN3;ARHGAP25
carboxylic ester hydrolase activity (GO:0052689)	0.455995	1.31045	1.02906	PON2;PAFAH2
kinase binding (GO:0019900)	0.458195	1.0883	0.849376	TOM1L1;ZC3HC1;IBTK;DLG2;TEX14;CDC6;SLC12A7;TUBA4A
sodium channel activity (GO:0005272)	0.458541	1.66424	1.29762	SCN2A
ubiquitin-like protein conjugating enzyme activity (GO:0061650)	0.458541	1.66424	1.29762	UFC1
sulfotransferase activity (GO:0008146)	0.475762	1.57873	1.17274	SULT2B1
regulatory RNA binding (GO:0061980)	0.475762	1.57873	1.17274	TRIM71
translation initiation factor activity (GO:0003743)	0.484166	1.53918	1.11641	EIF2D
E-box binding (GO:0070888)	0.484166	1.53918	1.11641	NEUROD1
calcium ion binding (GO:0005509)	0.484309	1.08046	0.783366	COLEC11;FER1L5;C1R;CABP4;S100A4;THBS4
phosphatidylinositol phosphate binding (GO:1901981)	0.487476	1.23145	0.884811	ZFYVE26;KIF16B
rRNA binding (GO:0019843)	0.492437	1.50157	1.06369	MRPL11
cell-cell adhesion mediator activity (GO:0098632)	0.492437	1.50157	1.06369	IZUMO1
snRNA binding (GO:0017069)	0.500575	1.46574	1.01429	RBM41
protein kinase inhibitor activity (GO:0004860)	0.500575	1.46574	1.01429	IBTK
cyclin-dependent protein serine/threonine kinase regulator activity (GO:0016538)	0.508583	1.43158	0.967931	CCNE1
damaged DNA binding (GO:0003684)	0.508583	1.43158	0.967931	POLQ
microtubule binding (GO:0008017)	0.510396	1.07995	0.726338	RGS14;KIF16B;LRRK2;MX1
histone-lysine N-methyltransferase activity (GO:0018024)	0.516463	1.39897	0.924375	SETMAR
ATP hydrolysis activity (GO:0140603)	0.516463	1.39897	0.924375	VWA8
copper ion binding (GO:0005507)	0.516463	1.39897	0.924375	SUMF1
protein kinase C binding (GO:0005080)	0.516463	1.39897	0.924375	PICK1
protein tyrosine kinase activity (GO:0004713)	0.517798	1.16139	0.764389	NTRK1;AXL
transcription cis-regulatory region binding (GO:0000976)	0.517869	1.02572	0.67496	ETV7;MESP1;KLF11;RBL1;ZNF619;TWIST2;ZBTB20;SOX6;ZNF169
small GTPase binding (GO:0031267)	0.532912	1.07336	0.675573	MYO5B;LRRK2;RIN3
kinase activity (GO:0016301)	0.537341	1.11893	0.694989	LRRK2;IDNK
manganese ion binding (GO:0030145)	0.539355	1.30948	0.808447	EXD2
tubulin binding (GO:0015631)	0.546492	1.0185	0.615414	RAD51D;RGS14;KIF16B;LRRK2;MX1
amino acid transmembrane transporter activity (GO:0015171)	0.546743	1.28213	0.774121	SLC7A7
lipase activity (GO:0016298)	0.546743	1.28213	0.774121	LIPH
exonuclease activity (GO:0004527)	0.546743	1.28213	0.774121	EXD2
calcium-dependent phospholipid binding (GO:0005544)	0.554013	1.2559	0.741695	FER1L5
potassium channel regulator activity (GO:0015459)	0.554013	1.2559	0.741695	KCNMB3
inorganic cation transmembrane transporter activity (GO:0022890)	0.561166	1.23072	0.711034	SLC12A7
polyubiquitin modification-dependent protein binding (GO:0031593)	0.561166	1.23072	0.711034	PARP10
L-amino acid transmembrane transporter activity (GO:0015179)	0.575132	1.18327	0.654529	SLC7A7
exopeptidase activity (GO:0008238)	0.575132	1.18327	0.654529	METAP1D
sequence-specific DNA binding (GO:0043565)	0.580734	0.970985	0.527694	HOXA10;NEUROD1;ETV7;ZNF396;KLF11;RFX4;ZNF32;ZBTB20;HOXA7;ZNF300;NFATC4
hydro-lyase activity (GO:0016836)	0.588655	1.13932	0.603745	AUH
metalloexopeptidase activity (GO:0008235)	0.588655	1.13932	0.603745	METAP1D
myosin binding (GO:0017022)	0.595255	1.11855	0.580266	SHROOM1
hydrolase activity, acting on carbon-nitrogen (but not peptide) bonds, in linear amides (GO:0016811)	0.601749	1.09852	0.557956	HDAC11
protein phosphatase regulator activity (GO:0019888)	0.601749	1.09852	0.557956	EIF2AK2
oxidoreduction-driven active transmembrane transporter activity (GO:0015453)	0.608139	1.07919	0.536739	NDUFS2
zinc ion binding (GO:0008270)	0.626494	0.927876	0.43389	IFIH1;APOBEC3F;ZNF185;APOBEC3G;ZNF214
GTPase binding (GO:0051020)	0.626726	0.931173	0.435087	MYO5B;LRRK2;RIN3
syntaxin binding (GO:0019905)	0.632694	1.00822	0.461532	LRRK2
protein serine/threonine phosphatase activity (GO:0004722)	0.632694	1.00822	0.461532	LRRK2
ATPase binding (GO:0051117)	0.692593	0.85371	0.313578	SNX10
phospholipase activity (GO:0004620)	0.692593	0.85371	0.313578	LIPH
phosphotransferase activity, alcohol group as acceptor (GO:0016773)	0.702387	0.830552	0.293409	IDNK
protein kinase binding (GO:0019901)	0.703421	0.859655	0.302426	TOM1L1;ZC3HC1;IBTK;PICK1;TEX14;SLC12A7;TUBA4A
hormone activity (GO:0005179)	0.716498	0.79807	0.26606	HCRT
transition metal ion binding (GO:0046914)	0.719397	0.8375	0.275824	IFIH1;EXD2;APOBEC3F;ZNF185;APOBEC3G;ZNF214
phosphatase activity (GO:0016791)	0.721052	0.787798	0.257645	DUSP26
ligand-gated cation channel activity (GO:0099094)	0.725533	0.777787	0.249552	KCNN1
voltage-gated potassium channel activity (GO:0005249)	0.73428	0.758505	0.234275	KCNN1
calcium channel activity (GO:0005262)	0.74275	0.740152	0.220118	CACNG6
endopeptidase activity (GO:0004175)	0.745042	0.788351	0.232024	CASP8;C1S;C1R;C1RL
mRNA 3'-UTR binding (GO:0003730)	0.746883	0.731303	0.213428	AUH
oxidoreductase activity, acting on the CH-OH group of donors, NAD or NADP as acceptor (GO:0016616)	0.754952	0.714223	0.200769	HSD17B7
histone deacetylase binding (GO:0042826)	0.777653	0.667439	0.167844	HOXA10
phosphatidylinositol bisphosphate binding (GO:1902936)	0.781227	0.660229	0.163003	KIF16B
voltage-gated cation channel activity (GO:0022843)	0.79161	0.639498	0.149442	CACNG6
cysteine-type peptidase activity (GO:0008234)	0.79496	0.632873	0.145221	CASP8
protein kinase regulator activity (GO:0019887)	0.79496	0.632873	0.145221	CCNE1
ubiquitin protein ligase binding (GO:0031625)	0.799253	0.701399	0.157168	CASP8;NDUFS2;TNFRSF1B
GTP binding (GO:0005525)	0.808201	0.655602	0.139606	LRRK2;TUBA4A
cysteine-type endopeptidase activity (GO:0004197)	0.816957	0.590065	0.119293	CASP8
cytokine receptor binding (GO:0005126)	0.816957	0.590065	0.119293	TGFBRAP1
ATP binding (GO:0005524)	0.824734	0.667795	0.12868	OAS1;DDX25;OAS3
nucleoside-triphosphatase activity (GO:0017111)	0.824734	0.667795	0.12868	VWA8;LRRK2;MX1
ubiquitin-like protein ligase binding (GO:0044389)	0.832	0.658085	0.121037	CASP8;NDUFS2;TNFRSF1B
protease binding (GO:0002020)	0.851756	0.524154	0.0841035	CRADD
hexosyltransferase activity (GO:0016758)	0.854142	0.519685	0.0819327	FUT1
nuclear receptor binding (GO:0016922)	0.856489	0.515292	0.0798257	SMARCD3
metallopeptidase activity (GO:0008237)	0.858799	0.510972	0.0777802	METAP1D
guanyl ribonucleotide binding (GO:0032561)	0.859469	0.577548	0.0874644	LRRK2;TUBA4A
purine ribonucleoside triphosphate binding (GO:0035639)	0.8625	0.670679	0.0992067	OAS1;DDX25;LRRK2;OAS3;TUBA4A
GTPase activity (GO:0003924)	0.862977	0.572092	0.0843077	LRRK2;MX1
adenyl ribonucleotide binding (GO:0032559)	0.870373	0.60521	0.0840234	OAS1;DDX25;OAS3
G protein-coupled receptor binding (GO:0001664)	0.901212	0.431321	0.0448637	PICK1
guanyl-nucleotide exchange factor activity (GO:0005085)	0.910388	0.413708	0.0388406	RIN3
protein serine/threonine kinase activity (GO:0004674)	0.915444	0.536712	0.0474163	LRRK2;EIF2AK2;ALPK1
cytokine activity (GO:0005125)	0.939343	0.355544	0.022248	INHBE
actin binding (GO:0003779)	0.943165	0.347392	0.0203272	LRRK2
protein heterodimerization activity (GO:0046982)	0.952483	0.326773	0.0159083	NEUROD1
mRNA binding (GO:0003729)	0.98602	0.232334	0.00327094	AUH
G protein-coupled receptor activity (GO:0004930)	0.989919	0.215634	0.00218476	NMBR
receptor ligand activity (GO:0048018)	0.993194	0.198476	0.00135544	INHBE
cadherin binding (GO:0045296)	0.994677	0.189055	0.00100907	CTNNA3

## Sheet: H4K5acK8ac-pr-prom_Biol.Pathway
Term	P-value	Odds Ratio	Combined Score	Genes
E2F transcription factor network Homo sapiens bb4d0fd3-6191-11e5-8ac5-06603eb7f303	0.0282945	3.65078	13.0154	RBL1;CCNE1;CDC6;CES3
Ceramide signaling pathway Homo sapiens d3747df2-6190-11e5-8ac5-06603eb7f303	0.0331728	4.53312	15.4399	CASP8;CRADD;EIF2AK2
PLK3 signaling events Homo sapiens eac8a4b8-6194-11e5-8ac5-06603eb7f303	0.0774879	15.4201	39.4389	CCNE1
HIV-1 Nef: Negative effector of Fas and TNF-alpha Homo sapiens 41a75463-6193-11e5-8ac5-06603eb7f303	0.107634	3.74443	8.3464	CASP8;CRADD
Trk receptor signaling mediated by PI3K and PLC-gamma Homo sapiens 4037def0-6196-11e5-8ac5-06603eb7f303	0.112811	3.63411	7.92978	NTRK1;STAT5A
ErbB4 signaling events Homo sapiens 6104ebb2-6192-11e5-8ac5-06603eb7f303	0.123351	3.43187	7.18194	STAT5A;WWP1
Signaling events mediated by TCPTP Homo sapiens cd5ca44d-6195-11e5-8ac5-06603eb7f303	0.145085	3.08805	5.96128	STAT5A;EIF2AK2
Validated transcriptional targets of deltaNp63 isoforms Homo sapiens 7d7360a8-6196-11e5-8ac5-06603eb7f303	0.161863	2.87217	5.23023	AXL;WWP1
TNF receptor signaling pathway Homo sapiens 316be05e-6196-11e5-8ac5-06603eb7f303	0.167531	2.80675	5.01449	CASP8;TNFRSF1B
IL5-mediated signaling events Homo sapiens e1d816a1-6193-11e5-8ac5-06603eb7f303	0.20219	4.74246	7.58105	STAT5A
Validated transcriptional targets of TAp63 isoforms Homo sapiens 82e8ee19-6196-11e5-8ac5-06603eb7f303	0.208017	2.42064	3.80074	SMARCD3;WWP1
Caspase Cascade in Apoptosis Homo sapiens b9d3ef2e-618f-11e5-8ac5-06603eb7f303	0.219775	2.32906	3.52888	CASP8;CRADD
Neurotrophic factor-mediated Trk receptor signaling Homo sapiens 774988f5-6194-11e5-8ac5-06603eb7f303	0.25531	2.09157	2.85557	NTRK1;FAIM
Signaling events mediated by PRL Homo sapiens bb67523a-6195-11e5-8ac5-06603eb7f303	0.310081	2.80108	3.27985	CCNE1
IL27-mediated signaling events Homo sapiens c134fc5e-6193-11e5-8ac5-06603eb7f303	0.342708	2.46458	2.63925	STAT5A
Signaling events mediated by HDAC Class III Homo sapiens a7191c08-6195-11e5-8ac5-06603eb7f303	0.342708	2.46458	2.63925	HOXA10
IL3-mediated signaling events Homo sapiens c868db9f-6193-11e5-8ac5-06603eb7f303	0.342708	2.46458	2.63925	STAT5A
p73 transcription factor network Homo sapiens a88c505e-6194-11e5-8ac5-06603eb7f303	0.355524	1.62231	1.67773	NTRK1;NDUFS2
TRAIL signaling pathway Homo sapiens 3a79fddf-6196-11e5-8ac5-06603eb7f303	0.363601	2.28178	2.30848	CASP8
BARD1 signaling events Homo sapiens 75b04491-618c-11e5-8ac5-06603eb7f303	0.373798	2.20018	2.16507	CCNE1
CD40/CD40L signaling Homo sapiens 1971792f-6190-11e5-8ac5-06603eb7f303	0.383831	2.1242	2.03403	STAT5A
IL2 signaling events mediated by STAT5 Homo sapiens 9938526b-6193-11e5-8ac5-06603eb7f303	0.383831	2.1242	2.03403	STAT5A
Ephrin B reverse signaling Homo sapiens 149a63dc-6192-11e5-8ac5-06603eb7f303	0.383831	2.1242	2.03403	RGS3
EPO signaling pathway Homo sapiens 20fe3c0e-6192-11e5-8ac5-06603eb7f303	0.412981	1.92476	1.70217	STAT5A
Signaling events mediated by HDAC Class II Homo sapiens a1da5607-6195-11e5-8ac5-06603eb7f303	0.422389	1.86634	1.60847	HDAC11
GMCSF-mediated signaling events Homo sapiens 095aa3ef-6193-11e5-8ac5-06603eb7f303	0.440756	1.75952	1.44151	STAT5A
IL23-mediated signaling events Homo sapiens b71d0ffd-6193-11e5-8ac5-06603eb7f303	0.44972	1.71055	1.36695	STAT5A
FAS (CD95) signaling pathway Homo sapiens 79cc9c14-6192-11e5-8ac5-06603eb7f303	0.458541	1.66424	1.29762	CASP8
ATR signaling pathway Homo sapiens 8991cbac-618b-11e5-8ac5-06603eb7f303	0.467221	1.62036	1.23302	CDC6
FOXM1 transcription factor network Homo sapiens c51cda49-6192-11e5-8ac5-06603eb7f303	0.475762	1.57873	1.17274	CCNE1
Stabilization and expansion of the E-cadherin adherens junction Homo sapiens f1a6cd94-6195-11e5-8ac5-06603eb7f303	0.484166	1.53918	1.11641	PLEKHA7
ErbB2/ErbB3 signaling events Homo sapiens 51e35311-6192-11e5-8ac5-06603eb7f303	0.508583	1.43158	0.967931	NFATC4
a6b1 and a6b4 Integrin signaling Homo sapiens 73d1a893-6186-11e5-8ac5-06603eb7f303	0.516463	1.39897	0.924375	LAMC3
LKB1 signaling events Homo sapiens 4623bf6d-6194-11e5-8ac5-06603eb7f303	0.531847	1.33801	0.844821	SMARCD3
Angiopoietin receptor Tie2-mediated signaling Homo sapiens ad60647c-6188-11e5-8ac5-06603eb7f303	0.539355	1.30948	0.808447	STAT5A
Signaling events mediated by Stem cell factor receptor (c-Kit) Homo sapiens c6b6861c-6195-11e5-8ac5-06603eb7f303	0.568206	1.20653	0.682016	STAT5A
Signaling events mediated by PTP1B Homo sapiens be498a9b-6195-11e5-8ac5-06603eb7f303	0.568206	1.20653	0.682016	STAT5A
TGF-beta receptor signaling Homo sapiens 1f188fcc-6196-11e5-8ac5-06603eb7f303	0.581948	1.16088	0.62847	WWP1
RAC1 signaling pathway Homo sapiens faffa4fc-6194-11e5-8ac5-06603eb7f303	0.581948	1.16088	0.62847	STAT5A
IL2-mediated signaling events Homo sapiens a2a1883c-6193-11e5-8ac5-06603eb7f303	0.588655	1.13932	0.603745	STAT5A
SHP2 signaling Homo sapiens 85755aa4-6195-11e5-8ac5-06603eb7f303	0.601749	1.09852	0.557956	NTRK1
PDGFR-beta signaling pathway Homo sapiens c901a3e4-6194-11e5-8ac5-06603eb7f303	0.609944	0.976041	0.482543	STAT5A;EIF2AK2
Coregulation of Androgen receptor activity Homo sapiens 27e0e369-6191-11e5-8ac5-06603eb7f303	0.614427	1.06053	0.516549	CASP8
IL4-mediated signaling events Homo sapiens cff33f50-6193-11e5-8ac5-06603eb7f303	0.620615	1.04251	0.497322	STAT5A
IL12-mediated signaling events Homo sapiens 7acdea19-6193-11e5-8ac5-06603eb7f303	0.632694	1.00822	0.461532	STAT5A
Validated targets of C-MYC transcriptional repression Homo sapiens 6bbdafa6-6196-11e5-8ac5-06603eb7f303	0.638589	0.99191	0.444866	RBL1
Validated nuclear estrogen receptor alpha network Homo sapiens 58949883-6196-11e5-8ac5-06603eb7f303	0.64439	0.976116	0.428955	STAT5A
Regulation of retinoblastoma protein Homo sapiens 407a3468-6195-11e5-8ac5-06603eb7f303	0.64439	0.976116	0.428955	CCNE1
BCR signaling pathway Homo sapiens acbf44e2-618c-11e5-8ac5-06603eb7f303	0.64439	0.976116	0.428955	IBTK
Signaling events mediated by HDAC Class I Homo sapiens 97e84126-6195-11e5-8ac5-06603eb7f303	0.655715	0.945985	0.399234	HDAC11
HIF-1-alpha transcription factor network Homo sapiens 20ef2b81-6193-11e5-8ac5-06603eb7f303	0.655715	0.945985	0.399234	ENG
p75(NTR)-mediated signaling Homo sapiens b492782f-6194-11e5-8ac5-06603eb7f303	0.66668	0.917653	0.372058	NTRK1
mTOR signaling pathway Homo sapiens 559dd850-6194-11e5-8ac5-06603eb7f303	0.672031	0.904112	0.35934	CCNE1
Integrins in angiogenesis Homo sapiens 2ddeac89-6194-11e5-8ac5-06603eb7f303	0.687577	0.865778	0.324305	CASP8
Regulation of nuclear SMAD2/3 signaling Homo sapiens 246aac04-6195-11e5-8ac5-06603eb7f303	0.729942	0.768025	0.241767	RBL1
Glucocorticoid receptor regulatory network Homo sapiens dfba0dfb-6192-11e5-8ac5-06603eb7f303	0.73428	0.758505	0.234275	STAT5A
C-MYB transcription factor network Homo sapiens 61020228-618e-11e5-8ac5-06603eb7f303	0.73428	0.758505	0.234275	ADORA2B
CXCR4-mediated signaling events Homo sapiens 46a5529b-6191-11e5-8ac5-06603eb7f303	0.801501	0.620025	0.137192	STAT5A

## Sheet: H3K27ac-pr-prom_Mol.Function
Term	P-value	Odds Ratio	Combined Score	Genes
ligand-gated cation channel activity (GO:0099094)	5.35749e-05	7.99791	78.6549	KCNJ5;ASIC4;KCNJ10;KCNN1;GRIK1;GRIA3;GRIA4
ionotropic glutamate receptor activity (GO:0004970)	0.00106204	17.6277	120.707	GRIK1;GRIA3;GRIA4
voltage-gated potassium channel activity (GO:0005249)	0.00324328	5.36942	30.7731	HCN3;KCNJ5;KCNJ10;KCNA2;KCNN1
inward rectifier potassium channel activity (GO:0005242)	0.00334399	11.2131	63.9211	KCNJ5;KCNJ10;KCNN1
ligand-gated channel activity (GO:0022834)	0.00564553	9.13426	47.2871	GRIK1;GRIA3;GRIA4
ligand-gated ion channel activity (GO:0015276)	0.00619504	8.80759	44.7778	GRIK1;GRIA3;GRIA4
vinculin binding (GO:0017166)	0.00752203	18.2093	89.0421	DMD;SORBS3
3',5'-cyclic-AMP phosphodiesterase activity (GO:0004115)	0.00895457	16.3876	77.277	PDE4B;PDE4A
cAMP binding (GO:0030552)	0.00895457	16.3876	77.277	PDE4B;PDE4A
sodium channel activity (GO:0005272)	0.0109261	7.04357	31.813	HCN3;ASIC4;GRIK1
MAP kinase activity (GO:0004707)	0.0121509	13.6549	60.223	MAPK11;MAPK12
amyloid-beta binding (GO:0001540)	0.0163761	4.33407	17.8214	BCHE;LRP1;GRIA3;GRIA4
transmembrane-ephrin receptor activity (GO:0005005)	0.017731	10.9223	44.0434	EFNB3;EPHA2
ephrin receptor activity (GO:0005003)	0.017731	10.9223	44.0434	EFNB3;EPHA2
ion channel activity (GO:0005216)	0.0192481	4.11653	16.2617	ASIC4;GRIK1;GRIA3;GRIA4
glutamate receptor activity (GO:0008066)	0.0219427	9.63632	36.8042	GRIK1;GRIA4
microtubule plus-end binding (GO:0051010)	0.0241883	9.10051	33.8711	APC;KIF2C
potassium channel activity (GO:0005267)	0.0249835	3.78397	13.9611	HCN3;KCNA2;KCNN1;GRIK1
3',5'-cyclic-nucleotide phosphodiesterase activity (GO:0004114)	0.0265234	8.6211	31.2922	PDE4B;PDE4A
voltage-gated cation channel activity (GO:0022843)	0.0306381	3.53876	12.3344	HCN3;CACNB3;KCNA2;TPCN2
cyclic nucleotide binding (GO:0030551)	0.0314529	7.79925	26.9797	PDE4B;PDE4A
cyclic-nucleotide phosphodiesterase activity (GO:0004112)	0.0314529	7.79925	26.9797	PDE4B;PDE4A
DNA-binding transcription repressor activity, RNA polymerase II-specific (GO:0001227)	0.037369	2.3238	7.63814	ZEB1;CREB3L1;ZBTB16;ZNF219;NR2F1;ZBTB20;E2F8
chloride channel activity (GO:0005254)	0.0429439	4.03607	12.705	CLDN4;TTYH1;GABRD
acetyltransferase activity (GO:0016407)	0.0574489	5.45698	15.5898	LCAT;ESCO2
1,4-alpha-oligoglucan phosphorylase activity (GO:0004645)	0.0592971	20.406	57.6509	PYGM
kainate selective glutamate receptor activity (GO:0015277)	0.0592971	20.406	57.6509	GRIK1
sphingosine-1-phosphate receptor activity (GO:0038036)	0.0592971	20.406	57.6509	S1PR2
apolipoprotein A-I binding (GO:0034186)	0.0592971	20.406	57.6509	LCAT
tumor necrosis factor binding (GO:0043120)	0.0592971	20.406	57.6509	TRAF2
NAADP-sensitive calcium-release channel activity (GO:0072345)	0.0592971	20.406	57.6509	TPCN2
riboflavin transmembrane transporter activity (GO:0032217)	0.0592971	20.406	57.6509	RTBDN
transmitter-gated ion channel activity (GO:0022824)	0.0639692	5.1154	14.0641	GRIK1;GRIA4
ATP-activated inward rectifier potassium channel activity (GO:0015272)	0.0707295	16.324	43.2404	KCNJ10
crossover junction endodeoxyribonuclease activity (GO:0008821)	0.0707295	16.324	43.2404	XRCC3
voltage-gated calcium channel activity (GO:0005245)	0.074186	4.67623	12.1637	CACNB3;TPCN2
1-alkyl-2-acetylglycerophosphocholine esterase activity (GO:0003847)	0.0820235	13.6026	34.0167	LCAT
histone-arginine N-methyltransferase activity (GO:0008469)	0.0820235	13.6026	34.0167	CARM1
hydrolase activity, acting on acid anhydrides, in phosphorus-containing anhydrides (GO:0016818)	0.0820235	13.6026	34.0167	ACYP1
long-chain fatty acid binding (GO:0036041)	0.0820235	13.6026	34.0167	FABP3
MutSalpha complex binding (GO:0032407)	0.0820235	13.6026	34.0167	MCM8
nitric-oxide synthase binding (GO:0050998)	0.0820235	13.6026	34.0167	DMD
iron ion transmembrane transporter activity (GO:0005381)	0.0931808	11.6588	27.6688	TTYH1
arginine N-methyltransferase activity (GO:0016273)	0.0931808	11.6588	27.6688	CARM1
DNA N-glycosylase activity (GO:0019104)	0.0931808	11.6588	27.6688	NTHL1
bioactive lipid receptor activity (GO:0045125)	0.104203	10.2009	23.0685	S1PR2
tumor necrosis factor-activated receptor activity (GO:0005031)	0.104203	10.2009	23.0685	TNFRSF19
volume-sensitive anion channel activity (GO:0005225)	0.104203	10.2009	23.0685	TTYH1
clathrin heavy chain binding (GO:0032050)	0.104203	10.2009	23.0685	LRP1
endodeoxyribonuclease activity, producing 3'-phosphomonoesters (GO:0016889)	0.104203	10.2009	23.0685	XRCC3
glucocorticoid receptor binding (GO:0035259)	0.104203	10.2009	23.0685	NR4A1
guanylate kinase activity (GO:0004385)	0.104203	10.2009	23.0685	DLG2
carboxylic ester hydrolase activity (GO:0052689)	0.111791	2.64301	5.79116	BCHE;LCAT;ABHD6
ligand-gated sodium channel activity (GO:0015280)	0.115092	9.06703	19.6032	ASIC4
ubiquitination-like modification-dependent protein binding (GO:0140035)	0.115092	9.06703	19.6032	ANKRD13B
cAMP response element binding (GO:0035497)	0.115092	9.06703	19.6032	CREB3L1
high voltage-gated calcium channel activity (GO:0008331)	0.115092	9.06703	19.6032	CACNB3
transcription regulatory region nucleic acid binding (GO:0001067)	0.116888	1.98413	4.25901	CREB3L1;CARM1;ZBTB20;ARID5B;CHD3
DNA binding (GO:0003677)	0.119197	1.45436	3.09339	TIGD3;MCM8;ZBTB16;NR2F1;ARID5B;CHD3;CXXC5;MYCL;NR4A1;NTHL1;TDP1;ZNF219;E2F3;PPARGC1A
lipase activity (GO:0016298)	0.119383	3.48018	7.39684	LCAT;ABHD6
semaphorin receptor activity (GO:0017154)	0.125849	8.15992	16.9128	PLXNA2
thioesterase binding (GO:0031996)	0.125849	8.15992	16.9128	TRAF2
mitogen-activated protein kinase kinase kinase binding (GO:0031435)	0.125849	8.15992	16.9128	MAP4K2
ubiquitin-dependent protein binding (GO:0140036)	0.125849	8.15992	16.9128	ANKRD13B
DNA-(apurinic or apyrimidinic site) endonuclease activity (GO:0003906)	0.125849	8.15992	16.9128	NTHL1
protein-arginine N-methyltransferase activity (GO:0016274)	0.125849	8.15992	16.9128	CARM1
nuclear receptor coactivator activity (GO:0030374)	0.135664	3.20657	6.40538	CARM1;PPARGC1A
RNA polymerase II CTD heptapeptide repeat kinase activity (GO:0008353)	0.136476	7.41773	14.7732	CDK4
tumor necrosis factor receptor binding (GO:0005164)	0.136476	7.41773	14.7732	TRAF2
calcium-activated potassium channel activity (GO:0015269)	0.136476	7.41773	14.7732	KCNN1
vascular endothelial growth factor receptor binding (GO:0005172)	0.136476	7.41773	14.7732	VEGFB
voltage-gated potassium channel activity involved in ventricular cardiac muscle cell action potential repolarization (GO:1902282)	0.136476	7.41773	14.7732	KCNJ5
death receptor activity (GO:0005035)	0.136476	7.41773	14.7732	TNFRSF19
acylglycerol lipase activity (GO:0047372)	0.146974	6.79924	13.0376	ABHD6
BMP receptor binding (GO:0070700)	0.146974	6.79924	13.0376	BMP7
platelet-derived growth factor receptor binding (GO:0005161)	0.146974	6.79924	13.0376	PDGFC
GDP-dissociation inhibitor activity (GO:0005092)	0.146974	6.79924	13.0376	GPSM1
pseudouridine synthase activity (GO:0009982)	0.146974	6.79924	13.0376	PUSL1
hydrolase activity, acting on carbon-nitrogen (but not peptide) bonds, in linear amides (GO:0016811)	0.152401	2.97276	5.59249	MIER3;NTAN1
GTPase regulator activity (GO:0030695)	0.154945	1.79944	3.35539	GPSM1;ARHGAP11B;RGS3;AGAP2;ARHGEF10L
sequence-specific double-stranded DNA binding (GO:1990837)	0.159362	1.41425	2.59737	NR4A1;MCM8;CREB3L1;CARM1;NR2F1;ZBTB20;ARID5B;KIF2C;E2F3;CHD3;ETV4;E2F8
protein kinase binding (GO:0019901)	0.164572	1.49048	2.68944	ACTA2;MAP4K2;PARD6A;APC;AGAP2;RAC3;TRAF2;TPCN2;RHOBTB2
MAP kinase kinase activity (GO:0004708)	0.16759	5.82733	10.409	MAP2K5
muscle alpha-actinin binding (GO:0051371)	0.16759	5.82733	10.409	PRICKLE4
voltage-gated potassium channel activity involved in cardiac muscle cell action potential repolarization (GO:0086008)	0.16759	5.82733	10.409	KCNJ5
death receptor binding (GO:0005123)	0.16759	5.82733	10.409	BDNF
hexose transmembrane transporter activity (GO:0015149)	0.16759	5.82733	10.409	SLC2A3
3'-5' DNA helicase activity (GO:0043138)	0.177712	5.43857	9.39564	NAV2
hydrolase activity, hydrolyzing N-glycosyl compounds (GO:0016799)	0.177712	5.43857	9.39564	NTHL1
transmembrane receptor protein serine/threonine kinase binding (GO:0070696)	0.177712	5.43857	9.39564	BMP7
nuclear receptor binding (GO:0016922)	0.179445	2.09829	3.60463	NCOR2;NR4A1;PPARGC1A
intracellular calcium activated chloride channel activity (GO:0005229)	0.18771	5.0984	8.52888	TTYH1
intracellular chloride channel activity (GO:0061778)	0.18771	5.0984	8.52888	TTYH1
calcium-release channel activity (GO:0015278)	0.18771	5.0984	8.52888	TPCN2
four-way junction DNA binding (GO:0000400)	0.18771	5.0984	8.52888	XRCC3
oxidoreductase activity, acting on single donors with incorporation of molecular oxygen, incorporation of two atoms of oxygen (GO:0016702)	0.197588	4.79825	7.7807	ALOXE3
GTP binding (GO:0005525)	0.198336	1.77062	2.8645	RAB26;AGAP2;RAC3;RHOBTB2
kinase binding (GO:0019900)	0.199975	1.45068	2.33496	ACTA2;DLG2;APC;AGAP2;RAC3;TRAF2;TPCN2;RHOBTB2
anion channel activity (GO:0005253)	0.200148	2.47592	3.98301	CLDN4;GABRD
histone deacetylase activity (GO:0004407)	0.207346	4.53145	7.12963	MIER3
calcium activated cation channel activity (GO:0005227)	0.207346	4.53145	7.12963	KCNN1
phosphatidylinositol 3-kinase regulator activity (GO:0035014)	0.207346	4.53145	7.12963	AGAP2
GABA-A receptor activity (GO:0004890)	0.207346	4.53145	7.12963	GABRD
nucleoside monophosphate kinase activity (GO:0050145)	0.216986	4.29274	6.55897	DLG2
DNA-binding transcription activator activity, RNA polymerase II-specific (GO:0001228)	0.219869	1.50428	2.27856	NR4A1;CREB3L1;ZBTB16;PBX2;E2F3;ETV4
transcription cis-regulatory region binding (GO:0000976)	0.225713	1.36873	2.03734	CREB3L1;CARM1;PBX2;ZBTB20;ARID5B;FOXN4;E2F3;CHD3;E2F8
acetylation-dependent protein binding (GO:0140033)	0.226509	4.07789	6.05555	CARM1
sialyltransferase activity (GO:0008373)	0.226509	4.07789	6.05555	ST6GAL1
lysine-acetylated histone binding (GO:0070577)	0.226509	4.07789	6.05555	CARM1
neurotransmitter receptor activity involved in regulation of postsynaptic membrane potential (GO:0099529)	0.226509	4.07789	6.05555	GRIK1
ephrin receptor binding (GO:0046875)	0.226509	4.07789	6.05555	EFNB3
glucose transmembrane transporter activity (GO:0005355)	0.226509	4.07789	6.05555	SLC2A3
pyridoxal phosphate binding (GO:0030170)	0.226509	4.07789	6.05555	PYGM
syntaxin-1 binding (GO:0017075)	0.235917	3.88351	5.60886	UNC13A
voltage-gated sodium channel activity (GO:0005248)	0.235917	3.88351	5.60886	HCN3
GABA receptor activity (GO:0016917)	0.235917	3.88351	5.60886	GABRD
semaphorin receptor binding (GO:0030215)	0.245211	3.7068	5.21042	SEMA3B
triglyceride lipase activity (GO:0004806)	0.245211	3.7068	5.21042	LCAT
C-C chemokine receptor activity (GO:0016493)	0.245211	3.7068	5.21042	CCR10
carboxy-lyase activity (GO:0016831)	0.245211	3.7068	5.21042	MVD
cyclin-dependent protein kinase activity (GO:0097472)	0.245211	3.7068	5.21042	CDK4
cyclin-dependent protein serine/threonine kinase activity (GO:0004693)	0.245211	3.7068	5.21042	CDK4
DNA replication origin binding (GO:0003688)	0.245211	3.7068	5.21042	MCM8
alpha-actinin binding (GO:0051393)	0.254392	3.54545	4.8533	PRICKLE4
methyl-CpG binding (GO:0008327)	0.254392	3.54545	4.8533	CXXC5
C-C chemokine binding (GO:0019957)	0.254392	3.54545	4.8533	CCR10
Notch binding (GO:0005112)	0.254392	3.54545	4.8533	NCOR2
G protein-coupled peptide receptor activity (GO:0008528)	0.262854	2.04118	2.72734	PTH1R;S1PR2
guanyl ribonucleotide binding (GO:0032561)	0.262995	1.55784	2.08069	RAB26;AGAP2;RAC3;RHOBTB2
chemorepellent activity (GO:0045499)	0.263462	3.39756	4.53182	SEMA3B
calcium channel activity (GO:0005262)	0.271866	1.9912	2.59342	CACNB3;TPCN2
ion gated channel activity (GO:0022839)	0.272422	3.26149	4.24125	TTYH1
chemokine receptor activity (GO:0004950)	0.272422	3.26149	4.24125	CCR10
metal ion transmembrane transporter activity (GO:0046873)	0.281274	3.13589	3.97764	ASIC4
growth factor activity (GO:0008083)	0.285377	1.92062	2.40836	BDNF;VEGFB
sodium ion transmembrane transporter activity (GO:0015081)	0.290018	3.01959	3.73769	ASIC4
lipoprotein particle receptor binding (GO:0070325)	0.290018	3.01959	3.73769	LRP1
tumor necrosis factor receptor superfamily binding (GO:0032813)	0.290018	3.01959	3.73769	TRAF2
protein serine/threonine/tyrosine kinase activity (GO:0004712)	0.290018	3.01959	3.73769	MAP2K5
receptor antagonist activity (GO:0048019)	0.290018	3.01959	3.73769	FST
transcription corepressor binding (GO:0001222)	0.298656	2.9116	3.51856	ZBTB16
metallocarboxypeptidase activity (GO:0004181)	0.298656	2.9116	3.51856	AGBL5
transition metal ion transmembrane transporter activity (GO:0046915)	0.30719	2.81106	3.31786	TTYH1
transmitter-gated ion channel activity involved in regulation of postsynaptic membrane potential (GO:1904315)	0.30719	2.81106	3.31786	GRIK1
O-acyltransferase activity (GO:0008374)	0.30719	2.81106	3.31786	LCAT
microtubule binding (GO:0008017)	0.311741	1.43353	1.6709	APC;MTUS1;KIF2C;EML3
histone deacetylase binding (GO:0042826)	0.312307	1.79344	2.08715	NCOR2;MIER3
Hsp70 protein binding (GO:0030544)	0.31562	2.71722	3.13354	MVD
kinase activator activity (GO:0019209)	0.31562	2.71722	3.13354	AGAP2
tubulin binding (GO:0015631)	0.317835	1.35337	1.55127	AGBL5;APC;MTUS1;KIF2C;EML3
receptor ligand activity (GO:0048018)	0.317835	1.35337	1.55127	BDNF;SEMA3B;WNT9B;VEGFB;BMP7
histone methyltransferase activity (GO:0042054)	0.323948	2.62943	2.96382	CARM1
chemoattractant activity (GO:0042056)	0.323948	2.62943	2.96382	VEGFB
chemokine binding (GO:0019956)	0.323948	2.62943	2.96382	CCR10
potassium ion transmembrane transporter activity (GO:0015079)	0.323948	2.62943	2.96382	KCNA2
single-stranded DNA binding (GO:0003697)	0.330146	1.71758	1.90346	MCM8;TDP1
2-oxoglutarate-dependent dioxygenase activity (GO:0016706)	0.332176	2.54713	2.80717	ALKBH4
delayed rectifier potassium channel activity (GO:0005251)	0.332176	2.54713	2.80717	KCNA2
DNA secondary structure binding (GO:0000217)	0.332176	2.54713	2.80717	XRCC3
protein kinase regulator activity (GO:0019887)	0.334587	1.6996	1.86082	APC;AGAP2
frizzled binding (GO:0005109)	0.340303	2.46982	2.66227	WNT9B
non-membrane spanning protein tyrosine kinase activity (GO:0004715)	0.348332	2.39706	2.52794	PKDCC
calcium channel regulator activity (GO:0005246)	0.364099	2.26366	2.28704	CACNB3
actin binding (GO:0003779)	0.364409	1.40682	1.42016	ALKBH4;DMD;PRICKLE4
growth factor receptor binding (GO:0070851)	0.365408	1.58353	1.59421	PDGFC;VEGFB
carboxypeptidase activity (GO:0004180)	0.37184	2.20237	2.17879	AGBL5
protein tyrosine kinase activity (GO:0004713)	0.378454	1.53848	1.49488	PKDCC;EPHA2
peptidase inhibitor activity (GO:0030414)	0.38704	2.08921	1.98314	TFPI
zinc ion binding (GO:0008270)	0.387465	1.23296	1.16901	ZEB1;CRIP2;CHD3;CXXC5;CRIP1
GTPase activator activity (GO:0005096)	0.387465	1.23296	1.16901	ARHGAP11B;RGS3;AGAP2;ARHGEF10L;RGL2
E-box binding (GO:0070888)	0.394503	2.03688	1.89456	ZEB1
double-stranded DNA binding (GO:0003690)	0.39451	1.14516	1.06513	NR4A1;NTHL1;CREB3L1;TDP1;NR2F1;ZBTB20;E2F3;ETV4;E2F8
RNA polymerase II-specific DNA-binding transcription factor binding (GO:0061629)	0.407087	1.30816	1.17568	NCOR2;MIER3;PPARGC1A
damaged DNA binding (GO:0003684)	0.416351	1.89448	1.66	NTHL1
ATP hydrolysis activity (GO:0140603)	0.423458	1.85133	1.59085	CHD3
protein kinase C binding (GO:0005080)	0.423458	1.85133	1.59085	PARD6A
channel activity (GO:0015267)	0.430479	1.8101	1.52566	ASIC4
endopeptidase regulator activity (GO:0061135)	0.430479	1.8101	1.52566	TFPI
nucleoside-triphosphatase activity (GO:0017111)	0.437828	1.19006	0.982901	AGAP2;RAC3;CHD3;RHOBTB2
calcium-dependent phospholipid binding (GO:0005544)	0.457721	1.662	1.29885	CPNE5
endonuclease activity (GO:0004519)	0.464326	1.62868	1.24947	NTHL1
DNA-binding transcription factor binding (GO:0140297)	0.464656	1.1922	0.913766	TLE3;MIER3;CXXC5
transcription coregulator binding (GO:0001221)	0.477297	1.56588	1.15815	ZBTB16
GTPase activity (GO:0003924)	0.489465	1.14695	0.819428	AGAP2;RAC3;RHOBTB2
hydro-lyase activity (GO:0016836)	0.489955	1.50773	1.07568	CA10
metalloexopeptidase activity (GO:0008235)	0.489955	1.50773	1.07568	AGBL5
sequence-specific DNA binding (GO:0043565)	0.491164	1.0502	0.746668	NR4A1;CREB3L1;NR2F1;ZBTB20;E2F3;CXXC5;PPARGC1A;ETV4;E2F8
microtubule motor activity (GO:0003777)	0.496169	1.48024	1.03741	KIF2C
myosin binding (GO:0017022)	0.496169	1.48024	1.03741	DMD
adenyl ribonucleotide binding (GO:0032559)	0.511627	1.07817	0.722544	MAP4K2;AGAP2;PDE4B;PDE4A
serine-type endopeptidase inhibitor activity (GO:0004867)	0.520281	1.3796	0.901416	TFPI
transmembrane receptor protein kinase activity (GO:0019199)	0.520281	1.3796	0.901416	EPHA2
transmembrane receptor protein tyrosine kinase activity (GO:0004714)	0.520281	1.3796	0.901416	EPHA2
nuclease activity (GO:0004518)	0.520281	1.3796	0.901416	NTHL1
G protein-coupled receptor binding (GO:0001664)	0.520473	1.15453	0.753926	WNT9B;S1PR2
syntaxin binding (GO:0019905)	0.531902	1.33424	0.842298	UNC13A
RNA polymerase II cis-regulatory region sequence-specific DNA binding (GO:0000978)	0.534979	1.00305	0.627437	ZNF584;ZBTB16;NR2F1;PBX2;ZBTB20;ETV4;MYCL;NR4A1;ZEB1;SIX5;CREB3L1;ZNF219;E2F3;E2F8
cis-regulatory region sequence-specific DNA binding (GO:0000987)	0.534979	1.00305	0.627437	ZNF584;ZBTB16;NR2F1;PBX2;ZBTB20;FOXN4;ETV4;MYCL;NR4A1;ZEB1;SIX5;ZNF219;E2F3;E2F8
protein kinase activator activity (GO:0030295)	0.537607	1.31265	0.814667	AGAP2
motor activity (GO:0003774)	0.55431	1.25188	0.738645	KIF2C
phospholipase activity (GO:0004620)	0.590984	1.12976	0.594218	ABHD6
protein serine/threonine kinase activity (GO:0004674)	0.604049	0.955796	0.481817	MAP4K2;MAPK11;CDK4;MAPK12
acyltransferase activity, transferring groups other than amino-acyl groups (GO:0016747)	0.605766	1.08441	0.543572	ESCO2
cytokine activity (GO:0005125)	0.623838	0.950523	0.448518	WNT9B;BMP7
ubiquitin protein ligase binding (GO:0031625)	0.627424	0.930105	0.433552	APC;TRAF2;PPARGC1A
transition metal ion binding (GO:0046914)	0.631664	0.922317	0.42371	ZEB1;CRIP2;CHD3;CXXC5;CRIP1
metalloendopeptidase activity (GO:0004222)	0.633753	1.00378	0.457818	ADAMTS6
mRNA 3'-UTR binding (GO:0003730)	0.646996	0.967778	0.421386	ELAVL2
oxidoreductase activity, acting on the CH-OH group of donors, NAD or NADP as acceptor (GO:0016616)	0.655558	0.945176	0.399118	DHDH
purine ribonucleoside triphosphate binding (GO:0035639)	0.660461	0.891218	0.369692	MAP4K2;RAB26;AGAP2;RAC3;RHOBTB2
ubiquitin-like protein ligase binding (GO:0044389)	0.668893	0.87267	0.350928	APC;TRAF2;PPARGC1A
G protein-coupled receptor activity (GO:0004930)	0.671225	0.869509	0.346631	PTH1R;S1PR2;CCR10
phosphatidylinositol binding (GO:0035091)	0.676069	0.893016	0.34958	MCF2L
cation channel activity (GO:0005261)	0.699083	0.837522	0.299821	KCNA2
cytokine receptor binding (GO:0005126)	0.723883	0.780873	0.25232	VEGFB
phosphatase binding (GO:0019902)	0.752799	0.71835	0.20398	TRAF2
endopeptidase inhibitor activity (GO:0004866)	0.75582	0.712012	0.199329	TFPI
metallopeptidase activity (GO:0008237)	0.773188	0.676205	0.173943	ADAMTS6
protein phosphatase binding (GO:0019903)	0.778699	0.665052	0.16635	TRAF2
organic anion transmembrane transporter activity (GO:0008514)	0.829099	0.56678	0.106224	RTBDN
mRNA binding (GO:0003729)	0.831842	0.619895	0.114131	CELF6;ELAVL2
magnesium ion binding (GO:0000287)	0.833257	0.558906	0.101952	MAPK12
guanyl-nucleotide exchange factor activity (GO:0005085)	0.839305	0.547493	0.0959106	RGL2
RNA polymerase II transcription regulatory region sequence-specific DNA binding (GO:0000977)	0.849263	0.773122	0.126317	ZNF584;ZBTB16;NR2F1;PBX2;ZBTB20;ETV4;MYCL;NR4A1;ZEB1;SIX5;ZNF219;E2F3;E2F8
ATP binding (GO:0005524)	0.854178	0.585754	0.0923242	MAP4K2;AGAP2
small GTPase binding (GO:0031267)	0.883362	0.465066	0.0576777	PARD6A
protein homodimerization activity (GO:0042803)	0.889033	0.636778	0.0748986	ST6GAL1;ZBTB16;PDGFC;MVD;PTH1R
protein heterodimerization activity (GO:0046982)	0.900645	0.432448	0.0452532	NR4A1
cadherin binding (GO:0045296)	0.904991	0.504072	0.0503218	APC;EPHA2
GTPase binding (GO:0051020)	0.915376	0.40407	0.0357282	PARD6A
calcium ion binding (GO:0005509)	0.926707	0.46557	0.0354383	LRP1;EFCAB11
metal ion binding (GO:0046872)	0.952452	0.467972	0.0227977	LRP1;EFCAB11;MAPK12
ubiquitin-protein transferase activity (GO:0004842)	0.953185	0.412108	0.0197588	RNF157;TRAF2
ubiquitin protein ligase activity (GO:0061630)	0.960693	0.307473	0.0123298	RNF157
ubiquitin-like protein ligase activity (GO:0061659)	0.963958	0.299364	0.0109889	RNF157
endopeptidase activity (GO:0004175)	0.979377	0.255869	0.00533207	ADAMTS6
RNA binding (GO:0003723)	0.996073	0.447058	0.00175897	MEX3A;LRP1;SORBS2;CELF6;CHD3;NPM3;PPARGC1A;ELAVL2

## Sheet: H3K27ac-pr-prom_Biol.Pathway
Term	P-value	Odds Ratio	Combined Score	Genes
BMP receptor signaling Homo sapiens 2a3c66e7-618e-11e5-8ac5-06603eb7f303	0.0143517	6.31987	26.8208	FST;RGMB;BMP7
Direct p53 effectors Homo sapiens 67c3b75d-6191-11e5-8ac5-06603eb7f303	0.0253674	3.14741	11.5645	CD82;APC;CARM1;E2F3;EPHA2
ATF-2 transcription factor network Homo sapiens c76c900a-618a-11e5-8ac5-06603eb7f303	0.0335136	4.47773	15.2055	MAPK11;CDK4;PPARGC1A
RXR and RAR heterodimerization with other nuclear receptor Homo sapiens 6ce0a11e-6195-11e5-8ac5-06603eb7f303	0.0340423	7.44436	25.1631	NCOR2;NR4A1
p38 MAPK signaling pathway Homo sapiens 99bea41b-6194-11e5-8ac5-06603eb7f303	0.0422814	6.55004	20.7205	MAPK11;TRAF2
Validated nuclear estrogen receptor alpha network Homo sapiens 58949883-6196-11e5-8ac5-06603eb7f303	0.0429439	4.03607	12.705	NCOR2;CD82;KLRC3
Regulation of retinoblastoma protein Homo sapiens 407a3468-6195-11e5-8ac5-06603eb7f303	0.0429439	4.03607	12.705	MAPK11;CDK4;E2F3
CD40/CD40L signaling Homo sapiens 1971792f-6190-11e5-8ac5-06603eb7f303	0.0511794	5.84736	17.3808	MAPK11;TRAF2
Regulation of CDC42 activity Homo sapiens 0ffe6681-6195-11e5-8ac5-06603eb7f303	0.0511794	5.84736	17.3808	APC;MCF2L
Signaling events mediated by Hepatocyte Growth Factor Receptor (c-Met) Homo sapiens ac39d2b9-6195-11e5-8ac5-06603eb7f303	0.0673599	3.32483	8.96942	PARD6A;APC;SH3KBP1
Trk receptor signaling mediated by PI3K and PLC-gamma Homo sapiens 4037def0-6196-11e5-8ac5-06603eb7f303	0.0707248	4.81401	12.7521	EPB41L1;AGAP2
PDGF receptor signaling network Homo sapiens c5bcd922-6194-11e5-8ac5-06603eb7f303	0.0707295	16.324	43.2404	PDGFC
Signaling mediated by p38-alpha and p38-beta Homo sapiens e9dd8c21-6195-11e5-8ac5-06603eb7f303	0.0777005	4.5461	11.6148	MAPK11;PPARGC1A
Rapid glucocorticoid signaling Homo sapiens 01db03fd-6195-11e5-8ac5-06603eb7f303	0.0931808	11.6588	27.6688	MAPK11
EphrinA-EPHA pathway Homo sapiens 1fd12dbd-6192-11e5-8ac5-06603eb7f303	0.0931808	11.6588	27.6688	EPHA2
Insulin Pathway Homo sapiens 073b9f25-6194-11e5-8ac5-06603eb7f303	0.0960092	3.99069	9.35143	PARD6A;TRIP10
RhoA signaling pathway Homo sapiens 5c6b5f5c-6195-11e5-8ac5-06603eb7f303	0.103645	3.80469	8.62441	PARD6A;MAPK12
TNF receptor signaling pathway Homo sapiens 316be05e-6196-11e5-8ac5-06603eb7f303	0.107524	3.71803	8.29138	MAP4K2;TRAF2
Syndecan-1-mediated signaling events Homo sapiens f957cc16-6195-11e5-8ac5-06603eb7f303	0.107524	3.71803	8.29138	COL16A1;COL9A3
Presenilin action in Notch and Wnt signaling Homo sapiens f51de83a-6194-11e5-8ac5-06603eb7f303	0.107524	3.71803	8.29138	APC;KREMEN2
Regulation of RhoA activity Homo sapiens 49ece019-6195-11e5-8ac5-06603eb7f303	0.107524	3.71803	8.29138	MCF2L;ARHGEF10L
VEGF and VEGFR signaling network Homo sapiens 8957818a-6196-11e5-8ac5-06603eb7f303	0.115092	9.06703	19.6032	VEGFB
Signaling mediated by p38-gamma and p38-delta Homo sapiens eef25bf2-6195-11e5-8ac5-06603eb7f303	0.125849	8.15992	16.9128	MAPK12
ALK2 signaling events Homo sapiens 43d0451b-6187-11e5-8ac5-06603eb7f303	0.125849	8.15992	16.9128	BMP7
Neurotrophic factor-mediated Trk receptor signaling Homo sapiens 774988f5-6194-11e5-8ac5-06603eb7f303	0.169514	2.77066	4.91743	BDNF;MCF2L
Degradation of beta catenin Homo sapiens 61b6f2fc-6191-11e5-8ac5-06603eb7f303	0.18771	5.0984	8.52888	APC
Signaling events mediated by HDAC Class I Homo sapiens 97e84126-6195-11e5-8ac5-06603eb7f303	0.191322	2.55355	4.22306	NCOR2;CHD3
EPHA2 forward signaling Homo sapiens fb172ba9-6191-11e5-8ac5-06603eb7f303	0.197588	4.79825	7.7807	EPHA2
CDC42 signaling events Homo sapiens 50b98ae0-6190-11e5-8ac5-06603eb7f303	0.209021	2.40286	3.76124	PARD6A;APC
Canonical Wnt signaling pathway Homo sapiens 9dbe253d-618f-11e5-8ac5-06603eb7f303	0.216986	4.29274	6.55897	APC
Integrins in angiogenesis Homo sapiens 2ddeac89-6194-11e5-8ac5-06603eb7f303	0.217934	2.33397	3.55595	COL16A1;COL9A3
p38 signaling mediated by MAPKAP kinases Homo sapiens 9d980dbc-6194-11e5-8ac5-06603eb7f303	0.226509	4.07789	6.05555	MAPK11
Sphingosine 1-phosphate (S1P) pathway Homo sapiens eff796f3-6195-11e5-8ac5-06603eb7f303	0.226509	4.07789	6.05555	S1PR2
Signaling events mediated by the Hedgehog family Homo sapiens d3a49cee-6195-11e5-8ac5-06603eb7f303	0.235917	3.88351	5.60886	STIL
Validated targets of C-MYC transcriptional activation Homo sapiens 61d3b115-6196-11e5-8ac5-06603eb7f303	0.24934	2.12103	2.94598	CDK4;E2F3
S1P2 pathway Homo sapiens 7796a240-6195-11e5-8ac5-06603eb7f303	0.254392	3.54545	4.8533	S1PR2
Glucocorticoid receptor regulatory network Homo sapiens dfba0dfb-6192-11e5-8ac5-06603eb7f303	0.262854	2.04118	2.72734	MAPK11;NR4A1
VEGFR3 signaling in lymphatic endothelium Homo sapiens 9048d98c-6196-11e5-8ac5-06603eb7f303	0.263462	3.39756	4.53182	MAPK11
Signaling events mediated by HDAC Class III Homo sapiens a7191c08-6195-11e5-8ac5-06603eb7f303	0.272422	3.26149	4.24125	PPARGC1A
Insulin-mediated glucose transport Homo sapiens 145e3376-6194-11e5-8ac5-06603eb7f303	0.281274	3.13589	3.97764	TRIP10
VEGFR1 specific signals Homo sapiens 8b13143b-6196-11e5-8ac5-06603eb7f303	0.281274	3.13589	3.97764	VEGFB
Retinoic acid receptors-mediated signaling Homo sapiens 5797691b-6195-11e5-8ac5-06603eb7f303	0.290018	3.01959	3.73769	NCOR2
Wnt signaling network Homo sapiens 987a2b9f-6196-11e5-8ac5-06603eb7f303	0.290018	3.01959	3.73769	KREMEN2
TRAIL signaling pathway Homo sapiens 3a79fddf-6196-11e5-8ac5-06603eb7f303	0.290018	3.01959	3.73769	TRAF2
S1P3 pathway Homo sapiens 7cb02d01-6195-11e5-8ac5-06603eb7f303	0.298656	2.9116	3.51856	S1PR2
Ephrin B reverse signaling Homo sapiens 149a63dc-6192-11e5-8ac5-06603eb7f303	0.30719	2.81106	3.31786	RGS3
Regulation of p38-alpha and p38-beta Homo sapiens 3062ca15-6195-11e5-8ac5-06603eb7f303	0.30719	2.81106	3.31786	MAPK11
Syndecan-4-mediated signaling events Homo sapiens 076bc549-6196-11e5-8ac5-06603eb7f303	0.31562	2.71722	3.13354	TFPI
Nephrin/Neph1 signaling in the kidney podocyte Homo sapiens 6cfb9873-6194-11e5-8ac5-06603eb7f303	0.31562	2.71722	3.13354	PARD6A
Regulation of Ras family activation Homo sapiens 397d91c7-6195-11e5-8ac5-06603eb7f303	0.31562	2.71722	3.13354	RIN1
Signaling events mediated by HDAC Class II Homo sapiens a1da5607-6195-11e5-8ac5-06603eb7f303	0.340303	2.46982	2.66227	NCOR2
Trk receptor signaling mediated by the MAPK pathway Homo sapiens 4980bb81-6196-11e5-8ac5-06603eb7f303	0.340303	2.46982	2.66227	MAP2K5
EPHA forward signaling Homo sapiens f25420e8-6191-11e5-8ac5-06603eb7f303	0.340303	2.46982	2.66227	EPHA2
HIV-1 Nef: Negative effector of Fas and TNF-alpha Homo sapiens 41a75463-6193-11e5-8ac5-06603eb7f303	0.348332	2.39706	2.52794	TRAF2
Arf6 signaling events Homo sapiens 3b3d91b8-618a-11e5-8ac5-06603eb7f303	0.348332	2.39706	2.52794	EPHA2
ErbB1 downstream signaling Homo sapiens 30d60550-6192-11e5-8ac5-06603eb7f303	0.365408	1.58353	1.59421	RIN1;MAP2K5
FAS (CD95) signaling pathway Homo sapiens 79cc9c14-6192-11e5-8ac5-06603eb7f303	0.37184	2.20237	2.17879	MAPK11
Aurora B signaling Homo sapiens 304a75af-618c-11e5-8ac5-06603eb7f303	0.379486	2.1443	2.07769	KIF2C
EPHB forward signaling Homo sapiens 01c81f4a-6192-11e5-8ac5-06603eb7f303	0.379486	2.1443	2.07769	EFNB3
amb2 Integrin signaling Homo sapiens 5d4f90b6-6188-11e5-8ac5-06603eb7f303	0.38704	2.08921	1.98314	LRP1
FOXM1 transcription factor network Homo sapiens c51cda49-6192-11e5-8ac5-06603eb7f303	0.38704	2.08921	1.98314	CDK4
Plasma membrane estrogen receptor signaling Homo sapiens dcc37895-6194-11e5-8ac5-06603eb7f303	0.38704	2.08921	1.98314	MAPK11
Internalization of ErbB1 Homo sapiens 3aa9aafa-6194-11e5-8ac5-06603eb7f303	0.38704	2.08921	1.98314	SH3KBP1
Stabilization and expansion of the E-cadherin adherens junction Homo sapiens f1a6cd94-6195-11e5-8ac5-06603eb7f303	0.394503	2.03688	1.89456	EPHA2
Urokinase-type plasminogen activator (uPA) and uPAR-mediated signaling Homo sapiens 503076a2-6196-11e5-8ac5-06603eb7f303	0.401874	1.9871	1.81147	LRP1
CXCR3-mediated signaling events Homo sapiens 3a38a0ca-6191-11e5-8ac5-06603eb7f303	0.409157	1.93969	1.73342	MAPK11
Ceramide signaling pathway Homo sapiens d3747df2-6190-11e5-8ac5-06603eb7f303	0.416351	1.89448	1.66	TRAF2
Integrin-linked kinase signaling Homo sapiens 21738158-6194-11e5-8ac5-06603eb7f303	0.423458	1.85133	1.59085	ZEB1
Calcineurin-regulated NFAT-dependent transcription in lymphocytes Homo sapiens 0439e9da-618f-11e5-8ac5-06603eb7f303	0.430479	1.8101	1.52566	CDK4
IL6-mediated signaling events Homo sapiens e684d5d2-6193-11e5-8ac5-06603eb7f303	0.430479	1.8101	1.52566	MAPK11
LKB1 signaling events Homo sapiens 4623bf6d-6194-11e5-8ac5-06603eb7f303	0.437415	1.77066	1.46411	ETV4
Fanconi anemia pathway Homo sapiens 6befb873-6192-11e5-8ac5-06603eb7f303	0.437415	1.77066	1.46411	XRCC3
Notch-mediated HES/HEY network Homo sapiens 8ee56389-6194-11e5-8ac5-06603eb7f303	0.444266	1.7329	1.40596	NCOR2
Posttranslational regulation of adherens junction stability and dissassembly Homo sapiens ebb21a59-6194-11e5-8ac5-06603eb7f303	0.444266	1.7329	1.40596	BDNF
PDGFR-beta signaling pathway Homo sapiens c901a3e4-6194-11e5-8ac5-06603eb7f303	0.462166	1.29296	0.997945	ACTA2;LRP1
Regulation of Androgen receptor activity Homo sapiens 094a8cb0-6195-11e5-8ac5-06603eb7f303	0.470851	1.59666	1.20263	CARM1
Role of Calcineurin-dependent NFAT signaling in lymphocytes Homo sapiens 61bdd46d-6195-11e5-8ac5-06603eb7f303	0.477297	1.56588	1.15815	NR4A1
TGF-beta receptor signaling Homo sapiens 1f188fcc-6196-11e5-8ac5-06603eb7f303	0.483665	1.53625	1.11588	PARD6A
Caspase Cascade in Apoptosis Homo sapiens b9d3ef2e-618f-11e5-8ac5-06603eb7f303	0.489955	1.50773	1.07568	TRAF2
IL2-mediated signaling events Homo sapiens a2a1883c-6193-11e5-8ac5-06603eb7f303	0.489955	1.50773	1.07568	MAPK11
Thromboxane A2 receptor signaling Homo sapiens 27d5800d-6196-11e5-8ac5-06603eb7f303	0.496169	1.48024	1.03741	MAPK11
SHP2 signaling Homo sapiens 85755aa4-6195-11e5-8ac5-06603eb7f303	0.502308	1.45373	1.00096	BDNF
Coregulation of Androgen receptor activity Homo sapiens 27e0e369-6191-11e5-8ac5-06603eb7f303	0.514363	1.40346	0.933059	CARM1
Notch signaling pathway Homo sapiens 88f83518-6194-11e5-8ac5-06603eb7f303	0.514363	1.40346	0.933059	NCOR2
BCR signaling pathway Homo sapiens acbf44e2-618c-11e5-8ac5-06603eb7f303	0.543243	1.29175	0.788224	NFKBIB
p75(NTR)-mediated signaling Homo sapiens b492782f-6194-11e5-8ac5-06603eb7f303	0.56511	1.21438	0.69309	BDNF
Signaling events mediated by VEGFR1 and VEGFR2 Homo sapiens d6f6ae1f-6195-11e5-8ac5-06603eb7f303	0.56511	1.21438	0.69309	MAPK11
mTOR signaling pathway Homo sapiens 559dd850-6194-11e5-8ac5-06603eb7f303	0.570412	1.19646	0.67169	PPARGC1A
E2F transcription factor network Homo sapiens bb4d0fd3-6191-11e5-8ac5-06603eb7f303	0.585935	1.14573	0.612449	E2F3
p73 transcription factor network Homo sapiens a88c505e-6194-11e5-8ac5-06603eb7f303	0.615324	1.05613	0.512865	MAPK11
Regulation of nuclear beta catenin signaling and target gene transcription Homo sapiens 1590a3b3-6195-11e5-8ac5-06603eb7f303	0.620016	1.04254	0.498345	APC
Regulation of nuclear SMAD2/3 signaling Homo sapiens 246aac04-6195-11e5-8ac5-06603eb7f303	0.62923	1.01637	0.470844	CDK4

## Sheet: H4K5acK8ac-pr-SE_Mol.Function
Term	P-value	Adjusted P-value	Odds Ratio	Combined Score	Genes
transcriptional activator activity, RNA polymerase II transcription regulatory region sequence-specific binding (GO:0001228)	9.14852e-05	0.00887407	9.22896	85.8232	MYCN;AKNA;SALL2;TRPS1;NFIC;HOXA7
RNA polymerase II regulatory region sequence-specific DNA binding (GO:0000977)	0.00119144	0.0288924	5.60065	37.7069	MYCN;AKNA;SALL2;TRPS1;NFIC;HOXA7
inorganic anion transmembrane transporter activity (GO:0015103)	0.1176	0.219369	8.30246	17.7712	SLC4A3
L-amino acid transmembrane transporter activity (GO:0015179)	0.119899	0.219438	8.12908	17.2426	SLC7A5
transcription factor activity, RNA polymerase II core promoter proximal region sequence-specific binding (GO:0000982)	0.00600857	0.0832617	5.93961	30.3786	MYCN;AKNA;NFIC;HOXA7
core promoter proximal region sequence-specific DNA binding (GO:0000987)	0.00586003	0.0832617	5.98358	30.7532	MYCN;AKNA;NFIC;HOXA7
solute:proton antiporter activity (GO:0015299)	0.0155007	0.166639	78.2078	325.882	SLC47A1
cation:cation antiporter activity (GO:0015491)	0.0180612	0.166639	65.1699	261.591	SLC47A1
protein binding involved in cell-matrix adhesion (GO:0098634)	0.0180612	0.166639	65.1699	261.591	ITGA11
sequence-specific DNA binding (GO:0043565)	0.0191052	0.166639	4.17906	16.5399	SALL2;ZBTB38;HOXA7;ZNF169
sodium:bicarbonate symporter activity (GO:0008510)	0.0206151	0.166639	55.8571	216.822	SLC4A3
N-acetyllactosaminide beta-1,3-N-acetylglucosaminyltransferase activity (GO:0008532)	0.0257034	0.171192	43.4401	159.04	B3GNT5
adenyl-nucleotide exchange factor activity (GO:0000774)	0.0282379	0.171192	39.0941	139.452	GRPEL2
adenyl nucleotide binding (GO:0030554)	0.0282379	0.171192	39.0941	139.452	GRPEL2
immunoglobulin binding (GO:0019865)	0.0282379	0.171192	39.0941	139.452	LGALS3
UDP-galactose:beta-N-acetylglucosamine beta-1,3-galactosyltransferase activity (GO:0008499)	0.0307658	0.175546	35.5383	123.721	B3GNT5
monovalent cation:proton antiporter activity (GO:0005451)	0.0358024	0.182781	30.0679	100.118	SLC47A1
beta-1,3-galactosyltransferase activity (GO:0048531)	0.0358024	0.182781	30.0679	100.118	B3GNT5
ionotropic glutamate receptor activity (GO:0004970)	0.0408134	0.195949	26.0562	83.3472	GRIK1
antiporter activity (GO:0015297)	0.0433092	0.195949	24.4265	76.6842	SLC7A5
R-SMAD binding (GO:0070412)	0.0482819	0.195949	21.7102	65.7972	RGCC
glutamate receptor activity (GO:0008066)	0.0507587	0.195949	20.5666	61.3022	GRIK1
methyl-CpG binding (GO:0008327)	0.0507587	0.195949	20.5666	61.3022	ZBTB38
neurotransmitter receptor activity involved in regulation of postsynaptic membrane potential (GO:0099529)	0.0532292	0.195949	19.5373	57.3057	GRIK1
phosphatidylinositol-3,5-bisphosphate binding (GO:0080025)	0.0532292	0.195949	19.5373	57.3057	CLVS1
bicarbonate transmembrane transporter activity (GO:0015106)	0.0556934	0.195949	18.606	53.7321	SLC4A3
kinase activator activity (GO:0019209)	0.0606029	0.195949	16.9864	47.6198	RGCC
UDP-galactosyltransferase activity (GO:0035250)	0.0606029	0.195949	16.9864	47.6198	B3GNT5
neutral amino acid transmembrane transporter activity (GO:0015175)	0.0606029	0.195949	16.9864	47.6198	SLC7A5
calmodulin-dependent protein kinase activity (GO:0004683)	0.0679203	0.212525	15.0241	40.4062	CAMK2B
inorganic anion exchanger activity (GO:0005452)	0.0703469	0.213239	14.467	38.3999	SLC4A3
glutathione transferase activity (GO:0004364)	0.0751817	0.214233	13.4679	34.8528	PTGES
ligand-gated channel activity (GO:0022834)	0.0775899	0.214233	13.0183	33.2789	GRIK1
oxidoreductase activity, acting on paired donors, with incorporation or reduction of molecular oxygen, 2-oxoglutarate as one donor, and incorporation of one atom each of oxygen into both donors (GO:0016706)	0.0775899	0.214233	13.0183	33.2789	BBOX1
DNA binding (GO:0003677)	0.0814705	0.214233	2.2834	5.72566	SERPINA3;MYCN;SALL2;HOXA7;ZNF169
transmitter-gated ion channel activity (GO:0022824)	0.0823877	0.214233	12.2034	30.4637	GRIK1
ion transmembrane transporter activity (GO:0015075)	0.0871611	0.214233	11.4844	28.022	SLC4A3
transmitter-gated ion channel activity involved in regulation of postsynaptic membrane potential (GO:1904315)	0.0895386	0.214233	11.1557	26.9198	GRIK1
ATPase regulator activity (GO:0060590)	0.0942755	0.214233	10.5517	24.9181	GRPEL2
kinase binding (GO:0019900)	0.0947587	0.214233	2.88168	6.79046	SHC4;MYCN;RGCC
RNA polymerase II regulatory region DNA binding (GO:0001012)	0.0961826	0.214233	3.96965	9.29496	SALL2;TRPS1
receptor tyrosine kinase binding (GO:0030971)	0.0966348	0.214233	10.2735	24.0072	SHC4
sodium channel activity (GO:0005272)	0.0989882	0.214233	10.0096	23.1496	GRIK1
copper ion binding (GO:0005507)	0.101335	0.214233	9.75882	22.3411	SOD3
potassium channel regulator activity (GO:0015459)	0.106012	0.214233	9.29318	20.8558	DPP10
Rac GTPase binding (GO:0048365)	0.106012	0.214233	9.29318	20.8558	FMNL1
anion:cation symporter activity (GO:0015296)	0.106012	0.214233	9.29318	20.8558	SLC4A3
calcium-dependent phospholipid binding (GO:0005544)	0.115294	0.219369	8.48338	18.3264	SYT12
acetylgalactosaminyltransferase activity (GO:0008376)	0.1176	0.219369	8.30246	17.7712	B3GNT5
protein tyrosine kinase binding (GO:1990782)	0.1176	0.219369	8.30246	17.7712	SHC4
acetylglucosaminyltransferase activity (GO:0008375)	0.122193	0.219495	7.96279	16.739	B3GNT5
collagen binding (GO:0005518)	0.126763	0.223565	7.64975	15.8	ITGA11
protein kinase activator activity (GO:0030295)	0.133575	0.22717	7.22367	14.5419	RGCC
serine-type endopeptidase inhibitor activity (GO:0004867)	0.135834	0.22717	7.09198	14.1579	SERPINA3
amino acid transmembrane transporter activity (GO:0015171)	0.135834	0.22717	7.09198	14.1579	SLC7A5
ligand-gated cation channel activity (GO:0099094)	0.144812	0.238081	6.60984	12.7723	GRIK1
anion transmembrane transporter activity (GO:0008509)	0.149267	0.240464	6.39248	12.1586	SLC4A3
UDP-glycosyltransferase activity (GO:0008194)	0.151485	0.240464	6.28906	11.8691	B3GNT5
carboxylic acid transmembrane transporter activity (GO:0046943)	0.153698	0.240464	6.18892	11.5904	SLC7A5
methyltransferase activity (GO:0008168)	0.160304	0.246281	5.90671	10.8133	MGMT
ligand-gated ion channel activity (GO:0015276)	0.162494	0.246281	5.81826	10.5724	GRIK1
sodium ion transmembrane transporter activity (GO:0015081)	0.169032	0.251613	5.56807	9.89815	SLC4A3
Rho GTPase binding (GO:0017048)	0.171201	0.251613	5.48937	9.68829	FMNL1
transcription regulatory region sequence-specific DNA binding (GO:0000976)	0.175863	0.254608	2.71145	4.71263	SALL2;TRPS1
syntaxin binding (GO:0019905)	0.181959	0.259559	5.12693	8.73617	SYT12
zinc ion binding (GO:0008270)	0.185193	0.260344	2.61973	4.4178	BBOX1;SOD3
phosphatidylinositol bisphosphate binding (GO:1902936)	0.203066	0.281391	4.5285	7.21945	CLVS1
ion channel activity (GO:0005216)	0.215472	0.294378	4.23188	6.49561	GRIK1
transferase activity, transferring hexosyl groups (GO:0016758)	0.229708	0.305228	3.93127	5.7827	B3GNT5
potassium channel activity (GO:0005267)	0.229708	0.305228	3.93127	5.7827	GRIK1
phosphatase activity (GO:0016791)	0.237728	0.311617	3.77784	5.42735	PPM1H
protein kinase regulator activity (GO:0019887)	0.24369	0.315172	3.67037	5.18204	RGCC
endopeptidase inhibitor activity (GO:0004866)	0.251567	0.321079	3.53619	4.8801	SERPINA3
RNA polymerase II transcription factor binding (GO:0001085)	0.270911	0.341277	3.23987	4.23116	TRPS1
transition metal ion binding (GO:0046914)	0.278131	0.345881	1.96987	2.52077	BBOX1;SOD3
actin filament binding (GO:0051015)	0.282281	0.346598	3.08466	3.90164	FMNL1
phosphoprotein phosphatase activity (GO:0004721)	0.29901	0.36255	2.87771	3.47419	PPM1H
protein tyrosine kinase activity (GO:0004713)	0.318938	0.381939	2.65941	3.03907	CNTRL
transcriptional repressor activity, RNA polymerase II transcription regulatory region sequence-specific binding (GO:0001227)	0.340045	0.402248	2.45594	2.64917	TRPS1
protein kinase binding (GO:0019901)	0.369957	0.432359	1.5785	1.56961	SHC4;RGCC
protein kinase activity (GO:0004672)	0.386764	0.44662	1.52149	1.44532	CAMK2B;CNTRL
transcription corepressor activity (GO:0003714)	0.412087	0.464796	1.91672	1.69921	AJUBA
ATPase activity (GO:0016887)	0.412087	0.464796	1.91672	1.69921	VWA8
regulatory region DNA binding (GO:0000975)	0.443694	0.494694	1.73437	1.40938	SALL2
GTPase activator activity (GO:0005096)	0.479153	0.528158	1.55756	1.14595	RGS6
actin binding (GO:0003779)	0.485974	0.529658	1.52639	1.10144	FMNL1
GTPase regulator activity (GO:0030695)	0.513679	0.553175	1.4079	0.937883	RGS6
protein homodimerization activity (GO:0042803)	0.518958	0.553175	1.16532	0.76437	CAMK2B;ZBTB38
calcium ion binding (GO:0005509)	0.525099	0.553637	1.3625	0.877682	SYT12
protein serine/threonine kinase activity (GO:0004674)	0.619761	0.645736	1.04616	0.500506	CAMK2B
transcription regulatory region DNA binding (GO:0044212)	0.625765	0.645736	1.02902	0.482384	SALL2
nucleoside-triphosphatase activity (GO:0017111)	0.672311	0.686465	0.905067	0.359343	VWA8
metal ion binding (GO:0046872)	0.687636	0.694799	0.867325	0.324809	SYT12
RNA binding (GO:0003723)	0.976298	0.976298	0.262598	0.00629895	LGALS3

## Sheet: H4K5acK8ac-pr-SE_Biol.Pathway
Term	P-value	Adjusted P-value	Odds Ratio	Combined Score	Genes
Regulation of PLK1 Activity at G2/M Transition Homo sapiens R-HSA-2565942	0.021547	0.3943	9.34729	35.8704	CNTRL;NFIC;AJUBA
Activation of Ca-permeable Kainate Receptor Homo sapiens R-HSA-451308	0.0257034	0.3943	43.4401	159.04	GRIK1
Transport of inorganic cations/anions and amino acids/oligopeptides Homo sapiens R-HSA-425393	0.0273953	0.3943	8.18598	29.4481	SLC7A5;SLC4A3
Cell Cycle, Mitotic Homo sapiens R-HSA-69278	0.0318513	0.3943	3.54622	12.2227	STAG1;MYCN;RRM2;CNTRL;AJUBA
SLC-mediated transmembrane transport Homo sapiens R-HSA-425407	0.0324851	0.3943	4.54748	15.5841	SLC7A5;SLC47A1;SLC4A3
Mitotic Telophase/Cytokinesis Homo sapiens R-HSA-68884	0.0332873	0.3943	32.5752	110.84	STAG1
Advanced glycosylation endproduct receptor signaling Homo sapiens R-HSA-879415	0.0332873	0.3943	32.5752	110.84	LGALS3
Bile salt and organic anion SLC transporters Homo sapiens R-HSA-425471	0.0358024	0.3943	30.0679	100.118	SLC47A1
Establishment of Sister Chromatid Cohesion Homo sapiens R-HSA-2468052	0.0257034	0.3943	43.4401	159.04	STAG1
Synthesis of Prostaglandins (PG) and Thromboxanes (TX) Homo sapiens R-HSA-2162123	0.0358024	0.3943	30.0679	100.118	PTGES
CREB phosphorylation through the activation of CaMKII Homo sapiens R-HSA-442729	0.0383111	0.3943	27.9188	91.0715	CAMK2B
Metabolism of folate and pterines Homo sapiens R-HSA-196757	0.0408134	0.3943	26.0562	83.3472	SLC19A1
G1/S-Specific Transcription Homo sapiens R-HSA-69205	0.0433092	0.3943	24.4265	76.6842	RRM2;MYCN
Ras activation uopn Ca2+ infux through NMDA receptor Homo sapiens R-HSA-442982	0.0433092	0.3943	24.4265	76.6842	CAMK2B
Unblocking of NMDA receptor, glutamate binding and activation Homo sapiens R-HSA-438066	0.0433092	0.3943	24.4265	76.6842	CAMK2B
Signaling by cytosolic FGFR1 fusion mutants Homo sapiens R-HSA-1839117	0.0457987	0.3943	22.9885	70.8849	CNTRL
Neurotransmitter Receptor Binding And Downstream Transmission In The Postsynaptic Cell Homo sapiens R-HSA-112314	0.0527014	0.3943	5.65943	16.6563	CAMK2B;GRIK1
TP53 regulates transcription of additional cell cycle genes whose exact role in the p53 pathway remain uncertain Homo sapiens R-HSA-6804115	0.0532292	0.3943	19.5373	57.3057	RGCC
RNA Polymerase III Transcription Termination Homo sapiens R-HSA-73980	0.0581513	0.3943	17.7594	50.5202	NFIC
Branched-chain amino acid catabolism Homo sapiens R-HSA-70895	0.0581513	0.3943	17.7594	50.5202	BBOX1
Cell Cycle Homo sapiens R-HSA-1640170	0.0592001	0.3943	2.87456	8.12588	STAG1;MYCN;RRM2;CNTRL;AJUBA
Basigin interactions Homo sapiens R-HSA-210991	0.0630483	0.3943	16.2778	44.9894	SLC7A5
Synthesis and interconversion of nucleotide di- and triphosphates Homo sapiens R-HSA-499943	0.0630483	0.3943	16.2778	44.9894	RRM2
CREB phosphorylation through the activation of Ras Homo sapiens R-HSA-442742	0.0679203	0.3943	15.0241	40.4062	CAMK2B
Transmembrane transport of small molecules Homo sapiens R-HSA-382551	0.0681965	0.3943	2.73418	7.34227	CAMK2B;SLC7A5;SLC47A1;SLC4A3
G2/M Transition Homo sapiens R-HSA-69275	0.0744824	0.3943	4.6262	12.0151	CNTRL;AJUBA
Activation of Kainate Receptors upon glutamate binding Homo sapiens R-HSA-451326	0.0751817	0.3943	13.4679	34.8528	GRIK1
Mitotic G2-G2/M phases Homo sapiens R-HSA-453274	0.0759736	0.3943	4.57225	11.7844	CNTRL;AJUBA
Amino acid transport across the plasma membrane Homo sapiens R-HSA-352230	0.0775899	0.3943	13.0183	33.2789	SLC7A5
Trafficking of AMPA receptors Homo sapiens R-HSA-399719	0.0775899	0.3943	13.0183	33.2789	CAMK2B
FGFR1 mutant receptor activation Homo sapiens R-HSA-1839124	0.0775899	0.3943	13.0183	33.2789	CNTRL
Glutamate Binding, Activation of AMPA Receptors and Synaptic Plasticity Homo sapiens R-HSA-399721	0.0775899	0.3943	13.0183	33.2789	CAMK2B
E2F mediated regulation of DNA replication Homo sapiens R-HSA-113510	0.0823877	0.3943	12.2034	30.4637	RRM2
Detoxification of Reactive Oxygen Species Homo sapiens R-HSA-3299685	0.0823877	0.3943	12.2034	30.4637	SOD3
HSF1-dependent transactivation Homo sapiens R-HSA-3371571	0.0847774	0.3943	11.833	29.2007	CAMK2B
Post NMDA receptor activation events Homo sapiens R-HSA-438064	0.0871611	0.3943	11.4844	28.022	CAMK2B
Lysosome Vesicle Biogenesis Homo sapiens R-HSA-432720	0.0871611	0.3943	11.4844	28.022	CLVS1
Signaling by FGFR1 in disease Homo sapiens R-HSA-5655302	0.0942755	0.412959	10.5517	24.9181	CNTRL
Activation of NMDA receptor upon glutamate binding and postsynaptic events Homo sapiens R-HSA-442755	0.0966348	0.412959	10.2735	24.0072	CAMK2B
RNA Polymerase III Abortive And Retractive Initiation Homo sapiens R-HSA-749476	0.101335	0.412959	9.75882	22.3411	NFIC
RNA Polymerase III Transcription Homo sapiens R-HSA-74158	0.101335	0.412959	9.75882	22.3411	NFIC
Cooperation of PDCL (PhLP1) and TRiC/CCT in G-protein beta folding Homo sapiens R-HSA-6814122	0.103677	0.412959	9.52033	21.5776	RGS6
Transmission across Chemical Synapses Homo sapiens R-HSA-112315	0.104327	0.412959	3.7778	8.53869	CAMK2B;GRIK1
Phase 0 - rapid depolarisation Homo sapiens R-HSA-5576892	0.108342	0.4201	9.07661	20.1725	CAMK2B
TP53 Regulates Transcription of Cell Cycle Genes Homo sapiens R-HSA-6791312	0.1176	0.438094	8.30246	17.7712	RGCC
Amino acid and oligopeptide SLC transporters Homo sapiens R-HSA-425374	0.119899	0.438094	8.12908	17.2426	SLC7A5
FCGR activation Homo sapiens R-HSA-2029481	0.119899	0.438094	8.12908	17.2426	FCGR2A
Ion homeostasis Homo sapiens R-HSA-5578775	0.124481	0.446254	7.80314	16.2586	CAMK2B
Arachidonic acid metabolism Homo sapiens R-HSA-2142753	0.12904	0.453201	7.50226	15.3619	PTGES
Mitochondrial protein import Homo sapiens R-HSA-1268020	0.13131	0.453201	7.36034	14.9429	GRPEL2
Ion transport by P-type ATPases Homo sapiens R-HSA-936837	0.133575	0.453201	7.22367	14.5419	CAMK2B
Meiotic synapsis Homo sapiens R-HSA-1221632	0.138087	0.46029	6.96499	13.7898	STAG1
Role of phospholipids in phagocytosis Homo sapiens R-HSA-2029485	0.144812	0.474384	6.60984	12.7723	FCGR2A
Signaling by FGFR in disease Homo sapiens R-HSA-1226099	0.151485	0.485494	6.28906	11.8691	CNTRL
O-linked glycosylation of mucins Homo sapiens R-HSA-913709	0.158108	0.485494	5.99789	11.063	B3GNT5
Integrin cell surface interactions Homo sapiens R-HSA-216083	0.160304	0.485494	5.90671	10.8133	ITGA11
Loss of Nlp from mitotic centrosomes Homo sapiens R-HSA-380259	0.164679	0.485494	5.73241	10.3399	CNTRL
Loss of proteins required for interphase microtubule organization?from the centrosome Homo sapiens R-HSA-380284	0.164679	0.485494	5.73241	10.3399	CNTRL
trans-Golgi Network Vesicle Budding Homo sapiens R-HSA-199992	0.166859	0.485494	5.64905	10.1152	CLVS1
Clathrin derived vesicle budding Homo sapiens R-HSA-421837	0.166859	0.485494	5.64905	10.1152	CLVS1
DNA Repair Homo sapiens R-HSA-73894	0.169381	0.485494	2.77951	4.93531	POLQ;MGMT
AURKA Activation by TPX2 Homo sapiens R-HSA-8854518	0.171201	0.485494	5.48937	9.68829	CNTRL
SUMOylation of DNA damage response and repair proteins Homo sapiens R-HSA-3108214	0.177672	0.496437	5.26603	9.09873	STAG1
Neuronal System Homo sapiens R-HSA-112316	0.184257	0.498345	2.62863	4.44613	CAMK2B;GRIK1
Centrosome maturation Homo sapiens R-HSA-380287	0.186224	0.498345	4.99497	8.39559	CNTRL
Recruitment of mitotic centrosome proteins and complexes Homo sapiens R-HSA-380270	0.186224	0.498345	4.99497	8.39559	CNTRL
Meiosis Homo sapiens R-HSA-1500620	0.198887	0.506056	4.63679	7.48849	STAG1
Metabolism of nucleotides Homo sapiens R-HSA-15869	0.203066	0.506056	4.5285	7.21945	RRM2
Activation of anterior HOX genes in hindbrain development during early embryogenesis Homo sapiens R-HSA-5617472	0.207223	0.506056	4.42513	6.96499	AJUBA
Activation of HOX genes during differentiation Homo sapiens R-HSA-5619507	0.207223	0.506056	4.42513	6.96499	AJUBA
Interferon gamma signaling Homo sapiens R-HSA-877300	0.215472	0.506056	4.23188	6.49561	CAMK2B
Chaperonin-mediated protein folding Homo sapiens R-HSA-390466	0.219566	0.506056	4.14143	6.27883	RGS6
Cellular response to heat stress Homo sapiens R-HSA-3371556	0.221605	0.506056	4.09763	6.17455	CAMK2B
SUMO E3 ligases SUMOylate target proteins Homo sapiens R-HSA-3108232	0.221605	0.506056	4.09763	6.17455	STAG1
Regulation of actin dynamics for phagocytic cup formation Homo sapiens R-HSA-2029482	0.223638	0.506056	4.05474	6.07289	FCGR2A
Anchoring of the basal body to the plasma membrane Homo sapiens R-HSA-5620912	0.223638	0.506056	4.05474	6.07289	CNTRL
Metabolism of water-soluble vitamins and cofactors Homo sapiens R-HSA-196849	0.225667	0.506056	4.01273	5.97374	SLC19A1
Resolution of Sister Chromatid Cohesion Homo sapiens R-HSA-2500257	0.22769	0.506056	3.97159	5.87704	STAG1
Cell surface interactions at the vascular wall Homo sapiens R-HSA-202733	0.231721	0.506056	3.89176	5.69063	SLC7A5
Transport of glucose and other sugars, bile salts and organic acids, metal ions and amine compounds Homo sapiens R-HSA-425366	0.231721	0.506056	3.89176	5.69063	SLC47A1
SUMOylation Homo sapiens R-HSA-2990846	0.231721	0.506056	3.89176	5.69063	STAG1
Protein folding Homo sapiens R-HSA-391251	0.231721	0.506056	3.89176	5.69063	RGS6
Platelet degranulation Homo sapiens R-HSA-114608	0.23972	0.515489	3.74133	5.34367	SERPINA3
Mitotic Prometaphase Homo sapiens R-HSA-68877	0.24369	0.515489	3.67037	5.18204	STAG1
Cellular responses to stress Homo sapiens R-HSA-2262752	0.247199	0.515489	2.14608	2.99928	CAMK2B;SOD3
Response to elevated platelet cytosolic Ca2+ Homo sapiens R-HSA-76005	0.249605	0.515489	3.56881	4.95306	SERPINA3
O-linked glycosylation Homo sapiens R-HSA-5173105	0.249605	0.515489	3.56881	4.95306	B3GNT5
G1/S Transition Homo sapiens R-HSA-69206	0.253524	0.517952	3.50415	4.80874	RRM2
RHO GTPases Activate Formins Homo sapiens R-HSA-5663220	0.257423	0.520322	3.44178	4.67063	FMNL1
RNA Polymerase I, RNA Polymerase III, and Mitochondrial Transcription Homo sapiens R-HSA-504046	0.261301	0.522602	3.38159	4.53837	NFIC
Homology Directed Repair Homo sapiens R-HSA-5693538	0.26516	0.524795	3.32345	4.41162	POLQ
Fcgamma receptor (FCGR) dependent phagocytosis Homo sapiens R-HSA-2029480	0.268999	0.526905	3.26726	4.29007	FCGR2A
S Phase Homo sapiens R-HSA-69242	0.276618	0.536299	3.16037	4.06145	STAG1
Cardiac conduction Homo sapiens R-HSA-5576891	0.29717	0.568119	2.89933	3.51819	CAMK2B
Mitotic G1-G1/S phases Homo sapiens R-HSA-453279	0.29901	0.568119	2.87771	3.47419	RRM2
Metabolism of proteins Homo sapiens R-HSA-392499	0.304941	0.573651	1.47025	1.74612	STAG1;B3GNT5;GRPEL2;RGS6
DNA Double-Strand Break Repair Homo sapiens R-HSA-5693532	0.315357	0.587429	2.69662	3.11204	POLQ
Metabolism of vitamins and cofactors Homo sapiens R-HSA-196854	0.320722	0.591624	2.64119	3.00351	SLC19A1
Separation of Sister Chromatids Homo sapiens R-HSA-2467813	0.34522	0.630691	2.40982	2.56301	STAG1
Innate Immune System Homo sapiens R-HSA-168249	0.350418	0.634089	1.45781	1.52871	CAMK2B;LGALS3;FCGR2A
Mitotic Anaphase Homo sapiens R-HSA-68882	0.363859	0.649068	2.25445	2.27922	STAG1
Mitotic Metaphase and Anaphase Homo sapiens R-HSA-2555396	0.365528	0.649068	2.2413	2.25568	STAG1
Assembly of the primary cilium Homo sapiens R-HSA-5617833	0.38683	0.680534	2.08328	1.97864	CNTRL
Post-translational protein modification Homo sapiens R-HSA-597592	0.394175	0.680826	1.49742	1.39404	STAG1;B3GNT5
Interferon Signaling Homo sapiens R-HSA-913531	0.401165	0.680826	1.98622	1.81418	CAMK2B
Muscle contraction Homo sapiens R-HSA-397014	0.401165	0.680826	1.98622	1.81418	CAMK2B
Ion channel transport Homo sapiens R-HSA-983712	0.412087	0.680826	1.91672	1.69921	CAMK2B
Hemostasis Homo sapiens R-HSA-109582	0.422517	0.680826	1.41076	1.21541	SERPINA3;SLC7A5
GRB2 events in EGFR signaling Homo sapiens R-HSA-179812	0.459579	0.680826	1.65192	1.28428	CAMK2B
SHC1 events in EGFR signaling Homo sapiens R-HSA-180336	0.459579	0.680826	1.65192	1.28428	CAMK2B
SOS-mediated signalling Homo sapiens R-HSA-112412	0.459579	0.680826	1.65192	1.28428	CAMK2B
SHC1 events in ERBB4 signaling Homo sapiens R-HSA-1250347	0.459579	0.680826	1.65192	1.28428	CAMK2B
RAF/MAP kinase cascade Homo sapiens R-HSA-5673001	0.459579	0.680826	1.65192	1.28428	CAMK2B
FRS-mediated FGFR2 signaling Homo sapiens R-HSA-5654700	0.461001	0.680826	1.64481	1.27367	CAMK2B
FRS-mediated FGFR4 signaling Homo sapiens R-HSA-5654712	0.461001	0.680826	1.64481	1.27367	CAMK2B
FRS-mediated FGFR3 signaling Homo sapiens R-HSA-5654706	0.461001	0.680826	1.64481	1.27367	CAMK2B
FRS-mediated FGFR1 signaling Homo sapiens R-HSA-5654693	0.461001	0.680826	1.64481	1.27367	CAMK2B
ARMS-mediated activation Homo sapiens R-HSA-170984	0.465244	0.680826	1.62383	1.24254	CAMK2B
Signalling to p38 via RIT and RIN Homo sapiens R-HSA-187706	0.465244	0.680826	1.62383	1.24254	CAMK2B
Frs2-mediated activation Homo sapiens R-HSA-170968	0.466651	0.680826	1.61695	1.2324	CAMK2B
G alpha (i) signalling events Homo sapiens R-HSA-418594	0.466651	0.680826	1.61695	1.2324	RGS6
MAPK1/MAPK3 signaling Homo sapiens R-HSA-5684996	0.468055	0.680826	1.61013	1.22236	CAMK2B
Prolonged ERK activation events Homo sapiens R-HSA-169893	0.469455	0.680826	1.60337	1.21244	CAMK2B
Signaling by Leptin Homo sapiens R-HSA-2586552	0.470851	0.680826	1.59666	1.20263	CAMK2B
Interleukin receptor SHC signaling Homo sapiens R-HSA-912526	0.473633	0.680826	1.58341	1.18332	CAMK2B
Signalling to RAS Homo sapiens R-HSA-167044	0.475018	0.680826	1.57687	1.17383	CAMK2B
VEGFR2 mediated cell proliferation Homo sapiens R-HSA-5218921	0.477779	0.680826	1.56394	1.15514	CAMK2B
Interleukin-2 signaling Homo sapiens R-HSA-451927	0.483257	0.680826	1.53871	1.11896	CAMK2B
Signalling to ERKs Homo sapiens R-HSA-187687	0.484617	0.680826	1.53252	1.11015	CAMK2B
Platelet activation, signaling and aggregation Homo sapiens R-HSA-76002	0.484617	0.680826	1.53252	1.11015	SERPINA3
RHO GTPase Effectors Homo sapiens R-HSA-195258	0.487328	0.680826	1.5203	1.09282	FMNL1
Interleukin-3, 5 and GM-CSF signaling Homo sapiens R-HSA-512988	0.495377	0.682111	1.48477	1.04295	CAMK2B
NCAM signaling for neurite out-growth Homo sapiens R-HSA-375165	0.50199	0.682111	1.45638	1.0037	CAMK2B
M Phase Homo sapiens R-HSA-68886	0.504611	0.682111	1.44533	0.988557	STAG1
Extracellular matrix organization Homo sapiens R-HSA-1474244	0.523843	0.682111	1.3674	0.884114	ITGA11
IRS-mediated signalling Homo sapiens R-HSA-112399	0.525099	0.682111	1.3625	0.877682	CAMK2B
MAPK family signaling cascades Homo sapiens R-HSA-5683057	0.525099	0.682111	1.3625	0.877682	CAMK2B
Insulin receptor signalling cascade Homo sapiens R-HSA-74751	0.528846	0.682111	1.348	0.858756	CAMK2B
IGF1R signaling cascade Homo sapiens R-HSA-2428924	0.530089	0.682111	1.34324	0.852568	CAMK2B
Signaling by Type 1 Insulin-like Growth Factor 1 Receptor (IGF1R) Homo sapiens R-HSA-2404192	0.530089	0.682111	1.34324	0.852568	CAMK2B
IRS-related events triggered by IGF1R Homo sapiens R-HSA-2428928	0.530089	0.682111	1.34324	0.852568	CAMK2B
Diseases of signal transduction Homo sapiens R-HSA-5663202	0.530089	0.682111	1.34324	0.852568	CNTRL
FCERI mediated MAPK activation Homo sapiens R-HSA-2871796	0.531329	0.682111	1.33851	0.846438	CAMK2B
Signaling by Insulin receptor Homo sapiens R-HSA-74752	0.557803	0.683504	1.24213	0.72509	CAMK2B
VEGFA-VEGFR2 Pathway Homo sapiens R-HSA-4420097	0.568206	0.683504	1.20653	0.682016	CAMK2B
Signaling by SCF-KIT Homo sapiens R-HSA-1433557	0.573881	0.683504	1.18761	0.659517	CAMK2B
Organelle biogenesis and maintenance Homo sapiens R-HSA-1852241	0.575007	0.683504	1.18389	0.655134	CNTRL
Signaling by VEGF Homo sapiens R-HSA-194138	0.577251	0.683504	1.17653	0.646478	CAMK2B
Downstream signaling of activated FGFR2 Homo sapiens R-HSA-5654696	0.578368	0.683504	1.17288	0.642206	CAMK2B
Downstream signaling of activated FGFR4 Homo sapiens R-HSA-5654716	0.578368	0.683504	1.17288	0.642206	CAMK2B
Downstream signaling of activated FGFR3 Homo sapiens R-HSA-5654708	0.578368	0.683504	1.17288	0.642206	CAMK2B
Signaling by ERBB4 Homo sapiens R-HSA-1236394	0.579483	0.683504	1.16926	0.637971	CAMK2B
Signaling by FGFR4 Homo sapiens R-HSA-5654743	0.581703	0.683504	1.16208	0.629607	CAMK2B
Downstream signaling of activated FGFR1 Homo sapiens R-HSA-5654687	0.581703	0.683504	1.16208	0.629607	CAMK2B
Signaling by FGFR3 Homo sapiens R-HSA-5654741	0.582809	0.683504	1.15852	0.625478	CAMK2B
Metabolism of amino acids and derivatives Homo sapiens R-HSA-71291	0.585012	0.683504	1.15146	0.617324	BBOX1
Signaling by FGFR1 Homo sapiens R-HSA-5654736	0.58611	0.683504	1.14797	0.613299	CAMK2B
Downstream signal transduction Homo sapiens R-HSA-186763	0.591554	0.683504	1.1308	0.593671	CAMK2B
DAP12 signaling Homo sapiens R-HSA-2424491	0.594787	0.683504	1.12073	0.58228	CAMK2B
Transcriptional Regulation by TP53 Homo sapiens R-HSA-3700989	0.599058	0.683504	1.10759	0.567525	RGCC
Signaling by EGFR Homo sapiens R-HSA-177929	0.606427	0.683504	1.0853	0.542836	CAMK2B
DAP12 interactions Homo sapiens R-HSA-2172127	0.610578	0.683504	1.07295	0.529342	CAMK2B
Developmental Biology Homo sapiens R-HSA-1266738	0.611557	0.683504	0.977755	0.480808	CAMK2B;AJUBA
Signaling by FGFR2 Homo sapiens R-HSA-5654738	0.612637	0.683504	1.06688	0.522755	CAMK2B
Signaling by PDGF Homo sapiens R-HSA-186797	0.615706	0.683504	1.05791	0.513069	CAMK2B
Signaling by FGFR Homo sapiens R-HSA-190236	0.617739	0.683504	1.052	0.506738	CAMK2B
Signaling by Rho GTPases Homo sapiens R-HSA-194315	0.618751	0.683504	1.04907	0.50361	FMNL1
NGF signalling via TRKA from the plasma membrane Homo sapiens R-HSA-187037	0.625765	0.687256	1.02902	0.482384	CAMK2B
Generic Transcription Pathway Homo sapiens R-HSA-212436	0.629503	0.687389	0.945086	0.437409	RGCC;ZNF169
Signaling by Interleukins Homo sapiens R-HSA-449147	0.643224	0.697445	0.980743	0.432766	CAMK2B
Fc epsilon receptor (FCERI) signaling Homo sapiens R-HSA-2454202	0.646055	0.697445	0.973126	0.425131	CAMK2B
Membrane Trafficking Homo sapiens R-HSA-199991	0.668806	0.717927	0.913894	0.367624	CLVS1
Gastrin-CREB signalling pathway via PKC and MAPK Homo sapiens R-HSA-881907	0.679211	0.725	0.887903	0.343462	CAMK2B
Signalling by NGF Homo sapiens R-HSA-166520	0.69422	0.736881	0.851522	0.310777	CAMK2B
Vesicle-mediated transport Homo sapiens R-HSA-5653656	0.726613	0.766981	0.777006	0.248145	CLVS1
Axon guidance Homo sapiens R-HSA-422475	0.742901	0.776447	0.74136	0.220327	CAMK2B
Metabolism Homo sapiens R-HSA-1430728	0.743754	0.776447	0.789741	0.233799	RRM2;BBOX1;SLC19A1;PTGES
Immune System Homo sapiens R-HSA-168256	0.777213	0.806942	0.729777	0.183934	CAMK2B;LGALS3;FCGR2A
Cytokine Signaling in Immune system Homo sapiens R-HSA-1280215	0.805949	0.829473	0.612278	0.13209	CAMK2B
Gene Expression Homo sapiens R-HSA-74160	0.807645	0.829473	0.688964	0.147185	RGCC;NFIC;ZNF169
Metabolism of lipids and lipoproteins Homo sapiens R-HSA-556833	0.825271	0.843019	0.574826	0.110391	PTGES
Disease Homo sapiens R-HSA-1643685	0.85376	0.867289	0.520637	0.0823156	CNTRL
Signaling by GPCR Homo sapiens R-HSA-372790	0.858159	0.867289	0.578064	0.0884239	CAMK2B;RGS6
GPCR downstream signaling Homo sapiens R-HSA-388396	0.927499	0.932407	0.378699	0.0285022	RGS6
Signal Transduction Homo sapiens R-HSA-162582	0.963226	0.963226	0.434838	0.0162923	CAMK2B;FMNL1;RGS6

## Sheet: H3K27ac-pr-SE_Mol.Function
Term	P-value	Adjusted P-value	Odds Ratio	Combined Score	Genes
transcriptional activator activity, RNA polymerase II core promoter proximal region sequence-specific binding (GO:0001077)	0.00143212	0.0542315	10.1635	71.2345	NR4A1;CREB3L1;ETV4;SSBP4
semaphorin receptor activity (GO:0017154)	0.0284183	0.104096	50.8571	192.789	PLXNB1
GTPase activator activity (GO:0005096)	0.0353299	0.104096	4.95777	18.0854	RASA4B;ARAP3;PLXNB1
protein heterodimerization activity (GO:0046982)	0.042344	0.104096	4.59967	15.92	NR4A1;PEF1;IL12A
calcium ion binding (GO:0005509)	0.0472321	0.104096	4.39402	14.7129	S100A2;LRP1;S100A16
excitatory extracellular ligand-gated ion channel activity (GO:0005231)	0.0473321	0.104096	89.0134	378.895	GRIA2
ATP-activated inward rectifier potassium channel activity (GO:0015272)	0.048232	0.104096	89.0134	378.895	KCNJ10
interleukin-12 receptor binding (GO:0005143)	0.0483122	0.104096	89.0134	378.895	IL12A
semaphorin receptor binding (GO:0030215)	0.0483122	0.104096	89.0134	378.895	PLXNB1
N-acetylgalactosamine 4-O-sulfotransferase activity (GO:0001537)	0.0483122	0.104096	89.0134	378.895	CHST9
cAMP response element binding (GO:0035497)	0.0492222	0.104096	59.3363	232.772	CREB3L1
ion channel activity (GO:0005216)	0.0493221	0.104096	44.4978	163.503	ASIC4
GTPase activator activity (GO:0005096)	0.0493221	0.104096	4.95777	18.0854	RASA4B;ARAP3;PLXNB1
G-protein activated inward rectifier potassium channel activity (GO:0015467)	0.0493312	0.104096	39.5516	141.217	KCNJ10
heparan sulfate proteoglycan binding (GO:0043395)	0.050231	0.104096	39.5516	141.217	LRP1
DNA-(apurinic or apyrimidinic site) lyase activity (GO:0003906)	0.050231	0.104096	35.5946	123.746	NTHL1
protein tyrosine/serine/threonine phosphatase activity (GO:0008138)	0.050231	0.104096	35.5946	123.746	MTMR2
DNA N-glycosylase activity (GO:0019104)	0.050231	0.104096	35.5946	123.746	NTHL1
low-density lipoprotein receptor activity (GO:0005041)	0.050231	0.104096	35.5946	123.746	LRP1
phosphatidylinositol-3,5-bisphosphate 3-phosphatase activity (GO:0052629)	0.0513311	0.104096	32.3571	109.72	MTMR2
calcium ion binding (GO:0005509)	0.0513311	0.104096	4.39402	14.7129	S100A2;LRP1;S100A16
GTPase inhibitor activity (GO:0005095)	0.0513311	0.104096	29.6592	98.2392	TNK2
RNA polymerase binding (GO:0070063)	0.0513311	0.104096	29.6592	98.2392	ANP32B
phosphatidylinositol-3-phosphatase activity (GO:0004438)	0.0513311	0.106859	27.3764	88.6871	MTMR2
protein serine/threonine/tyrosine kinase activity (GO:0004712)	0.0523412	0.109361	25.4196	80.6299	TNK2
WW domain binding (GO:0050699)	0.0523412	0.118448	22.24	67.8223	TNK2
delayed rectifier potassium channel activity (GO:0005251)	0.0528061	0.123352	19.7669	58.1369	KCNA2
inward rectifier potassium channel activity (GO:0005242)	0.0555082	0.123352	18.7256	54.1398	KCNJ10
calcium-dependent cysteine-type endopeptidase activity (GO:0004198)	0.0555082	0.123352	18.7256	54.1398	PEF1
phosphatidylinositol-3,4-bisphosphate binding (GO:0043325)	0.0582027	0.12472	17.7884	50.5871	ARAP3
epidermal growth factor receptor binding (GO:0005154)	0.0662409	0.132482	15.4658	41.9813	TNK2
RNA polymerase II core promoter sequence-specific DNA binding (GO:0000979)	0.0662409	0.132482	15.4658	41.9813	NLRC5
endonuclease activity (GO:0004519)	0.0742118	0.143636	13.6793	35.5775	NTHL1
potassium channel activity (GO:0005267)	0.0794885	0.149041	12.7009	32.1605	KCNA2
voltage-gated calcium channel activity (GO:0005245)	0.0821157	0.149301	12.2623	30.6512	TPCN2
phosphatidylinositol-3,4,5-trisphosphate binding (GO:0005547)	0.0847356	0.149533	11.853	29.2557	ARAP3
non-membrane spanning protein tyrosine kinase activity (GO:0004715)	0.115607	0.194616	8.46131	18.2558	TNK2
RNA polymerase II core promoter proximal region sequence-specific DNA binding (GO:0000978)	0.11677	0.194616	3.51854	7.55624	ETV4;SSBP4
voltage-gated potassium channel activity (GO:0005249)	0.120652	0.195652	8.07589	17.0793	KCNA2
collagen binding (GO:0005518)	0.130657	0.2063	7.40141	15.0632	SERPINH1
SH3 domain binding (GO:0017124)	0.135617	0.208642	7.10464	14.1945	ELMO1
serine-type endopeptidase inhibitor activity (GO:0004867)	0.145455	0.218182	6.57705	12.6798	SERPINH1
DNA binding (GO:0003677)	0.156062	0.228383	2.27206	4.22036	NR4A1;HIST1H2BO;HIST1H2BC
double-stranded DNA binding (GO:0003690)	0.171945	0.243227	5.46099	9.61452	NTHL1
growth factor activity (GO:0008083)	0.174312	0.243227	5.37798	9.39482	IL12A
zinc ion binding (GO:0008270)	0.188826	0.254772	2.58169	4.30349	CSRP1;ADA
integrin binding (GO:0005178)	0.193017	0.254772	4.79464	7.88709	COL16A1
transcriptional repressor activity, RNA polymerase II core promoter proximal region sequence-specific binding (GO:0001078)	0.195325	0.254772	4.73048	7.72529	TSHZ2
guanyl-nucleotide exchange factor activity (GO:0005085)	0.237975	0.300307	3.77071	5.41319	ELMO1
protein complex binding (GO:0032403)	0.250976	0.300307	3.54339	4.89838	LRP1
RNA binding (GO:0003723)	0.252642	0.300307	1.51663	2.08655	CSRP1;LRP1;PEF1;S100A16;SERPINH1
cytokine activity (GO:0005125)	0.255261	0.300307	3.47356	4.74304	IL12A
protein tyrosine kinase activity (GO:0004713)	0.255261	0.300307	3.47356	4.74304	TNK2
G-protein coupled receptor activity (GO:0004930)	0.310805	0.358622	2.7428	3.20521	CELSR2
GTPase activity (GO:0003924)	0.349305	0.39544	2.37224	2.49515	RHOJ
RNA polymerase II transcription factor activity, sequence-specific DNA binding (GO:0000981)	0.373189	0.414654	2.18045	2.1492	ETV4
transmembrane signaling receptor activity (GO:0004888)	0.409962	0.447231	1.92818	1.71934	PLXNB1
transcription regulatory region DNA binding (GO:0044212)	0.439789	0.471202	1.75391	1.44077	CREB3L1
ubiquitin protein ligase binding (GO:0031625)	0.534323	0.562445	1.32601	0.831084	TNK2
protein kinase binding (GO:0019901)	0.568081	0.58767	1.20594	0.681948	TPCN2
protein homodimerization activity (GO:0042803)	0.815772	0.829599	0.592992	0.120745	S100A16
transcription factor activity, sequence-specific DNA binding (GO:0003700)	0.859936	0.859936	0.508955	0.0768001	GAS7

## Sheet: H3K27ac-pr-SE_Biol.Pathway
Term	P-value	Adjusted P-value	Odds Ratio	Combined Score	Genes
Signaling by Rho GTPases Homo sapiens R-HSA-194315	0.00123824	0.0872372	6.38162	47.2975	HIST1H2BO;RHOJ;ARAP3;RHOU;SPC24;HIST1H2BC
Collagen biosynthesis and modifying enzymes Homo sapiens R-HSA-1650814	0.00132629	0.0872372	18.4102	131.937	COL16A1;SERPINH1;COL20A1
Collagen formation Homo sapiens R-HSA-1474290	0.0030275	0.106357	13.456	84.7676	COL16A1;SERPINH1;COL20A1
RNA Polymerase I Promoter Opening Homo sapiens R-HSA-73728	0.00500377	0.106357	25.8636	147.796	HIST1H2BO;HIST1H2BC
SIRT1 negatively regulates rRNA Expression Homo sapiens R-HSA-427359	0.00664978	0.106357	21.9394	118.7	HIST1H2BO;HIST1H2BC
Packaging Of Telomere Ends Homo sapiens R-HSA-171306	0.00674676	0.106357	24.9705	141.073	HIST1H2BO;HIST1H2BC
DNA methylation Homo sapiens R-HSA-5334118	0.00722234	0.106357	24.137	134.85	HIST1H2BO;HIST1H2BC
Activated PKN1 stimulates transcription of AR (androgen receptor) regulated genes KLK2 and KLK3 Homo sapiens R-HSA-5625886	0.00747008	0.106357	22.6261	123.705	HIST1H2BO;HIST1H2BC
Rho GTPase cycle Homo sapiens R-HSA-194840	0.00809805	0.106357	9.2549	48.8557	RHOJ;ARAP3;RHOU
PRC2 methylates histones and DNA Homo sapiens R-HSA-212300	0.00880678	0.106357	19.0478	98.0722	HIST1H2BO;HIST1H2BC
Condensation of Prophase Chromosomes Homo sapiens R-HSA-2299718	0.00909345	0.106357	18.5585	94.6584	HIST1H2BO;HIST1H2BC
ERCC6 (CSB) and EHMT2 (G9a) positively regulate rRNA expression Homo sapiens R-HSA-427389	0.00968584	0.106357	17.6514	88.3943	HIST1H2BO;HIST1H2BC
Inositol phosphate metabolism Homo sapiens R-HSA-1483249	0.00999147	0.106357	17.2303	85.5151	ITPKB;ISYNA1
Nonhomologous End-Joining (NHEJ) Homo sapiens R-HSA-5693571	0.0103853	0.106357	14.4676	67.1289	HIST1H2BO;HIST1H2BC
Deposition of new CENPA-containing nucleosomes at the centromere Homo sapiens R-HSA-606279	0.0103853	0.106357	14.4676	67.1289	HIST1H2BO;HIST1H2BC
Nucleosome assembly Homo sapiens R-HSA-774815	0.0103853	0.106357	14.4676	67.1289	HIST1H2BO;HIST1H2BC
Meiotic recombination Homo sapiens R-HSA-912446	0.0103853	0.106357	13.9098	63.531	HIST1H2BO;HIST1H2BC
Meiotic synapsis Homo sapiens R-HSA-1221632	0.0115199	0.106357	13.1491	58.6934	HIST1H2BO;HIST1H2BC
RNA Polymerase I Chain Elongation Homo sapiens R-HSA-73777	0.0115199	0.106357	13.1491	58.6934	HIST1H2BO;HIST1H2BC
Recruitment and ATM-mediated phosphorylation of repair and signaling proteins at DNA double strand breaks Homo sapiens R-HSA-5693565	0.0119096	0.106357	12.9136	57.2127	HIST1H2BO;HIST1H2BC
Formation of the beta-catenin:TCF transactivating complex Homo sapiens R-HSA-201722	0.0119096	0.106357	12.9136	57.2127	HIST1H2BO;HIST1H2BC
B-WICH complex positively regulates rRNA expression Homo sapiens R-HSA-5250924	0.0119096	0.106357	12.9136	57.2127	HIST1H2BO;HIST1H2BC
DNA Double Strand Break Response Homo sapiens R-HSA-5693606	0.0123052	0.106357	12.6864	55.7916	HIST1H2BO;HIST1H2BC
DNA Damage/Telomere Stress Induced Senescence Homo sapiens R-HSA-2559586	0.0123052	0.106357	12.6864	55.7916	HIST1H2BO;HIST1H2BC
Telomere Maintenance Homo sapiens R-HSA-157579	0.0123052	0.106357	12.6864	55.7916	HIST1H2BO;HIST1H2BC
RHO GTPases activate PKNs Homo sapiens R-HSA-5625740	0.0127064	0.106357	12.4671	54.4269	HIST1H2BO;HIST1H2BC
HDACs deacetylate histones Homo sapiens R-HSA-3214815	0.0127064	0.106357	12.4671	54.4269	HIST1H2BO;HIST1H2BC
Amyloid fiber formation Homo sapiens R-HSA-977225	0.0161177	0.116987	10.9515	45.206	HIST1H2BO;HIST1H2BC
The retinoid cycle in cones (daylight vision) Homo sapiens R-HSA-2187335	0.0169806	0.116987	71.2071	290.218	RLBP1
Transcriptional regulation by small RNAs Homo sapiens R-HSA-5578749	0.0179542	0.116987	10.3236	41.5003	HIST1H2BO;HIST1H2BC
Positive epigenetic regulation of rRNA expression Homo sapiens R-HSA-5250913	0.0184266	0.116987	10.1777	40.6494	HIST1H2BO;HIST1H2BC
NoRC negatively regulates rRNA expression Homo sapiens R-HSA-427413	0.0184266	0.116987	10.1777	40.6494	HIST1H2BO;HIST1H2BC
Negative epigenetic regulation of rRNA expression Homo sapiens R-HSA-5250941	0.019875	0.116987	9.76364	38.2568	HIST1H2BO;HIST1H2BC
RNA Polymerase I Promoter Clearance Homo sapiens R-HSA-73854	0.019875	0.116987	9.76364	38.2568	HIST1H2BO;HIST1H2BC
Senescence-Associated Secretory Phenotype (SASP) Homo sapiens R-HSA-2559582	0.0203681	0.116987	9.63297	37.5087	HIST1H2BO;HIST1H2BC
G2/M DNA damage checkpoint Homo sapiens R-HSA-69473	0.0208664	0.116987	9.50574	36.7836	HIST1H2BO;HIST1H2BC
RNA Polymerase I Transcription Homo sapiens R-HSA-73864	0.0213697	0.116987	9.38182	36.0804	HIST1H2BO;HIST1H2BC
Processing of DNA double-strand break ends Homo sapiens R-HSA-5693607	0.0223914	0.116987	9.14338	34.7364	HIST1H2BO;HIST1H2BC
Sema4D mediated inhibition of cell attachment and migration Homo sapiens R-HSA-416550	0.0225776	0.116987	50.8571	192.789	PLXNB1
Cleavage of the damaged pyrimidine Homo sapiens R-HSA-110329	0.0225776	0.116987	50.8571	192.789	NTHL1
Recognition and association of DNA glycosylase with site containing an affected pyrimidine Homo sapiens R-HSA-110328	0.0225776	0.116987	50.8571	192.789	NTHL1
Depyrimidination Homo sapiens R-HSA-73928	0.0225776	0.116987	50.8571	192.789	NTHL1
Nef and signal transduction Homo sapiens R-HSA-164944	0.0225776	0.116987	50.8571	192.789	ELMO1
Meiosis Homo sapiens R-HSA-1500620	0.0244944	0.116987	8.70099	32.2746	HIST1H2BO;HIST1H2BC
Chromosome Maintenance Homo sapiens R-HSA-73886	0.0250324	0.116987	8.59697	31.702	HIST1H2BO;HIST1H2BC
Displacement of DNA glycosylase by APEX1 Homo sapiens R-HSA-110357	0.0253644	0.116987	44.4978	163.503	NTHL1
Retinoid cycle disease events Homo sapiens R-HSA-2453864	0.0253644	0.116987	44.4978	163.503	RLBP1
Diseases associated with visual transduction Homo sapiens R-HSA-2474795	0.0253644	0.116987	44.4978	163.503	RLBP1
AKT phosphorylates targets in the nucleus Homo sapiens R-HSA-198693	0.0253644	0.116987	44.4978	163.503	NR4A1
Activation of anterior HOX genes in hindbrain development during early embryogenesis Homo sapiens R-HSA-5617472	0.0266752	0.117785	8.29927	30.0767	HIST1H2BO;HIST1H2BC
Activation of HOX genes during differentiation Homo sapiens R-HSA-5619507	0.0266752	0.117785	8.29927	30.0767	HIST1H2BO;HIST1H2BC
Oxidative Stress Induced Senescence Homo sapiens R-HSA-2559580	0.0277941	0.117785	8.11195	29.0646	HIST1H2BO;HIST1H2BC
Base-Excision Repair, AP Site Formation Homo sapiens R-HSA-73929	0.0281433	0.117785	39.5516	141.217	NTHL1
Synthesis of PIPs at the late endosome membrane Homo sapiens R-HSA-1660517	0.0281433	0.117785	39.5516	141.217	MTMR2
Synthesis of IP2, IP, and Ins in the cytosol Homo sapiens R-HSA-1855183	0.0309145	0.126164	35.5946	123.746	ISYNA1
Visual phototransduction Homo sapiens R-HSA-2187338	0.0312619	0.126164	7.59732	26.3274	LRP1;RLBP1
Potassium Channels Homo sapiens R-HSA-1296071	0.0324541	0.128678	7.43993	25.5035	KCNJ10;KCNA2
Stimuli-sensing channels Homo sapiens R-HSA-2672351	0.0330569	0.128808	7.36364	25.1065	ASIC4;TPCN2
Gene Silencing by RNA Homo sapiens R-HSA-211000	0.0336641	0.128951	7.28889	24.719	HIST1H2BO;HIST1H2BC
RHO GTPase Effectors Homo sapiens R-HSA-195258	0.0362009	0.134158	4.34105	14.4065	HIST1H2BO;SPC24;HIST1H2BC
Purine salvage Homo sapiens R-HSA-74217	0.0364336	0.134158	29.6592	98.2392	ADA
Mitotic Prophase Homo sapiens R-HSA-68875	0.0373981	0.134158	6.8703	22.5767	HIST1H2BO;HIST1H2BC
HATs acetylate histones Homo sapiens R-HSA-3214847	0.0373981	0.134158	6.8703	22.5767	HIST1H2BO;HIST1H2BC
Synthesis of PIPs at the early endosome membrane Homo sapiens R-HSA-1660516	0.0391815	0.13836	27.3764	88.6871	MTMR2
HDR through Homologous Recombination (HR) or Single Strand Annealing (SSA) Homo sapiens R-HSA-5693567	0.0406257	0.140341	6.55636	21.0024	HIST1H2BO;HIST1H2BC
M Phase Homo sapiens R-HSA-68886	0.0409847	0.140341	4.12537	13.1787	HIST1H2BO;SPC24;HIST1H2BC
Epigenetic regulation of gene expression Homo sapiens R-HSA-212165	0.0426113	0.141739	6.38134	20.1372	HIST1H2BO;HIST1H2BC
Signal Transduction Homo sapiens R-HSA-162582	0.0426472	0.141739	1.90135	5.99835	NR4A1;HIST1H2BO;LRP1;RHOJ;ELMO1;ARAP3;RHOU;PLXNB1;ETV4;RLBP1;SPC24;HIST1H2BC
RNA Polymerase I, RNA Polymerase III, and Mitochondrial Transcription Homo sapiens R-HSA-504046	0.0432811	0.141761	6.32504	19.8609	HIST1H2BO;HIST1H2BC
Homology Directed Repair Homo sapiens R-HSA-5693538	0.0446327	0.1441	6.21536	19.3254	HIST1H2BO;HIST1H2BC
Extracellular matrix organization Homo sapiens R-HSA-1474244	0.0468828	0.145677	3.90139	11.9387	COL16A1;SERPINH1;COL20A1
Unblocking of NMDA receptor, glutamate binding and activation Homo sapiens R-HSA-438066	0.0473792	0.145677	22.24	67.8223	GRIA2
Trafficking of GluR2-containing AMPA receptors Homo sapiens R-HSA-416993	0.0473792	0.145677	22.24	67.8223	GRIA2
DNA Repair Homo sapiens R-HSA-73894	0.0476995	0.145677	3.87333	11.7859	HIST1H2BO;NTHL1;HIST1H2BC
Neuronal System Homo sapiens R-HSA-112316	0.0544849	0.16292	3.66238	10.6569	GRIA2;KCNJ10;KCNA2
IL-6-type cytokine receptor ligand interactions Homo sapiens R-HSA-6788467	0.0555082	0.16292	18.7256	54.1398	IL12A
Chondroitin sulfate biosynthesis Homo sapiens R-HSA-2022870	0.0555082	0.16292	18.7256	54.1398	CHST9
Neurotransmitter Receptor Binding And Downstream Transmission In The Postsynaptic Cell Homo sapiens R-HSA-112314	0.0620086	0.176961	5.14364	14.3018	GRIA2;KCNJ10
The canonical retinoid cycle in rods (twilight vision) Homo sapiens R-HSA-2453902	0.063569	0.176961	16.1696	44.5575	RLBP1
Abortive elongation of HIV-1 transcript in the absence of Tat Homo sapiens R-HSA-167242	0.063569	0.176961	16.1696	44.5575	NELFCD
DNA Double-Strand Break Repair Homo sapiens R-HSA-5693532	0.0643209	0.176961	5.03497	13.8153	HIST1H2BO;HIST1H2BC
Sema4D induced cell migration and growth-cone collapse Homo sapiens R-HSA-416572	0.0662409	0.176961	15.4658	41.9813	PLXNB1
G2/M Checkpoints Homo sapiens R-HSA-69481	0.0682386	0.176961	4.86364	13.0576	HIST1H2BO;HIST1H2BC
Activation of G protein gated Potassium channels Homo sapiens R-HSA-1296041	0.0689053	0.176961	14.8207	39.6457	KCNJ10
Inhibition of voltage gated Ca2+ channels via Gbeta/gamma subunits Homo sapiens R-HSA-997272	0.0689053	0.176961	14.8207	39.6457	KCNJ10
G protein gated Potassium channels Homo sapiens R-HSA-1296059	0.0689053	0.176961	14.8207	39.6457	KCNJ10
Synthesis of IP3 and IP4 in the cytosol Homo sapiens R-HSA-1855204	0.0689053	0.176961	14.8207	39.6457	ITPKB
Constitutive Signaling by AKT1 E17K in Cancer Homo sapiens R-HSA-5674400	0.0689053	0.176961	14.8207	39.6457	NR4A1
Attenuation phase Homo sapiens R-HSA-3371568	0.0715623	0.179701	14.2271	37.5196	SERPINH1
PTK6 Regulates RHO GTPases, RAS GTPase and MAP kinases Homo sapiens R-HSA-8849471	0.0715623	0.179701	14.2271	37.5196	ELMO1
Sema4D in semaphorin signaling Homo sapiens R-HSA-400685	0.0742118	0.182303	13.6793	35.5775	PLXNB1
Interleukin-6 family signaling Homo sapiens R-HSA-6783589	0.0742118	0.182303	13.6793	35.5775	IL12A
The role of Nef in HIV-1 replication and disease pathogenesis Homo sapiens R-HSA-164952	0.0768538	0.185431	13.172	33.7973	ELMO1
Cellular Senescence Homo sapiens R-HSA-2559583	0.0771261	0.185431	4.52464	11.5936	HIST1H2BO;HIST1H2BC
HSF1 activation Homo sapiens R-HSA-3371511	0.0794885	0.186233	12.7009	32.1605	SERPINH1
Inwardly rectifying K+ channels Homo sapiens R-HSA-1296065	0.0847356	0.186233	11.853	29.2557	KCNJ10
Trafficking of AMPA receptors Homo sapiens R-HSA-399719	0.0847356	0.186233	11.853	29.2557	GRIA2
Glutamate Binding, Activation of AMPA Receptors and Synaptic Plasticity Homo sapiens R-HSA-399721	0.0847356	0.186233	11.853	29.2557	GRIA2
Pausing and recovery of Tat-mediated HIV elongation Homo sapiens R-HSA-167238	0.0847356	0.186233	11.853	29.2557	NELFCD
Tat-mediated HIV elongation arrest and recovery Homo sapiens R-HSA-167243	0.0847356	0.186233	11.853	29.2557	NELFCD
Cellular responses to stress Homo sapiens R-HSA-2262752	0.0869673	0.186233	2.98825	7.29797	HIST1H2BO;SERPINH1;HIST1H2BC
Gluconeogenesis Homo sapiens R-HSA-70263	0.0873482	0.186233	11.47	27.9623	ENO3
Glycolysis Homo sapiens R-HSA-70171	0.0873482	0.186233	11.47	27.9623	ENO3
HIV elongation arrest and recovery Homo sapiens R-HSA-167287	0.0873482	0.186233	11.47	27.9623	NELFCD
Pausing and recovery of HIV elongation Homo sapiens R-HSA-167290	0.0873482	0.186233	11.47	27.9623	NELFCD
Elongation arrest and recovery Homo sapiens R-HSA-112387	0.0873482	0.186233	11.47	27.9623	NELFCD
Formation of the Early Elongation Complex Homo sapiens R-HSA-113418	0.0899534	0.188236	11.111	26.7606	NELFCD
Formation of the HIV-1 Early Elongation Complex Homo sapiens R-HSA-167158	0.0899534	0.188236	11.111	26.7606	NELFCD
HSF1-dependent transactivation Homo sapiens R-HSA-3371571	0.0925513	0.188438	10.7738	25.6416	SERPINH1
Negative regulators of RIG-I/MDA5 signaling Homo sapiens R-HSA-936440	0.0925513	0.188438	10.7738	25.6416	NLRC5
Purine metabolism Homo sapiens R-HSA-73847	0.0925513	0.188438	10.7738	25.6416	ADA
Cell Cycle Checkpoints Homo sapiens R-HSA-69620	0.0950257	0.188615	3.99253	9.39684	HIST1H2BO;HIST1H2BC
Base Excision Repair Homo sapiens R-HSA-73884	0.0951419	0.188615	10.4564	24.5975	NTHL1
Resolution of Abasic Sites (AP sites) Homo sapiens R-HSA-73933	0.0951419	0.188615	10.4564	24.5975	NTHL1
GABA B receptor activation Homo sapiens R-HSA-977444	0.105432	0.201929	9.35385	21.0433	KCNJ10
Activation of GABAB receptors Homo sapiens R-HSA-991365	0.105432	0.201929	9.35385	21.0433	KCNJ10
Collagen degradation Homo sapiens R-HSA-1442490	0.105432	0.201929	9.35385	21.0433	COL16A1
Activation of NMDA receptor upon glutamate binding and postsynaptic events Homo sapiens R-HSA-442755	0.105432	0.201929	9.35385	21.0433	GRIA2
TCF dependent signaling in response to WNT Homo sapiens R-HSA-201681	0.110301	0.208579	3.64485	8.03524	HIST1H2BO;HIST1H2BC
Retinoid metabolism and transport Homo sapiens R-HSA-975634	0.113074	0.208579	8.66812	18.894	LRP1
Ion channel transport Homo sapiens R-HSA-983712	0.113985	0.208579	3.5716	7.75638	ASIC4;TPCN2
Voltage gated Potassium channels Homo sapiens R-HSA-1296072	0.115607	0.208579	8.46131	18.2558	KCNA2
HIV Transcription Elongation Homo sapiens R-HSA-167169	0.115607	0.208579	8.46131	18.2558	NELFCD
Tat-mediated elongation of the HIV-1 transcript Homo sapiens R-HSA-167246	0.115607	0.208579	8.46131	18.2558	NELFCD
Formation of HIV-1 elongation complex containing HIV-1 Tat Homo sapiens R-HSA-167200	0.115607	0.208579	8.46131	18.2558	NELFCD
Formation of HIV elongation complex in the absence of HIV Tat Homo sapiens R-HSA-167152	0.118133	0.208579	8.26412	17.6517	NELFCD
RNA Polymerase II Transcription Elongation Homo sapiens R-HSA-75955	0.118133	0.208579	8.26412	17.6517	NELFCD
Formation of RNA Pol II elongation complex Homo sapiens R-HSA-112382	0.118133	0.208579	8.26412	17.6517	NELFCD
Transmission across Chemical Synapses Homo sapiens R-HSA-112315	0.121449	0.212771	3.43349	7.2387	GRIA2;KCNJ10
Scavenging of heme from plasma Homo sapiens R-HSA-2168880	0.123164	0.214115	7.89603	16.5362	LRP1
HIV Infection Homo sapiens R-HSA-162906	0.131903	0.225594	3.26	6.60374	ELMO1;NELFCD
Chondroitin sulfate/dermatan sulfate metabolism Homo sapiens R-HSA-1793185	0.133141	0.225594	7.25	14.6185	CHST9
Metabolism of fat-soluble vitamins Homo sapiens R-HSA-6806667	0.135617	0.225594	7.10464	14.1945	LRP1
Nuclear Receptor transcription pathway Homo sapiens R-HSA-383280	0.135617	0.225594	7.10464	14.1945	NR4A1
Chromatin organization Homo sapiens R-HSA-4839726	0.135756	0.225594	3.20114	6.39235	HIST1H2BO;HIST1H2BC
Chromatin modifying enzymes Homo sapiens R-HSA-3247509	0.135756	0.225594	3.20114	6.39235	HIST1H2BO;HIST1H2BC
Cell Cycle, Mitotic Homo sapiens R-HSA-69278	0.144635	0.238209	2.35827	4.55981	HIST1H2BO;SPC24;HIST1H2BC
GABA receptor activation Homo sapiens R-HSA-977443	0.145455	0.238209	6.57705	12.6798	KCNJ10
Disease Homo sapiens R-HSA-1643685	0.151503	0.246329	2.01209	3.79712	NR4A1;ELMO1;NELFCD;RLBP1
PI Metabolism Homo sapiens R-HSA-1483255	0.157597	0.254407	6.01816	11.1198	MTMR2
TP53 Regulates Transcription of DNA Repair Genes Homo sapiens R-HSA-6796648	0.160005	0.256463	5.91756	10.8442	NELFCD
RNA Polymerase II Pre-transcription Events Homo sapiens R-HSA-674695	0.167189	0.26609	5.63492	10.0788	NELFCD
Semaphorin interactions Homo sapiens R-HSA-373755	0.174312	0.269826	5.37798	9.39482	PLXNB1
Integrin cell surface interactions Homo sapiens R-HSA-216083	0.174312	0.269826	5.37798	9.39482	COL16A1
Signaling by PTK6 Homo sapiens R-HSA-8848021	0.174312	0.269826	5.37798	9.39482	ELMO1
Transcription of the HIV genome Homo sapiens R-HSA-167172	0.174312	0.269826	5.37798	9.39482	NELFCD
Binding and Uptake of Ligands by Scavenger Receptors Homo sapiens R-HSA-2173782	0.190702	0.292763	4.86057	8.05418	LRP1
Metabolism of carbohydrates Homo sapiens R-HSA-71387	0.191918	0.292763	2.55364	4.21525	CHST9;ENO3
G alpha (12/13) signalling events Homo sapiens R-HSA-416482	0.193017	0.292763	4.79464	7.88709	PLXNB1
Diseases of signal transduction Homo sapiens R-HSA-5663202	0.198123	0.298506	2.4993	4.04603	NR4A1;RLBP1
Glucose metabolism Homo sapiens R-HSA-70326	0.202212	0.300657	4.54785	7.26946	ENO3
RIG-I/MDA5 mediated induction of IFN-alpha/beta pathways Homo sapiens R-HSA-168928	0.202212	0.300657	4.54785	7.26946	NLRC5
Regulation of HSF1-mediated heat shock response Homo sapiens R-HSA-3371453	0.204495	0.301423	4.49005	7.12667	SERPINH1
Signaling by Wnt Homo sapiens R-HSA-195721	0.205394	0.301423	2.43872	3.86007	HIST1H2BO;HIST1H2BC
PI3K/AKT Signaling in Cancer Homo sapiens R-HSA-2219528	0.218057	0.316406	4.17185	6.35372	NR4A1
Cell Cycle Homo sapiens R-HSA-1640170	0.218404	0.316406	1.91237	2.9095	HIST1H2BO;SPC24;HIST1H2BC
Metabolism of nucleotides Homo sapiens R-HSA-15869	0.220295	0.317113	4.12313	6.23742	ADA
MAPK6/MAPK4 signaling Homo sapiens R-HSA-5687128	0.231392	0.330978	3.8956	5.70178	ETV4
Cellular response to heat stress Homo sapiens R-HSA-3371556	0.240157	0.341356	3.73083	5.32188	SERPINH1
Regulation of actin dynamics for phagocytic cup formation Homo sapiens R-HSA-2029482	0.242333	0.342296	3.69178	5.23288	ELMO1
Resolution of Sister Chromatid Cohesion Homo sapiens R-HSA-2500257	0.246667	0.346253	3.61607	5.06148	SPC24
Infectious disease Homo sapiens R-HSA-5663205	0.261174	0.36277	2.05959	2.76514	ELMO1;NELFCD
Degradation of the extracellular matrix Homo sapiens R-HSA-1474228	0.261644	0.36277	3.37381	4.52351	COL16A1
Mitotic Prometaphase Homo sapiens R-HSA-68877	0.263759	0.363473	3.34181	4.4537	SPC24
RHO GTPases Activate Formins Homo sapiens R-HSA-5663220	0.278402	0.381326	3.13369	4.00702	SPC24
Fcgamma receptor (FCGR) dependent phagocytosis Homo sapiens R-HSA-2029480	0.290725	0.384118	2.97479	3.67499	ELMO1
Glycosaminoglycan metabolism Homo sapiens R-HSA-1630316	0.292759	0.384118	2.94985	3.62362	CHST9
PI-3K cascade:FGFR1 Homo sapiens R-HSA-5654689	0.294787	0.384118	2.92532	3.57329	NR4A1
PI-3K cascade:FGFR3 Homo sapiens R-HSA-5654710	0.294787	0.384118	2.92532	3.57329	NR4A1
PI3K events in ERBB4 signaling Homo sapiens R-HSA-1250342	0.294787	0.384118	2.92532	3.57329	NR4A1
PIP3 activates AKT signaling Homo sapiens R-HSA-1257604	0.294787	0.384118	2.92532	3.57329	NR4A1
PI-3K cascade:FGFR4 Homo sapiens R-HSA-5654720	0.294787	0.384118	2.92532	3.57329	NR4A1
PI-3K cascade:FGFR2 Homo sapiens R-HSA-5654695	0.294787	0.384118	2.92532	3.57329	NR4A1
RNA Polymerase II Transcription Homo sapiens R-HSA-73857	0.298825	0.384118	2.87747	3.47568	NELFCD
Metabolism Homo sapiens R-HSA-1430728	0.29941	0.384118	1.32871	1.60235	ITPKB;CHST9;MTMR2;ISYNA1;LRP1;ENO3;ADA
GAB1 signalosome Homo sapiens R-HSA-180292	0.300836	0.384118	2.85412	3.42834	NR4A1
PI3K/AKT activation Homo sapiens R-HSA-198203	0.300836	0.384118	2.85412	3.42834	NR4A1
Late Phase of HIV Life Cycle Homo sapiens R-HSA-162599	0.306835	0.389576	2.78628	3.29184	NELFCD
Host Interactions of HIV factors Homo sapiens R-HSA-162909	0.308823	0.38991	2.76437	3.2481	ELMO1
HIV Life Cycle Homo sapiens R-HSA-162587	0.332249	0.417157	2.52589	2.78321	NELFCD
Metabolism of vitamins and cofactors Homo sapiens R-HSA-196854	0.345552	0.431463	2.40476	2.55533	LRP1
Phospholipid metabolism Homo sapiens R-HSA-1483257	0.369571	0.456154	2.20792	2.19779	MTMR2
Role of LAT2/NTAL/LAB on calcium mobilization Homo sapiens R-HSA-2730905	0.371382	0.456154	2.1941	2.17331	NR4A1
Separation of Sister Chromatids Homo sapiens R-HSA-2467813	0.371382	0.456154	2.1941	2.17331	SPC24
Developmental Biology Homo sapiens R-HSA-1266738	0.389361	0.474628	1.35944	1.28229	HIST1H2BO;PLXNB1;HIST1H2BC
Mitotic Anaphase Homo sapiens R-HSA-68882	0.390972	0.474628	2.05264	1.92767	SPC24
Mitotic Metaphase and Anaphase Homo sapiens R-HSA-2555396	0.392723	0.474628	2.04067	1.90731	SPC24
Innate Immune System Homo sapiens R-HSA-168249	0.405668	0.487665	1.32248	1.19317	NR4A1;ELMO1;NLRC5
Downstream signaling events of B Cell Receptor (BCR) Homo sapiens R-HSA-1168372	0.423406	0.506295	1.84667	1.58707	NR4A1
Signaling by the B Cell Receptor (BCR) Homo sapiens R-HSA-983705	0.487723	0.580133	1.51716	1.08934	NR4A1
Transmembrane transport of small molecules Homo sapiens R-HSA-382551	0.508099	0.601206	1.18864	0.804801	ASIC4;TPCN2
MAPK family signaling cascades Homo sapiens R-HSA-5683057	0.557959	0.656764	1.24054	0.723816	ETV4
VEGFA-VEGFR2 Pathway Homo sapiens R-HSA-4420097	0.601749	0.689737	1.09852	0.557956	ELMO1
Signaling by SCF-KIT Homo sapiens R-HSA-1433557	0.607484	0.689737	1.08129	0.53895	NR4A1
Signaling by VEGF Homo sapiens R-HSA-194138	0.610885	0.689737	1.07121	0.527942	ELMO1
Downstream signaling of activated FGFR2 Homo sapiens R-HSA-5654696	0.612013	0.689737	1.06789	0.524336	NR4A1
Downstream signaling of activated FGFR4 Homo sapiens R-HSA-5654716	0.612013	0.689737	1.06789	0.524336	NR4A1
Downstream signaling of activated FGFR3 Homo sapiens R-HSA-5654708	0.612013	0.689737	1.06789	0.524336	NR4A1
Signaling by ERBB4 Homo sapiens R-HSA-1236394	0.613137	0.689737	1.06459	0.520762	NR4A1
Signaling by FGFR4 Homo sapiens R-HSA-5654743	0.615376	0.689737	1.05805	0.513706	NR4A1
Downstream signaling of activated FGFR1 Homo sapiens R-HSA-5654687	0.615376	0.689737	1.05805	0.513706	NR4A1
Signaling by FGFR3 Homo sapiens R-HSA-5654741	0.616491	0.689737	1.05481	0.510224	NR4A1
Signaling by FGFR1 Homo sapiens R-HSA-5654736	0.619816	0.690041	1.0452	0.499955	NR4A1
Downstream signal transduction Homo sapiens R-HSA-186763	0.625295	0.692728	1.02957	0.483416	NR4A1
DAP12 signaling Homo sapiens R-HSA-2424491	0.628545	0.692932	1.02041	0.473825	NR4A1
Transcriptional Regulation by TP53 Homo sapiens R-HSA-3700989	0.632835	0.694275	1.00844	0.461407	NELFCD
Signaling by EGFR Homo sapiens R-HSA-177929	0.640226	0.69541	0.988146	0.440648	NR4A1
DAP12 interactions Homo sapiens R-HSA-2172127	0.644384	0.69541	0.976905	0.429312	NR4A1
Signaling by FGFR2 Homo sapiens R-HSA-5654738	0.646445	0.69541	0.971379	0.423781	NR4A1
Signaling by PDGF Homo sapiens R-HSA-186797	0.649515	0.69541	0.963203	0.415651	NR4A1
Signaling by FGFR Homo sapiens R-HSA-190236	0.651546	0.69541	0.957828	0.41034	NR4A1
Immune System Homo sapiens R-HSA-168256	0.652332	0.69541	0.899987	0.384476	NR4A1;ELMO1;NLRC5;IL12A
NGF signalling via TRKA from the plasma membrane Homo sapiens R-HSA-187037	0.659559	0.699814	0.936902	0.389923	NR4A1
Signaling by Interleukins Homo sapiens R-HSA-449147	0.676931	0.71121	0.892948	0.348416	IL12A
Generic Transcription Pathway Homo sapiens R-HSA-212436	0.679048	0.71121	0.858945	0.332466	NR4A1;NELFCD
Fc epsilon receptor (FCERI) signaling Homo sapiens R-HSA-2454202	0.67974	0.71121	0.886013	0.34204	NR4A1
Gene Expression Homo sapiens R-HSA-74160	0.693728	0.7225	0.849625	0.310687	NR4A1;HIST1H2BO;NELFCD;HIST1H2BC
Signalling by NGF Homo sapiens R-HSA-166520	0.727191	0.753877	0.775294	0.246982	NR4A1
Vesicle-mediated transport Homo sapiens R-HSA-5653656	0.758708	0.782959	0.707448	0.195354	LRP1
Axon guidance Homo sapiens R-HSA-422475	0.774421	0.795542	0.674993	0.172555	PLXNB1
Metabolism of proteins Homo sapiens R-HSA-392499	0.818251	0.836763	0.640129	0.128401	HIST1H2BO;HIST1H2BC
Cytokine Signaling in Immune system Homo sapiens R-HSA-1280215	0.83429	0.849323	0.557466	0.100998	IL12A
Metabolism of lipids and lipoproteins Homo sapiens R-HSA-556833	0.85229	0.863756	0.523366	0.0836487	MTMR2
Adaptive Immune System Homo sapiens R-HSA-1280218	0.891098	0.899054	0.450113	0.0518984	NR4A1
GPCR downstream signaling Homo sapiens R-HSA-388396	0.943688	0.947882	0.344796	0.0199843	PLXNB1
Signaling by GPCR Homo sapiens R-HSA-372790	0.977962	0.977962	0.257781	0.00574443	PLXNB1
