# Supplementary material for: Defining super-enhancers by highly ranked histone H4 multi-acetylation levels identifies transcription factors associated with glioblastoma stem-like properties
Source: BMC Genomics. 2023 Sep 27;24:574. doi: 10.1186/s12864-023-09659-w (PMC10523799; doi:10.1186/s12864-023-09659-w)
Supplement: Supplementary file 2 — Additional file 2: Table S1. Pairwise interactions among ChIP-seq peaks across three cell lines (Excel). Table S2. H4K5acK8ac- and H3K27ac-preferred promoters and enhancers that were differentially expressed upon JQ1 treatment in 0316-GSC cells (Excel). Table S3. Gene set enrichment analysis of genes differentially expressed between JQ1 and DMSO (vehicle control) treatment in three cell lines (Excel). Table S4. Cellular and molecular categorization of genes with H4K5acK8ac- or H3K27ac-preferred promoters or SEs in 0316-GSC cells (Excel). Table S5. Genes associated with H4K5acK8ac- and H3K27ac-preferred SEs across the three cell lines (Excel). Table S6. List of all primers and gRNAs used in this study (Excel). [file 12864_2023_9659_MOESM2_ESM.zip › Das_et_al_Supplementary_Tables/Table S6.xls]

## Sheet: Primers & gRNAs
List of primers used for RT-PCR
Gene	Forward	Reverse
ZNF883	GCCCGACCGTGCTCTTTATT	TCTTCCAATGCCACGGGTTC
RFX4	CACGGTGGTGAACATTGTCG	TGAGTTAAGCTGTCAGGTAATGC
KLF11	GCATGACAGCGAAAGGTCTAC	GGGGTCTTATCCGCAACAGG
ZNF835	GAGCAGGAGAAATCTAGAGCTG	AATGGTGGAGATGGGTAGGTG
NOTCH1	CCTTTGTGCTTCTGTTCTTCG	CTCATTCTGGTTGTCGTCCAT
NESTIN	CTGGCGGTGGCTCCAA	GGTACGGGCCTGGAGGAAT
SOX2	AAGAAAGGGAGAGAAGTTTGAGCC	GGCTCCGCGAGGAAAATC
c-MYC	GCTGCTTAGACGCTGGATTT	CACCGAGTCGTAGTCGAGGT
MYCN	CACAGTGACCACGTCGATTT	CACAAGGCCCTCAGTACCTC
NFIC	GCTGGACACGACCGACTTC	CCGGGACACTTGGATGAGC
HOXA7	TCGTATTATGTGAACGCGCTT	CAAGAAGTCGGCTCGGCATT
HOXA9	TACGTGGACTCGTTCCTGCT	CGTCGCCTTGGACTGGAAG
SKAP2	AGCAATCCACTAACAAGCAGTC	AGTGCTCTTATCCCCTGAGGT
BCL2	GGTGGGGTCATGTGTGTGG	CGGTTCAGGTACTCAGTCATCC
VPS4B	TGAGAAACGGCTACCACATC	CCTCGAAAGAGTCCCGTATTG
ZCCHC2	TCAGGACGGACTTACCGTG	ACTCCCAGTATTTGTCAGCTCT
ZBTB7B	GTCCCCAGAGCTACGAACC	AGCTTAGGTAGGCCATCAGGT
EFNA4	TGGAGAAACGCTGGGATAAC	TGGCCTCCAACCTTCTTATTT
FLAD1	AGGTTTGCCGAGTCTCAGTTG	AGGGCACCAATGATAGCTTCT
Sequences of guide oligos used to delete super-enhancers (H4K5acK8ac-preferred SE and H3K27ac-preferred SE) and enhancers (H4K5acK8ac-preferred enhancer)
Name	Guide Sequence
MYCN SE Guide 1	GGCTACCCTGGAATTGGGTAGGG
MYCN SE Guide 2	TATTGTGCAGAACATAACGTAGG
NFIC SE Guide 1	ACAACGGAACTTGAACCCAGAGG
NFIC SE Guide 2	TGGAGGATCAGGGTCCGTACTGG
HOXA7 SE Guide1	GCGTGAAAGCACTGGGATGCGGG
HOXA7 SE Guide 2	GAGGGAAATAGGAGCCCCACCGG
BCL2 SE Guide 1	TCAGGTCATATGAGGGTAGGGGG
BCL2 SE Guide 2	TGATTTTGTTTTGTTTCGAGAGG
ZBTB7B SE Guide 1	GCCCCCAGACCCACTCACGCAGG
ZBTB7B SE Guide 2	GTACCCAAAGGCTGGTGCCAGGG
List of primers used for genomic PCR
Name	Forward	Reverse
MYCN SE	CAAGGGAGTGACAGAGTAACAA	TACCGCCTACATGGTACAAAC
NFIC SE	CCAGGCTCTGCTGGAATAAT	CGGTGGCTCACACGTATAAT
HOXA7 SE	GCTGCCCTATGGCTACTTC	CAATGTAAGTGTCGCCCAATAAA
BCL2 SE	CCCATGTGATGGACACCTTT	CAGAGCCAGTGGTCTAGTATCT
ZBTB7B SE	CCAATTCACATCCCTCCTCTTAC	CCTCCTCCAAGGGTAGAACTAT
