# Supplementary material for: Defining super-enhancers by highly ranked histone H4 multi-acetylation levels identifies transcription factors associated with glioblastoma stem-like properties
Source: BMC Genomics. 2023 Sep 27;24:574. doi: 10.1186/s12864-023-09659-w (PMC10523799; doi:10.1186/s12864-023-09659-w)
Supplement: Supplementary file 2 — Additional file 2: Table S1. Pairwise interactions among ChIP-seq peaks across three cell lines (Excel). Table S2. H4K5acK8ac- and H3K27ac-preferred promoters and enhancers that were differentially expressed upon JQ1 treatment in 0316-GSC cells (Excel). Table S3. Gene set enrichment analysis of genes differentially expressed between JQ1 and DMSO (vehicle control) treatment in three cell lines (Excel). Table S4. Cellular and molecular categorization of genes with H4K5acK8ac- or H3K27ac-preferred promoters or SEs in 0316-GSC cells (Excel). Table S5. Genes associated with H4K5acK8ac- and H3K27ac-preferred SEs across the three cell lines (Excel). Table S6. List of all primers and gRNAs used in this study (Excel). [file 12864_2023_9659_MOESM2_ESM.zip › Das_et_al_Supplementary_Tables/Table S3.xls]

## Sheet: GSEA_0316-GSC_JQ1_vs_DMSO
NAME	GS<br> follow link to MSigDB	GS DETAILS	SIZE	ES	NES	NOM P-val	FDR q-val	FWER P-val	RANK AT MAX	LEADING EDGE
REACTOME_UNWINDING_OF_DNA	REACTOME_UNWINDING_OF_DNA	Details ...	11	-0.829454	-1.90288	0	0.0717066	0.094	2820	tags=91%, list=15%, signal=107%
PID_RAS_PATHWAY	PID_RAS_PATHWAY	Details ...	27	-0.691082	-1.89789	0	0.0400586	0.106	2853	tags=41%, list=15%, signal=48%
REACTOME_G2_M_CHECKPOINTS	REACTOME_G2_M_CHECKPOINTS	Details ...	41	-0.630573	-1.89572	0	0.0276228	0.11	5359	tags=66%, list=29%, signal=92%
REACTOME_DNA_STRAND_ELONGATION	REACTOME_DNA_STRAND_ELONGATION	Details ...	30	-0.662175	-1.8911	0	0.0224492	0.12	5023	tags=83%, list=27%, signal=114%
HALLMARK_INTERFERON_ALPHA_RESPONSE	HALLMARK_INTERFERON_ALPHA_RESPONSE	Details ...	80	-0.572362	-1.87839	0	0.0232099	0.15	2898	tags=41%, list=16%, signal=49%
REACTOME_ACTIVATION_OF_THE_PRE_REPLICATIVE_COMPLEX	REACTOME_ACTIVATION_OF_THE_PRE_REPLICATIVE_COMPLEX	Details ...	29	-0.675358	-1.87796	0	0.0193416	0.15	5023	tags=79%, list=27%, signal=109%
REACTOME_POTASSIUM_CHANNELS	REACTOME_POTASSIUM_CHANNELS	Details ...	56	-0.593942	-1.8728	0	0.0187371	0.168	4081	tags=52%, list=22%, signal=66%
REACTOME_ACTIVATION_OF_ATR_IN_RESPONSE_TO_REPLICATION_STRESS	REACTOME_ACTIVATION_OF_ATR_IN_RESPONSE_TO_REPLICATION_STRESS	Details ...	35	-0.642783	-1.85681	0	0.0212238	0.212	5359	tags=71%, list=29%, signal=100%
REACTOME_G1_S_SPECIFIC_TRANSCRIPTION	REACTOME_G1_S_SPECIFIC_TRANSCRIPTION	Details ...	17	-0.739337	-1.82856	0	0.0326638	0.336	4554	tags=88%, list=25%, signal=117%
KEGG_DNA_REPLICATION	KEGG_DNA_REPLICATION	Details ...	34	-0.620693	-1.81974	0.00265957	0.0321562	0.362	5023	tags=74%, list=27%, signal=101%
REACTOME_E2F_MEDIATED_REGULATION_OF_DNA_REPLICATION	REACTOME_E2F_MEDIATED_REGULATION_OF_DNA_REPLICATION	Details ...	33	-0.635722	-1.81108	0.00268817	0.0342517	0.406	4749	tags=64%, list=26%, signal=85%
HALLMARK_E2F_TARGETS	HALLMARK_E2F_TARGETS	Details ...	197	-0.495486	-1.77861	0	0.0551279	0.62	5434	tags=50%, list=29%, signal=70%
REACTOME_CHROMOSOME_MAINTENANCE	REACTOME_CHROMOSOME_MAINTENANCE	Details ...	111	-0.505573	-1.77495	0	0.0538682	0.64	5959	tags=63%, list=32%, signal=92%
PID_FANCONI_PATHWAY	PID_FANCONI_PATHWAY	Details ...	46	-0.58268	-1.73024	0.00252525	0.0995956	0.872	5848	tags=63%, list=32%, signal=92%
REACTOME_G_ALPHA_Q_SIGNALLING_EVENTS	REACTOME_G_ALPHA_Q_SIGNALLING_EVENTS	Details ...	79	-0.511606	-1.69869	0	0.141524	0.956	2890	tags=35%, list=16%, signal=42%
REACTOME_CGMP_EFFECTS	REACTOME_CGMP_EFFECTS	Details ...	10	-0.754057	-1.68221	0.00911854	0.165944	0.988	4206	tags=80%, list=23%, signal=103%
REACTOME_TELOMERE_MAINTENANCE	REACTOME_TELOMERE_MAINTENANCE	Details ...	73	-0.514588	-1.68067	0	0.159614	0.99	4292	tags=51%, list=23%, signal=66%
REACTOME_NITRIC_OXIDE_STIMULATES_GUANYLATE_CYCLASE	REACTOME_NITRIC_OXIDE_STIMULATES_GUANYLATE_CYCLASE	Details ...	11	-0.747337	-1.67432	0.00958466	0.16473	0.992	4206	tags=73%, list=23%, signal=94%
REACTOME_EXTENSION_OF_TELOMERES	REACTOME_EXTENSION_OF_TELOMERES	Details ...	27	-0.607103	-1.66331	0.0113314	0.178965	0.998	5359	tags=70%, list=29%, signal=99%
REACTOME_MEIOTIC_RECOMBINATION	REACTOME_MEIOTIC_RECOMBINATION	Details ...	75	-0.511217	-1.65857	0	0.180661	1	4699	tags=59%, list=25%, signal=78%
REACTOME_VOLTAGE_GATED_POTASSIUM_CHANNELS	REACTOME_VOLTAGE_GATED_POTASSIUM_CHANNELS	Details ...	24	-0.620997	-1.64655	0.00847458	0.19838	1	4040	tags=58%, list=22%, signal=75%
REACTOME_DEPOSITION_OF_NEW_CENPA_CONTAINING_NUCLEOSOMES_AT_THE_CENTROMERE	REACTOME_DEPOSITION_OF_NEW_CENPA_CONTAINING_NUCLEOSOMES_AT_THE_CENTROMERE	Details ...	62	-0.519069	-1.63594	0.007109	0.215619	1	5942	tags=69%, list=32%, signal=102%
REACTOME_G0_AND_EARLY_G1	REACTOME_G0_AND_EARLY_G1	Details ...	23	-0.627863	-1.63273	0.00557103	0.214405	1	5657	tags=61%, list=31%, signal=88%
REACTOME_NA_CL_DEPENDENT_NEUROTRANSMITTER_TRANSPORTERS	REACTOME_NA_CL_DEPENDENT_NEUROTRANSMITTER_TRANSPORTERS	Details ...	5	-0.888803	-1.63166	0	0.207647	1	2018	tags=80%, list=11%, signal=90%
REACTOME_DNA_REPLICATION	REACTOME_DNA_REPLICATION	Details ...	182	-0.449638	-1.63119	0	0.200284	1	5395	tags=43%, list=29%, signal=60%
BIOCARTA_MCM_PATHWAY	BIOCARTA_MCM_PATHWAY	Details ...	18	-0.623228	-1.62355	0.00914634	0.210669	1	4026	tags=67%, list=22%, signal=85%
REACTOME_CLASS_A1_RHODOPSIN_LIKE_RECEPTORS	REACTOME_CLASS_A1_RHODOPSIN_LIKE_RECEPTORS	Details ...	68	-0.502939	-1.62096	0.00484261	0.208864	1	2964	tags=47%, list=16%, signal=56%
REACTOME_GPCR_LIGAND_BINDING	REACTOME_GPCR_LIGAND_BINDING	Details ...	123	-0.469574	-1.61294	0.00451467	0.221413	1	2964	tags=36%, list=16%, signal=42%
HALLMARK_INTERFERON_GAMMA_RESPONSE	HALLMARK_INTERFERON_GAMMA_RESPONSE	Details ...	139	-0.465743	-1.61011	0	0.220342	1	3958	tags=38%, list=21%, signal=48%
REACTOME_LAGGING_STRAND_SYNTHESIS	REACTOME_LAGGING_STRAND_SYNTHESIS	Details ...	19	-0.624457	-1.60532	0.0233236	0.225415	1	5359	tags=84%, list=29%, signal=118%
REACTOME_M_G1_TRANSITION	REACTOME_M_G1_TRANSITION	Details ...	76	-0.487076	-1.60214	0.00478469	0.225622	1	5395	tags=45%, list=29%, signal=63%
REACTOME_MEIOSIS	REACTOME_MEIOSIS	Details ...	97	-0.47096	-1.59884	0.00234192	0.226398	1	5959	tags=62%, list=32%, signal=91%
REACTOME_RNA_POL_I_PROMOTER_OPENING	REACTOME_RNA_POL_I_PROMOTER_OPENING	Details ...	57	-0.500725	-1.57863	0.0102564	0.270553	1	4683	tags=60%, list=25%, signal=80%
REACTOME_FANCONI_ANEMIA_PATHWAY	REACTOME_FANCONI_ANEMIA_PATHWAY	Details ...	20	-0.604558	-1.57669	0.00874636	0.267956	1	5848	tags=75%, list=32%, signal=109%
PID_ATR_PATHWAY	PID_ATR_PATHWAY	Details ...	38	-0.531275	-1.57414	0.0207254	0.266979	1	5180	tags=55%, list=28%, signal=77%
REACTOME_CLASS_C_3_METABOTROPIC_GLUTAMATE_PHEROMONE_RECEPTORS	REACTOME_CLASS_C_3_METABOTROPIC_GLUTAMATE_PHEROMONE_RECEPTORS	Details ...	6	-0.829761	-1.56875	0.00671141	0.275513	1	994	tags=33%, list=5%, signal=35%
REACTOME_PEPTIDE_LIGAND_BINDING_RECEPTORS	REACTOME_PEPTIDE_LIGAND_BINDING_RECEPTORS	Details ...	36	-0.535337	-1.56667	0.0200501	0.273748	1	1769	tags=39%, list=10%, signal=43%
REACTOME_SYNTHESIS_OF_DNA	REACTOME_SYNTHESIS_OF_DNA	Details ...	88	-0.465117	-1.56475	0.00473934	0.272471	1	5395	tags=47%, list=29%, signal=65%
REACTOME_AMINE_COMPOUND_SLC_TRANSPORTERS	REACTOME_AMINE_COMPOUND_SLC_TRANSPORTERS	Details ...	8	-0.752509	-1.56249	0.0252366	0.272313	1	2018	tags=50%, list=11%, signal=56%
REACTOME_MITOTIC_M_M_G1_PHASES	REACTOME_MITOTIC_M_M_G1_PHASES	Details ...	163	-0.436102	-1.55954	0	0.272608	1	5395	tags=40%, list=29%, signal=56%
KEGG_HOMOLOGOUS_RECOMBINATION	KEGG_HOMOLOGOUS_RECOMBINATION	Details ...	27	-0.572703	-1.54953	0.0207101	0.292644	1	3486	tags=44%, list=19%, signal=55%
REACTOME_G1_S_TRANSITION	REACTOME_G1_S_TRANSITION	Details ...	105	-0.451666	-1.54642	0.00453515	0.294355	1	5401	tags=43%, list=29%, signal=60%
REACTOME_PRE_NOTCH_PROCESSING_IN_GOLGI	REACTOME_PRE_NOTCH_PROCESSING_IN_GOLGI	Details ...	15	-0.623202	-1.5406	0.0280374	0.304562	1	1204	tags=20%, list=6%, signal=21%
REACTOME_TERMINATION_OF_O_GLYCAN_BIOSYNTHESIS	REACTOME_TERMINATION_OF_O_GLYCAN_BIOSYNTHESIS	Details ...	7	-0.761417	-1.53748	0.0313589	0.30694	1	2357	tags=43%, list=13%, signal=49%
REACTOME_S_PHASE	REACTOME_S_PHASE	Details ...	104	-0.451253	-1.53653	0.00678733	0.303313	1	5401	tags=45%, list=29%, signal=63%
REACTOME_NEURONAL_SYSTEM	REACTOME_NEURONAL_SYSTEM	Details ...	172	-0.423403	-1.5343	0.0021645	0.302751	1	4178	tags=35%, list=23%, signal=45%
REACTOME_TRAFFICKING_OF_AMPA_RECEPTORS	REACTOME_TRAFFICKING_OF_AMPA_RECEPTORS	Details ...	22	-0.576073	-1.5307	0.0391061	0.305359	1	2092	tags=41%, list=11%, signal=46%
KEGG_HISTIDINE_METABOLISM	KEGG_HISTIDINE_METABOLISM	Details ...	21	-0.570918	-1.5299	0.0412088	0.301362	1	2417	tags=33%, list=13%, signal=38%
KEGG_SYSTEMIC_LUPUS_ERYTHEMATOSUS	KEGG_SYSTEMIC_LUPUS_ERYTHEMATOSUS	Details ...	82	-0.456983	-1.52514	0.0120773	0.308034	1	4683	tags=51%, list=25%, signal=68%
REACTOME_ASSOCIATION_OF_LICENSING_FACTORS_WITH_THE_PRE_REPLICATIVE_COMPLEX	REACTOME_ASSOCIATION_OF_LICENSING_FACTORS_WITH_THE_PRE_REPLICATIVE_COMPLEX	Details ...	13	-0.654668	-1.5237	0.0334347	0.305986	1	2338	tags=46%, list=13%, signal=53%
KEGG_CYTOKINE_CYTOKINE_RECEPTOR_INTERACTION	KEGG_CYTOKINE_CYTOKINE_RECEPTOR_INTERACTION	Details ...	89	-0.448608	-1.52312	0.0136364	0.301689	1	3185	tags=37%, list=17%, signal=45%
REACTOME_CDC6_ASSOCIATION_WITH_THE_ORC_ORIGIN_COMPLEX	REACTOME_CDC6_ASSOCIATION_WITH_THE_ORC_ORIGIN_COMPLEX	Details ...	11	-0.670016	-1.52158	0.0368098	0.299864	1	4749	tags=73%, list=26%, signal=98%
REACTOME_POL_SWITCHING	REACTOME_POL_SWITCHING	Details ...	13	-0.649471	-1.5157	0.03003	0.310558	1	4862	tags=85%, list=26%, signal=115%
REACTOME_PACKAGING_OF_TELOMERE_ENDS	REACTOME_PACKAGING_OF_TELOMERE_ENDS	Details ...	46	-0.497089	-1.50672	0.0336788	0.330346	1	4292	tags=50%, list=23%, signal=65%
REACTOME_GASTRIN_CREB_SIGNALLING_PATHWAY_VIA_PKC_AND_MAPK	REACTOME_GASTRIN_CREB_SIGNALLING_PATHWAY_VIA_PKC_AND_MAPK	Details ...	99	-0.448144	-1.50489	0.0114416	0.329602	1	2890	tags=29%, list=16%, signal=35%
REACTOME_MEIOTIC_SYNAPSIS	REACTOME_MEIOTIC_SYNAPSIS	Details ...	63	-0.468158	-1.49968	0.0175	0.338572	1	4292	tags=44%, list=23%, signal=58%
REACTOME_CELL_CYCLE	REACTOME_CELL_CYCLE	Details ...	386	-0.394784	-1.49187	0	0.356108	1	5401	tags=39%, list=29%, signal=54%
KEGG_VASCULAR_SMOOTH_MUSCLE_CONTRACTION	KEGG_VASCULAR_SMOOTH_MUSCLE_CONTRACTION	Details ...	76	-0.456658	-1.48834	0.00977995	0.360235	1	2059	tags=22%, list=11%, signal=25%
REACTOME_MITOTIC_G1_G1_S_PHASES	REACTOME_MITOTIC_G1_G1_S_PHASES	Details ...	129	-0.42719	-1.48766	0.00449438	0.356215	1	4749	tags=36%, list=26%, signal=48%
BIOCARTA_ATRBRCA_PATHWAY	BIOCARTA_ATRBRCA_PATHWAY	Details ...	21	-0.574219	-1.48713	0.0241935	0.351568	1	5848	tags=57%, list=32%, signal=83%
PID_BARD1_PATHWAY	PID_BARD1_PATHWAY	Details ...	29	-0.535809	-1.48704	0.0335196	0.345918	1	5956	tags=66%, list=32%, signal=96%
REACTOME_REGULATION_OF_GLUCOKINASE_BY_GLUCOKINASE_REGULATORY_PROTEIN	REACTOME_REGULATION_OF_GLUCOKINASE_BY_GLUCOKINASE_REGULATORY_PROTEIN	Details ...	26	-0.534132	-1.48274	0.0273224	0.353495	1	7550	tags=77%, list=41%, signal=130%
HALLMARK_MYC_TARGETS_V2	HALLMARK_MYC_TARGETS_V2	Details ...	58	-0.483121	-1.48269	0.019802	0.347994	1	4579	tags=29%, list=25%, signal=39%
BIOCARTA_COMP_PATHWAY	BIOCARTA_COMP_PATHWAY	Details ...	5	-0.811459	-1.47559	0.0422535	0.364192	1	2558	tags=60%, list=14%, signal=70%
REACTOME_RAP1_SIGNALLING	REACTOME_RAP1_SIGNALLING	Details ...	14	-0.611412	-1.47463	0.0564972	0.361723	1	1091	tags=29%, list=6%, signal=30%
REACTOME_EFFECTS_OF_PIP2_HYDROLYSIS	REACTOME_EFFECTS_OF_PIP2_HYDROLYSIS	Details ...	19	-0.567443	-1.47161	0.0437318	0.365105	1	2890	tags=42%, list=16%, signal=50%
REACTOME_GPCR_DOWNSTREAM_SIGNALING	REACTOME_GPCR_DOWNSTREAM_SIGNALING	Details ...	202	-0.401279	-1.46836	0.00214133	0.369017	1	3367	tags=32%, list=18%, signal=39%
REACTOME_CYTOSOLIC_SULFONATION_OF_SMALL_MOLECULES	REACTOME_CYTOSOLIC_SULFONATION_OF_SMALL_MOLECULES	Details ...	5	-0.785545	-1.46785	0.0675241	0.365035	1	2155	tags=60%, list=12%, signal=68%
REACTOME_TRAFFICKING_OF_GLUR2_CONTAINING_AMPA_RECEPTORS	REACTOME_TRAFFICKING_OF_GLUR2_CONTAINING_AMPA_RECEPTORS	Details ...	13	-0.622846	-1.46022	0.0693642	0.383312	1	2092	tags=46%, list=11%, signal=52%
KEGG_DRUG_METABOLISM_CYTOCHROME_P450	KEGG_DRUG_METABOLISM_CYTOCHROME_P450	Details ...	20	-0.55999	-1.45728	0.0576369	0.387222	1	2417	tags=35%, list=13%, signal=40%
REACTOME_DOUBLE_STRAND_BREAK_REPAIR	REACTOME_DOUBLE_STRAND_BREAK_REPAIR	Details ...	22	-0.556684	-1.4504	0.0357143	0.40408	1	6857	tags=73%, list=37%, signal=115%
REACTOME_CHYLOMICRON_MEDIATED_LIPID_TRANSPORT	REACTOME_CHYLOMICRON_MEDIATED_LIPID_TRANSPORT	Details ...	9	-0.67024	-1.44775	0.0505051	0.406759	1	1405	tags=33%, list=8%, signal=36%
REACTOME_UNBLOCKING_OF_NMDA_RECEPTOR_GLUTAMATE_BINDING_AND_ACTIVATION	REACTOME_UNBLOCKING_OF_NMDA_RECEPTOR_GLUTAMATE_BINDING_AND_ACTIVATION	Details ...	9	-0.680991	-1.44391	0.0702341	0.413865	1	3396	tags=67%, list=18%, signal=82%
KEGG_MISMATCH_REPAIR	KEGG_MISMATCH_REPAIR	Details ...	22	-0.540176	-1.44386	0.0670391	0.408402	1	5688	tags=64%, list=31%, signal=92%
KEGG_ARACHIDONIC_ACID_METABOLISM	KEGG_ARACHIDONIC_ACID_METABOLISM	Details ...	23	-0.527782	-1.44303	0.0580111	0.40567	1	2650	tags=39%, list=14%, signal=46%
KEGG_SULFUR_METABOLISM	KEGG_SULFUR_METABOLISM	Details ...	8	-0.687758	-1.44041	0.0761589	0.408372	1	2155	tags=38%, list=12%, signal=42%
REACTOME_AMYLOIDS	REACTOME_AMYLOIDS	Details ...	64	-0.447637	-1.42888	0.0364078	0.44148	1	4683	tags=55%, list=25%, signal=73%
REACTOME_CELL_CYCLE_MITOTIC	REACTOME_CELL_CYCLE_MITOTIC	Details ...	303	-0.383621	-1.42869	0	0.43651	1	5401	tags=37%, list=29%, signal=52%
KEGG_BASE_EXCISION_REPAIR	KEGG_BASE_EXCISION_REPAIR	Details ...	33	-0.481862	-1.42501	0.0539084	0.443417	1	4715	tags=45%, list=25%, signal=61%
KEGG_PHENYLALANINE_METABOLISM	KEGG_PHENYLALANINE_METABOLISM	Details ...	12	-0.608314	-1.4243	0.084375	0.439911	1	2417	tags=33%, list=13%, signal=38%
REACTOME_REPAIR_SYNTHESIS_FOR_GAP_FILLING_BY_DNA_POL_IN_TC_NER	REACTOME_REPAIR_SYNTHESIS_FOR_GAP_FILLING_BY_DNA_POL_IN_TC_NER	Details ...	14	-0.59371	-1.42334	0.0890208	0.437808	1	5359	tags=79%, list=29%, signal=110%
KEGG_NOD_LIKE_RECEPTOR_SIGNALING_PATHWAY	KEGG_NOD_LIKE_RECEPTOR_SIGNALING_PATHWAY	Details ...	38	-0.471726	-1.41503	0.0360825	0.460171	1	3375	tags=34%, list=18%, signal=42%
REACTOME_RNA_POL_I_TRANSCRIPTION	REACTOME_RNA_POL_I_TRANSCRIPTION	Details ...	81	-0.429536	-1.41437	0.0401891	0.456957	1	5942	tags=56%, list=32%, signal=81%
REACTOME_PROCESSIVE_SYNTHESIS_ON_THE_LAGGING_STRAND	REACTOME_PROCESSIVE_SYNTHESIS_ON_THE_LAGGING_STRAND	Details ...	15	-0.597478	-1.40519	0.0798816	0.482879	1	5359	tags=80%, list=29%, signal=112%
REACTOME_PLATELET_HOMEOSTASIS	REACTOME_PLATELET_HOMEOSTASIS	Details ...	47	-0.458978	-1.38942	0.0580808	0.533792	1	3781	tags=32%, list=20%, signal=40%
REACTOME_HOMOLOGOUS_RECOMBINATION_REPAIR_OF_REPLICATION_INDEPENDENT_DOUBLE_STRAND_BREAKS	REACTOME_HOMOLOGOUS_RECOMBINATION_REPAIR_OF_REPLICATION_INDEPENDENT_DOUBLE_STRAND_BREAKS	Details ...	16	-0.562801	-1.38911	0.0962733	0.528921	1	6857	tags=75%, list=37%, signal=119%
REACTOME_ASSEMBLY_OF_THE_PRE_REPLICATIVE_COMPLEX	REACTOME_ASSEMBLY_OF_THE_PRE_REPLICATIVE_COMPLEX	Details ...	62	-0.44142	-1.3872	0.0476191	0.530044	1	2887	tags=24%, list=16%, signal=29%
REACTOME_CHEMOKINE_RECEPTORS_BIND_CHEMOKINES	REACTOME_CHEMOKINE_RECEPTORS_BIND_CHEMOKINES	Details ...	8	-0.676839	-1.38718	0.0891089	0.524084	1	2617	tags=50%, list=14%, signal=58%
KEGG_TASTE_TRANSDUCTION	KEGG_TASTE_TRANSDUCTION	Details ...	14	-0.585536	-1.38259	0.10241	0.53537	1	3468	tags=43%, list=19%, signal=53%
REACTOME_TRANSPORT_OF_INORGANIC_CATIONS_ANIONS_AND_AMINO_ACIDS_OLIGOPEPTIDES	REACTOME_TRANSPORT_OF_INORGANIC_CATIONS_ANIONS_AND_AMINO_ACIDS_OLIGOPEPTIDES	Details ...	51	-0.442722	-1.37877	0.0641026	0.544027	1	2825	tags=25%, list=15%, signal=30%
BIOCARTA_NO2IL12_PATHWAY	BIOCARTA_NO2IL12_PATHWAY	Details ...	6	-0.697628	-1.36528	0.110368	0.588643	1	3484	tags=33%, list=19%, signal=41%
REACTOME_NEUROTRANSMITTER_RECEPTOR_BINDING_AND_DOWNSTREAM_TRANSMISSION_IN_THE_POSTSYNAPTIC_CELL	REACTOME_NEUROTRANSMITTER_RECEPTOR_BINDING_AND_DOWNSTREAM_TRANSMISSION_IN_THE_POSTSYNAPTIC_CELL	Details ...	85	-0.406584	-1.365	0.0793269	0.583357	1	2092	tags=22%, list=11%, signal=25%
REACTOME_CELL_CYCLE_CHECKPOINTS	REACTOME_CELL_CYCLE_CHECKPOINTS	Details ...	110	-0.397418	-1.36433	0.0465116	0.579387	1	5401	tags=37%, list=29%, signal=52%
HALLMARK_G2M_CHECKPOINT	HALLMARK_G2M_CHECKPOINT	Details ...	198	-0.373236	-1.35457	0.0149254	0.611642	1	5174	tags=36%, list=28%, signal=49%
HALLMARK_KRAS_SIGNALING_DN	HALLMARK_KRAS_SIGNALING_DN	Details ...	93	-0.401983	-1.35372	0.044289	0.608333	1	2806	tags=29%, list=15%, signal=34%
REACTOME_REGULATION_OF_INSULIN_LIKE_GROWTH_FACTOR_IGF_ACTIVITY_BY_INSULIN_LIKE_GROWTH_FACTOR_BINDING_PROTEINS_IGFBPS	REACTOME_REGULATION_OF_INSULIN_LIKE_GROWTH_FACTOR_IGF_ACTIVITY_BY_INSULIN_LIKE_GROWTH_FACTOR_BINDING_PROTEINS_IGFBPS	Details ...	8	-0.644733	-1.34973	0.124224	0.618044	1	2684	tags=38%, list=14%, signal=44%
REACTOME_BIOLOGICAL_OXIDATIONS	REACTOME_BIOLOGICAL_OXIDATIONS	Details ...	53	-0.428921	-1.34958	0.0680101	0.612297	1	2155	tags=26%, list=12%, signal=30%
HALLMARK_INFLAMMATORY_RESPONSE	HALLMARK_INFLAMMATORY_RESPONSE	Details ...	106	-0.395936	-1.34778	0.0582751	0.613149	1	3332	tags=32%, list=18%, signal=39%
REACTOME_IKK_COMPLEX_RECRUITMENT_MEDIATED_BY_RIP1	REACTOME_IKK_COMPLEX_RECRUITMENT_MEDIATED_BY_RIP1	Details ...	8	-0.637542	-1.3474	0.126623	0.608415	1	4034	tags=50%, list=22%, signal=64%
REACTOME_E2F_ENABLED_INHIBITION_OF_PRE_REPLICATION_COMPLEX_FORMATION	REACTOME_E2F_ENABLED_INHIBITION_OF_PRE_REPLICATION_COMPLEX_FORMATION	Details ...	10	-0.602068	-1.34558	0.117302	0.609003	1	4749	tags=50%, list=26%, signal=67%
PID_ATM_PATHWAY	PID_ATM_PATHWAY		34	-0.461935	-1.34511	0.1075	0.604796	1	3749	tags=32%, list=20%, signal=40%
REACTOME_PLATELET_AGGREGATION_PLUG_FORMATION	REACTOME_PLATELET_AGGREGATION_PLUG_FORMATION		24	-0.492229	-1.34432	0.114441	0.60201	1	3031	tags=29%, list=16%, signal=35%
KEGG_TYROSINE_METABOLISM	KEGG_TYROSINE_METABOLISM		21	-0.518806	-1.34242	0.111413	0.603456	1	2417	tags=24%, list=13%, signal=27%
REACTOME_SLC_MEDIATED_TRANSMEMBRANE_TRANSPORT	REACTOME_SLC_MEDIATED_TRANSMEMBRANE_TRANSPORT		143	-0.378411	-1.34157	0.0438597	0.601268	1	2825	tags=21%, list=15%, signal=25%
REACTOME_SIGNALING_BY_GPCR	REACTOME_SIGNALING_BY_GPCR		272	-0.359882	-1.34128	0.010352	0.596684	1	2980	tags=25%, list=16%, signal=30%
REACTOME_PRE_NOTCH_EXPRESSION_AND_PROCESSING	REACTOME_PRE_NOTCH_EXPRESSION_AND_PROCESSING		37	-0.45324	-1.33864	0.113757	0.601337	1	6637	tags=46%, list=36%, signal=71%
KEGG_NEUROACTIVE_LIGAND_RECEPTOR_INTERACTION	KEGG_NEUROACTIVE_LIGAND_RECEPTOR_INTERACTION		82	-0.407531	-1.33385	0.0782396	0.614278	1	3396	tags=39%, list=18%, signal=48%
REACTOME_G_BETA_GAMMA_SIGNALLING_THROUGH_PLC_BETA	REACTOME_G_BETA_GAMMA_SIGNALLING_THROUGH_PLC_BETA		16	-0.545798	-1.33062	0.122024	0.620863	1	1589	tags=19%, list=9%, signal=20%
PID_E2F_PATHWAY	PID_E2F_PATHWAY		68	-0.411354	-1.32899	0.0806846	0.621441	1	5014	tags=43%, list=27%, signal=58%
PID_TOLL_ENDOGENOUS_PATHWAY	PID_TOLL_ENDOGENOUS_PATHWAY		15	-0.55511	-1.32176	0.16092	0.643857	1	4034	tags=40%, list=22%, signal=51%
REACTOME_PRE_NOTCH_TRANSCRIPTION_AND_TRANSLATION	REACTOME_PRE_NOTCH_TRANSCRIPTION_AND_TRANSLATION		23	-0.492189	-1.31372	0.139665	0.669587	1	6637	tags=57%, list=36%, signal=88%
REACTOME_TRANSMISSION_ACROSS_CHEMICAL_SYNAPSES	REACTOME_TRANSMISSION_ACROSS_CHEMICAL_SYNAPSES		118	-0.378755	-1.31103	0.0581655	0.674669	1	2092	tags=21%, list=11%, signal=24%
KEGG_PRIMARY_IMMUNODEFICIENCY	KEGG_PRIMARY_IMMUNODEFICIENCY		14	-0.549049	-1.30422	0.157895	0.696308	1	4286	tags=43%, list=23%, signal=56%
REACTOME_LIPOPROTEIN_METABOLISM	REACTOME_LIPOPROTEIN_METABOLISM		16	-0.53099	-1.30353	0.142012	0.693166	1	3988	tags=38%, list=22%, signal=48%
REACTOME_G2_M_DNA_DAMAGE_CHECKPOINT	REACTOME_G2_M_DNA_DAMAGE_CHECKPOINT		9	-0.613858	-1.30317	0.16875	0.688411	1	5180	tags=56%, list=28%, signal=77%
REACTOME_RAS_ACTIVATION_UOPN_CA2_INFUX_THROUGH_NMDA_RECEPTOR	REACTOME_RAS_ACTIVATION_UOPN_CA2_INFUX_THROUGH_NMDA_RECEPTOR		11	-0.57548	-1.30173	0.144578	0.688404	1	1876	tags=36%, list=10%, signal=40%
REACTOME_COMPLEMENT_CASCADE	REACTOME_COMPLEMENT_CASCADE		6	-0.660878	-1.30014	0.180556	0.689219	1	2558	tags=33%, list=14%, signal=39%
REACTOME_NEP_NS2_INTERACTS_WITH_THE_CELLULAR_EXPORT_MACHINERY	REACTOME_NEP_NS2_INTERACTS_WITH_THE_CELLULAR_EXPORT_MACHINERY		27	-0.478227	-1.29414	0.124675	0.707274	1	7550	tags=70%, list=41%, signal=119%
BIOCARTA_RB_PATHWAY	BIOCARTA_RB_PATHWAY		13	-0.545047	-1.29229	0.169279	0.709345	1	4579	tags=46%, list=25%, signal=61%
KEGG_GLYOXYLATE_AND_DICARBOXYLATE_METABOLISM	KEGG_GLYOXYLATE_AND_DICARBOXYLATE_METABOLISM		14	-0.548066	-1.28292	0.183616	0.743109	1	3080	tags=29%, list=17%, signal=34%
PID_INTEGRIN2_PATHWAY	PID_INTEGRIN2_PATHWAY		10	-0.586379	-1.27953	0.149351	0.751234	1	1327	tags=30%, list=7%, signal=32%
REACTOME_GLUCAGON_TYPE_LIGAND_RECEPTORS	REACTOME_GLUCAGON_TYPE_LIGAND_RECEPTORS		18	-0.50224	-1.27836	0.15	0.749856	1	1589	tags=17%, list=9%, signal=18%
REACTOME_NFKB_ACTIVATION_THROUGH_FADD_RIP1_PATHWAY_MEDIATED_BY_CASPASE_8_AND10	REACTOME_NFKB_ACTIVATION_THROUGH_FADD_RIP1_PATHWAY_MEDIATED_BY_CASPASE_8_AND10		10	-0.575808	-1.2751	0.167683	0.757193	1	2943	tags=40%, list=16%, signal=48%
KEGG_TERPENOID_BACKBONE_BIOSYNTHESIS	KEGG_TERPENOID_BACKBONE_BIOSYNTHESIS		13	-0.530442	-1.26989	0.161765	0.771909	1	5304	tags=62%, list=29%, signal=86%
REACTOME_MRNA_DECAY_BY_3_TO_5_EXORIBONUCLEASE	REACTOME_MRNA_DECAY_BY_3_TO_5_EXORIBONUCLEASE		11	-0.5586	-1.2685	0.189189	0.771599	1	4710	tags=45%, list=25%, signal=61%
REACTOME_G_ALPHA_I_SIGNALLING_EVENTS	REACTOME_G_ALPHA_I_SIGNALLING_EVENTS		69	-0.389408	-1.26848	0.113527	0.765573	1	2980	tags=35%, list=16%, signal=41%
REACTOME_TRAF6_MEDIATED_INDUCTION_OF_TAK1_COMPLEX	REACTOME_TRAF6_MEDIATED_INDUCTION_OF_TAK1_COMPLEX		11	-0.56878	-1.26674	0.192429	0.766674	1	4034	tags=27%, list=22%, signal=35%
REACTOME_DNA_REPAIR	REACTOME_DNA_REPAIR		103	-0.378262	-1.25977	0.118451	0.79105	1	5915	tags=43%, list=32%, signal=62%
REACTOME_INTERACTION_BETWEEN_L1_AND_ANKYRINS	REACTOME_INTERACTION_BETWEEN_L1_AND_ANKYRINS		15	-0.524733	-1.25823	0.191429	0.791903	1	2147	tags=40%, list=12%, signal=45%
REACTOME_ACYL_CHAIN_REMODELLING_OF_PS	REACTOME_ACYL_CHAIN_REMODELLING_OF_PS		6	-0.631857	-1.25495	0.195122	0.800097	1	6476	tags=83%, list=35%, signal=128%
REACTOME_PHASE1_FUNCTIONALIZATION_OF_COMPOUNDS	REACTOME_PHASE1_FUNCTIONALIZATION_OF_COMPOUNDS		23	-0.463779	-1.25439	0.167598	0.796077	1	2107	tags=35%, list=11%, signal=39%
HALLMARK_KRAS_SIGNALING_UP	HALLMARK_KRAS_SIGNALING_UP		120	-0.362601	-1.25332	0.0933941	0.794569	1	2169	tags=23%, list=12%, signal=25%
KEGG_NON_HOMOLOGOUS_END_JOINING	KEGG_NON_HOMOLOGOUS_END_JOINING		12	-0.549758	-1.25315	0.202941	0.789332	1	6405	tags=67%, list=35%, signal=102%
REACTOME_AMINO_ACID_AND_OLIGOPEPTIDE_SLC_TRANSPORTERS	REACTOME_AMINO_ACID_AND_OLIGOPEPTIDE_SLC_TRANSPORTERS		26	-0.465331	-1.25158	0.176471	0.790089	1	2825	tags=31%, list=15%, signal=36%
KEGG_PURINE_METABOLISM	KEGG_PURINE_METABOLISM		126	-0.358393	-1.2509	0.0969163	0.786887	1	4379	tags=34%, list=24%, signal=44%
REACTOME_GLUCOSE_TRANSPORT	REACTOME_GLUCOSE_TRANSPORT		33	-0.43478	-1.24815	0.162791	0.792702	1	7136	tags=64%, list=39%, signal=103%
REACTOME_INHIBITION_OF_REPLICATION_INITIATION_OF_DAMAGED_DNA_BY_RB1_E2F1	REACTOME_INHIBITION_OF_REPLICATION_INITIATION_OF_DAMAGED_DNA_BY_RB1_E2F1		12	-0.548332	-1.24526	0.2	0.799352	1	4554	tags=50%, list=25%, signal=66%
PID_CONE_PATHWAY	PID_CONE_PATHWAY		8	-0.586493	-1.2413	0.207317	0.810543	1	1784	tags=50%, list=10%, signal=55%
REACTOME_AMINO_ACID_TRANSPORT_ACROSS_THE_PLASMA_MEMBRANE	REACTOME_AMINO_ACID_TRANSPORT_ACROSS_THE_PLASMA_MEMBRANE		18	-0.493904	-1.23894	0.194118	0.814595	1	2825	tags=39%, list=15%, signal=46%
REACTOME_MITOTIC_PROMETAPHASE	REACTOME_MITOTIC_PROMETAPHASE		83	-0.375521	-1.23607	0.158654	0.821207	1	6046	tags=41%, list=33%, signal=61%
BIOCARTA_NKCELLS_PATHWAY	BIOCARTA_NKCELLS_PATHWAY		13	-0.517456	-1.22612	0.219136	0.858484	1	2203	tags=38%, list=12%, signal=44%
KEGG_PYRIMIDINE_METABOLISM	KEGG_PYRIMIDINE_METABOLISM		89	-0.371389	-1.22465	0.138889	0.859071	1	4870	tags=35%, list=26%, signal=47%
KEGG_GLYCOLYSIS_GLUCONEOGENESIS	KEGG_GLYCOLYSIS_GLUCONEOGENESIS		41	-0.411038	-1.2226	0.186486	0.861657	1	2687	tags=20%, list=15%, signal=23%
REACTOME_NOTCH_HLH_TRANSCRIPTION_PATHWAY	REACTOME_NOTCH_HLH_TRANSCRIPTION_PATHWAY		12	-0.526193	-1.2189	0.246875	0.871695	1	6447	tags=58%, list=35%, signal=89%
PID_PLK1_PATHWAY	PID_PLK1_PATHWAY		45	-0.407445	-1.21606	0.2021	0.878001	1	5544	tags=38%, list=30%, signal=54%
KEGG_CYTOSOLIC_DNA_SENSING_PATHWAY	KEGG_CYTOSOLIC_DNA_SENSING_PATHWAY		28	-0.43195	-1.21399	0.191304	0.880833	1	3954	tags=25%, list=21%, signal=32%
REACTOME_STRIATED_MUSCLE_CONTRACTION	REACTOME_STRIATED_MUSCLE_CONTRACTION		16	-0.49515	-1.21388	0.209231	0.875292	1	4243	tags=44%, list=23%, signal=57%
REACTOME_TRANSPORT_OF_RIBONUCLEOPROTEINS_INTO_THE_HOST_NUCLEUS	REACTOME_TRANSPORT_OF_RIBONUCLEOPROTEINS_INTO_THE_HOST_NUCLEUS		27	-0.441248	-1.21187	0.209366	0.87834	1	7550	tags=70%, list=41%, signal=119%
KEGG_CELL_CYCLE	KEGG_CELL_CYCLE		117	-0.351783	-1.21176	0.145125	0.872929	1	4119	tags=28%, list=22%, signal=36%
PID_SYNDECAN_1_PATHWAY	PID_SYNDECAN_1_PATHWAY		27	-0.434275	-1.2077	0.209726	0.88481	1	3105	tags=37%, list=17%, signal=44%
REACTOME_TRANSPORT_OF_GLUCOSE_AND_OTHER_SUGARS_BILE_SALTS_AND_ORGANIC_ACIDS_METAL_IONS_AND_AMINE_COMPOUNDS	REACTOME_TRANSPORT_OF_GLUCOSE_AND_OTHER_SUGARS_BILE_SALTS_AND_ORGANIC_ACIDS_METAL_IONS_AND_AMINE_COMPOUNDS		43	-0.394958	-1.20534	0.210243	0.888763	1	3532	tags=28%, list=19%, signal=34%
KEGG_GLYCOSPHINGOLIPID_BIOSYNTHESIS_GLOBO_SERIES	KEGG_GLYCOSPHINGOLIPID_BIOSYNTHESIS_GLOBO_SERIES		13	-0.508612	-1.20408	0.250755	0.88844	1	3411	tags=31%, list=18%, signal=38%
REACTOME_DSCAM_INTERACTIONS	REACTOME_DSCAM_INTERACTIONS		9	-0.54279	-1.20201	0.24	0.89204	1	2747	tags=44%, list=15%, signal=52%
REACTOME_NCAM1_INTERACTIONS	REACTOME_NCAM1_INTERACTIONS		24	-0.44659	-1.1982	0.228495	0.902023	1	4901	tags=38%, list=26%, signal=51%
PID_HIV_NEF_PATHWAY	PID_HIV_NEF_PATHWAY		32	-0.432093	-1.19668	0.205556	0.902765	1	3498	tags=38%, list=19%, signal=46%
REACTOME_RNA_POL_I_RNA_POL_III_AND_MITOCHONDRIAL_TRANSCRIPTION	REACTOME_RNA_POL_I_RNA_POL_III_AND_MITOCHONDRIAL_TRANSCRIPTION		114	-0.345523	-1.19629	0.175926	0.898582	1	5942	tags=42%, list=32%, signal=62%
REACTOME_RIP_MEDIATED_NFKB_ACTIVATION_VIA_DAI	REACTOME_RIP_MEDIATED_NFKB_ACTIVATION_VIA_DAI		14	-0.494853	-1.19295	0.254545	0.907898	1	2943	tags=29%, list=16%, signal=34%
BIOCARTA_EGFR_SMRTE_PATHWAY	BIOCARTA_EGFR_SMRTE_PATHWAY		11	-0.529308	-1.18982	0.251515	0.915085	1	4470	tags=55%, list=24%, signal=72%
KEGG_LONG_TERM_POTENTIATION	KEGG_LONG_TERM_POTENTIATION		51	-0.375883	-1.18756	0.225888	0.919086	1	2092	tags=18%, list=11%, signal=20%
REACTOME_INWARDLY_RECTIFYING_K_CHANNELS	REACTOME_INWARDLY_RECTIFYING_K_CHANNELS		19	-0.457843	-1.18551	0.229358	0.921759	1	5154	tags=47%, list=28%, signal=66%
BIOCARTA_BARRESTIN_SRC_PATHWAY	BIOCARTA_BARRESTIN_SRC_PATHWAY		13	-0.509182	-1.18326	0.254601	0.925604	1	2270	tags=31%, list=12%, signal=35%
HALLMARK_SPERMATOGENESIS	HALLMARK_SPERMATOGENESIS		82	-0.360418	-1.17929	0.222222	0.936129	1	3340	tags=23%, list=18%, signal=28%
REACTOME_INTEGRIN_ALPHAIIB_BETA3_SIGNALING	REACTOME_INTEGRIN_ALPHAIIB_BETA3_SIGNALING		21	-0.449227	-1.17809	0.25	0.935809	1	2270	tags=19%, list=12%, signal=22%
REACTOME_ACTIVATION_OF_NMDA_RECEPTOR_UPON_GLUTAMATE_BINDING_AND_POSTSYNAPTIC_EVENTS	REACTOME_ACTIVATION_OF_NMDA_RECEPTOR_UPON_GLUTAMATE_BINDING_AND_POSTSYNAPTIC_EVENTS		28	-0.424922	-1.17802	0.234807	0.930422	1	3396	tags=32%, list=18%, signal=39%
BIOCARTA_PML_PATHWAY	BIOCARTA_PML_PATHWAY		13	-0.507649	-1.17625	0.275148	0.932359	1	4417	tags=46%, list=24%, signal=61%
REACTOME_G_ALPHA_S_SIGNALLING_EVENTS	REACTOME_G_ALPHA_S_SIGNALLING_EVENTS		52	-0.377746	-1.17582	0.216418	0.928653	1	2214	tags=21%, list=12%, signal=24%
REACTOME_ORC1_REMOVAL_FROM_CHROMATIN	REACTOME_ORC1_REMOVAL_FROM_CHROMATIN		63	-0.362605	-1.17246	0.238806	0.937617	1	2932	tags=21%, list=16%, signal=24%
REACTOME_CLASS_B_2_SECRETIN_FAMILY_RECEPTORS	REACTOME_CLASS_B_2_SECRETIN_FAMILY_RECEPTORS		49	-0.380877	-1.17024	0.251295	0.942078	1	1589	tags=16%, list=9%, signal=18%
BIOCARTA_ATM_PATHWAY	BIOCARTA_ATM_PATHWAY		20	-0.443427	-1.16776	0.257225	0.94698	1	3714	tags=45%, list=20%, signal=56%
REACTOME_INTEGRIN_CELL_SURFACE_INTERACTIONS	REACTOME_INTEGRIN_CELL_SURFACE_INTERACTIONS		54	-0.376209	-1.16623	0.223058	0.94834	1	4051	tags=26%, list=22%, signal=33%
PID_ERBB_NETWORK_PATHWAY	PID_ERBB_NETWORK_PATHWAY		11	-0.525074	-1.16576	0.294985	0.944862	1	3009	tags=45%, list=16%, signal=54%
REACTOME_CYCLIN_A_B1_ASSOCIATED_EVENTS_DURING_G2_M_TRANSITION	REACTOME_CYCLIN_A_B1_ASSOCIATED_EVENTS_DURING_G2_M_TRANSITION		14	-0.493986	-1.16212	0.287037	0.955221	1	5014	tags=36%, list=27%, signal=49%
KEGG_CHEMOKINE_SIGNALING_PATHWAY	KEGG_CHEMOKINE_SIGNALING_PATHWAY		113	-0.340432	-1.16012	0.200903	0.958453	1	3349	tags=20%, list=18%, signal=25%
REACTOME_REGULATION_OF_INSULIN_SECRETION_BY_ACETYLCHOLINE	REACTOME_REGULATION_OF_INSULIN_SECRETION_BY_ACETYLCHOLINE		7	-0.590477	-1.15922	0.332278	0.956589	1	227	tags=14%, list=1%, signal=14%
KEGG_AMYOTROPHIC_LATERAL_SCLEROSIS_ALS	KEGG_AMYOTROPHIC_LATERAL_SCLEROSIS_ALS		38	-0.398052	-1.15872	0.257618	0.953327	1	3510	tags=32%, list=19%, signal=39%
KEGG_RETINOL_METABOLISM	KEGG_RETINOL_METABOLISM		12	-0.521256	-1.15777	0.310345	0.952103	1	970	tags=25%, list=5%, signal=26%
REACTOME_INTERFERON_ALPHA_BETA_SIGNALING	REACTOME_INTERFERON_ALPHA_BETA_SIGNALING		40	-0.391474	-1.15679	0.251412	0.95085	1	3313	tags=33%, list=18%, signal=39%
REACTOME_ACTIVATION_OF_KAINATE_RECEPTORS_UPON_GLUTAMATE_BINDING	REACTOME_ACTIVATION_OF_KAINATE_RECEPTORS_UPON_GLUTAMATE_BINDING		25	-0.419311	-1.15568	0.299735	0.949933	1	5058	tags=36%, list=27%, signal=49%
KEGG_BUTANOATE_METABOLISM	KEGG_BUTANOATE_METABOLISM		25	-0.428632	-1.15459	0.297814	0.949633	1	5667	tags=44%, list=31%, signal=63%
REACTOME_KERATAN_SULFATE_DEGRADATION	REACTOME_KERATAN_SULFATE_DEGRADATION		6	-0.603503	-1.15118	0.342193	0.958552	1	1736	tags=33%, list=9%, signal=37%
REACTOME_REMOVAL_OF_THE_FLAP_INTERMEDIATE_FROM_THE_C_STRAND	REACTOME_REMOVAL_OF_THE_FLAP_INTERMEDIATE_FROM_THE_C_STRAND		10	-0.51775	-1.14769	0.307937	0.968197	1	5359	tags=70%, list=29%, signal=98%
KEGG_CALCIUM_SIGNALING_PATHWAY	KEGG_CALCIUM_SIGNALING_PATHWAY		100	-0.33945	-1.14161	0.253589	0.988869	1	4085	tags=33%, list=22%, signal=42%
KEGG_GLYCEROLIPID_METABOLISM	KEGG_GLYCEROLIPID_METABOLISM		39	-0.386094	-1.14131	0.293651	0.984652	1	3329	tags=28%, list=18%, signal=34%
REACTOME_G_PROTEIN_BETA_GAMMA_SIGNALLING	REACTOME_G_PROTEIN_BETA_GAMMA_SIGNALLING		21	-0.441172	-1.1411	0.275148	0.980085	1	1589	tags=14%, list=9%, signal=16%
KEGG_LINOLEIC_ACID_METABOLISM	KEGG_LINOLEIC_ACID_METABOLISM		7	-0.562541	-1.13998	0.30363	0.979628	1	1518	tags=29%, list=8%, signal=31%
KEGG_DILATED_CARDIOMYOPATHY	KEGG_DILATED_CARDIOMYOPATHY		63	-0.350826	-1.13975	0.265823	0.975253	1	4178	tags=32%, list=23%, signal=41%
BIOCARTA_SPPA_PATHWAY	BIOCARTA_SPPA_PATHWAY		16	-0.463453	-1.1323	0.332308	1	1	2270	tags=25%, list=12%, signal=28%
KEGG_METABOLISM_OF_XENOBIOTICS_BY_CYTOCHROME_P450	KEGG_METABOLISM_OF_XENOBIOTICS_BY_CYTOCHROME_P450		21	-0.425398	-1.13072	0.29912	1	1	2417	tags=33%, list=13%, signal=38%
BIOCARTA_BARR_MAPK_PATHWAY	BIOCARTA_BARR_MAPK_PATHWAY		11	-0.49268	-1.11406	0.332288	1	1	2218	tags=27%, list=12%, signal=31%
REACTOME_PLATELET_CALCIUM_HOMEOSTASIS	REACTOME_PLATELET_CALCIUM_HOMEOSTASIS		10	-0.496789	-1.11305	0.355705	1	1	4480	tags=60%, list=24%, signal=79%
REACTOME_SYNTHESIS_OF_BILE_ACIDS_AND_BILE_SALTS_VIA_7ALPHA_HYDROXYCHOLESTEROL	REACTOME_SYNTHESIS_OF_BILE_ACIDS_AND_BILE_SALTS_VIA_7ALPHA_HYDROXYCHOLESTEROL		9	-0.519799	-1.11228	0.343434	1	1	2560	tags=33%, list=14%, signal=39%
REACTOME_SIGNALING_BY_RHO_GTPASES	REACTOME_SIGNALING_BY_RHO_GTPASES		97	-0.330834	-1.11127	0.277647	1	1	4601	tags=33%, list=25%, signal=44%
REACTOME_CREB_PHOSPHORYLATION_THROUGH_THE_ACTIVATION_OF_CAMKII	REACTOME_CREB_PHOSPHORYLATION_THROUGH_THE_ACTIVATION_OF_CAMKII		10	-0.506932	-1.1112	0.351097	1	1	1876	tags=30%, list=10%, signal=33%
BIOCARTA_NKT_PATHWAY	BIOCARTA_NKT_PATHWAY		9	-0.535267	-1.10708	0.363014	1	1	2023	tags=33%, list=11%, signal=37%
KEGG_ONE_CARBON_POOL_BY_FOLATE	KEGG_ONE_CARBON_POOL_BY_FOLATE		16	-0.455933	-1.10636	0.345566	1	1	4515	tags=50%, list=24%, signal=66%
REACTOME_GLOBAL_GENOMIC_NER_GG_NER	REACTOME_GLOBAL_GENOMIC_NER_GG_NER		32	-0.393098	-1.10242	0.34349	1	1	5647	tags=44%, list=30%, signal=63%
REACTOME_NOD1_2_SIGNALING_PATHWAY	REACTOME_NOD1_2_SIGNALING_PATHWAY		25	-0.400808	-1.09846	0.353448	1	1	4681	tags=32%, list=25%, signal=43%
REACTOME_INHIBITION_OF_VOLTAGE_GATED_CA2_CHANNELS_VIA_GBETA_GAMMA_SUBUNITS	REACTOME_INHIBITION_OF_VOLTAGE_GATED_CA2_CHANNELS_VIA_GBETA_GAMMA_SUBUNITS		18	-0.443644	-1.098	0.38024	1	1	5154	tags=44%, list=28%, signal=62%
REACTOME_EXTRINSIC_PATHWAY_FOR_APOPTOSIS	REACTOME_EXTRINSIC_PATHWAY_FOR_APOPTOSIS		9	-0.509488	-1.09752	0.361702	1	1	4655	tags=56%, list=25%, signal=74%
BIOCARTA_SPRY_PATHWAY	BIOCARTA_SPRY_PATHWAY		17	-0.444244	-1.09642	0.392216	1	1	2270	tags=24%, list=12%, signal=27%
REACTOME_CREB_PHOSPHORYLATION_THROUGH_THE_ACTIVATION_OF_RAS	REACTOME_CREB_PHOSPHORYLATION_THROUGH_THE_ACTIVATION_OF_RAS		20	-0.419676	-1.09556	0.344411	1	1	2011	tags=25%, list=11%, signal=28%
REACTOME_HDL_MEDIATED_LIPID_TRANSPORT	REACTOME_HDL_MEDIATED_LIPID_TRANSPORT		8	-0.519413	-1.09323	0.408305	1	1	3988	tags=38%, list=22%, signal=48%
REACTOME_TRANSMEMBRANE_TRANSPORT_OF_SMALL_MOLECULES	REACTOME_TRANSMEMBRANE_TRANSPORT_OF_SMALL_MOLECULES		248	-0.299988	-1.09225	0.300626	1	1	3532	tags=21%, list=19%, signal=26%
REACTOME_ADVANCED_GLYCOSYLATION_ENDPRODUCT_RECEPTOR_SIGNALING	REACTOME_ADVANCED_GLYCOSYLATION_ENDPRODUCT_RECEPTOR_SIGNALING		11	-0.485646	-1.08915	0.372549	1	1	1237	tags=18%, list=7%, signal=19%
REACTOME_O_LINKED_GLYCOSYLATION_OF_MUCINS	REACTOME_O_LINKED_GLYCOSYLATION_OF_MUCINS		23	-0.408201	-1.088	0.371758	1	1	2462	tags=26%, list=13%, signal=30%
PID_RXR_VDR_PATHWAY	PID_RXR_VDR_PATHWAY		21	-0.416843	-1.0843	0.367978	1	1	5149	tags=43%, list=28%, signal=59%
KEGG_RIG_I_LIKE_RECEPTOR_SIGNALING_PATHWAY	KEGG_RIG_I_LIKE_RECEPTOR_SIGNALING_PATHWAY		44	-0.356052	-1.08315	0.368564	1	1	3332	tags=25%, list=18%, signal=30%
PID_IL8_CXCR1_PATHWAY	PID_IL8_CXCR1_PATHWAY		18	-0.429558	-1.08168	0.378613	1	1	2218	tags=17%, list=12%, signal=19%
BIOCARTA_41BB_PATHWAY	BIOCARTA_41BB_PATHWAY		14	-0.459466	-1.08158	0.372024	1	1	4655	tags=43%, list=25%, signal=57%
KEGG_COMPLEMENT_AND_COAGULATION_CASCADES	KEGG_COMPLEMENT_AND_COAGULATION_CASCADES		19	-0.425319	-1.08125	0.375723	1	1	4058	tags=42%, list=22%, signal=54%
REACTOME_N_GLYCAN_ANTENNAE_ELONGATION_IN_THE_MEDIAL_TRANS_GOLGI	REACTOME_N_GLYCAN_ANTENNAE_ELONGATION_IN_THE_MEDIAL_TRANS_GOLGI		15	-0.446248	-1.08115	0.398773	1	1	3652	tags=33%, list=20%, signal=41%
KEGG_NATURAL_KILLER_CELL_MEDIATED_CYTOTOXICITY	KEGG_NATURAL_KILLER_CELL_MEDIATED_CYTOTOXICITY		69	-0.330063	-1.08002	0.357488	1	1	3632	tags=23%, list=20%, signal=29%
REACTOME_KINESINS	REACTOME_KINESINS		22	-0.404324	-1.07792	0.348348	1	1	6271	tags=50%, list=34%, signal=75%
REACTOME_MRNA_DECAY_BY_5_TO_3_EXORIBONUCLEASE	REACTOME_MRNA_DECAY_BY_5_TO_3_EXORIBONUCLEASE		14	-0.449681	-1.07365	0.377246	1	1	5827	tags=43%, list=31%, signal=62%
KEGG_GLYCINE_SERINE_AND_THREONINE_METABOLISM	KEGG_GLYCINE_SERINE_AND_THREONINE_METABOLISM		20	-0.421966	-1.07171	0.388406	1	1	4280	tags=40%, list=23%, signal=52%
REACTOME_GENERATION_OF_SECOND_MESSENGER_MOLECULES	REACTOME_GENERATION_OF_SECOND_MESSENGER_MOLECULES		11	-0.471311	-1.07144	0.410256	1	1	3484	tags=27%, list=19%, signal=34%
REACTOME_ACYL_CHAIN_REMODELLING_OF_PG	REACTOME_ACYL_CHAIN_REMODELLING_OF_PG		7	-0.537568	-1.06908	0.392361	1	1	5732	tags=57%, list=31%, signal=83%
REACTOME_FORMATION_OF_FIBRIN_CLOT_CLOTTING_CASCADE	REACTOME_FORMATION_OF_FIBRIN_CLOT_CLOTTING_CASCADE		10	-0.478476	-1.06745	0.411003	1	1	3392	tags=40%, list=18%, signal=49%
REACTOME_PHASE_II_CONJUGATION	REACTOME_PHASE_II_CONJUGATION		30	-0.379639	-1.06112	0.416901	1	1	2155	tags=20%, list=12%, signal=23%
REACTOME_REGULATION_OF_THE_FANCONI_ANEMIA_PATHWAY	REACTOME_REGULATION_OF_THE_FANCONI_ANEMIA_PATHWAY		6	-0.534122	-1.06008	0.440514	1	1	5180	tags=50%, list=28%, signal=69%
REACTOME_AQUAPORIN_MEDIATED_TRANSPORT	REACTOME_AQUAPORIN_MEDIATED_TRANSPORT		34	-0.368557	-1.05911	0.390306	1	1	1589	tags=15%, list=9%, signal=16%
KEGG_BLADDER_CANCER	KEGG_BLADDER_CANCER		35	-0.363392	-1.056	0.404762	1	1	2336	tags=20%, list=13%, signal=23%
REACTOME_G_ALPHA_Z_SIGNALLING_EVENTS	REACTOME_G_ALPHA_Z_SIGNALLING_EVENTS		35	-0.365962	-1.05457	0.404826	1	1	3746	tags=29%, list=20%, signal=36%
KEGG_NOTCH_SIGNALING_PATHWAY	KEGG_NOTCH_SIGNALING_PATHWAY		45	-0.347935	-1.05176	0.402597	1	1	1581	tags=11%, list=9%, signal=12%
PID_IL8_CXCR2_PATHWAY	PID_IL8_CXCR2_PATHWAY		23	-0.395977	-1.04965	0.42	1	1	2218	tags=17%, list=12%, signal=20%
PID_AVB3_INTEGRIN_PATHWAY	PID_AVB3_INTEGRIN_PATHWAY		56	-0.334386	-1.04681	0.393643	1	1	3890	tags=25%, list=21%, signal=32%
BIOCARTA_BARRESTIN_PATHWAY	BIOCARTA_BARRESTIN_PATHWAY		9	-0.489838	-1.046	0.412541	1	1	2218	tags=22%, list=12%, signal=25%
REACTOME_NCAM_SIGNALING_FOR_NEURITE_OUT_GROWTH	REACTOME_NCAM_SIGNALING_FOR_NEURITE_OUT_GROWTH		47	-0.342137	-1.04404	0.379947	1	1	2806	tags=21%, list=15%, signal=25%
BIOCARTA_AMI_PATHWAY	BIOCARTA_AMI_PATHWAY		7	-0.518055	-1.04358	0.448161	1	1	4058	tags=43%, list=22%, signal=55%
REACTOME_THROMBIN_SIGNALLING_THROUGH_PROTEINASE_ACTIVATED_RECEPTORS_PARS	REACTOME_THROMBIN_SIGNALLING_THROUGH_PROTEINASE_ACTIVATED_RECEPTORS_PARS		25	-0.390657	-1.04329	0.429379	1	1	2270	tags=20%, list=12%, signal=23%
REACTOME_APOBEC3G_MEDIATED_RESISTANCE_TO_HIV1_INFECTION	REACTOME_APOBEC3G_MEDIATED_RESISTANCE_TO_HIV1_INFECTION		6	-0.530847	-1.04094	0.467128	1	1	733	tags=17%, list=4%, signal=17%
PID_RHOA_REG_PATHWAY	PID_RHOA_REG_PATHWAY		39	-0.358881	-1.03953	0.429348	1	1	4458	tags=36%, list=24%, signal=47%
KEGG_CARDIAC_MUSCLE_CONTRACTION	KEGG_CARDIAC_MUSCLE_CONTRACTION		53	-0.337344	-1.0385	0.389175	1	1	2753	tags=21%, list=15%, signal=24%
KEGG_ABC_TRANSPORTERS	KEGG_ABC_TRANSPORTERS		26	-0.377569	-1.0376	0.421652	1	1	4537	tags=42%, list=24%, signal=56%
BIOCARTA_MYOSIN_PATHWAY	BIOCARTA_MYOSIN_PATHWAY		24	-0.388244	-1.03676	0.421918	1	1	4032	tags=29%, list=22%, signal=37%
KEGG_RNA_DEGRADATION	KEGG_RNA_DEGRADATION		56	-0.321945	-1.03574	0.41039	1	1	5827	tags=30%, list=31%, signal=44%
REACTOME_ACTIVATION_OF_IRF3_IRF7_MEDIATED_BY_TBK1_IKK_EPSILON	REACTOME_ACTIVATION_OF_IRF3_IRF7_MEDIATED_BY_TBK1_IKK_EPSILON		10	-0.468232	-1.03157	0.446945	1	1	4034	tags=30%, list=22%, signal=38%
KEGG_GAP_JUNCTION	KEGG_GAP_JUNCTION		63	-0.321617	-1.03095	0.415459	1	1	2980	tags=22%, list=16%, signal=26%
BIOCARTA_IL22BP_PATHWAY	BIOCARTA_IL22BP_PATHWAY		12	-0.45066	-1.03062	0.444444	1	1	1833	tags=25%, list=10%, signal=28%
BIOCARTA_SKP2E2F_PATHWAY	BIOCARTA_SKP2E2F_PATHWAY		9	-0.474958	-1.02839	0.44375	1	1	4554	tags=56%, list=25%, signal=74%
BIOCARTA_G2_PATHWAY	BIOCARTA_G2_PATHWAY		24	-0.379881	-1.02829	0.42735	1	1	3749	tags=33%, list=20%, signal=42%
KEGG_MATURITY_ONSET_DIABETES_OF_THE_YOUNG	KEGG_MATURITY_ONSET_DIABETES_OF_THE_YOUNG		11	-0.460095	-1.02736	0.45045	1	1	5150	tags=55%, list=28%, signal=75%
KEGG_ARRHYTHMOGENIC_RIGHT_VENTRICULAR_CARDIOMYOPATHY_ARVC	KEGG_ARRHYTHMOGENIC_RIGHT_VENTRICULAR_CARDIOMYOPATHY_ARVC		53	-0.328235	-1.02117	0.446753	1	1	4178	tags=32%, list=23%, signal=41%
PID_RHODOPSIN_PATHWAY	PID_RHODOPSIN_PATHWAY		9	-0.478983	-1.01873	0.451219	1	1	2250	tags=33%, list=12%, signal=38%
REACTOME_PURINE_CATABOLISM	REACTOME_PURINE_CATABOLISM		7	-0.500314	-1.01681	0.443709	1	1	216	tags=14%, list=1%, signal=14%
KEGG_NITROGEN_METABOLISM	KEGG_NITROGEN_METABOLISM		12	-0.443712	-1.01502	0.447619	1	1	1180	tags=17%, list=6%, signal=18%
KEGG_DORSO_VENTRAL_AXIS_FORMATION	KEGG_DORSO_VENTRAL_AXIS_FORMATION		20	-0.395765	-1.01435	0.456897	1	1	1237	tags=15%, list=7%, signal=16%
HALLMARK_XENOBIOTIC_METABOLISM	HALLMARK_XENOBIOTIC_METABOLISM		135	-0.29029	-1.01039	0.459459	1	1	2894	tags=21%, list=16%, signal=25%
REACTOME_TRNA_AMINOACYLATION	REACTOME_TRNA_AMINOACYLATION		42	-0.332967	-1.01029	0.475703	1	1	6593	tags=40%, list=36%, signal=63%
REACTOME_GLYCOGEN_BREAKDOWN_GLYCOGENOLYSIS	REACTOME_GLYCOGEN_BREAKDOWN_GLYCOGENOLYSIS		16	-0.408961	-1.00846	0.505917	1	1	2363	tags=25%, list=13%, signal=29%
REACTOME_YAP1_AND_WWTR1_TAZ_STIMULATED_GENE_EXPRESSION	REACTOME_YAP1_AND_WWTR1_TAZ_STIMULATED_GENE_EXPRESSION		21	-0.387315	-1.00764	0.46648	1	1	4338	tags=38%, list=23%, signal=50%
REACTOME_DOPAMINE_NEUROTRANSMITTER_RELEASE_CYCLE	REACTOME_DOPAMINE_NEUROTRANSMITTER_RELEASE_CYCLE		8	-0.468989	-1.00678	0.473186	1	1	946	tags=25%, list=5%, signal=26%
REACTOME_PEROXISOMAL_LIPID_METABOLISM	REACTOME_PEROXISOMAL_LIPID_METABOLISM		19	-0.396252	-1.00515	0.466102	1	1	4340	tags=26%, list=23%, signal=34%
REACTOME_CHOLESTEROL_BIOSYNTHESIS	REACTOME_CHOLESTEROL_BIOSYNTHESIS		20	-0.392173	-1.00465	0.481818	1	1	6156	tags=55%, list=33%, signal=82%
KEGG_AUTOIMMUNE_THYROID_DISEASE	KEGG_AUTOIMMUNE_THYROID_DISEASE		8	-0.470583	-1.00379	0.450479	1	1	907	tags=25%, list=5%, signal=26%
PID_FAS_PATHWAY	PID_FAS_PATHWAY		33	-0.354889	-1.00331	0.463351	1	1	3510	tags=33%, list=19%, signal=41%
KEGG_BIOSYNTHESIS_OF_UNSATURATED_FATTY_ACIDS	KEGG_BIOSYNTHESIS_OF_UNSATURATED_FATTY_ACIDS		20	-0.381227	-1.00313	0.448071	1	1	2067	tags=15%, list=11%, signal=17%
BIOCARTA_P27_PATHWAY	BIOCARTA_P27_PATHWAY		13	-0.428118	-1.00167	0.503145	1	1	4554	tags=38%, list=25%, signal=51%
REACTOME_TRAFFICKING_AND_PROCESSING_OF_ENDOSOMAL_TLR	REACTOME_TRAFFICKING_AND_PROCESSING_OF_ENDOSOMAL_TLR		8	-0.477962	-1.00012	0.486928	1	1	125	tags=13%, list=1%, signal=13%
REACTOME_POST_NMDA_RECEPTOR_ACTIVATION_EVENTS	REACTOME_POST_NMDA_RECEPTOR_ACTIVATION_EVENTS		25	-0.367659	-0.998687	0.471074	1	1	2980	tags=24%, list=16%, signal=29%
REACTOME_FACILITATIVE_NA_INDEPENDENT_GLUCOSE_TRANSPORTERS	REACTOME_FACILITATIVE_NA_INDEPENDENT_GLUCOSE_TRANSPORTERS		10	-0.44987	-0.997297	0.467262	1	1	18	tags=10%, list=0%, signal=10%
BIOCARTA_IL7_PATHWAY	BIOCARTA_IL7_PATHWAY		13	-0.422674	-0.99364	0.47929	1	1	3857	tags=38%, list=21%, signal=49%
REACTOME_TRAF6_MEDIATED_NFKB_ACTIVATION	REACTOME_TRAF6_MEDIATED_NFKB_ACTIVATION		18	-0.388496	-0.991646	0.48688	1	1	4980	tags=39%, list=27%, signal=53%
REACTOME_INTERFERON_SIGNALING	REACTOME_INTERFERON_SIGNALING		112	-0.289137	-0.990684	0.485523	1	1	3388	tags=21%, list=18%, signal=25%
REACTOME_TRANSPORT_OF_MATURE_MRNA_DERIVED_FROM_AN_INTRONLESS_TRANSCRIPT	REACTOME_TRANSPORT_OF_MATURE_MRNA_DERIVED_FROM_AN_INTRONLESS_TRANSCRIPT		32	-0.351534	-0.990631	0.46832	1	1	7637	tags=66%, list=41%, signal=111%
REACTOME_NUCLEOTIDE_BINDING_DOMAIN_LEUCINE_RICH_REPEAT_CONTAINING_RECEPTOR_NLR_SIGNALING_PATHWAYS	REACTOME_NUCLEOTIDE_BINDING_DOMAIN_LEUCINE_RICH_REPEAT_CONTAINING_RECEPTOR_NLR_SIGNALING_PATHWAYS		35	-0.339089	-0.989931	0.497268	1	1	4681	tags=34%, list=25%, signal=46%
KEGG_MAPK_SIGNALING_PATHWAY	KEGG_MAPK_SIGNALING_PATHWAY		209	-0.267712	-0.985231	0.510684	1	1	2241	tags=15%, list=12%, signal=17%
REACTOME_CYTOCHROME_P450_ARRANGED_BY_SUBSTRATE_TYPE	REACTOME_CYTOCHROME_P450_ARRANGED_BY_SUBSTRATE_TYPE		15	-0.400895	-0.985058	0.463889	1	1	2107	tags=33%, list=11%, signal=38%
BIOCARTA_KERATINOCYTE_PATHWAY	BIOCARTA_KERATINOCYTE_PATHWAY		41	-0.322853	-0.984674	0.491003	1	1	3510	tags=34%, list=19%, signal=42%
REACTOME_LIPID_DIGESTION_MOBILIZATION_AND_TRANSPORT	REACTOME_LIPID_DIGESTION_MOBILIZATION_AND_TRANSPORT		25	-0.362889	-0.983685	0.487936	1	1	3988	tags=32%, list=22%, signal=41%
HALLMARK_MYOGENESIS	HALLMARK_MYOGENESIS		145	-0.277907	-0.980513	0.504464	1	1	3936	tags=28%, list=21%, signal=36%
BIOCARTA_ACH_PATHWAY	BIOCARTA_ACH_PATHWAY		11	-0.423961	-0.977503	0.522876	1	1	3099	tags=27%, list=17%, signal=33%
REACTOME_ACYL_CHAIN_REMODELLING_OF_PE	REACTOME_ACYL_CHAIN_REMODELLING_OF_PE		11	-0.424013	-0.977234	0.490385	1	1	5607	tags=45%, list=30%, signal=65%
REACTOME_MITOTIC_G2_G2_M_PHASES	REACTOME_MITOTIC_G2_G2_M_PHASES		77	-0.298651	-0.976821	0.529976	1	1	5059	tags=29%, list=27%, signal=39%
BIOCARTA_IL4_PATHWAY	BIOCARTA_IL4_PATHWAY		8	-0.478523	-0.97513	0.521452	1	1	1833	tags=25%, list=10%, signal=28%
BIOCARTA_SET_PATHWAY	BIOCARTA_SET_PATHWAY		8	-0.479462	-0.975036	0.526984	1	1	4553	tags=50%, list=25%, signal=66%
KEGG_NICOTINATE_AND_NICOTINAMIDE_METABOLISM	KEGG_NICOTINATE_AND_NICOTINAMIDE_METABOLISM		17	-0.387662	-0.972653	0.517647	1	1	697	tags=18%, list=4%, signal=18%
REACTOME_MUSCLE_CONTRACTION	REACTOME_MUSCLE_CONTRACTION		32	-0.344382	-0.966798	0.543478	1	1	4243	tags=31%, list=23%, signal=40%
REACTOME_METABOLISM_OF_VITAMINS_AND_COFACTORS	REACTOME_METABOLISM_OF_VITAMINS_AND_COFACTORS		49	-0.311909	-0.965855	0.559796	1	1	1120	tags=12%, list=6%, signal=13%
KEGG_INTESTINAL_IMMUNE_NETWORK_FOR_IGA_PRODUCTION	KEGG_INTESTINAL_IMMUNE_NETWORK_FOR_IGA_PRODUCTION		8	-0.46859	-0.960051	0.539216	1	1	2617	tags=38%, list=14%, signal=44%
REACTOME_METABOLISM_OF_NON_CODING_RNA	REACTOME_METABOLISM_OF_NON_CODING_RNA		47	-0.315008	-0.959918	0.536458	1	1	7607	tags=55%, list=41%, signal=94%
BIOCARTA_TALL1_PATHWAY	BIOCARTA_TALL1_PATHWAY		12	-0.414904	-0.957474	0.531915	1	1	4655	tags=42%, list=25%, signal=56%
KEGG_HYPERTROPHIC_CARDIOMYOPATHY_HCM	KEGG_HYPERTROPHIC_CARDIOMYOPATHY_HCM		59	-0.300627	-0.954915	0.560096	1	1	2039	tags=19%, list=11%, signal=21%
BIOCARTA_HSP27_PATHWAY	BIOCARTA_HSP27_PATHWAY		10	-0.431688	-0.946604	0.55988	1	1	4417	tags=40%, list=24%, signal=52%
KEGG_ALANINE_ASPARTATE_AND_GLUTAMATE_METABOLISM	KEGG_ALANINE_ASPARTATE_AND_GLUTAMATE_METABOLISM		25	-0.352922	-0.945472	0.546703	1	1	1824	tags=16%, list=10%, signal=18%
REACTOME_SIGNALING_BY_NOTCH	REACTOME_SIGNALING_BY_NOTCH		94	-0.277524	-0.945017	0.569124	1	1	3941	tags=20%, list=21%, signal=26%
REACTOME_BIOSYNTHESIS_OF_THE_N_GLYCAN_PRECURSOR_DOLICHOL_LIPID_LINKED_OLIGOSACCHARIDE_LLO_AND_TRANSFER_TO_A_NASCENT_PROTEIN	REACTOME_BIOSYNTHESIS_OF_THE_N_GLYCAN_PRECURSOR_DOLICHOL_LIPID_LINKED_OLIGOSACCHARIDE_LLO_AND_TRANSFER_TO_A_NASCENT_PROTEIN		28	-0.340278	-0.944675	0.56546	1	1	4144	tags=29%, list=22%, signal=37%
REACTOME_SIGNALLING_TO_P38_VIA_RIT_AND_RIN	REACTOME_SIGNALLING_TO_P38_VIA_RIT_AND_RIN		14	-0.394813	-0.943772	0.527273	1	1	3053	tags=21%, list=16%, signal=26%
REACTOME_INTRINSIC_PATHWAY	REACTOME_INTRINSIC_PATHWAY		7	-0.480665	-0.943529	0.58	1	1	3392	tags=43%, list=18%, signal=52%
BIOCARTA_RANMS_PATHWAY	BIOCARTA_RANMS_PATHWAY		10	-0.438668	-0.940786	0.577039	1	1	6200	tags=60%, list=33%, signal=90%
REACTOME_REGULATION_OF_INSULIN_SECRETION_BY_GLUCAGON_LIKE_PEPTIDE1	REACTOME_REGULATION_OF_INSULIN_SECRETION_BY_GLUCAGON_LIKE_PEPTIDE1		32	-0.326758	-0.940693	0.55409	1	1	1589	tags=13%, list=9%, signal=14%
BIOCARTA_INFLAM_PATHWAY	BIOCARTA_INFLAM_PATHWAY		9	-0.431721	-0.935361	0.53605	1	1	3138	tags=33%, list=17%, signal=40%
REACTOME_RESOLUTION_OF_AP_SITES_VIA_THE_MULTIPLE_NUCLEOTIDE_PATCH_REPLACEMENT_PATHWAY	REACTOME_RESOLUTION_OF_AP_SITES_VIA_THE_MULTIPLE_NUCLEOTIDE_PATCH_REPLACEMENT_PATHWAY		17	-0.373449	-0.934794	0.549254	1	1	4714	tags=47%, list=25%, signal=63%
KEGG_NUCLEOTIDE_EXCISION_REPAIR	KEGG_NUCLEOTIDE_EXCISION_REPAIR		41	-0.314704	-0.93471	0.577657	1	1	5647	tags=37%, list=30%, signal=53%
REACTOME_ADP_SIGNALLING_THROUGH_P2RY1	REACTOME_ADP_SIGNALLING_THROUGH_P2RY1		19	-0.371962	-0.927655	0.573487	1	1	2270	tags=16%, list=12%, signal=18%
BIOCARTA_PTC1_PATHWAY	BIOCARTA_PTC1_PATHWAY		10	-0.417521	-0.927644	0.575385	1	1	3749	tags=20%, list=20%, signal=25%
BIOCARTA_SHH_PATHWAY	BIOCARTA_SHH_PATHWAY		14	-0.389907	-0.925921	0.555556	1	1	884	tags=14%, list=5%, signal=15%
REACTOME_N_GLYCAN_ANTENNAE_ELONGATION	REACTOME_N_GLYCAN_ANTENNAE_ELONGATION		11	-0.406275	-0.925213	0.597484	1	1	3652	tags=36%, list=20%, signal=45%
HALLMARK_ALLOGRAFT_REJECTION	HALLMARK_ALLOGRAFT_REJECTION		98	-0.274829	-0.924513	0.630045	1	1	3138	tags=19%, list=17%, signal=23%
REACTOME_DOWNREGULATION_OF_ERBB2_ERBB3_SIGNALING	REACTOME_DOWNREGULATION_OF_ERBB2_ERBB3_SIGNALING		11	-0.411044	-0.924397	0.559871	1	1	5830	tags=45%, list=31%, signal=66%
PID_ALPHA_SYNUCLEIN_PATHWAY	PID_ALPHA_SYNUCLEIN_PATHWAY		23	-0.342717	-0.924251	0.562842	1	1	2270	tags=17%, list=12%, signal=20%
PID_TXA2PATHWAY	PID_TXA2PATHWAY		35	-0.314003	-0.92132	0.568733	1	1	3319	tags=23%, list=18%, signal=28%
REACTOME_TRYPTOPHAN_CATABOLISM	REACTOME_TRYPTOPHAN_CATABOLISM		5	-0.499829	-0.921247	0.583333	1	1	3080	tags=40%, list=17%, signal=48%
REACTOME_THROMBOXANE_SIGNALLING_THROUGH_TP_RECEPTOR	REACTOME_THROMBOXANE_SIGNALLING_THROUGH_TP_RECEPTOR		17	-0.361495	-0.919274	0.6	1	1	1589	tags=12%, list=9%, signal=13%
PID_FOXM1_PATHWAY	PID_FOXM1_PATHWAY		38	-0.317379	-0.918292	0.605744	1	1	6046	tags=45%, list=33%, signal=66%
REACTOME_KERATAN_SULFATE_BIOSYNTHESIS	REACTOME_KERATAN_SULFATE_BIOSYNTHESIS		18	-0.359284	-0.914584	0.586895	1	1	3652	tags=33%, list=20%, signal=41%
BIOCARTA_CCR3_PATHWAY	BIOCARTA_CCR3_PATHWAY		16	-0.37614	-0.913378	0.600601	1	1	1237	tags=13%, list=7%, signal=13%
BIOCARTA_DEATH_PATHWAY	BIOCARTA_DEATH_PATHWAY		27	-0.330295	-0.913328	0.565826	1	1	3498	tags=26%, list=19%, signal=32%
PID_SMAD2_3PATHWAY	PID_SMAD2_3PATHWAY		17	-0.362503	-0.908417	0.562857	1	1	4470	tags=29%, list=24%, signal=39%
PID_INTEGRIN4_PATHWAY	PID_INTEGRIN4_PATHWAY		9	-0.418097	-0.907664	0.604575	1	1	3005	tags=22%, list=16%, signal=27%
REACTOME_BILE_SALT_AND_ORGANIC_ANION_SLC_TRANSPORTERS	REACTOME_BILE_SALT_AND_ORGANIC_ANION_SLC_TRANSPORTERS		5	-0.486437	-0.906075	0.573379	1	1	3532	tags=40%, list=19%, signal=49%
PID_CD40_PATHWAY	PID_CD40_PATHWAY		25	-0.336371	-0.904866	0.627027	1	1	4672	tags=36%, list=25%, signal=48%
KEGG_VALINE_LEUCINE_AND_ISOLEUCINE_BIOSYNTHESIS	KEGG_VALINE_LEUCINE_AND_ISOLEUCINE_BIOSYNTHESIS		10	-0.407342	-0.904774	0.603077	1	1	4665	tags=40%, list=25%, signal=53%
REACTOME_TRANSCRIPTION_COUPLED_NER_TC_NER	REACTOME_TRANSCRIPTION_COUPLED_NER_TC_NER		43	-0.30089	-0.903987	0.637056	1	1	5647	tags=33%, list=30%, signal=47%
KEGG_NON_SMALL_CELL_LUNG_CANCER	KEGG_NON_SMALL_CELL_LUNG_CANCER		48	-0.295413	-0.901817	0.63	1	1	3136	tags=19%, list=17%, signal=23%
REACTOME_INHIBITION_OF_INSULIN_SECRETION_BY_ADRENALINE_NORADRENALINE	REACTOME_INHIBITION_OF_INSULIN_SECRETION_BY_ADRENALINE_NORADRENALINE		21	-0.334187	-0.900061	0.597101	1	1	1903	tags=14%, list=10%, signal=16%
KEGG_HEMATOPOIETIC_CELL_LINEAGE	KEGG_HEMATOPOIETIC_CELL_LINEAGE		27	-0.321791	-0.898758	0.617318	1	1	3154	tags=26%, list=17%, signal=31%
KEGG_PANCREATIC_CANCER	KEGG_PANCREATIC_CANCER		66	-0.275507	-0.898428	0.660804	1	1	3862	tags=26%, list=21%, signal=32%
REACTOME_PROSTACYCLIN_SIGNALLING_THROUGH_PROSTACYCLIN_RECEPTOR	REACTOME_PROSTACYCLIN_SIGNALLING_THROUGH_PROSTACYCLIN_RECEPTOR		15	-0.368208	-0.89834	0.632353	1	1	1589	tags=13%, list=9%, signal=15%
REACTOME_OPIOID_SIGNALLING	REACTOME_OPIOID_SIGNALLING		59	-0.279512	-0.894523	0.659472	1	1	1822	tags=14%, list=10%, signal=15%
BIOCARTA_CARM_ER_PATHWAY	BIOCARTA_CARM_ER_PATHWAY		31	-0.327005	-0.894365	0.635359	1	1	4708	tags=29%, list=25%, signal=39%
REACTOME_IL_RECEPTOR_SHC_SIGNALING	REACTOME_IL_RECEPTOR_SHC_SIGNALING		18	-0.352172	-0.894249	0.614458	1	1	469	tags=11%, list=3%, signal=11%
REACTOME_EARLY_PHASE_OF_HIV_LIFE_CYCLE	REACTOME_EARLY_PHASE_OF_HIV_LIFE_CYCLE		12	-0.387581	-0.893976	0.625749	1	1	7139	tags=58%, list=39%, signal=95%
BIOCARTA_HIVNEF_PATHWAY	BIOCARTA_HIVNEF_PATHWAY		54	-0.28572	-0.887804	0.655	1	1	4655	tags=33%, list=25%, signal=44%
REACTOME_SEMA4D_IN_SEMAPHORIN_SIGNALING	REACTOME_SEMA4D_IN_SEMAPHORIN_SIGNALING		26	-0.335945	-0.886415	0.654286	1	1	2282	tags=19%, list=12%, signal=22%
PID_ERBB4_PATHWAY	PID_ERBB4_PATHWAY		33	-0.31521	-0.886022	0.642077	1	1	3714	tags=24%, list=20%, signal=30%
PID_HEDGEHOG_GLI_PATHWAY	PID_HEDGEHOG_GLI_PATHWAY		45	-0.296654	-0.88586	0.6425	1	1	1193	tags=9%, list=6%, signal=9%
BIOCARTA_RACCYCD_PATHWAY	BIOCARTA_RACCYCD_PATHWAY		26	-0.32252	-0.885157	0.657825	1	1	4579	tags=35%, list=25%, signal=46%
KEGG_SMALL_CELL_LUNG_CANCER	KEGG_SMALL_CELL_LUNG_CANCER		74	-0.275091	-0.88492	0.677108	1	1	4672	tags=27%, list=25%, signal=36%
REACTOME_FATTY_ACID_TRIACYLGLYCEROL_AND_KETONE_BODY_METABOLISM	REACTOME_FATTY_ACID_TRIACYLGLYCEROL_AND_KETONE_BODY_METABOLISM		148	-0.248293	-0.88461	0.682609	1	1	4660	tags=24%, list=25%, signal=31%
PID_NFKAPPAB_ATYPICAL_PATHWAY	PID_NFKAPPAB_ATYPICAL_PATHWAY		14	-0.370013	-0.878388	0.60961	1	1	3332	tags=29%, list=18%, signal=35%
REACTOME_FACTORS_INVOLVED_IN_MEGAKARYOCYTE_DEVELOPMENT_AND_PLATELET_PRODUCTION	REACTOME_FACTORS_INVOLVED_IN_MEGAKARYOCYTE_DEVELOPMENT_AND_PLATELET_PRODUCTION		98	-0.260548	-0.878217	0.721311	1	1	5887	tags=38%, list=32%, signal=55%
BIOCARTA_IL2RB_PATHWAY	BIOCARTA_IL2RB_PATHWAY		31	-0.311389	-0.87714	0.643836	1	1	3552	tags=26%, list=19%, signal=32%
HALLMARK_BILE_ACID_METABOLISM	HALLMARK_BILE_ACID_METABOLISM		74	-0.267918	-0.87675	0.666667	1	1	2955	tags=20%, list=16%, signal=24%
REACTOME_CYTOSOLIC_TRNA_AMINOACYLATION	REACTOME_CYTOSOLIC_TRNA_AMINOACYLATION		24	-0.321098	-0.874374	0.644509	1	1	7719	tags=50%, list=42%, signal=86%
PID_TRKR_PATHWAY	PID_TRKR_PATHWAY		59	-0.273472	-0.874189	0.686869	1	1	1610	tags=10%, list=9%, signal=11%
REACTOME_HEMOSTASIS	REACTOME_HEMOSTASIS		309	-0.231923	-0.872762	0.804928	1	1	4058	tags=22%, list=22%, signal=28%
REACTOME_GABA_RECEPTOR_ACTIVATION	REACTOME_GABA_RECEPTOR_ACTIVATION		28	-0.311763	-0.871709	0.665753	1	1	3912	tags=25%, list=21%, signal=32%
REACTOME_MITOCHONDRIAL_TRNA_AMINOACYLATION	REACTOME_MITOCHONDRIAL_TRNA_AMINOACYLATION		21	-0.333271	-0.871005	0.634877	1	1	6281	tags=38%, list=34%, signal=58%
KEGG_OLFACTORY_TRANSDUCTION	KEGG_OLFACTORY_TRANSDUCTION		16	-0.34952	-0.870941	0.62963	1	1	3171	tags=31%, list=17%, signal=38%
REACTOME_BASE_EXCISION_REPAIR	REACTOME_BASE_EXCISION_REPAIR		19	-0.345841	-0.869919	0.677419	1	1	4714	tags=42%, list=25%, signal=56%
KEGG_MELANOGENESIS	KEGG_MELANOGENESIS		73	-0.265709	-0.869359	0.681159	1	1	2109	tags=14%, list=11%, signal=15%
PID_VEGF_VEGFR_PATHWAY	PID_VEGF_VEGFR_PATHWAY		5	-0.465427	-0.866943	0.656766	1	1	459	tags=20%, list=2%, signal=21%
BIOCARTA_HER2_PATHWAY	BIOCARTA_HER2_PATHWAY		18	-0.346395	-0.866041	0.663664	1	1	2746	tags=22%, list=15%, signal=26%
REACTOME_GABA_B_RECEPTOR_ACTIVATION	REACTOME_GABA_B_RECEPTOR_ACTIVATION		27	-0.314653	-0.865044	0.677233	1	1	3912	tags=26%, list=21%, signal=33%
KEGG_APOPTOSIS	KEGG_APOPTOSIS		67	-0.265471	-0.863476	0.715686	1	1	3498	tags=22%, list=19%, signal=27%
PID_FRA_PATHWAY	PID_FRA_PATHWAY		27	-0.309988	-0.860568	0.660221	1	1	3604	tags=22%, list=19%, signal=28%
KEGG_ECM_RECEPTOR_INTERACTION	KEGG_ECM_RECEPTOR_INTERACTION		60	-0.272943	-0.859958	0.719807	1	1	3005	tags=20%, list=16%, signal=24%
KEGG_PEROXISOME	KEGG_PEROXISOME		68	-0.267184	-0.85964	0.724221	1	1	3067	tags=16%, list=17%, signal=19%
REACTOME_SYNTHESIS_AND_INTERCONVERSION_OF_NUCLEOTIDE_DI_AND_TRIPHOSPHATES	REACTOME_SYNTHESIS_AND_INTERCONVERSION_OF_NUCLEOTIDE_DI_AND_TRIPHOSPHATES		17	-0.33364	-0.854059	0.662539	1	1	3643	tags=41%, list=20%, signal=51%
BIOCARTA_SODD_PATHWAY	BIOCARTA_SODD_PATHWAY		8	-0.404583	-0.853772	0.680645	1	1	2805	tags=38%, list=15%, signal=44%
PID_IL2_PI3K_PATHWAY	PID_IL2_PI3K_PATHWAY		30	-0.305581	-0.851695	0.674352	1	1	3366	tags=23%, list=18%, signal=28%
KEGG_PRIMARY_BILE_ACID_BIOSYNTHESIS	KEGG_PRIMARY_BILE_ACID_BIOSYNTHESIS		9	-0.391679	-0.849972	0.649068	1	1	2560	tags=33%, list=14%, signal=39%
REACTOME_TRIGLYCERIDE_BIOSYNTHESIS	REACTOME_TRIGLYCERIDE_BIOSYNTHESIS		34	-0.292475	-0.848829	0.692722	1	1	2067	tags=15%, list=11%, signal=17%
KEGG_ALLOGRAFT_REJECTION	KEGG_ALLOGRAFT_REJECTION		8	-0.405597	-0.847461	0.649682	1	1	1427	tags=25%, list=8%, signal=27%
REACTOME_SYNTHESIS_OF_BILE_ACIDS_AND_BILE_SALTS	REACTOME_SYNTHESIS_OF_BILE_ACIDS_AND_BILE_SALTS		10	-0.381672	-0.847099	0.689231	1	1	2560	tags=30%, list=14%, signal=35%
REACTOME_PPARA_ACTIVATES_GENE_EXPRESSION	REACTOME_PPARA_ACTIVATES_GENE_EXPRESSION		88	-0.253628	-0.84648	0.758865	1	1	4598	tags=24%, list=25%, signal=32%
REACTOME_AMINE_LIGAND_BINDING_RECEPTORS	REACTOME_AMINE_LIGAND_BINDING_RECEPTORS		12	-0.363466	-0.845173	0.669697	1	1	2964	tags=42%, list=16%, signal=50%
PID_ENDOTHELIN_PATHWAY	PID_ENDOTHELIN_PATHWAY		43	-0.280404	-0.843912	0.714286	1	1	2270	tags=16%, list=12%, signal=19%
KEGG_AMINOACYL_TRNA_BIOSYNTHESIS	KEGG_AMINOACYL_TRNA_BIOSYNTHESIS		41	-0.276135	-0.841546	0.710396	1	1	6593	tags=39%, list=36%, signal=60%
REACTOME_SPRY_REGULATION_OF_FGF_SIGNALING	REACTOME_SPRY_REGULATION_OF_FGF_SIGNALING		13	-0.34912	-0.839304	0.696165	1	1	2723	tags=23%, list=15%, signal=27%
REACTOME_G_ALPHA1213_SIGNALLING_EVENTS	REACTOME_G_ALPHA1213_SIGNALLING_EVENTS		64	-0.265914	-0.839066	0.756626	1	1	3779	tags=22%, list=20%, signal=27%
PID_INTEGRIN1_PATHWAY	PID_INTEGRIN1_PATHWAY		46	-0.275304	-0.838028	0.748011	1	1	2806	tags=17%, list=15%, signal=20%
BIOCARTA_INTRINSIC_PATHWAY	BIOCARTA_INTRINSIC_PATHWAY		8	-0.397102	-0.837527	0.688272	1	1	3392	tags=38%, list=18%, signal=46%
PID_P75_NTR_PATHWAY	PID_P75_NTR_PATHWAY		60	-0.264379	-0.836027	0.756892	1	1	3053	tags=15%, list=16%, signal=18%
BIOCARTA_P53_PATHWAY	BIOCARTA_P53_PATHWAY		16	-0.334383	-0.831505	0.700297	1	1	4579	tags=44%, list=25%, signal=58%
KEGG_JAK_STAT_SIGNALING_PATHWAY	KEGG_JAK_STAT_SIGNALING_PATHWAY		81	-0.257247	-0.830973	0.785203	1	1	3936	tags=21%, list=21%, signal=27%
HALLMARK_IL6_JAK_STAT3_SIGNALING	HALLMARK_IL6_JAK_STAT3_SIGNALING		50	-0.269728	-0.830687	0.711286	1	1	3185	tags=22%, list=17%, signal=26%
REACTOME_RORA_ACTIVATES_CIRCADIAN_EXPRESSION	REACTOME_RORA_ACTIVATES_CIRCADIAN_EXPRESSION		23	-0.317789	-0.830387	0.71137	1	1	4598	tags=30%, list=25%, signal=40%
REACTOME_CELL_CELL_COMMUNICATION	REACTOME_CELL_CELL_COMMUNICATION		81	-0.250769	-0.829075	0.771972	1	1	2747	tags=17%, list=15%, signal=20%
REACTOME_NUCLEOTIDE_EXCISION_REPAIR	REACTOME_NUCLEOTIDE_EXCISION_REPAIR		48	-0.270438	-0.828343	0.742424	1	1	5647	tags=31%, list=30%, signal=45%
KEGG_B_CELL_RECEPTOR_SIGNALING_PATHWAY	KEGG_B_CELL_RECEPTOR_SIGNALING_PATHWAY		54	-0.262991	-0.828258	0.717445	1	1	3632	tags=20%, list=20%, signal=25%
KEGG_PPAR_SIGNALING_PATHWAY	KEGG_PPAR_SIGNALING_PATHWAY		42	-0.27645	-0.828116	0.736573	1	1	905	tags=10%, list=5%, signal=10%
KEGG_WNT_SIGNALING_PATHWAY	KEGG_WNT_SIGNALING_PATHWAY		124	-0.241888	-0.825613	0.797826	1	1	3994	tags=19%, list=22%, signal=25%
REACTOME_PURINE_SALVAGE	REACTOME_PURINE_SALVAGE		12	-0.355788	-0.823514	0.72293	1	1	4568	tags=33%, list=25%, signal=44%
BIOCARTA_IL12_PATHWAY	BIOCARTA_IL12_PATHWAY		9	-0.384282	-0.821786	0.676829	1	1	3510	tags=33%, list=19%, signal=41%
KEGG_PROSTATE_CANCER	KEGG_PROSTATE_CANCER		80	-0.249209	-0.819421	0.794392	1	1	3897	tags=25%, list=21%, signal=32%
REACTOME_BILE_ACID_AND_BILE_SALT_METABOLISM	REACTOME_BILE_ACID_AND_BILE_SALT_METABOLISM		10	-0.381672	-0.818091	0.716088	1	1	2560	tags=30%, list=14%, signal=35%
BIOCARTA_SRCRPTP_PATHWAY	BIOCARTA_SRCRPTP_PATHWAY		10	-0.377598	-0.817875	0.719243	1	1	3749	tags=30%, list=20%, signal=38%
KEGG_HEDGEHOG_SIGNALING_PATHWAY	KEGG_HEDGEHOG_SIGNALING_PATHWAY		41	-0.274589	-0.817463	0.746702	1	1	2978	tags=20%, list=16%, signal=23%
KEGG_GLIOMA	KEGG_GLIOMA		57	-0.263003	-0.817145	0.762626	1	1	3714	tags=23%, list=20%, signal=28%
REACTOME_GRB2_EVENTS_IN_ERBB2_SIGNALING	REACTOME_GRB2_EVENTS_IN_ERBB2_SIGNALING		20	-0.319068	-0.817087	0.683386	1	1	2746	tags=20%, list=15%, signal=23%
REACTOME_DCC_MEDIATED_ATTRACTIVE_SIGNALING	REACTOME_DCC_MEDIATED_ATTRACTIVE_SIGNALING		13	-0.342055	-0.816851	0.688272	1	1	2747	tags=23%, list=15%, signal=27%
REACTOME_ACTIVATED_NOTCH1_TRANSMITS_SIGNAL_TO_THE_NUCLEUS	REACTOME_ACTIVATED_NOTCH1_TRANSMITS_SIGNAL_TO_THE_NUCLEUS		26	-0.295697	-0.816527	0.74221	1	1	496	tags=8%, list=3%, signal=8%
BIOCARTA_AGR_PATHWAY	BIOCARTA_AGR_PATHWAY		30	-0.293199	-0.816391	0.738544	1	1	2627	tags=20%, list=14%, signal=23%
HALLMARK_FATTY_ACID_METABOLISM	HALLMARK_FATTY_ACID_METABOLISM		127	-0.234212	-0.815922	0.824324	1	1	3553	tags=16%, list=19%, signal=19%
KEGG_GLYCOSPHINGOLIPID_BIOSYNTHESIS_LACTO_AND_NEOLACTO_SERIES	KEGG_GLYCOSPHINGOLIPID_BIOSYNTHESIS_LACTO_AND_NEOLACTO_SERIES		19	-0.315381	-0.81399	0.72434	1	1	5379	tags=47%, list=29%, signal=67%
BIOCARTA_NFKB_PATHWAY	BIOCARTA_NFKB_PATHWAY		19	-0.314133	-0.813846	0.734463	1	1	4470	tags=32%, list=24%, signal=42%
REACTOME_NEGATIVE_REGULATORS_OF_RIG_I_MDA5_SIGNALING	REACTOME_NEGATIVE_REGULATORS_OF_RIG_I_MDA5_SIGNALING		26	-0.300191	-0.812568	0.759894	1	1	2504	tags=15%, list=14%, signal=18%
KEGG_GLYCOSPHINGOLIPID_BIOSYNTHESIS_GANGLIO_SERIES	KEGG_GLYCOSPHINGOLIPID_BIOSYNTHESIS_GANGLIO_SERIES		12	-0.344557	-0.811269	0.729412	1	1	2904	tags=25%, list=16%, signal=30%
REACTOME_CYTOKINE_SIGNALING_IN_IMMUNE_SYSTEM	REACTOME_CYTOKINE_SIGNALING_IN_IMMUNE_SYSTEM		191	-0.220745	-0.811019	0.862579	1	1	3661	tags=18%, list=20%, signal=22%
REACTOME_G_PROTEIN_ACTIVATION	REACTOME_G_PROTEIN_ACTIVATION		20	-0.314674	-0.810518	0.732591	1	1	1784	tags=15%, list=10%, signal=17%
REACTOME_IL_2_SIGNALING	REACTOME_IL_2_SIGNALING		30	-0.28647	-0.81011	0.733681	1	1	1237	tags=10%, list=7%, signal=11%
HALLMARK_ESTROGEN_RESPONSE_EARLY	HALLMARK_ESTROGEN_RESPONSE_EARLY		151	-0.228132	-0.809307	0.842222	1	1	3150	tags=19%, list=17%, signal=22%
REACTOME_ANTIVIRAL_MECHANISM_BY_IFN_STIMULATED_GENES	REACTOME_ANTIVIRAL_MECHANISM_BY_IFN_STIMULATED_GENES		64	-0.248241	-0.80861	0.809406	1	1	4917	tags=27%, list=27%, signal=36%
BIOCARTA_RELA_PATHWAY	BIOCARTA_RELA_PATHWAY		15	-0.33784	-0.808445	0.73716	1	1	3857	tags=33%, list=21%, signal=42%
BIOCARTA_CDMAC_PATHWAY	BIOCARTA_CDMAC_PATHWAY		13	-0.347877	-0.806531	0.748521	1	1	1237	tags=15%, list=7%, signal=16%
REACTOME_SEMA4D_INDUCED_CELL_MIGRATION_AND_GROWTH_CONE_COLLAPSE	REACTOME_SEMA4D_INDUCED_CELL_MIGRATION_AND_GROWTH_CONE_COLLAPSE		23	-0.307801	-0.805432	0.755556	1	1	1343	tags=13%, list=7%, signal=14%
REACTOME_AMINO_ACID_SYNTHESIS_AND_INTERCONVERSION_TRANSAMINATION	REACTOME_AMINO_ACID_SYNTHESIS_AND_INTERCONVERSION_TRANSAMINATION		14	-0.32552	-0.803361	0.710059	1	1	5277	tags=43%, list=28%, signal=60%
PID_S1P_S1P2_PATHWAY	PID_S1P_S1P2_PATHWAY		22	-0.301412	-0.803293	0.752161	1	1	2203	tags=18%, list=12%, signal=21%
PID_A6B1_A6B4_INTEGRIN_PATHWAY	PID_A6B1_A6B4_INTEGRIN_PATHWAY		37	-0.273935	-0.802872	0.75	1	1	858	tags=8%, list=5%, signal=8%
REACTOME_REGULATION_OF_GENE_EXPRESSION_IN_BETA_CELLS	REACTOME_REGULATION_OF_GENE_EXPRESSION_IN_BETA_CELLS		11	-0.357403	-0.802808	0.713836	1	1	6219	tags=64%, list=34%, signal=96%
KEGG_FRUCTOSE_AND_MANNOSE_METABOLISM	KEGG_FRUCTOSE_AND_MANNOSE_METABOLISM		29	-0.281739	-0.801717	0.763736	1	1	4451	tags=31%, list=24%, signal=41%
REACTOME_REGULATION_OF_WATER_BALANCE_BY_RENAL_AQUAPORINS	REACTOME_REGULATION_OF_WATER_BALANCE_BY_RENAL_AQUAPORINS		32	-0.284918	-0.80098	0.771883	1	1	1589	tags=13%, list=9%, signal=14%
BIOCARTA_FAS_PATHWAY	BIOCARTA_FAS_PATHWAY		26	-0.294303	-0.800641	0.751381	1	1	4470	tags=31%, list=24%, signal=40%
BIOCARTA_FMLP_PATHWAY	BIOCARTA_FMLP_PATHWAY		29	-0.284093	-0.800364	0.776882	1	1	3510	tags=21%, list=19%, signal=25%
BIOCARTA_PAR1_PATHWAY	BIOCARTA_PAR1_PATHWAY		29	-0.293381	-0.799557	0.752	1	1	1182	tags=10%, list=6%, signal=11%
HALLMARK_APICAL_SURFACE	HALLMARK_APICAL_SURFACE		29	-0.284904	-0.799496	0.752688	1	1	6018	tags=41%, list=32%, signal=61%
REACTOME_KERATAN_SULFATE_KERATIN_METABOLISM	REACTOME_KERATAN_SULFATE_KERATIN_METABOLISM		22	-0.307545	-0.798202	0.745763	1	1	3652	tags=27%, list=20%, signal=34%
REACTOME_PLC_BETA_MEDIATED_EVENTS	REACTOME_PLC_BETA_MEDIATED_EVENTS		32	-0.276399	-0.797908	0.797784	1	1	2980	tags=19%, list=16%, signal=22%
HALLMARK_ANGIOGENESIS	HALLMARK_ANGIOGENESIS		25	-0.292588	-0.795275	0.769452	1	1	905	tags=12%, list=5%, signal=13%
KEGG_INOSITOL_PHOSPHATE_METABOLISM	KEGG_INOSITOL_PHOSPHATE_METABOLISM		47	-0.257777	-0.7947	0.791349	1	1	4788	tags=28%, list=26%, signal=37%
PID_P53_DOWNSTREAM_PATHWAY	PID_P53_DOWNSTREAM_PATHWAY		114	-0.227649	-0.79438	0.881278	1	1	3941	tags=25%, list=21%, signal=31%
REACTOME_DESTABILIZATION_OF_MRNA_BY_KSRP	REACTOME_DESTABILIZATION_OF_MRNA_BY_KSRP		17	-0.313879	-0.794233	0.74221	1	1	4710	tags=29%, list=25%, signal=39%
BIOCARTA_ETS_PATHWAY	BIOCARTA_ETS_PATHWAY		17	-0.31857	-0.793887	0.796238	1	1	3138	tags=24%, list=17%, signal=28%
KEGG_MELANOMA	KEGG_MELANOMA		50	-0.260722	-0.793145	0.78934	1	1	3136	tags=22%, list=17%, signal=26%
REACTOME_ABC_FAMILY_PROTEINS_MEDIATED_TRANSPORT	REACTOME_ABC_FAMILY_PROTEINS_MEDIATED_TRANSPORT		17	-0.320817	-0.793013	0.758112	1	1	4081	tags=35%, list=22%, signal=45%
BIOCARTA_CELLCYCLE_PATHWAY	BIOCARTA_CELLCYCLE_PATHWAY		21	-0.300588	-0.792869	0.747126	1	1	4579	tags=33%, list=25%, signal=44%
REACTOME_CS_DS_DEGRADATION	REACTOME_CS_DS_DEGRADATION		10	-0.354431	-0.790831	0.753125	1	1	3427	tags=30%, list=18%, signal=37%
PID_AJDISS_2PATHWAY	PID_AJDISS_2PATHWAY		38	-0.270721	-0.790015	0.793011	1	1	2270	tags=13%, list=12%, signal=15%
PID_ALK1_PATHWAY	PID_ALK1_PATHWAY		23	-0.295955	-0.788926	0.762178	1	1	2023	tags=17%, list=11%, signal=19%
REACTOME_ION_TRANSPORT_BY_P_TYPE_ATPASES	REACTOME_ION_TRANSPORT_BY_P_TYPE_ATPASES		26	-0.288594	-0.786401	0.789941	1	1	3483	tags=31%, list=19%, signal=38%
BIOCARTA_CASPASE_PATHWAY	BIOCARTA_CASPASE_PATHWAY		16	-0.311277	-0.78573	0.765957	1	1	2740	tags=19%, list=15%, signal=22%
KEGG_BASAL_CELL_CARCINOMA	KEGG_BASAL_CELL_CARCINOMA		42	-0.263805	-0.78423	0.802057	1	1	2491	tags=17%, list=13%, signal=19%
REACTOME_PURINE_METABOLISM	REACTOME_PURINE_METABOLISM		29	-0.279203	-0.783821	0.743017	1	1	6067	tags=38%, list=33%, signal=56%
BIOCARTA_CK1_PATHWAY	BIOCARTA_CK1_PATHWAY		13	-0.335599	-0.783378	0.750742	1	1	227	tags=8%, list=1%, signal=8%
KEGG_TIGHT_JUNCTION	KEGG_TIGHT_JUNCTION		97	-0.233915	-0.783134	0.837321	1	1	2270	tags=13%, list=12%, signal=15%
BIOCARTA_CBL_PATHWAY	BIOCARTA_CBL_PATHWAY		10	-0.355048	-0.782803	0.775385	1	1	2871	tags=30%, list=15%, signal=35%
HALLMARK_WNT_BETA_CATENIN_SIGNALING	HALLMARK_WNT_BETA_CATENIN_SIGNALING		40	-0.263504	-0.780408	0.78628	1	1	3941	tags=23%, list=21%, signal=29%
PID_NETRIN_PATHWAY	PID_NETRIN_PATHWAY		31	-0.273912	-0.779301	0.781915	1	1	2747	tags=23%, list=15%, signal=26%
KEGG_PROGESTERONE_MEDIATED_OOCYTE_MATURATION	KEGG_PROGESTERONE_MEDIATED_OOCYTE_MATURATION		69	-0.238086	-0.777063	0.836228	1	1	3749	tags=19%, list=20%, signal=24%
KEGG_ERBB_SIGNALING_PATHWAY	KEGG_ERBB_SIGNALING_PATHWAY		76	-0.23882	-0.77606	0.843972	1	1	3552	tags=18%, list=19%, signal=23%
BIOCARTA_NFAT_PATHWAY	BIOCARTA_NFAT_PATHWAY		42	-0.253266	-0.775855	0.823529	1	1	1601	tags=12%, list=9%, signal=13%
KEGG_OTHER_GLYCAN_DEGRADATION	KEGG_OTHER_GLYCAN_DEGRADATION		15	-0.320605	-0.773268	0.797688	1	1	243	tags=7%, list=1%, signal=7%
HALLMARK_HEDGEHOG_SIGNALING	HALLMARK_HEDGEHOG_SIGNALING		33	-0.268593	-0.773036	0.796834	1	1	474	tags=6%, list=3%, signal=6%
REACTOME_SYNTHESIS_OF_BILE_ACIDS_AND_BILE_SALTS_VIA_24_HYDROXYCHOLESTEROL	REACTOME_SYNTHESIS_OF_BILE_ACIDS_AND_BILE_SALTS_VIA_24_HYDROXYCHOLESTEROL		6	-0.403387	-0.772838	0.71519	1	1	2107	tags=33%, list=11%, signal=38%
BIOCARTA_FEEDER_PATHWAY	BIOCARTA_FEEDER_PATHWAY		7	-0.388628	-0.772608	0.751592	1	1	2363	tags=29%, list=13%, signal=33%
KEGG_TAURINE_AND_HYPOTAURINE_METABOLISM	KEGG_TAURINE_AND_HYPOTAURINE_METABOLISM		6	-0.403832	-0.77094	0.750831	1	1	5081	tags=50%, list=27%, signal=69%
REACTOME_CELL_JUNCTION_ORGANIZATION	REACTOME_CELL_JUNCTION_ORGANIZATION		48	-0.252746	-0.770922	0.821516	1	1	1456	tags=13%, list=8%, signal=14%
REACTOME_CHONDROITIN_SULFATE_BIOSYNTHESIS	REACTOME_CHONDROITIN_SULFATE_BIOSYNTHESIS		16	-0.316462	-0.769463	0.811377	1	1	3427	tags=31%, list=18%, signal=38%
BIOCARTA_G1_PATHWAY	BIOCARTA_G1_PATHWAY		27	-0.283185	-0.768781	0.80618	1	1	4579	tags=33%, list=25%, signal=44%
PID_TRAIL_PATHWAY	PID_TRAIL_PATHWAY		24	-0.288155	-0.768446	0.734463	1	1	3498	tags=25%, list=19%, signal=31%
KEGG_ADIPOCYTOKINE_SIGNALING_PATHWAY	KEGG_ADIPOCYTOKINE_SIGNALING_PATHWAY		53	-0.241672	-0.767242	0.839506	1	1	3332	tags=21%, list=18%, signal=25%
KEGG_ALPHA_LINOLENIC_ACID_METABOLISM	KEGG_ALPHA_LINOLENIC_ACID_METABOLISM		9	-0.352008	-0.766948	0.766467	1	1	4421	tags=33%, list=24%, signal=44%
REACTOME_AXON_GUIDANCE	REACTOME_AXON_GUIDANCE		200	-0.210978	-0.766815	0.933619	1	1	2806	tags=15%, list=15%, signal=17%
REACTOME_NEUROTRANSMITTER_RELEASE_CYCLE	REACTOME_NEUROTRANSMITTER_RELEASE_CYCLE		21	-0.297247	-0.766482	0.779292	1	1	2018	tags=19%, list=11%, signal=21%
REACTOME_TRANSCRIPTION	REACTOME_TRANSCRIPTION		195	-0.210792	-0.766299	0.915948	1	1	4821	tags=22%, list=26%, signal=29%
KEGG_PROPANOATE_METABOLISM	KEGG_PROPANOATE_METABOLISM		29	-0.274782	-0.763114	0.805556	1	1	5905	tags=31%, list=32%, signal=45%
KEGG_PENTOSE_AND_GLUCURONATE_INTERCONVERSIONS	KEGG_PENTOSE_AND_GLUCURONATE_INTERCONVERSIONS		9	-0.355772	-0.759062	0.77439	1	1	2043	tags=22%, list=11%, signal=25%
REACTOME_IL_3_5_AND_GM_CSF_SIGNALING	REACTOME_IL_3_5_AND_GM_CSF_SIGNALING		29	-0.266413	-0.75906	0.812672	1	1	469	tags=7%, list=3%, signal=7%
REACTOME_G_BETA_GAMMA_SIGNALLING_THROUGH_PI3KGAMMA	REACTOME_G_BETA_GAMMA_SIGNALLING_THROUGH_PI3KGAMMA		19	-0.293517	-0.758839	0.787966	1	1	1589	tags=11%, list=9%, signal=12%
REACTOME_SIGNALING_BY_NODAL	REACTOME_SIGNALING_BY_NODAL		12	-0.326961	-0.757859	0.758929	1	1	2088	tags=17%, list=11%, signal=19%
REACTOME_INTERFERON_GAMMA_SIGNALING	REACTOME_INTERFERON_GAMMA_SIGNALING		35	-0.264456	-0.756201	0.84127	1	1	1433	tags=14%, list=8%, signal=15%
KEGG_PYRUVATE_METABOLISM	KEGG_PYRUVATE_METABOLISM		30	-0.267817	-0.756033	0.84022	1	1	5905	tags=33%, list=32%, signal=49%
PID_IL5_PATHWAY	PID_IL5_PATHWAY		12	-0.316618	-0.755508	0.796923	1	1	3552	tags=25%, list=19%, signal=31%
PID_ECADHERIN_STABILIZATION_PATHWAY	PID_ECADHERIN_STABILIZATION_PATHWAY		36	-0.258168	-0.755126	0.819149	1	1	2803	tags=14%, list=15%, signal=16%
REACTOME_ACYL_CHAIN_REMODELLING_OF_PC	REACTOME_ACYL_CHAIN_REMODELLING_OF_PC		11	-0.333041	-0.754764	0.79375	1	1	596	tags=9%, list=3%, signal=9%
REACTOME_METABOLISM_OF_NUCLEOTIDES	REACTOME_METABOLISM_OF_NUCLEOTIDES		60	-0.235795	-0.753895	0.860825	1	1	5856	tags=42%, list=32%, signal=61%
REACTOME_TRAF3_DEPENDENT_IRF_ACTIVATION_PATHWAY	REACTOME_TRAF3_DEPENDENT_IRF_ACTIVATION_PATHWAY		11	-0.336869	-0.753509	0.772455	1	1	3857	tags=27%, list=21%, signal=34%
KEGG_PHOSPHATIDYLINOSITOL_SIGNALING_SYSTEM	KEGG_PHOSPHATIDYLINOSITOL_SIGNALING_SYSTEM		64	-0.241508	-0.752911	0.867788	1	1	4486	tags=25%, list=24%, signal=33%
REACTOME_G1_PHASE	REACTOME_G1_PHASE		34	-0.256069	-0.752823	0.817935	1	1	1900	tags=12%, list=10%, signal=13%
PID_SHP2_PATHWAY	PID_SHP2_PATHWAY		46	-0.24592	-0.752644	0.830645	1	1	2524	tags=13%, list=14%, signal=15%
REACTOME_CRMPS_IN_SEMA3A_SIGNALING	REACTOME_CRMPS_IN_SEMA3A_SIGNALING		13	-0.318084	-0.751054	0.79321	1	1	2643	tags=15%, list=14%, signal=18%
REACTOME_PLATELET_ACTIVATION_SIGNALING_AND_AGGREGATION	REACTOME_PLATELET_ACTIVATION_SIGNALING_AND_AGGREGATION		140	-0.21343	-0.750217	0.916849	1	1	2442	tags=14%, list=13%, signal=16%
PID_HNF3B_PATHWAY	PID_HNF3B_PATHWAY		24	-0.277253	-0.749391	0.812139	1	1	5315	tags=42%, list=29%, signal=58%
KEGG_LYSINE_DEGRADATION	KEGG_LYSINE_DEGRADATION		44	-0.24466	-0.748987	0.875339	1	1	2983	tags=16%, list=16%, signal=19%
REACTOME_CELL_EXTRACELLULAR_MATRIX_INTERACTIONS	REACTOME_CELL_EXTRACELLULAR_MATRIX_INTERACTIONS		10	-0.337642	-0.748453	0.781437	1	1	514	tags=10%, list=3%, signal=10%
REACTOME_GLUCOSE_METABOLISM	REACTOME_GLUCOSE_METABOLISM		57	-0.233195	-0.748121	0.895408	1	1	2363	tags=12%, list=13%, signal=14%
PID_ARF6_PATHWAY	PID_ARF6_PATHWAY		27	-0.26971	-0.74766	0.831522	1	1	2803	tags=22%, list=15%, signal=26%
REACTOME_NRAGE_SIGNALS_DEATH_THROUGH_JNK	REACTOME_NRAGE_SIGNALS_DEATH_THROUGH_JNK		37	-0.26036	-0.747484	0.850704	1	1	4215	tags=24%, list=23%, signal=31%
KEGG_THYROID_CANCER	KEGG_THYROID_CANCER		24	-0.269076	-0.74101	0.848315	1	1	3053	tags=17%, list=16%, signal=20%
PID_P73PATHWAY	PID_P73PATHWAY		68	-0.22607	-0.737614	0.880893	1	1	4209	tags=24%, list=23%, signal=30%
KEGG_PATHWAYS_IN_CANCER	KEGG_PATHWAYS_IN_CANCER		262	-0.200198	-0.735139	0.967213	1	1	3994	tags=21%, list=22%, signal=26%
KEGG_LONG_TERM_DEPRESSION	KEGG_LONG_TERM_DEPRESSION		43	-0.241518	-0.728073	0.860104	1	1	3468	tags=19%, list=19%, signal=23%
REACTOME_SEMA3A_PAK_DEPENDENT_AXON_REPULSION	REACTOME_SEMA3A_PAK_DEPENDENT_AXON_REPULSION		13	-0.317074	-0.727781	0.822951	1	1	2643	tags=23%, list=14%, signal=27%
KEGG_GNRH_SIGNALING_PATHWAY	KEGG_GNRH_SIGNALING_PATHWAY		72	-0.222532	-0.726848	0.897561	1	1	2980	tags=15%, list=16%, signal=18%
REACTOME_SIGNALLING_TO_ERKS	REACTOME_SIGNALLING_TO_ERKS		34	-0.251043	-0.723883	0.865922	1	1	3053	tags=18%, list=16%, signal=21%
BIOCARTA_MAL_PATHWAY	BIOCARTA_MAL_PATHWAY		16	-0.293611	-0.720915	0.844828	1	1	1237	tags=13%, list=7%, signal=13%
PID_TAP63_PATHWAY	PID_TAP63_PATHWAY		44	-0.241038	-0.71954	0.861702	1	1	3714	tags=23%, list=20%, signal=28%
REACTOME_INNATE_IMMUNE_SYSTEM	REACTOME_INNATE_IMMUNE_SYSTEM		151	-0.202746	-0.715746	0.97351	1	1	5075	tags=25%, list=27%, signal=34%
KEGG_TYPE_II_DIABETES_MELLITUS	KEGG_TYPE_II_DIABETES_MELLITUS		33	-0.244986	-0.712895	0.867209	1	1	4706	tags=36%, list=25%, signal=49%
REACTOME_DESTABILIZATION_OF_MRNA_BY_BRF1	REACTOME_DESTABILIZATION_OF_MRNA_BY_BRF1		17	-0.284482	-0.712433	0.871951	1	1	5108	tags=35%, list=28%, signal=49%
REACTOME_SHC1_EVENTS_IN_ERBB4_SIGNALING	REACTOME_SHC1_EVENTS_IN_ERBB4_SIGNALING		18	-0.280593	-0.711753	0.905199	1	1	2746	tags=17%, list=15%, signal=20%
REACTOME_ADP_SIGNALLING_THROUGH_P2RY12	REACTOME_ADP_SIGNALLING_THROUGH_P2RY12		17	-0.279161	-0.711501	0.846369	1	1	1589	tags=12%, list=9%, signal=13%
REACTOME_DEVELOPMENTAL_BIOLOGY	REACTOME_DEVELOPMENTAL_BIOLOGY		311	-0.191679	-0.710647	0.983471	1	1	2806	tags=14%, list=15%, signal=16%
REACTOME_ACTIVATED_TAK1_MEDIATES_P38_MAPK_ACTIVATION	REACTOME_ACTIVATED_TAK1_MEDIATES_P38_MAPK_ACTIVATION		16	-0.28887	-0.710111	0.853448	1	1	3510	tags=25%, list=19%, signal=31%
REACTOME_FORMATION_OF_TUBULIN_FOLDING_INTERMEDIATES_BY_CCT_TRIC	REACTOME_FORMATION_OF_TUBULIN_FOLDING_INTERMEDIATES_BY_CCT_TRIC		18	-0.281435	-0.706952	0.860795	1	1	624	tags=6%, list=3%, signal=6%
REACTOME_TRANSPORT_OF_VITAMINS_NUCLEOSIDES_AND_RELATED_MOLECULES	REACTOME_TRANSPORT_OF_VITAMINS_NUCLEOSIDES_AND_RELATED_MOLECULES		20	-0.273255	-0.705915	0.858333	1	1	2785	tags=20%, list=15%, signal=24%
BIOCARTA_MTA3_PATHWAY	BIOCARTA_MTA3_PATHWAY		13	-0.2969	-0.705696	0.84593	1	1	624	tags=8%, list=3%, signal=8%
REACTOME_L1CAM_INTERACTIONS	REACTOME_L1CAM_INTERACTIONS		72	-0.214763	-0.705224	0.938424	1	1	2270	tags=13%, list=12%, signal=14%
REACTOME_NETRIN1_SIGNALING	REACTOME_NETRIN1_SIGNALING		32	-0.243904	-0.704421	0.887435	1	1	3052	tags=22%, list=16%, signal=26%
REACTOME_CDT1_ASSOCIATION_WITH_THE_CDC6_ORC_ORIGIN_COMPLEX	REACTOME_CDT1_ASSOCIATION_WITH_THE_CDC6_ORC_ORIGIN_COMPLEX		53	-0.229528	-0.703837	0.917706	1	1	5837	tags=28%, list=32%, signal=41%
KEGG_VASOPRESSIN_REGULATED_WATER_REABSORPTION	KEGG_VASOPRESSIN_REGULATED_WATER_REABSORPTION		38	-0.234732	-0.703568	0.900804	1	1	1823	tags=11%, list=10%, signal=12%
REACTOME_REGULATION_OF_BETA_CELL_DEVELOPMENT	REACTOME_REGULATION_OF_BETA_CELL_DEVELOPMENT		16	-0.284342	-0.703476	0.855457	1	1	3573	tags=25%, list=19%, signal=31%
REACTOME_METABOLISM_OF_LIPIDS_AND_LIPOPROTEINS	REACTOME_METABOLISM_OF_LIPIDS_AND_LIPOPROTEINS		366	-0.18704	-0.702771	0.993902	1	1	3609	tags=16%, list=19%, signal=19%
BIOCARTA_CERAMIDE_PATHWAY	BIOCARTA_CERAMIDE_PATHWAY		22	-0.266376	-0.702253	0.857955	1	1	4655	tags=36%, list=25%, signal=49%
KEGG_VALINE_LEUCINE_AND_ISOLEUCINE_DEGRADATION	KEGG_VALINE_LEUCINE_AND_ISOLEUCINE_DEGRADATION		41	-0.241029	-0.702172	0.892308	1	1	5678	tags=34%, list=31%, signal=49%
KEGG_SELENOAMINO_ACID_METABOLISM	KEGG_SELENOAMINO_ACID_METABOLISM		23	-0.257762	-0.701123	0.861272	1	1	5081	tags=30%, list=27%, signal=42%
KEGG_OOCYTE_MEIOSIS	KEGG_OOCYTE_MEIOSIS		93	-0.204497	-0.700832	0.94186	1	1	3201	tags=15%, list=17%, signal=18%
KEGG_VEGF_SIGNALING_PATHWAY	KEGG_VEGF_SIGNALING_PATHWAY		54	-0.221594	-0.69982	0.904762	1	1	3136	tags=15%, list=17%, signal=18%
BIOCARTA_PTEN_PATHWAY	BIOCARTA_PTEN_PATHWAY		17	-0.286634	-0.699097	0.867647	1	1	1237	tags=12%, list=7%, signal=13%
REACTOME_REGULATION_OF_INSULIN_SECRETION	REACTOME_REGULATION_OF_INSULIN_SECRETION		62	-0.216727	-0.697648	0.916067	1	1	1903	tags=10%, list=10%, signal=11%
REACTOME_INTERACTIONS_OF_VPR_WITH_HOST_CELLULAR_PROTEINS	REACTOME_INTERACTIONS_OF_VPR_WITH_HOST_CELLULAR_PROTEINS		32	-0.241225	-0.696679	0.87062	1	1	7550	tags=66%, list=41%, signal=111%
KEGG_TOLL_LIKE_RECEPTOR_SIGNALING_PATHWAY	KEGG_TOLL_LIKE_RECEPTOR_SIGNALING_PATHWAY		61	-0.215641	-0.694195	0.920596	1	1	3510	tags=21%, list=19%, signal=26%
HALLMARK_DNA_REPAIR	HALLMARK_DNA_REPAIR		139	-0.19823	-0.693388	0.967105	1	1	5468	tags=26%, list=30%, signal=36%
REACTOME_LOSS_OF_NLP_FROM_MITOTIC_CENTROSOMES	REACTOME_LOSS_OF_NLP_FROM_MITOTIC_CENTROSOMES		56	-0.217522	-0.693317	0.931472	1	1	1806	tags=9%, list=10%, signal=10%
KEGG_CHRONIC_MYELOID_LEUKEMIA	KEGG_CHRONIC_MYELOID_LEUKEMIA		70	-0.212104	-0.692652	0.952494	1	1	3714	tags=17%, list=20%, signal=21%
REACTOME_INTEGRATION_OF_PROVIRUS	REACTOME_INTEGRATION_OF_PROVIRUS		9	-0.325094	-0.689177	0.827586	1	1	1273	tags=11%, list=7%, signal=12%
REACTOME_PROCESSING_OF_CAPPED_INTRONLESS_PRE_MRNA	REACTOME_PROCESSING_OF_CAPPED_INTRONLESS_PRE_MRNA		23	-0.254581	-0.688416	0.852071	1	1	7637	tags=43%, list=41%, signal=74%
REACTOME_INTEGRATION_OF_ENERGY_METABOLISM	REACTOME_INTEGRATION_OF_ENERGY_METABOLISM		86	-0.206124	-0.686702	0.925659	1	1	1903	tags=9%, list=10%, signal=10%
REACTOME_IMMUNE_SYSTEM	REACTOME_IMMUNE_SYSTEM		634	-0.179682	-0.683647	0.998	1	1	3388	tags=13%, list=18%, signal=16%
REACTOME_SYNTHESIS_OF_VERY_LONG_CHAIN_FATTY_ACYL_COAS	REACTOME_SYNTHESIS_OF_VERY_LONG_CHAIN_FATTY_ACYL_COAS		12	-0.301548	-0.683341	0.871795	1	1	2067	tags=17%, list=11%, signal=19%
REACTOME_CIRCADIAN_REPRESSION_OF_EXPRESSION_BY_REV_ERBA	REACTOME_CIRCADIAN_REPRESSION_OF_EXPRESSION_BY_REV_ERBA		22	-0.256808	-0.682854	0.896458	1	1	4338	tags=23%, list=23%, signal=30%
REACTOME_ZINC_TRANSPORTERS	REACTOME_ZINC_TRANSPORTERS		11	-0.30681	-0.682467	0.855799	1	1	2692	tags=18%, list=15%, signal=21%
PID_AR_TF_PATHWAY	PID_AR_TF_PATHWAY		46	-0.226787	-0.681662	0.916883	1	1	4708	tags=30%, list=25%, signal=41%
REACTOME_SHC1_EVENTS_IN_EGFR_SIGNALING	REACTOME_SHC1_EVENTS_IN_EGFR_SIGNALING		15	-0.276158	-0.68166	0.842105	1	1	2241	tags=13%, list=12%, signal=15%
PID_PRL_SIGNALING_EVENTS_PATHWAY	PID_PRL_SIGNALING_EVENTS_PATHWAY		23	-0.259406	-0.681553	0.879121	1	1	3897	tags=30%, list=21%, signal=38%
REACTOME_IONOTROPIC_ACTIVITY_OF_KAINATE_RECEPTORS	REACTOME_IONOTROPIC_ACTIVITY_OF_KAINATE_RECEPTORS		9	-0.313249	-0.68017	0.861017	1	1	4760	tags=44%, list=26%, signal=60%
REACTOME_SIGNAL_AMPLIFICATION	REACTOME_SIGNAL_AMPLIFICATION		23	-0.258609	-0.678776	0.905983	1	1	2270	tags=13%, list=12%, signal=15%
REACTOME_SIGNALING_BY_PDGF	REACTOME_SIGNALING_BY_PDGF		102	-0.197494	-0.673266	0.972603	1	1	4058	tags=21%, list=22%, signal=26%
PID_IL4_2PATHWAY	PID_IL4_2PATHWAY		35	-0.232381	-0.673158	0.907216	1	1	1833	tags=11%, list=10%, signal=13%
REACTOME_SIGNALLING_TO_RAS	REACTOME_SIGNALLING_TO_RAS		25	-0.243596	-0.672349	0.917614	1	1	3053	tags=20%, list=16%, signal=24%
PID_TCPTP_PATHWAY	PID_TCPTP_PATHWAY		38	-0.231385	-0.671532	0.90404	1	1	3857	tags=26%, list=21%, signal=33%
PID_CERAMIDE_PATHWAY	PID_CERAMIDE_PATHWAY		44	-0.225713	-0.671086	0.921875	1	1	4655	tags=32%, list=25%, signal=42%
PID_AMB2_NEUTROPHILS_PATHWAY	PID_AMB2_NEUTROPHILS_PATHWAY		23	-0.249005	-0.667877	0.884507	1	1	4058	tags=26%, list=22%, signal=33%
REACTOME_FATTY_ACYL_COA_BIOSYNTHESIS	REACTOME_FATTY_ACYL_COA_BIOSYNTHESIS		16	-0.273796	-0.666958	0.856269	1	1	2067	tags=13%, list=11%, signal=14%
REACTOME_P38MAPK_EVENTS	REACTOME_P38MAPK_EVENTS		12	-0.293297	-0.661337	0.88563	1	1	2670	tags=25%, list=14%, signal=29%
KEGG_ALZHEIMERS_DISEASE	KEGG_ALZHEIMERS_DISEASE		134	-0.191358	-0.661316	0.97807	1	1	2890	tags=10%, list=16%, signal=12%
PID_RETINOIC_ACID_PATHWAY	PID_RETINOIC_ACID_PATHWAY		27	-0.235434	-0.660783	0.934066	1	1	2556	tags=15%, list=14%, signal=17%
KEGG_GLYCEROPHOSPHOLIPID_METABOLISM	KEGG_GLYCEROPHOSPHOLIPID_METABOLISM		62	-0.207248	-0.660123	0.947631	1	1	2894	tags=16%, list=16%, signal=19%
REACTOME_TAK1_ACTIVATES_NFKB_BY_PHOSPHORYLATION_AND_ACTIVATION_OF_IKKS_COMPLEX	REACTOME_TAK1_ACTIVATES_NFKB_BY_PHOSPHORYLATION_AND_ACTIVATION_OF_IKKS_COMPLEX		20	-0.24974	-0.656498	0.907514	1	1	2943	tags=15%, list=16%, signal=18%
KEGG_ETHER_LIPID_METABOLISM	KEGG_ETHER_LIPID_METABOLISM		19	-0.253405	-0.656031	0.88724	1	1	2827	tags=21%, list=15%, signal=25%
BIOCARTA_STRESS_PATHWAY	BIOCARTA_STRESS_PATHWAY		23	-0.246582	-0.654383	0.897222	1	1	4936	tags=39%, list=27%, signal=53%
PID_ERBB2_ERBB3_PATHWAY	PID_ERBB2_ERBB3_PATHWAY		43	-0.219302	-0.652051	0.937173	1	1	3136	tags=16%, list=17%, signal=20%
PID_HDAC_CLASSIII_PATHWAY	PID_HDAC_CLASSIII_PATHWAY		23	-0.238342	-0.651839	0.927536	1	1	5756	tags=39%, list=31%, signal=57%
PID_IL2_STAT5_PATHWAY	PID_IL2_STAT5_PATHWAY		22	-0.2427	-0.651569	0.936782	1	1	5189	tags=32%, list=28%, signal=44%
REACTOME_ROLE_OF_DCC_IN_REGULATING_APOPTOSIS	REACTOME_ROLE_OF_DCC_IN_REGULATING_APOPTOSIS		10	-0.293256	-0.651202	0.875758	1	1	2747	tags=30%, list=15%, signal=35%
REACTOME_TRANSPORT_OF_MATURE_TRANSCRIPT_TO_CYTOPLASM	REACTOME_TRANSPORT_OF_MATURE_TRANSCRIPT_TO_CYTOPLASM		52	-0.209958	-0.65059	0.938144	1	1	7637	tags=46%, list=41%, signal=78%
REACTOME_BRANCHED_CHAIN_AMINO_ACID_CATABOLISM	REACTOME_BRANCHED_CHAIN_AMINO_ACID_CATABOLISM		17	-0.253361	-0.647608	0.915408	1	1	2030	tags=12%, list=11%, signal=13%
PID_RAC1_REG_PATHWAY	PID_RAC1_REG_PATHWAY		34	-0.226142	-0.645569	0.947781	1	1	3724	tags=24%, list=20%, signal=29%
REACTOME_ANTIGEN_ACTIVATES_B_CELL_RECEPTOR_LEADING_TO_GENERATION_OF_SECOND_MESSENGERS	REACTOME_ANTIGEN_ACTIVATES_B_CELL_RECEPTOR_LEADING_TO_GENERATION_OF_SECOND_MESSENGERS		21	-0.247813	-0.645326	0.913649	1	1	224	tags=5%, list=1%, signal=5%
REACTOME_RECRUITMENT_OF_MITOTIC_CENTROSOME_PROTEINS_AND_COMPLEXES	REACTOME_RECRUITMENT_OF_MITOTIC_CENTROSOME_PROTEINS_AND_COMPLEXES		63	-0.201689	-0.645263	0.948529	1	1	5059	tags=22%, list=27%, signal=30%
BIOCARTA_CELL2CELL_PATHWAY	BIOCARTA_CELL2CELL_PATHWAY		12	-0.284751	-0.641783	0.876543	1	1	3273	tags=25%, list=18%, signal=30%
REACTOME_TRAF6_MEDIATED_IRF7_ACTIVATION	REACTOME_TRAF6_MEDIATED_IRF7_ACTIVATION		15	-0.259647	-0.641017	0.924419	1	1	4655	tags=27%, list=25%, signal=36%
KEGG_FATTY_ACID_METABOLISM	KEGG_FATTY_ACID_METABOLISM		33	-0.220656	-0.640779	0.932796	1	1	5667	tags=33%, list=31%, signal=48%
REACTOME_MYOGENESIS	REACTOME_MYOGENESIS		24	-0.227371	-0.638131	0.923077	1	1	5634	tags=38%, list=30%, signal=54%
REACTOME_METABOLISM_OF_CARBOHYDRATES	REACTOME_METABOLISM_OF_CARBOHYDRATES		189	-0.176012	-0.637489	1	1	1	1736	tags=8%, list=9%, signal=9%
BIOCARTA_TID_PATHWAY	BIOCARTA_TID_PATHWAY		15	-0.259245	-0.637239	0.893372	1	1	3332	tags=27%, list=18%, signal=32%
PID_TELOMERASE_PATHWAY	PID_TELOMERASE_PATHWAY		64	-0.19758	-0.630125	0.968059	1	1	3332	tags=13%, list=18%, signal=15%
KEGG_NEUROTROPHIN_SIGNALING_PATHWAY	KEGG_NEUROTROPHIN_SIGNALING_PATHWAY		112	-0.182548	-0.629305	0.988938	1	1	3366	tags=14%, list=18%, signal=17%
PID_THROMBIN_PAR1_PATHWAY	PID_THROMBIN_PAR1_PATHWAY		35	-0.217616	-0.627758	0.947644	1	1	2218	tags=11%, list=12%, signal=13%
REACTOME_P75_NTR_RECEPTOR_MEDIATED_SIGNALLING	REACTOME_P75_NTR_RECEPTOR_MEDIATED_SIGNALLING		70	-0.192733	-0.625632	0.968447	1	1	3779	tags=19%, list=20%, signal=23%
BIOCARTA_EDG1_PATHWAY	BIOCARTA_EDG1_PATHWAY		23	-0.239028	-0.624997	0.94186	1	1	2871	tags=17%, list=15%, signal=21%
REACTOME_GLYCOLYSIS	REACTOME_GLYCOLYSIS		24	-0.229265	-0.618471	0.925	1	1	1720	tags=13%, list=9%, signal=14%
PID_ALK2_PATHWAY	PID_ALK2_PATHWAY		10	-0.284659	-0.614799	0.921875	1	1	2718	tags=20%, list=15%, signal=23%
PID_RB_1PATHWAY	PID_RB_1PATHWAY		55	-0.198216	-0.614328	0.971939	1	1	5530	tags=29%, list=30%, signal=41%
REACTOME_REGULATION_OF_PYRUVATE_DEHYDROGENASE_PDH_COMPLEX	REACTOME_REGULATION_OF_PYRUVATE_DEHYDROGENASE_PDH_COMPLEX		11	-0.270592	-0.611651	0.908046	1	1	2893	tags=18%, list=16%, signal=22%
REACTOME_DEADENYLATION_DEPENDENT_MRNA_DECAY	REACTOME_DEADENYLATION_DEPENDENT_MRNA_DECAY		43	-0.203527	-0.61159	0.966408	1	1	5827	tags=28%, list=31%, signal=41%
PID_INTEGRIN_CS_PATHWAY	PID_INTEGRIN_CS_PATHWAY		17	-0.246741	-0.61055	0.92	1	1	4051	tags=24%, list=22%, signal=30%
PID_PI3K_PLC_TRK_PATHWAY	PID_PI3K_PLC_TRK_PATHWAY		32	-0.213932	-0.608499	0.949721	1	1	3552	tags=19%, list=19%, signal=23%
REACTOME_ACYL_CHAIN_REMODELLING_OF_PI	REACTOME_ACYL_CHAIN_REMODELLING_OF_PI		5	-0.326641	-0.604056	0.877256	1	1	4932	tags=40%, list=27%, signal=54%
REACTOME_PURINE_RIBONUCLEOSIDE_MONOPHOSPHATE_BIOSYNTHESIS	REACTOME_PURINE_RIBONUCLEOSIDE_MONOPHOSPHATE_BIOSYNTHESIS		11	-0.271065	-0.603652	0.91369	1	1	5856	tags=45%, list=32%, signal=66%
REACTOME_GLYCEROPHOSPHOLIPID_BIOSYNTHESIS	REACTOME_GLYCEROPHOSPHOLIPID_BIOSYNTHESIS		64	-0.183946	-0.599607	0.985294	1	1	3329	tags=16%, list=18%, signal=19%
REACTOME_RIG_I_MDA5_MEDIATED_INDUCTION_OF_IFN_ALPHA_BETA_PATHWAYS	REACTOME_RIG_I_MDA5_MEDIATED_INDUCTION_OF_IFN_ALPHA_BETA_PATHWAYS		52	-0.195493	-0.597469	0.974425	1	1	2943	tags=13%, list=16%, signal=16%
BIOCARTA_TOLL_PATHWAY	BIOCARTA_TOLL_PATHWAY		30	-0.213436	-0.595292	0.958564	1	1	4470	tags=27%, list=24%, signal=35%
REACTOME_SIGNALING_BY_NOTCH1	REACTOME_SIGNALING_BY_NOTCH1		67	-0.183567	-0.594709	0.985542	1	1	3941	tags=18%, list=21%, signal=23%
PID_ER_NONGENOMIC_PATHWAY	PID_ER_NONGENOMIC_PATHWAY		32	-0.209638	-0.593349	0.96	1	1	2270	tags=9%, list=12%, signal=11%
REACTOME_JNK_C_JUN_KINASES_PHOSPHORYLATION_AND_ACTIVATION_MEDIATED_BY_ACTIVATED_HUMAN_TAK1	REACTOME_JNK_C_JUN_KINASES_PHOSPHORYLATION_AND_ACTIVATION_MEDIATED_BY_ACTIVATED_HUMAN_TAK1		15	-0.242951	-0.592841	0.918182	1	1	2659	tags=13%, list=14%, signal=16%
KEGG_GRAFT_VERSUS_HOST_DISEASE	KEGG_GRAFT_VERSUS_HOST_DISEASE		7	-0.291267	-0.591002	0.924342	1	1	907	tags=14%, list=5%, signal=15%
REACTOME_ADENYLATE_CYCLASE_ACTIVATING_PATHWAY	REACTOME_ADENYLATE_CYCLASE_ACTIVATING_PATHWAY		6	-0.307109	-0.587753	0.927869	1	1	2980	tags=17%, list=16%, signal=20%
BIOCARTA_TNFR2_PATHWAY	BIOCARTA_TNFR2_PATHWAY		17	-0.237687	-0.586697	0.962751	1	1	4655	tags=35%, list=25%, signal=47%
PID_P38_MK2_PATHWAY	PID_P38_MK2_PATHWAY		19	-0.227204	-0.585061	0.955621	1	1	2670	tags=16%, list=14%, signal=18%
REACTOME_GENERIC_TRANSCRIPTION_PATHWAY	REACTOME_GENERIC_TRANSCRIPTION_PATHWAY		307	-0.155437	-0.580047	1	1	1	4792	tags=19%, list=26%, signal=25%
REACTOME_INHIBITION_OF_THE_PROTEOLYTIC_ACTIVITY_OF_APC_C_REQUIRED_FOR_THE_ONSET_OF_ANAPHASE_BY_MITOTIC_SPINDLE_CHECKPOINT_COMPONENTS	REACTOME_INHIBITION_OF_THE_PROTEOLYTIC_ACTIVITY_OF_APC_C_REQUIRED_FOR_THE_ONSET_OF_ANAPHASE_BY_MITOTIC_SPINDLE_CHECKPOINT_COMPONENTS		18	-0.230603	-0.5777	0.948864	1	1	7284	tags=44%, list=39%, signal=73%
KEGG_PARKINSONS_DISEASE	KEGG_PARKINSONS_DISEASE		103	-0.169181	-0.577577	0.997706	1	1	2069	tags=7%, list=11%, signal=8%
REACTOME_CYCLIN_E_ASSOCIATED_EVENTS_DURING_G1_S_TRANSITION_	REACTOME_CYCLIN_E_ASSOCIATED_EVENTS_DURING_G1_S_TRANSITION_		61	-0.181528	-0.576083	0.982188	1	1	5837	tags=26%, list=32%, signal=38%
REACTOME_PI3K_EVENTS_IN_ERBB2_SIGNALING	REACTOME_PI3K_EVENTS_IN_ERBB2_SIGNALING		40	-0.196299	-0.57522	0.974093	1	1	3714	tags=18%, list=20%, signal=22%
REACTOME_TRANSCRIPTIONAL_REGULATION_OF_WHITE_ADIPOCYTE_DIFFERENTIATION	REACTOME_TRANSCRIPTIONAL_REGULATION_OF_WHITE_ADIPOCYTE_DIFFERENTIATION		62	-0.182938	-0.573013	0.982005	1	1	5153	tags=26%, list=28%, signal=36%
PID_P38_MKK3_6PATHWAY	PID_P38_MKK3_6PATHWAY		26	-0.207057	-0.564199	0.96477	1	1	4655	tags=31%, list=25%, signal=41%
PID_PS1_PATHWAY	PID_PS1_PATHWAY		40	-0.189183	-0.561684	0.986376	1	1	2259	tags=10%, list=12%, signal=11%
REACTOME_MITOCHONDRIAL_FATTY_ACID_BETA_OXIDATION	REACTOME_MITOCHONDRIAL_FATTY_ACID_BETA_OXIDATION		14	-0.241156	-0.560763	0.960961	1	1	5678	tags=43%, list=31%, signal=62%
REACTOME_P75NTR_RECRUITS_SIGNALLING_COMPLEXES	REACTOME_P75NTR_RECRUITS_SIGNALLING_COMPLEXES		10	-0.251769	-0.556315	0.948553	1	1	2943	tags=20%, list=16%, signal=24%
BIOCARTA_MITOCHONDRIA_PATHWAY	BIOCARTA_MITOCHONDRIA_PATHWAY		20	-0.213661	-0.55585	0.966667	1	1	3366	tags=20%, list=18%, signal=24%
REACTOME_ACTIVATION_OF_GENES_BY_ATF4	REACTOME_ACTIVATION_OF_GENES_BY_ATF4		22	-0.209398	-0.555744	0.983607	1	1	3658	tags=18%, list=20%, signal=23%
BIOCARTA_PITX2_PATHWAY	BIOCARTA_PITX2_PATHWAY		13	-0.231214	-0.555361	0.966867	1	1	7242	tags=46%, list=39%, signal=76%
PID_EPHA2_FWD_PATHWAY	PID_EPHA2_FWD_PATHWAY		19	-0.216186	-0.553317	0.973913	1	1	2803	tags=16%, list=15%, signal=19%
REACTOME_PERK_REGULATED_GENE_EXPRESSION	REACTOME_PERK_REGULATED_GENE_EXPRESSION		25	-0.199505	-0.547255	0.983333	1	1	3658	tags=16%, list=20%, signal=20%
KEGG_ENDOMETRIAL_CANCER	KEGG_ENDOMETRIAL_CANCER		49	-0.175649	-0.546529	0.989899	1	1	3273	tags=14%, list=18%, signal=17%
REACTOME_PLATELET_ADHESION_TO_EXPOSED_COLLAGEN	REACTOME_PLATELET_ADHESION_TO_EXPOSED_COLLAGEN		7	-0.273254	-0.545854	0.953177	1	1	6352	tags=57%, list=34%, signal=87%
REACTOME_GABA_SYNTHESIS_RELEASE_REUPTAKE_AND_DEGRADATION	REACTOME_GABA_SYNTHESIS_RELEASE_REUPTAKE_AND_DEGRADATION		12	-0.235237	-0.543431	0.96875	1	1	2018	tags=17%, list=11%, signal=19%
PID_AURORA_A_PATHWAY	PID_AURORA_A_PATHWAY		30	-0.192428	-0.539678	0.965217	1	1	6046	tags=37%, list=33%, signal=54%
REACTOME_SYNTHESIS_OF_PIPS_AT_THE_EARLY_ENDOSOME_MEMBRANE	REACTOME_SYNTHESIS_OF_PIPS_AT_THE_EARLY_ENDOSOME_MEMBRANE		12	-0.232773	-0.539386	0.967742	1	1	2267	tags=17%, list=12%, signal=19%
PID_TCR_PATHWAY	PID_TCR_PATHWAY		44	-0.178102	-0.538071	0.994737	1	1	4316	tags=18%, list=23%, signal=24%
REACTOME_GLUCAGON_SIGNALING_IN_METABOLIC_REGULATION	REACTOME_GLUCAGON_SIGNALING_IN_METABOLIC_REGULATION		26	-0.194701	-0.536668	0.972973	1	1	3746	tags=15%, list=20%, signal=19%
REACTOME_PREFOLDIN_MEDIATED_TRANSFER_OF_SUBSTRATE_TO_CCT_TRIC	REACTOME_PREFOLDIN_MEDIATED_TRANSFER_OF_SUBSTRATE_TO_CCT_TRIC		24	-0.198084	-0.536318	0.980447	1	1	624	tags=4%, list=3%, signal=4%
REACTOME_P53_INDEPENDENT_G1_S_DNA_DAMAGE_CHECKPOINT	REACTOME_P53_INDEPENDENT_G1_S_DNA_DAMAGE_CHECKPOINT		47	-0.174917	-0.53549	0.992462	1	1	5837	tags=23%, list=32%, signal=34%
BIOCARTA_MCALPAIN_PATHWAY	BIOCARTA_MCALPAIN_PATHWAY		20	-0.204531	-0.532659	0.973837	1	1	2661	tags=15%, list=14%, signal=17%
REACTOME_REGULATION_OF_MITOTIC_CELL_CYCLE	REACTOME_REGULATION_OF_MITOTIC_CELL_CYCLE		75	-0.161849	-0.532421	0.997691	1	1	5837	tags=25%, list=32%, signal=37%
BIOCARTA_RNA_PATHWAY	BIOCARTA_RNA_PATHWAY		10	-0.236311	-0.532193	0.971154	1	1	14153	tags=100%, list=76%, signal=423%
REACTOME_PHOSPHORYLATION_OF_THE_APC_C	REACTOME_PHOSPHORYLATION_OF_THE_APC_C		17	-0.211825	-0.528851	0.947826	1	1	7884	tags=41%, list=43%, signal=72%
REACTOME_TCR_SIGNALING	REACTOME_TCR_SIGNALING		33	-0.185279	-0.528446	0.983827	1	1	4147	tags=18%, list=22%, signal=23%
REACTOME_APOPTOSIS	REACTOME_APOPTOSIS		128	-0.148427	-0.523744	1	1	1	4808	tags=21%, list=26%, signal=28%
KEGG_FC_EPSILON_RI_SIGNALING_PATHWAY	KEGG_FC_EPSILON_RI_SIGNALING_PATHWAY		50	-0.170089	-0.51981	0.994695	1	1	3632	tags=16%, list=20%, signal=20%
REACTOME_RECRUITMENT_OF_NUMA_TO_MITOTIC_CENTROSOMES	REACTOME_RECRUITMENT_OF_NUMA_TO_MITOTIC_CENTROSOMES		10	-0.240142	-0.518438	0.974441	1	1	6780	tags=30%, list=37%, signal=47%
REACTOME_PECAM1_INTERACTIONS	REACTOME_PECAM1_INTERACTIONS		7	-0.258857	-0.517657	0.976351	1	1	2270	tags=14%, list=12%, signal=16%
BIOCARTA_PLATELETAPP_PATHWAY	BIOCARTA_PLATELETAPP_PATHWAY		7	-0.256031	-0.517335	0.983923	1	1	4058	tags=29%, list=22%, signal=37%
BIOCARTA_PARKIN_PATHWAY	BIOCARTA_PARKIN_PATHWAY		10	-0.232268	-0.515599	0.963855	1	1	5231	tags=30%, list=28%, signal=42%
REACTOME_SYNTHESIS_OF_PA	REACTOME_SYNTHESIS_OF_PA		18	-0.200416	-0.512997	0.991549	1	1	4421	tags=22%, list=24%, signal=29%
PID_AURORA_B_PATHWAY	PID_AURORA_B_PATHWAY		37	-0.175471	-0.509311	0.997297	1	1	6046	tags=32%, list=33%, signal=48%
REACTOME_VITAMIN_B5_PANTOTHENATE_METABOLISM	REACTOME_VITAMIN_B5_PANTOTHENATE_METABOLISM		11	-0.219366	-0.509246	0.978528	1	1	14467	tags=100%, list=78%, signal=456%
PID_ERA_GENOMIC_PATHWAY	PID_ERA_GENOMIC_PATHWAY		53	-0.161957	-0.50805	0.989664	1	1	2317	tags=8%, list=13%, signal=9%
PID_P53_REGULATION_PATHWAY	PID_P53_REGULATION_PATHWAY		58	-0.160066	-0.496796	0.997487	1	1	3857	tags=16%, list=21%, signal=20%
REACTOME_REGULATION_OF_APOPTOSIS	REACTOME_REGULATION_OF_APOPTOSIS		55	-0.156758	-0.491941	0.997512	1	1	2887	tags=11%, list=16%, signal=13%
PID_HDAC_CLASSI_PATHWAY	PID_HDAC_CLASSI_PATHWAY		61	-0.153172	-0.488868	1	1	1	3857	tags=15%, list=21%, signal=19%
REACTOME_SLBP_DEPENDENT_PROCESSING_OF_REPLICATION_DEPENDENT_HISTONE_PRE_MRNAS	REACTOME_SLBP_DEPENDENT_PROCESSING_OF_REPLICATION_DEPENDENT_HISTONE_PRE_MRNAS		11	-0.212249	-0.487518	0.981538	1	1	7607	tags=45%, list=41%, signal=77%
PID_DNA_PK_PATHWAY	PID_DNA_PK_PATHWAY		15	-0.193369	-0.472665	0.993921	1	1	6405	tags=40%, list=35%, signal=61%
KEGG_UBIQUITIN_MEDIATED_PROTEOLYSIS	KEGG_UBIQUITIN_MEDIATED_PROTEOLYSIS		127	-0.134151	-0.466651	1	1	1	2000	tags=6%, list=11%, signal=6%
REACTOME_INTRINSIC_PATHWAY_FOR_APOPTOSIS	REACTOME_INTRINSIC_PATHWAY_FOR_APOPTOSIS		28	-0.167987	-0.463475	0.991848	1	1	4672	tags=21%, list=25%, signal=29%
REACTOME_APC_CDC20_MEDIATED_DEGRADATION_OF_NEK2A	REACTOME_APC_CDC20_MEDIATED_DEGRADATION_OF_NEK2A		21	-0.173263	-0.458057	0.994286	1	1	7884	tags=48%, list=43%, signal=83%
PID_NFKAPPAB_CANONICAL_PATHWAY	PID_NFKAPPAB_CANONICAL_PATHWAY		20	-0.171624	-0.452968	0.994253	1	1	3332	tags=15%, list=18%, signal=18%
REACTOME_CROSS_PRESENTATION_OF_SOLUBLE_EXOGENOUS_ANTIGENS_ENDOSOMES	REACTOME_CROSS_PRESENTATION_OF_SOLUBLE_EXOGENOUS_ANTIGENS_ENDOSOMES		43	-0.149894	-0.451793	1	1	1	313	tags=2%, list=2%, signal=2%
PID_INSULIN_GLUCOSE_PATHWAY	PID_INSULIN_GLUCOSE_PATHWAY		22	-0.166716	-0.430403	0.991713	1	1	6020	tags=36%, list=32%, signal=54%
KEGG_SPLICEOSOME	KEGG_SPLICEOSOME		123	-0.117088	-0.413501	1	1	1	16374	tags=100%, list=88%, signal=854%
REACTOME_REGULATION_OF_MRNA_STABILITY_BY_PROTEINS_THAT_BIND_AU_RICH_ELEMENTS	REACTOME_REGULATION_OF_MRNA_STABILITY_BY_PROTEINS_THAT_BIND_AU_RICH_ELEMENTS		80	-0.123544	-0.411899	1	1	1	5134	tags=19%, list=28%, signal=26%
REACTOME_ENERGY_DEPENDENT_REGULATION_OF_MTOR_BY_LKB1_AMPK	REACTOME_ENERGY_DEPENDENT_REGULATION_OF_MTOR_BY_LKB1_AMPK		16	-0.161949	-0.399243	1	1	1	15531	tags=100%, list=84%, signal=618%
REACTOME_NEGATIVE_REGULATION_OF_THE_PI3K_AKT_NETWORK	REACTOME_NEGATIVE_REGULATION_OF_THE_PI3K_AKT_NETWORK		7	-0.197242	-0.396594	0.996599	1	1	5830	tags=43%, list=31%, signal=63%
PID_HDAC_CLASSII_PATHWAY	PID_HDAC_CLASSII_PATHWAY		32	-0.139346	-0.393439	1	1	1	4416	tags=16%, list=24%, signal=20%
REACTOME_PROCESSING_OF_INTRONLESS_PRE_MRNAS	REACTOME_PROCESSING_OF_INTRONLESS_PRE_MRNAS		14	-0.165502	-0.391249	0.994203	1	1	7637	tags=36%, list=41%, signal=61%
REACTOME_TRAF6_MEDIATED_IRF7_ACTIVATION_IN_TLR7_8_OR_9_SIGNALING	REACTOME_TRAF6_MEDIATED_IRF7_ACTIVATION_IN_TLR7_8_OR_9_SIGNALING		8	-0.183967	-0.390989	1	1	1	4147	tags=25%, list=22%, signal=32%
BIOCARTA_ARF_PATHWAY	BIOCARTA_ARF_PATHWAY		16	-0.158058	-0.386765	0.997135	1	1	5756	tags=31%, list=31%, signal=45%
REACTOME_REGULATION_OF_AMPK_ACTIVITY_VIA_LKB1	REACTOME_REGULATION_OF_AMPK_ACTIVITY_VIA_LKB1		13	-0.161923	-0.376686	0.996835	1	1	15531	tags=100%, list=84%, signal=618%
REACTOME_APC_C_CDH1_MEDIATED_DEGRADATION_OF_CDC20_AND_OTHER_APC_C_CDH1_TARGETED_PROTEINS_IN_LATE_MITOSIS_EARLY_G1	REACTOME_APC_C_CDH1_MEDIATED_DEGRADATION_OF_CDC20_AND_OTHER_APC_C_CDH1_TARGETED_PROTEINS_IN_LATE_MITOSIS_EARLY_G1		63	-0.116492	-0.37053	1	1	1	5837	tags=22%, list=32%, signal=32%
REACTOME_PKB_MEDIATED_EVENTS	REACTOME_PKB_MEDIATED_EVENTS		27	-0.132912	-0.365048	1	1	1	16070	tags=100%, list=87%, signal=753%
REACTOME_CDK_MEDIATED_PHOSPHORYLATION_AND_REMOVAL_OF_CDC6	REACTOME_CDK_MEDIATED_PHOSPHORYLATION_AND_REMOVAL_OF_CDC6		45	-0.122072	-0.362594	1	1	1	5837	tags=22%, list=32%, signal=32%
REACTOME_P53_DEPENDENT_G1_DNA_DAMAGE_RESPONSE	REACTOME_P53_DEPENDENT_G1_DNA_DAMAGE_RESPONSE		52	-0.112878	-0.353488	1	0.999826	1	5837	tags=25%, list=32%, signal=36%

## Sheet: GSEA_U87_JQ1_vs_DMSO
NAME	GS<br> follow link to MSigDB	GS DETAILS	SIZE	ES	NES	NOM P-val	FDR q-val	FWER P-val	RANK AT MAX	LEADING EDGE
KEGG_CYTOKINE_CYTOKINE_RECEPTOR_INTERACTION	KEGG_CYTOKINE_CYTOKINE_RECEPTOR_INTERACTION	Details …	144	-0.555301	-1.89347	0	0.172639	0.148	3444	tags=42%, list=18%, signal=51%
REACTOME_POTASSIUM_CHANNELS	REACTOME_POTASSIUM_CHANNELS	Details ...	47	-0.589933	-1.78335	0.00558659	0.592919	0.624	3129	tags=47%, list=16%, signal=56%
HALLMARK_KRAS_SIGNALING_UP	HALLMARK_KRAS_SIGNALING_UP	Details ...	152	-0.515963	-1.7779	0	0.425632	0.648	3879	tags=39%, list=20%, signal=48%
KEGG_NEUROACTIVE_LIGAND_RECEPTOR_INTERACTION	KEGG_NEUROACTIVE_LIGAND_RECEPTOR_INTERACTION	Details ...	100	-0.534986	-1.74999	0	0.512557	0.82	3477	tags=41%, list=18%, signal=50%
REACTOME_CYTOSOLIC_TRNA_AMINOACYLATION	REACTOME_CYTOSOLIC_TRNA_AMINOACYLATION	Details ...	24	-0.639112	-1.69904	0.00923077	0.842746	0.96	3370	tags=50%, list=17%, signal=60%
BIOCARTA_INFLAM_PATHWAY	BIOCARTA_INFLAM_PATHWAY	Details ...	19	-0.678441	-1.68454	0	0.841507	0.978	914	tags=32%, list=5%, signal=33%
REACTOME_VOLTAGE_GATED_POTASSIUM_CHANNELS	REACTOME_VOLTAGE_GATED_POTASSIUM_CHANNELS	Details ...	21	-0.663742	-1.66244	0.0165563	0.93896	0.994	1951	tags=52%, list=10%, signal=58%
REACTOME_NEURONAL_SYSTEM	REACTOME_NEURONAL_SYSTEM	Details ...	159	-0.481246	-1.65651	0	0.88185	0.996	3129	tags=28%, list=16%, signal=33%
HALLMARK_INFLAMMATORY_RESPONSE	HALLMARK_INFLAMMATORY_RESPONSE	Details ...	159	-0.470273	-1.6359	0	0.996158	1	3547	tags=35%, list=18%, signal=43%
PID_TXA2PATHWAY	PID_TXA2PATHWAY	Details ...	49	-0.555094	-1.62015	0.00573066	1	1	3714	tags=41%, list=19%, signal=50%
REACTOME_GASTRIN_CREB_SIGNALLING_PATHWAY_VIA_PKC_AND_MAPK	REACTOME_GASTRIN_CREB_SIGNALLING_PATHWAY_VIA_PKC_AND_MAPK	Details ...	114	-0.477398	-1.61179	0	1	1	3982	tags=38%, list=20%, signal=47%
REACTOME_AMINO_ACID_SYNTHESIS_AND_INTERCONVERSION_TRANSAMINATION	REACTOME_AMINO_ACID_SYNTHESIS_AND_INTERCONVERSION_TRANSAMINATION	Details ...	14	-0.689049	-1.60592	0.0375427	1	1	2798	tags=50%, list=14%, signal=58%
BIOCARTA_IL1R_PATHWAY	BIOCARTA_IL1R_PATHWAY	Details ...	30	-0.55823	-1.59791	0.0267857	1	1	1238	tags=13%, list=6%, signal=14%
PID_IL23_PATHWAY	PID_IL23_PATHWAY	Details ...	25	-0.609221	-1.59257	0.009375	1	1	2125	tags=28%, list=11%, signal=31%
BIOCARTA_GRANULOCYTES_PATHWAY	BIOCARTA_GRANULOCYTES_PATHWAY	Details ...	10	-0.755682	-1.59247	0.023569	0.962542	1	2429	tags=60%, list=12%, signal=68%
BIOCARTA_ERYTH_PATHWAY	BIOCARTA_ERYTH_PATHWAY	Details ...	9	-0.763752	-1.59208	0.0328467	0.905941	1	786	tags=44%, list=4%, signal=46%
REACTOME_O_LINKED_GLYCOSYLATION_OF_MUCINS	REACTOME_O_LINKED_GLYCOSYLATION_OF_MUCINS	Details ...	33	-0.574301	-1.59138	0.0138889	0.860315	1	4152	tags=48%, list=21%, signal=61%
REACTOME_NUCLEOTIDE_LIKE_PURINERGIC_RECEPTORS	REACTOME_NUCLEOTIDE_LIKE_PURINERGIC_RECEPTORS	Details ...	9	-0.762506	-1.58203	0.0207612	0.888674	1	2336	tags=67%, list=12%, signal=76%
PID_LPA4_PATHWAY	PID_LPA4_PATHWAY	Details ...	11	-0.708146	-1.58037	0.0332226	0.855182	1	4847	tags=73%, list=25%, signal=97%
REACTOME_G_ALPHA_Q_SIGNALLING_EVENTS	REACTOME_G_ALPHA_Q_SIGNALLING_EVENTS	Details ...	93	-0.47927	-1.56527	0.0131926	0.94356	1	3433	tags=38%, list=18%, signal=45%
KEGG_NATURAL_KILLER_CELL_MEDIATED_CYTOTOXICITY	KEGG_NATURAL_KILLER_CELL_MEDIATED_CYTOTOXICITY	Details ...	96	-0.475907	-1.56347	0.0075188	0.912947	1	4161	tags=34%, list=21%, signal=43%
KEGG_O_GLYCAN_BIOSYNTHESIS	KEGG_O_GLYCAN_BIOSYNTHESIS	Details ...	20	-0.621341	-1.54894	0.0260586	0.999714	1	3797	tags=50%, list=19%, signal=62%
REACTOME_G_ALPHA_S_SIGNALLING_EVENTS	REACTOME_G_ALPHA_S_SIGNALLING_EVENTS	Details ...	58	-0.510425	-1.54834	0.00813008	0.961583	1	3424	tags=38%, list=18%, signal=46%
REACTOME_GLYCOPROTEIN_HORMONES	REACTOME_GLYCOPROTEIN_HORMONES	Details ...	5	-0.849172	-1.54334	0.0242215	0.962925	1	200	tags=40%, list=1%, signal=40%
REACTOME_PROSTANOID_LIGAND_RECEPTORS	REACTOME_PROSTANOID_LIGAND_RECEPTORS	Details ...	7	-0.780383	-1.53457	0.0451613	0.996957	1	1701	tags=43%, list=9%, signal=47%
PID_PI3KCI_PATHWAY	PID_PI3KCI_PATHWAY	Details ...	44	-0.533231	-1.53307	0.0151976	0.970563	1	2732	tags=20%, list=14%, signal=24%
BIOCARTA_TH1TH2_PATHWAY	BIOCARTA_TH1TH2_PATHWAY	Details ...	11	-0.703468	-1.53178	0.0357143	0.9448	1	3131	tags=45%, list=16%, signal=54%
KEGG_CALCIUM_SIGNALING_PATHWAY	KEGG_CALCIUM_SIGNALING_PATHWAY	Details ...	115	-0.461024	-1.53045	0.00505051	0.920231	1	3564	tags=29%, list=18%, signal=35%
REACTOME_PEPTIDE_HORMONE_BIOSYNTHESIS	REACTOME_PEPTIDE_HORMONE_BIOSYNTHESIS	Details ...	6	-0.82159	-1.51992	0.0167785	0.971852	1	200	tags=33%, list=1%, signal=34%
REACTOME_GPCR_DOWNSTREAM_SIGNALING	REACTOME_GPCR_DOWNSTREAM_SIGNALING	Details ...	237	-0.42615	-1.51666	0	0.965477	1	3501	tags=34%, list=18%, signal=41%
KEGG_NICOTINATE_AND_NICOTINAMIDE_METABOLISM	KEGG_NICOTINATE_AND_NICOTINAMIDE_METABOLISM	Details ...	19	-0.615477	-1.51007	0.0552147	0.989949	1	4314	tags=53%, list=22%, signal=67%
BIOCARTA_LYM_PATHWAY	BIOCARTA_LYM_PATHWAY	Details ...	8	-0.75314	-1.50769	0.0506757	0.978399	1	3665	tags=63%, list=19%, signal=77%
REACTOME_ION_CHANNEL_TRANSPORT	REACTOME_ION_CHANNEL_TRANSPORT	Details ...	32	-0.539312	-1.49287	0.0416667	1	1	2797	tags=38%, list=14%, signal=44%
REACTOME_SIGNALING_BY_GPCR	REACTOME_SIGNALING_BY_GPCR	Details ...	304	-0.404018	-1.49157	0	1	1	3983	tags=33%, list=20%, signal=41%
KEGG_TASTE_TRANSDUCTION	KEGG_TASTE_TRANSDUCTION	Details ...	15	-0.631637	-1.49134	0.0567823	1	1	3982	tags=47%, list=20%, signal=59%
PID_UPA_UPAR_PATHWAY	PID_UPA_UPAR_PATHWAY	Details ...	30	-0.54048	-1.48591	0.0329341	1	1	4067	tags=43%, list=21%, signal=55%
REACTOME_REGULATION_OF_INSULIN_LIKE_GROWTH_FACTOR_IGF_ACTIVITY_BY_INSULIN_LIKE_GROWTH_FACTOR_BINDING_PROTEINS_IGFBPS	REACTOME_REGULATION_OF_INSULIN_LIKE_GROWTH_FACTOR_IGF_ACTIVITY_BY_INSULIN_LIKE_GROWTH_FACTOR_BINDING_PROTEINS_IGFBPS	Details ...	10	-0.692885	-1.48567	0.0486111	1	1	3101	tags=50%, list=16%, signal=59%
BIOCARTA_LAIR_PATHWAY	BIOCARTA_LAIR_PATHWAY	Details ...	12	-0.658906	-1.48466	0.0614334	0.994211	1	2429	tags=42%, list=12%, signal=48%
KEGG_NOD_LIKE_RECEPTOR_SIGNALING_PATHWAY	KEGG_NOD_LIKE_RECEPTOR_SIGNALING_PATHWAY	Details ...	51	-0.497403	-1.48174	0.0299401	0.991128	1	4267	tags=31%, list=22%, signal=40%
REACTOME_EFFECTS_OF_PIP2_HYDROLYSIS	REACTOME_EFFECTS_OF_PIP2_HYDROLYSIS	Details ...	20	-0.593656	-1.47955	0.0402477	0.984077	1	5043	tags=60%, list=26%, signal=81%
REACTOME_GPCR_LIGAND_BINDING	REACTOME_GPCR_LIGAND_BINDING	Details ...	143	-0.43215	-1.47923	0.0145278	0.963004	1	3493	tags=36%, list=18%, signal=44%
REACTOME_TERMINATION_OF_O_GLYCAN_BIOSYNTHESIS	REACTOME_TERMINATION_OF_O_GLYCAN_BIOSYNTHESIS	Details ...	8	-0.731436	-1.47449	0.0559441	0.975563	1	4152	tags=63%, list=21%, signal=79%
PID_INTEGRIN_A9B1_PATHWAY	PID_INTEGRIN_A9B1_PATHWAY	Details ...	19	-0.604631	-1.4672	0.0523077	1	1	3714	tags=47%, list=19%, signal=58%
KEGG_VIRAL_MYOCARDITIS	KEGG_VIRAL_MYOCARDITIS	Details ...	50	-0.489722	-1.46522	0.025641	1	1	3872	tags=30%, list=20%, signal=37%
KEGG_JAK_STAT_SIGNALING_PATHWAY	KEGG_JAK_STAT_SIGNALING_PATHWAY	Details ...	103	-0.452785	-1.46254	0.0156658	1	1	3917	tags=33%, list=20%, signal=41%
PID_SHP2_PATHWAY	PID_SHP2_PATHWAY	Details ...	50	-0.488271	-1.46226	0.0487106	0.980875	1	4435	tags=36%, list=23%, signal=46%
PID_ERBB_NETWORK_PATHWAY	PID_ERBB_NETWORK_PATHWAY	Details ...	13	-0.643141	-1.45721	0.0666667	0.996321	1	2036	tags=31%, list=10%, signal=34%
REACTOME_ADENYLATE_CYCLASE_ACTIVATING_PATHWAY	REACTOME_ADENYLATE_CYCLASE_ACTIVATING_PATHWAY	Details ...	6	-0.749239	-1.45468	0.0805861	0.994744	1	2988	tags=67%, list=15%, signal=79%
REACTOME_ARMS_MEDIATED_ACTIVATION	REACTOME_ARMS_MEDIATED_ACTIVATION	Details ...	16	-0.623768	-1.4509	0.0693069	1	1	3776	tags=31%, list=19%, signal=39%
REACTOME_ION_TRANSPORT_BY_P_TYPE_ATPASES	REACTOME_ION_TRANSPORT_BY_P_TYPE_ATPASES	Details ...	26	-0.542532	-1.44962	0.0597015	0.990911	1	2797	tags=38%, list=14%, signal=45%
REACTOME_GABA_RECEPTOR_ACTIVATION	REACTOME_GABA_RECEPTOR_ACTIVATION	Details ...	29	-0.549283	-1.44622	0.0843373	0.997506	1	3861	tags=45%, list=20%, signal=56%
PID_FRA_PATHWAY	PID_FRA_PATHWAY	Details ...	36	-0.512509	-1.44447	0.0434783	0.991184	1	2090	tags=31%, list=11%, signal=34%
KEGG_VASCULAR_SMOOTH_MUSCLE_CONTRACTION	KEGG_VASCULAR_SMOOTH_MUSCLE_CONTRACTION	Details ...	81	-0.450925	-1.44438	0.0428954	0.973171	1	3240	tags=26%, list=17%, signal=31%
REACTOME_NEUROTRANSMITTER_RECEPTOR_BINDING_AND_DOWNSTREAM_TRANSMISSION_IN_THE_POSTSYNAPTIC_CELL	REACTOME_NEUROTRANSMITTER_RECEPTOR_BINDING_AND_DOWNSTREAM_TRANSMISSION_IN_THE_POSTSYNAPTIC_CELL	Details ...	81	-0.445755	-1.44304	0.0443864	0.964339	1	3861	tags=27%, list=20%, signal=34%
REACTOME_PD1_SIGNALING	REACTOME_PD1_SIGNALING	Details ...	15	-0.623671	-1.44024	0.0761589	0.967615	1	3681	tags=33%, list=19%, signal=41%
REACTOME_SIGNALING_BY_BMP	REACTOME_SIGNALING_BY_BMP	Details ...	21	-0.58808	-1.43955	0.0493827	0.954315	1	1258	tags=19%, list=6%, signal=20%
BIOCARTA_NKT_PATHWAY	BIOCARTA_NKT_PATHWAY	Details ...	17	-0.603644	-1.43843	0.0849673	0.945508	1	1840	tags=41%, list=9%, signal=45%
HALLMARK_ALLOGRAFT_REJECTION	HALLMARK_ALLOGRAFT_REJECTION	Details ...	145	-0.414358	-1.43618	0.0223325	0.944724	1	3917	tags=32%, list=20%, signal=39%
KEGG_CELL_ADHESION_MOLECULES_CAMS	KEGG_CELL_ADHESION_MOLECULES_CAMS	Details ...	90	-0.445947	-1.43406	0.0390625	0.942412	1	4085	tags=38%, list=21%, signal=48%
BIOCARTA_STEM_PATHWAY	BIOCARTA_STEM_PATHWAY	Details ...	9	-0.689487	-1.43098	0.0827586	0.948707	1	786	tags=44%, list=4%, signal=46%
REACTOME_TRNA_AMINOACYLATION	REACTOME_TRNA_AMINOACYLATION	Details ...	42	-0.505124	-1.4304	0.0416667	0.936702	1	5845	tags=50%, list=30%, signal=71%
REACTOME_CLASS_A1_RHODOPSIN_LIKE_RECEPTORS	REACTOME_CLASS_A1_RHODOPSIN_LIKE_RECEPTORS	Details ...	98	-0.442349	-1.4262	0.0153061	0.951521	1	3477	tags=43%, list=18%, signal=52%
BIOCARTA_CYTOKINE_PATHWAY	BIOCARTA_CYTOKINE_PATHWAY	Details ...	9	-0.689002	-1.42588	0.103806	0.937936	1	1095	tags=44%, list=6%, signal=47%
KEGG_MATURITY_ONSET_DIABETES_OF_THE_YOUNG	KEGG_MATURITY_ONSET_DIABETES_OF_THE_YOUNG	Details ...	10	-0.651383	-1.42328	0.0966667	0.941236	1	3114	tags=50%, list=16%, signal=59%
REACTOME_APOPTOTIC_CLEAVAGE_OF_CELL_ADHESION_PROTEINS	REACTOME_APOPTOTIC_CLEAVAGE_OF_CELL_ADHESION_PROTEINS	Details ...	7	-0.732348	-1.41508	0.101399	0.981104	1	1936	tags=29%, list=10%, signal=32%
REACTOME_NUCLEOTIDE_BINDING_DOMAIN_LEUCINE_RICH_REPEAT_CONTAINING_RECEPTOR_NLR_SIGNALING_PATHWAYS	REACTOME_NUCLEOTIDE_BINDING_DOMAIN_LEUCINE_RICH_REPEAT_CONTAINING_RECEPTOR_NLR_SIGNALING_PATHWAYS	Details ...	43	-0.486526	-1.41111	0.0637681	0.993168	1	4267	tags=37%, list=22%, signal=47%
PID_BCR_5PATHWAY	PID_BCR_5PATHWAY	Details ...	60	-0.455597	-1.40551	0.0637119	1	1	4019	tags=25%, list=21%, signal=31%
REACTOME_IMMUNOREGULATORY_INTERACTIONS_BETWEEN_A_LYMPHOID_AND_A_NON_LYMPHOID_CELL	REACTOME_IMMUNOREGULATORY_INTERACTIONS_BETWEEN_A_LYMPHOID_AND_A_NON_LYMPHOID_CELL	Details ...	38	-0.503407	-1.40055	0.0726257	1	1	4409	tags=47%, list=23%, signal=61%
PID_REG_GR_PATHWAY	PID_REG_GR_PATHWAY	Details ...	65	-0.448741	-1.40032	0.0536723	1	1	3536	tags=32%, list=18%, signal=39%
PID_IL8_CXCR1_PATHWAY	PID_IL8_CXCR1_PATHWAY	Details ...	23	-0.538811	-1.3994	0.0903226	1	1	3384	tags=39%, list=17%, signal=47%
PID_ERBB4_PATHWAY	PID_ERBB4_PATHWAY	Details ...	35	-0.490662	-1.39937	0.0646154	0.998516	1	4180	tags=37%, list=21%, signal=47%
REACTOME_DOWNREGULATION_OF_ERBB2_ERBB3_SIGNALING	REACTOME_DOWNREGULATION_OF_ERBB2_ERBB3_SIGNALING	Details ...	11	-0.654686	-1.39611	0.0947712	1	1	2658	tags=27%, list=14%, signal=32%
BIOCARTA_SPRY_PATHWAY	BIOCARTA_SPRY_PATHWAY	Details ...	18	-0.566294	-1.39493	0.1	1	1	4685	tags=50%, list=24%, signal=66%
PID_DELTA_NP63_PATHWAY	PID_DELTA_NP63_PATHWAY	Details ...	43	-0.488296	-1.39263	0.0512821	1	1	2448	tags=21%, list=13%, signal=24%
BIOCARTA_IL12_PATHWAY	BIOCARTA_IL12_PATHWAY	Details ...	16	-0.583786	-1.38793	0.089701	1	1	1403	tags=25%, list=7%, signal=27%
KEGG_AMINOACYL_TRNA_BIOSYNTHESIS	KEGG_AMINOACYL_TRNA_BIOSYNTHESIS	Details ...	41	-0.493034	-1.38629	0.0802292	1	1	3722	tags=34%, list=19%, signal=42%
KEGG_TYPE_I_DIABETES_MELLITUS	KEGG_TYPE_I_DIABETES_MELLITUS	Details ...	28	-0.514628	-1.38557	0.0634441	1	1	3872	tags=32%, list=20%, signal=40%
KEGG_FOLATE_BIOSYNTHESIS	KEGG_FOLATE_BIOSYNTHESIS	Details ...	8	-0.668232	-1.38341	0.110294	1	1	1572	tags=25%, list=8%, signal=27%
REACTOME_TRANSMISSION_ACROSS_CHEMICAL_SYNAPSES	REACTOME_TRANSMISSION_ACROSS_CHEMICAL_SYNAPSES	Details ...	111	-0.414158	-1.38043	0.0345679	1	1	3861	tags=26%, list=20%, signal=32%
KEGG_RETINOL_METABOLISM	KEGG_RETINOL_METABOLISM	Details ...	21	-0.548267	-1.37957	0.10574	1	1	2032	tags=38%, list=10%, signal=42%
KEGG_ERBB_SIGNALING_PATHWAY	KEGG_ERBB_SIGNALING_PATHWAY	Details ...	80	-0.425015	-1.37914	0.0575342	0.997438	1	3776	tags=25%, list=19%, signal=31%
REACTOME_CELL_SURFACE_INTERACTIONS_AT_THE_VASCULAR_WALL	REACTOME_CELL_SURFACE_INTERACTIONS_AT_THE_VASCULAR_WALL	Details ...	67	-0.43866	-1.37906	0.0494792	0.985553	1	2960	tags=27%, list=15%, signal=32%
REACTOME_NOD1_2_SIGNALING_PATHWAY	REACTOME_NOD1_2_SIGNALING_PATHWAY	Details ...	29	-0.521232	-1.37657	0.0699088	0.989394	1	5205	tags=45%, list=27%, signal=61%
KEGG_RIBOFLAVIN_METABOLISM	KEGG_RIBOFLAVIN_METABOLISM	Details ...	13	-0.607986	-1.37558	0.0844595	0.984794	1	3482	tags=38%, list=18%, signal=47%
BIOCARTA_PLATELETAPP_PATHWAY	BIOCARTA_PLATELETAPP_PATHWAY	Details ...	9	-0.653971	-1.37506	0.11465	0.976767	1	3262	tags=56%, list=17%, signal=67%
REACTOME_SIGNALING_BY_PDGF	REACTOME_SIGNALING_BY_PDGF	Details ...	106	-0.408771	-1.3699	0.0358056	0.996418	1	3982	tags=25%, list=20%, signal=31%
REACTOME_TIGHT_JUNCTION_INTERACTIONS	REACTOME_TIGHT_JUNCTION_INTERACTIONS	Details ...	17	-0.587018	-1.36987	0.110759	0.98515	1	3166	tags=53%, list=16%, signal=63%
KEGG_GLYCINE_SERINE_AND_THREONINE_METABOLISM	KEGG_GLYCINE_SERINE_AND_THREONINE_METABOLISM	Details ...	19	-0.537063	-1.36478	0.125402	1	1	2504	tags=32%, list=13%, signal=36%
REACTOME_PROLONGED_ERK_ACTIVATION_EVENTS	REACTOME_PROLONGED_ERK_ACTIVATION_EVENTS	Details ...	18	-0.569743	-1.36477	0.104235	0.995351	1	3776	tags=28%, list=19%, signal=34%
REACTOME_REGULATION_OF_WATER_BALANCE_BY_RENAL_AQUAPORINS	REACTOME_REGULATION_OF_WATER_BALANCE_BY_RENAL_AQUAPORINS	Details ...	29	-0.502285	-1.3638	0.106707	0.990324	1	3309	tags=31%, list=17%, signal=37%
REACTOME_SIGNALLING_TO_ERKS	REACTOME_SIGNALLING_TO_ERKS	Details ...	33	-0.493854	-1.36284	0.0762195	0.984965	1	3776	tags=27%, list=19%, signal=34%
PID_GLYPICAN_1PATHWAY	PID_GLYPICAN_1PATHWAY	Details ...	22	-0.53227	-1.3613	0.136646	0.98303	1	4412	tags=45%, list=23%, signal=59%
REACTOME_HYALURONAN_METABOLISM	REACTOME_HYALURONAN_METABOLISM	Details ...	11	-0.624382	-1.35931	0.142857	0.984323	1	590	tags=18%, list=3%, signal=19%
BIOCARTA_ACE2_PATHWAY	BIOCARTA_ACE2_PATHWAY	Details ...	7	-0.710774	-1.35923	0.0815603	0.974335	1	2996	tags=43%, list=15%, signal=51%
PID_A6B1_A6B4_INTEGRIN_PATHWAY	PID_A6B1_A6B4_INTEGRIN_PATHWAY	Details ...	44	-0.46229	-1.35695	0.0815217	0.977628	1	3776	tags=25%, list=19%, signal=31%
KEGG_CHEMOKINE_SIGNALING_PATHWAY	KEGG_CHEMOKINE_SIGNALING_PATHWAY	Details ...	130	-0.406906	-1.35665	0.0410628	0.969061	1	3590	tags=27%, list=18%, signal=33%
KEGG_B_CELL_RECEPTOR_SIGNALING_PATHWAY	KEGG_B_CELL_RECEPTOR_SIGNALING_PATHWAY	Details ...	65	-0.445356	-1.35574	0.0671835	0.964433	1	3928	tags=28%, list=20%, signal=35%
PID_ILK_PATHWAY	PID_ILK_PATHWAY	Details ...	44	-0.479073	-1.35434	0.0676056	0.963033	1	4226	tags=27%, list=22%, signal=35%
PID_INTEGRIN3_PATHWAY	PID_INTEGRIN3_PATHWAY	Details ...	34	-0.498074	-1.35431	0.101156	0.953398	1	4412	tags=41%, list=23%, signal=53%
REACTOME_SIGNALLING_TO_P38_VIA_RIT_AND_RIN	REACTOME_SIGNALLING_TO_P38_VIA_RIT_AND_RIN	Details ...	13	-0.610645	-1.34915	0.136667	0.973667	1	3776	tags=31%, list=19%, signal=38%
REACTOME_GABA_B_RECEPTOR_ACTIVATION	REACTOME_GABA_B_RECEPTOR_ACTIVATION		24	-0.527069	-1.34719	0.106825	0.975215	1	3644	tags=42%, list=19%, signal=51%
PID_PTP1B_PATHWAY	PID_PTP1B_PATHWAY		43	-0.467685	-1.34449	0.0826211	0.981883	1	4067	tags=35%, list=21%, signal=44%
PID_GMCSF_PATHWAY	PID_GMCSF_PATHWAY		33	-0.481351	-1.34448	0.117825	0.97244	1	3776	tags=33%, list=19%, signal=41%
REACTOME_PEPTIDE_LIGAND_BINDING_RECEPTORS	REACTOME_PEPTIDE_LIGAND_BINDING_RECEPTORS		55	-0.431349	-1.34281	0.0891365	0.972804	1	3428	tags=38%, list=18%, signal=46%
REACTOME_SIGNALLING_TO_RAS	REACTOME_SIGNALLING_TO_RAS		25	-0.512763	-1.34212	0.103976	0.96735	1	3776	tags=32%, list=19%, signal=40%
REACTOME_DEGRADATION_OF_THE_EXTRACELLULAR_MATRIX	REACTOME_DEGRADATION_OF_THE_EXTRACELLULAR_MATRIX		15	-0.576966	-1.3414	0.121311	0.96278	1	2476	tags=40%, list=13%, signal=46%
REACTOME_ADENYLATE_CYCLASE_INHIBITORY_PATHWAY	REACTOME_ADENYLATE_CYCLASE_INHIBITORY_PATHWAY		9	-0.636921	-1.34034	0.15331	0.960223	1	2988	tags=44%, list=15%, signal=52%
PID_FAK_PATHWAY	PID_FAK_PATHWAY		55	-0.446644	-1.33799	0.0909091	0.963464	1	5169	tags=38%, list=26%, signal=52%
KEGG_GRAFT_VERSUS_HOST_DISEASE	KEGG_GRAFT_VERSUS_HOST_DISEASE		25	-0.52449	-1.33776	0.133987	0.955832	1	3872	tags=36%, list=20%, signal=45%
KEGG_GLYCEROLIPID_METABOLISM	KEGG_GLYCEROLIPID_METABOLISM		39	-0.470855	-1.3347	0.102564	0.965005	1	3481	tags=36%, list=18%, signal=44%
PID_NECTIN_PATHWAY	PID_NECTIN_PATHWAY		29	-0.501811	-1.33235	0.11215	0.969795	1	4067	tags=31%, list=21%, signal=39%
REACTOME_GABA_A_RECEPTOR_ACTIVATION	REACTOME_GABA_A_RECEPTOR_ACTIVATION		5	-0.722806	-1.32967	0.133094	0.977315	1	3861	tags=60%, list=20%, signal=75%
REACTOME_INSULIN_RECEPTOR_SIGNALLING_CASCADE	REACTOME_INSULIN_RECEPTOR_SIGNALLING_CASCADE		69	-0.41958	-1.32592	0.109948	0.989627	1	3776	tags=26%, list=19%, signal=32%
REACTOME_AMINO_ACID_AND_OLIGOPEPTIDE_SLC_TRANSPORTERS	REACTOME_AMINO_ACID_AND_OLIGOPEPTIDE_SLC_TRANSPORTERS		27	-0.50432	-1.32552	0.134557	0.983006	1	3064	tags=41%, list=16%, signal=48%
BIOCARTA_NO2IL12_PATHWAY	BIOCARTA_NO2IL12_PATHWAY		10	-0.62323	-1.32207	0.156794	0.994165	1	1403	tags=30%, list=7%, signal=32%
REACTOME_AQUAPORIN_MEDIATED_TRANSPORT	REACTOME_AQUAPORIN_MEDIATED_TRANSPORT		31	-0.485641	-1.32074	0.0994152	0.993551	1	3309	tags=29%, list=17%, signal=35%
PID_ANGIOPOIETIN_RECEPTOR_PATHWAY	PID_ANGIOPOIETIN_RECEPTOR_PATHWAY		46	-0.443334	-1.31565	0.0681818	1	1	3564	tags=26%, list=18%, signal=32%
KEGG_WNT_SIGNALING_PATHWAY	KEGG_WNT_SIGNALING_PATHWAY		120	-0.392364	-1.31377	0.0712531	1	1	4418	tags=31%, list=23%, signal=40%
PID_PS1_PATHWAY	PID_PS1_PATHWAY		42	-0.462095	-1.31278	0.112094	1	1	4418	tags=33%, list=23%, signal=43%
REACTOME_EXTRACELLULAR_MATRIX_ORGANIZATION	REACTOME_EXTRACELLULAR_MATRIX_ORGANIZATION		62	-0.422643	-1.31188	0.097035	1	1	1407	tags=19%, list=7%, signal=21%
REACTOME_CELL_JUNCTION_ORGANIZATION	REACTOME_CELL_JUNCTION_ORGANIZATION		58	-0.440167	-1.31184	0.0994318	1	1	4226	tags=38%, list=22%, signal=48%
REACTOME_KERATAN_SULFATE_BIOSYNTHESIS	REACTOME_KERATAN_SULFATE_BIOSYNTHESIS		19	-0.543756	-1.30685	0.157718	1	1	4336	tags=53%, list=22%, signal=68%
REACTOME_REGULATION_OF_BETA_CELL_DEVELOPMENT	REACTOME_REGULATION_OF_BETA_CELL_DEVELOPMENT		13	-0.582309	-1.30616	0.136842	1	1	5085	tags=62%, list=26%, signal=83%
REACTOME_CELL_CELL_COMMUNICATION	REACTOME_CELL_CELL_COMMUNICATION		91	-0.403499	-1.30546	0.0781671	1	1	4226	tags=31%, list=22%, signal=39%
PID_TOLL_ENDOGENOUS_PATHWAY	PID_TOLL_ENDOGENOUS_PATHWAY		18	-0.535437	-1.30458	0.176282	1	1	3749	tags=33%, list=19%, signal=41%
BIOCARTA_TCAPOPTOSIS_PATHWAY	BIOCARTA_TCAPOPTOSIS_PATHWAY		7	-0.654496	-1.29835	0.18797	1	1	5108	tags=57%, list=26%, signal=77%
KEGG_GLYCOSAMINOGLYCAN_BIOSYNTHESIS_KERATAN_SULFATE	KEGG_GLYCOSAMINOGLYCAN_BIOSYNTHESIS_KERATAN_SULFATE		14	-0.572078	-1.29576	0.165541	1	1	4200	tags=50%, list=21%, signal=64%
KEGG_GLYCOSPHINGOLIPID_BIOSYNTHESIS_LACTO_AND_NEOLACTO_SERIES	KEGG_GLYCOSPHINGOLIPID_BIOSYNTHESIS_LACTO_AND_NEOLACTO_SERIES		19	-0.529673	-1.29132	0.160606	1	1	995	tags=21%, list=5%, signal=22%
REACTOME_TRANSMEMBRANE_TRANSPORT_OF_SMALL_MOLECULES	REACTOME_TRANSMEMBRANE_TRANSPORT_OF_SMALL_MOLECULES		257	-0.358049	-1.29001	0.0359551	1	1	3491	tags=23%, list=18%, signal=28%
BIOCARTA_IL7_PATHWAY	BIOCARTA_IL7_PATHWAY		17	-0.540771	-1.28945	0.143813	1	1	4698	tags=53%, list=24%, signal=70%
PID_TRKR_PATHWAY	PID_TRKR_PATHWAY		56	-0.430477	-1.28647	0.125341	1	1	4310	tags=36%, list=22%, signal=46%
REACTOME_AMINO_ACID_TRANSPORT_ACROSS_THE_PLASMA_MEMBRANE	REACTOME_AMINO_ACID_TRANSPORT_ACROSS_THE_PLASMA_MEMBRANE		20	-0.518074	-1.28626	0.133333	1	1	3064	tags=45%, list=16%, signal=53%
REACTOME_DOWNSTREAM_SIGNAL_TRANSDUCTION	REACTOME_DOWNSTREAM_SIGNAL_TRANSDUCTION		84	-0.399462	-1.28376	0.104712	1	1	5043	tags=31%, list=26%, signal=42%
REACTOME_INTEGRIN_ALPHAIIB_BETA3_SIGNALING	REACTOME_INTEGRIN_ALPHAIIB_BETA3_SIGNALING		20	-0.51598	-1.28363	0.171521	1	1	5736	tags=45%, list=29%, signal=64%
BIOCARTA_TALL1_PATHWAY	BIOCARTA_TALL1_PATHWAY		12	-0.582317	-1.28298	0.157377	1	1	2673	tags=33%, list=14%, signal=39%
KEGG_PHOSPHATIDYLINOSITOL_SIGNALING_SYSTEM	KEGG_PHOSPHATIDYLINOSITOL_SIGNALING_SYSTEM		71	-0.406569	-1.28243	0.0936639	1	1	3982	tags=27%, list=20%, signal=33%
PID_AVB3_INTEGRIN_PATHWAY	PID_AVB3_INTEGRIN_PATHWAY		68	-0.418073	-1.28047	0.097493	1	1	4412	tags=34%, list=23%, signal=44%
REACTOME_GENERATION_OF_SECOND_MESSENGER_MOLECULES	REACTOME_GENERATION_OF_SECOND_MESSENGER_MOLECULES		24	-0.493023	-1.28011	0.151976	1	1	3681	tags=25%, list=19%, signal=31%
PID_ENDOTHELIN_PATHWAY	PID_ENDOTHELIN_PATHWAY		52	-0.432918	-1.2771	0.126405	1	1	5081	tags=44%, list=26%, signal=60%
BIOCARTA_FREE_PATHWAY	BIOCARTA_FREE_PATHWAY		9	-0.62443	-1.27584	0.194444	1	1	721	tags=22%, list=4%, signal=23%
REACTOME_ROLE_OF_SECOND_MESSENGERS_IN_NETRIN1_SIGNALING	REACTOME_ROLE_OF_SECOND_MESSENGERS_IN_NETRIN1_SIGNALING		6	-0.671511	-1.27472	0.19788	1	1	2735	tags=50%, list=14%, signal=58%
REACTOME_CHEMOKINE_RECEPTORS_BIND_CHEMOKINES	REACTOME_CHEMOKINE_RECEPTORS_BIND_CHEMOKINES		17	-0.526992	-1.27434	0.141479	1	1	1092	tags=35%, list=6%, signal=37%
KEGG_OLFACTORY_TRANSDUCTION	KEGG_OLFACTORY_TRANSDUCTION		18	-0.517038	-1.27379	0.214511	1	1	3752	tags=33%, list=19%, signal=41%
REACTOME_INTEGRIN_CELL_SURFACE_INTERACTIONS	REACTOME_INTEGRIN_CELL_SURFACE_INTERACTIONS		61	-0.416525	-1.27333	0.0953679	1	1	4581	tags=34%, list=23%, signal=45%
REACTOME_SULFUR_AMINO_ACID_METABOLISM	REACTOME_SULFUR_AMINO_ACID_METABOLISM		21	-0.502439	-1.27238	0.169381	1	1	364	tags=10%, list=2%, signal=10%
REACTOME_COSTIMULATION_BY_THE_CD28_FAMILY	REACTOME_COSTIMULATION_BY_THE_CD28_FAMILY		54	-0.422879	-1.27027	0.0928962	1	1	4359	tags=26%, list=22%, signal=33%
PID_PI3K_PLC_TRK_PATHWAY	PID_PI3K_PLC_TRK_PATHWAY		33	-0.462056	-1.26973	0.175439	1	1	3776	tags=30%, list=19%, signal=37%
HALLMARK_EPITHELIAL_MESENCHYMAL_TRANSITION	HALLMARK_EPITHELIAL_MESENCHYMAL_TRANSITION		187	-0.363729	-1.26885	0.0539906	1	1	3801	tags=29%, list=19%, signal=36%
KEGG_LEISHMANIA_INFECTION	KEGG_LEISHMANIA_INFECTION		54	-0.421265	-1.2683	0.12931	1	1	4180	tags=28%, list=21%, signal=35%
REACTOME_EICOSANOID_LIGAND_BINDING_RECEPTORS	REACTOME_EICOSANOID_LIGAND_BINDING_RECEPTORS		9	-0.617127	-1.2681	0.206294	1	1	1701	tags=33%, list=9%, signal=36%
PID_ER_NONGENOMIC_PATHWAY	PID_ER_NONGENOMIC_PATHWAY		38	-0.445357	-1.268	0.145401	1	1	4633	tags=42%, list=24%, signal=55%
KEGG_MTOR_SIGNALING_PATHWAY	KEGG_MTOR_SIGNALING_PATHWAY		48	-0.432814	-1.26756	0.141689	1	1	4921	tags=38%, list=25%, signal=50%
PID_IL8_CXCR2_PATHWAY	PID_IL8_CXCR2_PATHWAY		29	-0.470433	-1.26712	0.162577	1	1	3384	tags=24%, list=17%, signal=29%
REACTOME_CIRCADIAN_REPRESSION_OF_EXPRESSION_BY_REV_ERBA	REACTOME_CIRCADIAN_REPRESSION_OF_EXPRESSION_BY_REV_ERBA		22	-0.514313	-1.26621	0.184375	1	1	3848	tags=36%, list=20%, signal=45%
REACTOME_G_ALPHA_Z_SIGNALLING_EVENTS	REACTOME_G_ALPHA_Z_SIGNALLING_EVENTS		33	-0.46298	-1.26361	0.143293	1	1	5630	tags=52%, list=29%, signal=72%
REACTOME_POST_NMDA_RECEPTOR_ACTIVATION_EVENTS	REACTOME_POST_NMDA_RECEPTOR_ACTIVATION_EVENTS		24	-0.48233	-1.26309	0.169811	1	1	910	tags=13%, list=5%, signal=13%
BIOCARTA_MONOCYTE_PATHWAY	BIOCARTA_MONOCYTE_PATHWAY		7	-0.644161	-1.26285	0.210526	1	1	3665	tags=43%, list=19%, signal=53%
REACTOME_KERATAN_SULFATE_KERATIN_METABOLISM	REACTOME_KERATAN_SULFATE_KERATIN_METABOLISM		23	-0.492828	-1.26125	0.178042	1	1	4336	tags=43%, list=22%, signal=56%
REACTOME_INTERACTION_BETWEEN_L1_AND_ANKYRINS	REACTOME_INTERACTION_BETWEEN_L1_AND_ANKYRINS		13	-0.5351	-1.26113	0.218121	1	1	352	tags=23%, list=2%, signal=23%
KEGG_DORSO_VENTRAL_AXIS_FORMATION	KEGG_DORSO_VENTRAL_AXIS_FORMATION		21	-0.514401	-1.26076	0.180428	0.998705	1	3375	tags=29%, list=17%, signal=34%
PID_LYSOPHOSPHOLIPID_PATHWAY	PID_LYSOPHOSPHOLIPID_PATHWAY		58	-0.409279	-1.26035	0.147309	0.994734	1	3776	tags=29%, list=19%, signal=36%
KEGG_SELENOAMINO_ACID_METABOLISM	KEGG_SELENOAMINO_ACID_METABOLISM		24	-0.49553	-1.25957	0.19375	0.992466	1	1998	tags=17%, list=10%, signal=19%
HALLMARK_MYC_TARGETS_V2	HALLMARK_MYC_TARGETS_V2		58	-0.409659	-1.25905	0.153846	0.989019	1	7539	tags=57%, list=39%, signal=92%
REACTOME_NEGATIVE_REGULATION_OF_THE_PI3K_AKT_NETWORK	REACTOME_NEGATIVE_REGULATION_OF_THE_PI3K_AKT_NETWORK		7	-0.63956	-1.2561	0.184502	0.99755	1	2658	tags=29%, list=14%, signal=33%
HALLMARK_ESTROGEN_RESPONSE_EARLY	HALLMARK_ESTROGEN_RESPONSE_EARLY		169	-0.362617	-1.25584	0.0909091	0.992665	1	4411	tags=36%, list=23%, signal=46%
PID_CD40_PATHWAY	PID_CD40_PATHWAY		27	-0.455729	-1.25467	0.174312	0.992658	1	3536	tags=30%, list=18%, signal=36%
BIOCARTA_IL10_PATHWAY	BIOCARTA_IL10_PATHWAY		15	-0.54815	-1.25413	0.217252	0.989481	1	3536	tags=33%, list=18%, signal=41%
REACTOME_ACTIVATION_OF_NMDA_RECEPTOR_UPON_GLUTAMATE_BINDING_AND_POSTSYNAPTIC_EVENTS	REACTOME_ACTIVATION_OF_NMDA_RECEPTOR_UPON_GLUTAMATE_BINDING_AND_POSTSYNAPTIC_EVENTS		25	-0.474421	-1.25387	0.180723	0.984841	1	910	tags=12%, list=5%, signal=13%
REACTOME_REGULATION_OF_GLUCOKINASE_BY_GLUCOKINASE_REGULATORY_PROTEIN	REACTOME_REGULATION_OF_GLUCOKINASE_BY_GLUCOKINASE_REGULATORY_PROTEIN		27	-0.471174	-1.25371	0.174051	0.979874	1	6991	tags=56%, list=36%, signal=86%
PID_REELIN_PATHWAY	PID_REELIN_PATHWAY		27	-0.481818	-1.25316	0.18239	0.976807	1	2658	tags=30%, list=14%, signal=34%
KEGG_GAP_JUNCTION	KEGG_GAP_JUNCTION		69	-0.407905	-1.25275	0.152231	0.972704	1	3982	tags=29%, list=20%, signal=36%
REACTOME_CELL_EXTRACELLULAR_MATRIX_INTERACTIONS	REACTOME_CELL_EXTRACELLULAR_MATRIX_INTERACTIONS		14	-0.54236	-1.25107	0.184127	0.975546	1	4582	tags=50%, list=23%, signal=65%
HALLMARK_UNFOLDED_PROTEIN_RESPONSE	HALLMARK_UNFOLDED_PROTEIN_RESPONSE		111	-0.369136	-1.24902	0.109974	0.979941	1	3824	tags=23%, list=20%, signal=28%
REACTOME_SIGNALING_BY_ERBB2	REACTOME_SIGNALING_BY_ERBB2		88	-0.388203	-1.24814	0.141732	0.978613	1	3982	tags=24%, list=20%, signal=30%
PID_NOTCH_PATHWAY	PID_NOTCH_PATHWAY		50	-0.428243	-1.24648	0.156342	0.981368	1	6240	tags=36%, list=32%, signal=53%
PID_AJDISS_2PATHWAY	PID_AJDISS_2PATHWAY		41	-0.441578	-1.24565	0.16156	0.980055	1	3776	tags=24%, list=19%, signal=30%
BIOCARTA_THELPER_PATHWAY	BIOCARTA_THELPER_PATHWAY		11	-0.564253	-1.24419	0.227119	0.981769	1	5108	tags=45%, list=26%, signal=61%
BIOCARTA_CBL_PATHWAY	BIOCARTA_CBL_PATHWAY		13	-0.543644	-1.24097	0.190164	0.99268	1	3714	tags=38%, list=19%, signal=47%
REACTOME_TRAF6_MEDIATED_NFKB_ACTIVATION	REACTOME_TRAF6_MEDIATED_NFKB_ACTIVATION		19	-0.520978	-1.23988	0.211039	0.992429	1	856	tags=11%, list=4%, signal=11%
REACTOME_GRB2_SOS_PROVIDES_LINKAGE_TO_MAPK_SIGNALING_FOR_INTERGRINS_	REACTOME_GRB2_SOS_PROVIDES_LINKAGE_TO_MAPK_SIGNALING_FOR_INTERGRINS_		10	-0.586536	-1.23855	0.217391	0.993306	1	5736	tags=50%, list=29%, signal=71%
REACTOME_ACTIVATION_OF_GENES_BY_ATF4	REACTOME_ACTIVATION_OF_GENES_BY_ATF4		24	-0.475313	-1.23728	0.191824	0.994342	1	3815	tags=33%, list=20%, signal=41%
KEGG_PURINE_METABOLISM	KEGG_PURINE_METABOLISM		135	-0.361137	-1.23567	0.119403	0.996561	1	5669	tags=39%, list=29%, signal=54%
REACTOME_ERK_MAPK_TARGETS	REACTOME_ERK_MAPK_TARGETS		21	-0.498731	-1.23515	0.190625	0.993799	1	4793	tags=38%, list=25%, signal=50%
BIOCARTA_IGF1MTOR_PATHWAY	BIOCARTA_IGF1MTOR_PATHWAY		19	-0.507032	-1.23296	0.188119	0.999173	1	3832	tags=37%, list=20%, signal=46%
REACTOME_TRANSPORT_OF_VITAMINS_NUCLEOSIDES_AND_RELATED_MOLECULES	REACTOME_TRANSPORT_OF_VITAMINS_NUCLEOSIDES_AND_RELATED_MOLECULES		22	-0.480738	-1.23078	0.210983	1	1	3791	tags=41%, list=19%, signal=51%
REACTOME_CD28_CO_STIMULATION	REACTOME_CD28_CO_STIMULATION		29	-0.456115	-1.22968	0.192878	1	1	2730	tags=24%, list=14%, signal=28%
BIOCARTA_AGR_PATHWAY	BIOCARTA_AGR_PATHWAY		30	-0.457092	-1.22732	0.21365	1	1	384	tags=7%, list=2%, signal=7%
KEGG_CYSTEINE_AND_METHIONINE_METABOLISM	KEGG_CYSTEINE_AND_METHIONINE_METABOLISM		25	-0.469692	-1.22701	0.188119	1	1	1208	tags=12%, list=6%, signal=13%
REACTOME_G_PROTEIN_BETA_GAMMA_SIGNALLING	REACTOME_G_PROTEIN_BETA_GAMMA_SIGNALLING		24	-0.484111	-1.22605	0.214724	1	1	3116	tags=29%, list=16%, signal=35%
PID_ATF2_PATHWAY	PID_ATF2_PATHWAY		52	-0.411666	-1.22352	0.17765	1	1	3303	tags=31%, list=17%, signal=37%
REACTOME_PI3K_CASCADE	REACTOME_PI3K_CASCADE		53	-0.403753	-1.22323	0.164773	1	1	3759	tags=25%, list=19%, signal=30%
BIOCARTA_CTLA4_PATHWAY	BIOCARTA_CTLA4_PATHWAY		14	-0.529924	-1.22111	0.232416	1	1	3681	tags=36%, list=19%, signal=44%
PID_ECADHERIN_STABILIZATION_PATHWAY	PID_ECADHERIN_STABILIZATION_PATHWAY		35	-0.437106	-1.22037	0.197674	1	1	3913	tags=34%, list=20%, signal=43%
REACTOME_P38MAPK_EVENTS	REACTOME_P38MAPK_EVENTS		12	-0.547183	-1.21992	0.229102	1	1	3776	tags=42%, list=19%, signal=52%
REACTOME_RORA_ACTIVATES_CIRCADIAN_EXPRESSION	REACTOME_RORA_ACTIVATES_CIRCADIAN_EXPRESSION		23	-0.477995	-1.21968	0.209003	1	1	3848	tags=35%, list=20%, signal=43%
REACTOME_G_ALPHA_I_SIGNALLING_EVENTS	REACTOME_G_ALPHA_I_SIGNALLING_EVENTS		78	-0.38283	-1.2181	0.210256	1	1	3808	tags=37%, list=19%, signal=46%
REACTOME_NGF_SIGNALLING_VIA_TRKA_FROM_THE_PLASMA_MEMBRANE	REACTOME_NGF_SIGNALLING_VIA_TRKA_FROM_THE_PLASMA_MEMBRANE		120	-0.361464	-1.21593	0.117073	1	1	5043	tags=26%, list=26%, signal=35%
REACTOME_SIGNALING_BY_ACTIVATED_POINT_MUTANTS_OF_FGFR1	REACTOME_SIGNALING_BY_ACTIVATED_POINT_MUTANTS_OF_FGFR1		5	-0.664246	-1.21363	0.243902	1	1	1137	tags=60%, list=6%, signal=64%
BIOCARTA_IL17_PATHWAY	BIOCARTA_IL17_PATHWAY		10	-0.554441	-1.2113	0.222591	1	1	721	tags=20%, list=4%, signal=21%
BIOCARTA_TCYTOTOXIC_PATHWAY	BIOCARTA_TCYTOTOXIC_PATHWAY		10	-0.570067	-1.21107	0.215434	1	1	5108	tags=50%, list=26%, signal=68%
REACTOME_SYNTHESIS_OF_BILE_ACIDS_AND_BILE_SALTS_VIA_7ALPHA_HYDROXYCHOLESTEROL	REACTOME_SYNTHESIS_OF_BILE_ACIDS_AND_BILE_SALTS_VIA_7ALPHA_HYDROXYCHOLESTEROL		9	-0.569934	-1.21062	0.247458	1	1	3213	tags=44%, list=16%, signal=53%
REACTOME_CRMPS_IN_SEMA3A_SIGNALING	REACTOME_CRMPS_IN_SEMA3A_SIGNALING		11	-0.557325	-1.21034	0.237458	1	1	2205	tags=27%, list=11%, signal=31%
REACTOME_FGFR2C_LIGAND_BINDING_AND_ACTIVATION	REACTOME_FGFR2C_LIGAND_BINDING_AND_ACTIVATION		5	-0.649493	-1.20883	0.268817	1	1	1137	tags=60%, list=6%, signal=64%
REACTOME_G_BETA_GAMMA_SIGNALLING_THROUGH_PI3KGAMMA	REACTOME_G_BETA_GAMMA_SIGNALLING_THROUGH_PI3KGAMMA		21	-0.482689	-1.20743	0.296774	1	1	3116	tags=29%, list=16%, signal=34%
REACTOME_SIGNALING_BY_INSULIN_RECEPTOR	REACTOME_SIGNALING_BY_INSULIN_RECEPTOR		87	-0.381623	-1.20595	0.163435	1	1	3776	tags=23%, list=19%, signal=28%
REACTOME_CTLA4_INHIBITORY_SIGNALING	REACTOME_CTLA4_INHIBITORY_SIGNALING		18	-0.483214	-1.20481	0.253823	1	1	7195	tags=61%, list=37%, signal=97%
PID_WNT_SIGNALING_PATHWAY	PID_WNT_SIGNALING_PATHWAY		20	-0.482344	-1.20478	0.234375	1	1	4059	tags=45%, list=21%, signal=57%
REACTOME_PLATELET_SENSITIZATION_BY_LDL	REACTOME_PLATELET_SENSITIZATION_BY_LDL		13	-0.519084	-1.20469	0.241259	1	1	6772	tags=54%, list=35%, signal=82%
REACTOME_CELL_CELL_JUNCTION_ORGANIZATION	REACTOME_CELL_CELL_JUNCTION_ORGANIZATION		37	-0.432567	-1.20462	0.244648	1	1	3804	tags=38%, list=19%, signal=47%
REACTOME_TIE2_SIGNALING	REACTOME_TIE2_SIGNALING		17	-0.50906	-1.2039	0.224026	1	1	2960	tags=35%, list=15%, signal=42%
REACTOME_DOWNSTREAM_SIGNALING_OF_ACTIVATED_FGFR	REACTOME_DOWNSTREAM_SIGNALING_OF_ACTIVATED_FGFR		77	-0.379305	-1.20294	0.169271	1	1	3982	tags=25%, list=20%, signal=31%
REACTOME_NOTCH_HLH_TRANSCRIPTION_PATHWAY	REACTOME_NOTCH_HLH_TRANSCRIPTION_PATHWAY		12	-0.532792	-1.20271	0.231317	1	1	4604	tags=42%, list=24%, signal=54%
REACTOME_HORMONE_SENSITIVE_LIPASE_HSL_MEDIATED_TRIACYLGLYCEROL_HYDROLYSIS	REACTOME_HORMONE_SENSITIVE_LIPASE_HSL_MEDIATED_TRIACYLGLYCEROL_HYDROLYSIS		10	-0.554865	-1.20167	0.258064	1	1	4145	tags=40%, list=21%, signal=51%
REACTOME_PERK_REGULATED_GENE_EXPRESSION	REACTOME_PERK_REGULATED_GENE_EXPRESSION		27	-0.462941	-1.20148	0.219745	0.996595	1	4525	tags=37%, list=23%, signal=48%
REACTOME_PI_3K_CASCADE	REACTOME_PI_3K_CASCADE		41	-0.405798	-1.2009	0.237082	0.994342	1	2658	tags=20%, list=14%, signal=23%
REACTOME_PLATELET_ADHESION_TO_EXPOSED_COLLAGEN	REACTOME_PLATELET_ADHESION_TO_EXPOSED_COLLAGEN		7	-0.62608	-1.20016	0.257042	0.993268	1	6193	tags=57%, list=32%, signal=84%
KEGG_DILATED_CARDIOMYOPATHY	KEGG_DILATED_CARDIOMYOPATHY		60	-0.386743	-1.20014	0.208571	0.988806	1	4176	tags=27%, list=21%, signal=34%
KEGG_PRION_DISEASES	KEGG_PRION_DISEASES		25	-0.458396	-1.19992	0.208589	0.985324	1	3240	tags=20%, list=17%, signal=24%
KEGG_TAURINE_AND_HYPOTAURINE_METABOLISM	KEGG_TAURINE_AND_HYPOTAURINE_METABOLISM		6	-0.634594	-1.19805	0.263158	0.988926	1	5449	tags=50%, list=28%, signal=69%
KEGG_PRIMARY_BILE_ACID_BIOSYNTHESIS	KEGG_PRIMARY_BILE_ACID_BIOSYNTHESIS		10	-0.557472	-1.19739	0.257627	0.98709	1	3213	tags=50%, list=16%, signal=60%
PID_TCR_PATHWAY	PID_TCR_PATHWAY		62	-0.392585	-1.1968	0.190736	0.984987	1	3910	tags=24%, list=20%, signal=30%
KEGG_MELANOMA	KEGG_MELANOMA		57	-0.397204	-1.19504	0.220994	0.988007	1	3371	tags=26%, list=17%, signal=32%
PID_BMP_PATHWAY	PID_BMP_PATHWAY		34	-0.438356	-1.19463	0.223214	0.985214	1	5527	tags=38%, list=28%, signal=53%
HALLMARK_TNFA_SIGNALING_VIA_NFKB	HALLMARK_TNFA_SIGNALING_VIA_NFKB		189	-0.34044	-1.19459	0.117647	0.981048	1	3536	tags=24%, list=18%, signal=29%
BIOCARTA_TRKA_PATHWAY	BIOCARTA_TRKA_PATHWAY		11	-0.541492	-1.1943	0.272727	0.978227	1	3776	tags=36%, list=19%, signal=45%
PID_IL12_2PATHWAY	PID_IL12_2PATHWAY		47	-0.404051	-1.19121	0.232493	0.987509	1	1403	tags=13%, list=7%, signal=14%
REACTOME_RAP1_SIGNALLING	REACTOME_RAP1_SIGNALLING		14	-0.521221	-1.1908	0.264798	0.984985	1	5736	tags=43%, list=29%, signal=61%
KEGG_PANTOTHENATE_AND_COA_BIOSYNTHESIS	KEGG_PANTOTHENATE_AND_COA_BIOSYNTHESIS		15	-0.510638	-1.19033	0.277027	0.982764	1	2416	tags=33%, list=12%, signal=38%
REACTOME_P2Y_RECEPTORS	REACTOME_P2Y_RECEPTORS		5	-0.645026	-1.19006	0.266917	0.979614	1	2336	tags=60%, list=12%, signal=68%
PID_CDC42_REG_PATHWAY	PID_CDC42_REG_PATHWAY		29	-0.449065	-1.18924	0.248538	0.978897	1	4226	tags=31%, list=22%, signal=40%
PID_CIRCADIAN_PATHWAY	PID_CIRCADIAN_PATHWAY		16	-0.484737	-1.18744	0.264214	0.982444	1	2373	tags=25%, list=12%, signal=28%
KEGG_TRYPTOPHAN_METABOLISM	KEGG_TRYPTOPHAN_METABOLISM		27	-0.449519	-1.18706	0.26513	0.97963	1	2072	tags=19%, list=11%, signal=21%
BIOCARTA_FMLP_PATHWAY	BIOCARTA_FMLP_PATHWAY		32	-0.427694	-1.18653	0.241791	0.977757	1	3776	tags=31%, list=19%, signal=39%
REACTOME_REGULATION_OF_AMPK_ACTIVITY_VIA_LKB1	REACTOME_REGULATION_OF_AMPK_ACTIVITY_VIA_LKB1		13	-0.527039	-1.18596	0.30032	0.976136	1	3759	tags=38%, list=19%, signal=48%
REACTOME_GROWTH_HORMONE_RECEPTOR_SIGNALING	REACTOME_GROWTH_HORMONE_RECEPTOR_SIGNALING		20	-0.477648	-1.1836	0.261398	0.98214	1	4102	tags=40%, list=21%, signal=51%
REACTOME_NCAM_SIGNALING_FOR_NEURITE_OUT_GROWTH	REACTOME_NCAM_SIGNALING_FOR_NEURITE_OUT_GROWTH		51	-0.400798	-1.18331	0.239437	0.97922	1	4713	tags=31%, list=24%, signal=41%
REACTOME_ENERGY_DEPENDENT_REGULATION_OF_MTOR_BY_LKB1_AMPK	REACTOME_ENERGY_DEPENDENT_REGULATION_OF_MTOR_BY_LKB1_AMPK		16	-0.496076	-1.18276	0.296667	0.97752	1	3759	tags=31%, list=19%, signal=39%
BIOCARTA_CCR3_PATHWAY	BIOCARTA_CCR3_PATHWAY		17	-0.485572	-1.17922	0.290221	0.988515	1	4633	tags=41%, list=24%, signal=54%
PID_ANTHRAX_PATHWAY	PID_ANTHRAX_PATHWAY		15	-0.493533	-1.17907	0.263514	0.98497	1	6105	tags=47%, list=31%, signal=68%
KEGG_LEUKOCYTE_TRANSENDOTHELIAL_MIGRATION	KEGG_LEUKOCYTE_TRANSENDOTHELIAL_MIGRATION		87	-0.360611	-1.17887	0.208	0.981773	1	2533	tags=20%, list=13%, signal=22%
REACTOME_SIGNALING_BY_ERBB4	REACTOME_SIGNALING_BY_ERBB4		80	-0.365296	-1.17788	0.185484	0.981922	1	3776	tags=24%, list=19%, signal=29%
REACTOME_ACTIVATED_NOTCH1_TRANSMITS_SIGNAL_TO_THE_NUCLEUS	REACTOME_ACTIVATED_NOTCH1_TRANSMITS_SIGNAL_TO_THE_NUCLEUS		22	-0.465859	-1.17735	0.244444	0.979961	1	31	tags=5%, list=0%, signal=5%
KEGG_LONG_TERM_DEPRESSION	KEGG_LONG_TERM_DEPRESSION		50	-0.396606	-1.17638	0.212465	0.980358	1	3983	tags=30%, list=20%, signal=38%
REACTOME_SIGNALING_BY_FGFR_IN_DISEASE	REACTOME_SIGNALING_BY_FGFR_IN_DISEASE		102	-0.356505	-1.17625	0.182519	0.97701	1	5119	tags=31%, list=26%, signal=42%
REACTOME_PLATELET_CALCIUM_HOMEOSTASIS	REACTOME_PLATELET_CALCIUM_HOMEOSTASIS		11	-0.54083	-1.17618	0.269896	0.973395	1	2407	tags=27%, list=12%, signal=31%
REACTOME_LIGAND_GATED_ION_CHANNEL_TRANSPORT	REACTOME_LIGAND_GATED_ION_CHANNEL_TRANSPORT		6	-0.614204	-1.17573	0.282143	0.971213	1	3861	tags=50%, list=20%, signal=62%
REACTOME_SEMA3A_PAK_DEPENDENT_AXON_REPULSION	REACTOME_SEMA3A_PAK_DEPENDENT_AXON_REPULSION		13	-0.524231	-1.1751	0.28483	0.969788	1	2205	tags=23%, list=11%, signal=26%
REACTOME_UNWINDING_OF_DNA	REACTOME_UNWINDING_OF_DNA		11	-0.541585	-1.17411	0.296167	0.969709	1	8189	tags=91%, list=42%, signal=156%
HALLMARK_IL6_JAK_STAT3_SIGNALING	HALLMARK_IL6_JAK_STAT3_SIGNALING		68	-0.3728	-1.17397	0.193029	0.966512	1	2202	tags=18%, list=11%, signal=20%
REACTOME_BILE_ACID_AND_BILE_SALT_METABOLISM	REACTOME_BILE_ACID_AND_BILE_SALT_METABOLISM		13	-0.512397	-1.16999	0.267327	0.979629	1	3213	tags=46%, list=16%, signal=55%
BIOCARTA_NTHI_PATHWAY	BIOCARTA_NTHI_PATHWAY		23	-0.465568	-1.16982	0.258567	0.976469	1	6240	tags=48%, list=32%, signal=70%
BIOCARTA_INTEGRIN_PATHWAY	BIOCARTA_INTEGRIN_PATHWAY		35	-0.428736	-1.16937	0.262346	0.974302	1	4450	tags=31%, list=23%, signal=41%
REACTOME_POL_SWITCHING	REACTOME_POL_SWITCHING		13	-0.524103	-1.16914	0.271293	0.971467	1	5431	tags=46%, list=28%, signal=64%
REACTOME_NETRIN1_SIGNALING	REACTOME_NETRIN1_SIGNALING		31	-0.431009	-1.16904	0.252125	0.96814	1	4667	tags=35%, list=24%, signal=47%
REACTOME_SHC1_EVENTS_IN_EGFR_SIGNALING	REACTOME_SHC1_EVENTS_IN_EGFR_SIGNALING		15	-0.496275	-1.1681	0.245342	0.968184	1	3776	tags=27%, list=19%, signal=33%
KEGG_HEMATOPOIETIC_CELL_LINEAGE	KEGG_HEMATOPOIETIC_CELL_LINEAGE		56	-0.387804	-1.16806	0.224543	0.96467	1	3493	tags=32%, list=18%, signal=39%
REACTOME_P130CAS_LINKAGE_TO_MAPK_SIGNALING_FOR_INTEGRINS	REACTOME_P130CAS_LINKAGE_TO_MAPK_SIGNALING_FOR_INTEGRINS		10	-0.537543	-1.16741	0.293729	0.963447	1	6817	tags=60%, list=35%, signal=92%
REACTOME_SIGNALING_BY_FGFR3_MUTANTS	REACTOME_SIGNALING_BY_FGFR3_MUTANTS		6	-0.617517	-1.16652	0.308511	0.963342	1	1137	tags=50%, list=6%, signal=53%
REACTOME_ASSOCIATION_OF_TRIC_CCT_WITH_TARGET_PROTEINS_DURING_BIOSYNTHESIS	REACTOME_ASSOCIATION_OF_TRIC_CCT_WITH_TARGET_PROTEINS_DURING_BIOSYNTHESIS		26	-0.439986	-1.16402	0.24924	0.969543	1	6532	tags=50%, list=33%, signal=75%
REACTOME_NEP_NS2_INTERACTS_WITH_THE_CELLULAR_EXPORT_MACHINERY	REACTOME_NEP_NS2_INTERACTS_WITH_THE_CELLULAR_EXPORT_MACHINERY		27	-0.447715	-1.16346	0.27439	0.967966	1	7996	tags=63%, list=41%, signal=106%
PID_SYNDECAN_1_PATHWAY	PID_SYNDECAN_1_PATHWAY		40	-0.411498	-1.16335	0.25	0.964687	1	3621	tags=33%, list=19%, signal=40%
KEGG_PROGESTERONE_MEDIATED_OOCYTE_MATURATION	KEGG_PROGESTERONE_MEDIATED_OOCYTE_MATURATION		72	-0.376501	-1.16219	0.242667	0.965625	1	3240	tags=19%, list=17%, signal=23%
REACTOME_PHOSPHOLIPASE_C_MEDIATED_CASCADE	REACTOME_PHOSPHOLIPASE_C_MEDIATED_CASCADE		33	-0.41802	-1.16133	0.265625	0.965308	1	3255	tags=30%, list=17%, signal=36%
KEGG_TYPE_II_DIABETES_MELLITUS	KEGG_TYPE_II_DIABETES_MELLITUS		36	-0.419804	-1.16119	0.269461	0.96216	1	2430	tags=22%, list=12%, signal=25%
REACTOME_INHIBITION_OF_REPLICATION_INITIATION_OF_DAMAGED_DNA_BY_RB1_E2F1	REACTOME_INHIBITION_OF_REPLICATION_INITIATION_OF_DAMAGED_DNA_BY_RB1_E2F1		12	-0.533428	-1.15859	0.28223	0.969372	1	6772	tags=58%, list=35%, signal=89%
PID_CONE_PATHWAY	PID_CONE_PATHWAY		12	-0.527946	-1.158	0.268608	0.968018	1	3752	tags=50%, list=19%, signal=62%
KEGG_LONG_TERM_POTENTIATION	KEGG_LONG_TERM_POTENTIATION		52	-0.378905	-1.15686	0.232044	0.969358	1	3982	tags=23%, list=20%, signal=29%
BIOCARTA_CK1_PATHWAY	BIOCARTA_CK1_PATHWAY		13	-0.515739	-1.15657	0.285256	0.966931	1	2845	tags=23%, list=15%, signal=27%
REACTOME_HEMOSTASIS	REACTOME_HEMOSTASIS		350	-0.312295	-1.15463	0.147826	0.971862	1	4140	tags=26%, list=21%, signal=33%
REACTOME_DNA_STRAND_ELONGATION	REACTOME_DNA_STRAND_ELONGATION		30	-0.426815	-1.15336	0.268987	0.973317	1	6443	tags=47%, list=33%, signal=69%
REACTOME_DIABETES_PATHWAYS	REACTOME_DIABETES_PATHWAYS		113	-0.346447	-1.1526	0.216867	0.972697	1	3824	tags=19%, list=20%, signal=24%
HALLMARK_APICAL_JUNCTION	HALLMARK_APICAL_JUNCTION		159	-0.338255	-1.15202	0.208134	0.971348	1	4351	tags=25%, list=22%, signal=32%
PID_IL2_1PATHWAY	PID_IL2_1PATHWAY		50	-0.384244	-1.15181	0.242254	0.968713	1	4685	tags=32%, list=24%, signal=42%
REACTOME_SIGNALING_BY_FGFR	REACTOME_SIGNALING_BY_FGFR		88	-0.360621	-1.15124	0.211796	0.967466	1	3982	tags=24%, list=20%, signal=30%
REACTOME_PRE_NOTCH_TRANSCRIPTION_AND_TRANSLATION	REACTOME_PRE_NOTCH_TRANSCRIPTION_AND_TRANSLATION		23	-0.448363	-1.15097	0.308642	0.965203	1	6240	tags=52%, list=32%, signal=77%
PID_IL27_PATHWAY	PID_IL27_PATHWAY		19	-0.480721	-1.14954	0.310231	0.967136	1	1571	tags=26%, list=8%, signal=29%
BIOCARTA_BARRESTIN_SRC_PATHWAY	BIOCARTA_BARRESTIN_SRC_PATHWAY		12	-0.514039	-1.14833	0.318182	0.968565	1	3776	tags=42%, list=19%, signal=52%
BIOCARTA_VITCB_PATHWAY	BIOCARTA_VITCB_PATHWAY		9	-0.539857	-1.14679	0.316901	0.971219	1	2996	tags=33%, list=15%, signal=39%
REACTOME_G0_AND_EARLY_G1	REACTOME_G0_AND_EARLY_G1		23	-0.447831	-1.14574	0.309278	0.971919	1	7020	tags=48%, list=36%, signal=75%
REACTOME_TRYPTOPHAN_CATABOLISM	REACTOME_TRYPTOPHAN_CATABOLISM		8	-0.560157	-1.14566	0.320755	0.96869	1	2072	tags=25%, list=11%, signal=28%
REACTOME_PI3K_EVENTS_IN_ERBB2_SIGNALING	REACTOME_PI3K_EVENTS_IN_ERBB2_SIGNALING		41	-0.401619	-1.14423	0.277008	0.971096	1	2658	tags=17%, list=14%, signal=20%
REACTOME_DAG_AND_IP3_SIGNALING	REACTOME_DAG_AND_IP3_SIGNALING		24	-0.438716	-1.1417	0.297214	0.977407	1	5991	tags=46%, list=31%, signal=66%
REACTOME_GLUCURONIDATION	REACTOME_GLUCURONIDATION		5	-0.615944	-1.14091	0.348148	0.977077	1	5779	tags=60%, list=30%, signal=85%
REACTOME_YAP1_AND_WWTR1_TAZ_STIMULATED_GENE_EXPRESSION	REACTOME_YAP1_AND_WWTR1_TAZ_STIMULATED_GENE_EXPRESSION		21	-0.444847	-1.14002	0.305296	0.977358	1	3848	tags=38%, list=20%, signal=47%
KEGG_GLYCOSPHINGOLIPID_BIOSYNTHESIS_GANGLIO_SERIES	KEGG_GLYCOSPHINGOLIPID_BIOSYNTHESIS_GANGLIO_SERIES		15	-0.487036	-1.13909	0.311419	0.97753	1	4113	tags=40%, list=21%, signal=51%
REACTOME_CREB_PHOSPHORYLATION_THROUGH_THE_ACTIVATION_OF_CAMKII	REACTOME_CREB_PHOSPHORYLATION_THROUGH_THE_ACTIVATION_OF_CAMKII		7	-0.581525	-1.13895	0.335664	0.974601	1	249	tags=14%, list=1%, signal=14%
REACTOME_NUCLEAR_EVENTS_KINASE_AND_TRANSCRIPTION_FACTOR_ACTIVATION	REACTOME_NUCLEAR_EVENTS_KINASE_AND_TRANSCRIPTION_FACTOR_ACTIVATION		24	-0.446904	-1.13892	0.298742	0.971315	1	4793	tags=33%, list=25%, signal=44%
REACTOME_PKA_MEDIATED_PHOSPHORYLATION_OF_CREB	REACTOME_PKA_MEDIATED_PHOSPHORYLATION_OF_CREB		12	-0.513594	-1.1381	0.281787	0.971392	1	2988	tags=25%, list=15%, signal=29%
BIOCARTA_MAL_PATHWAY	BIOCARTA_MAL_PATHWAY		17	-0.472426	-1.13689	0.313333	0.972806	1	3858	tags=35%, list=20%, signal=44%
REACTOME_CA_DEPENDENT_EVENTS	REACTOME_CA_DEPENDENT_EVENTS		22	-0.446256	-1.13446	0.314103	0.979299	1	5991	tags=45%, list=31%, signal=65%
REACTOME_THROMBOXANE_SIGNALLING_THROUGH_TP_RECEPTOR	REACTOME_THROMBOXANE_SIGNALLING_THROUGH_TP_RECEPTOR		18	-0.4712	-1.13361	0.309677	0.979319	1	3384	tags=33%, list=17%, signal=40%
REACTOME_TRANSPORT_OF_INORGANIC_CATIONS_ANIONS_AND_AMINO_ACIDS_OLIGOPEPTIDES	REACTOME_TRANSPORT_OF_INORGANIC_CATIONS_ANIONS_AND_AMINO_ACIDS_OLIGOPEPTIDES		53	-0.378194	-1.13316	0.243094	0.977735	1	4605	tags=36%, list=24%, signal=47%
REACTOME_SYNTHESIS_OF_BILE_ACIDS_AND_BILE_SALTS	REACTOME_SYNTHESIS_OF_BILE_ACIDS_AND_BILE_SALTS		11	-0.51301	-1.13303	0.314189	0.975055	1	3213	tags=45%, list=16%, signal=54%
BIOCARTA_BLYMPHOCYTE_PATHWAY	BIOCARTA_BLYMPHOCYTE_PATHWAY		7	-0.573565	-1.13299	0.328622	0.971917	1	2429	tags=29%, list=12%, signal=33%
REACTOME_TRANSLOCATION_OF_ZAP_70_TO_IMMUNOLOGICAL_SYNAPSE	REACTOME_TRANSLOCATION_OF_ZAP_70_TO_IMMUNOLOGICAL_SYNAPSE		12	-0.514122	-1.13148	0.344482	0.974643	1	8286	tags=67%, list=42%, signal=116%
BIOCARTA_GH_PATHWAY	BIOCARTA_GH_PATHWAY		25	-0.434904	-1.13142	0.292398	0.971643	1	3776	tags=32%, list=19%, signal=40%
BIOCARTA_TCRA_PATHWAY	BIOCARTA_TCRA_PATHWAY		11	-0.531575	-1.12982	0.335616	0.974217	1	7867	tags=73%, list=40%, signal=122%
KEGG_FC_GAMMA_R_MEDIATED_PHAGOCYTOSIS	KEGG_FC_GAMMA_R_MEDIATED_PHAGOCYTOSIS		85	-0.351895	-1.12938	0.265252	0.972777	1	3457	tags=16%, list=18%, signal=20%
REACTOME_BMAL1_CLOCK_NPAS2_ACTIVATES_CIRCADIAN_EXPRESSION	REACTOME_BMAL1_CLOCK_NPAS2_ACTIVATES_CIRCADIAN_EXPRESSION		33	-0.414708	-1.12858	0.297806	0.97272	1	3848	tags=36%, list=20%, signal=45%
KEGG_MELANOGENESIS	KEGG_MELANOGENESIS		73	-0.360835	-1.12833	0.272973	0.970565	1	4225	tags=30%, list=22%, signal=38%
REACTOME_DSCAM_INTERACTIONS	REACTOME_DSCAM_INTERACTIONS		8	-0.566464	-1.12748	0.354949	0.970402	1	2364	tags=25%, list=12%, signal=28%
REACTOME_NCAM1_INTERACTIONS	REACTOME_NCAM1_INTERACTIONS		28	-0.4216	-1.12426	0.303681	0.98032	1	1256	tags=14%, list=6%, signal=15%
REACTOME_OPIOID_SIGNALLING	REACTOME_OPIOID_SIGNALLING		61	-0.370185	-1.12331	0.289773	0.98071	1	3983	tags=26%, list=20%, signal=33%
REACTOME_GPVI_MEDIATED_ACTIVATION_CASCADE	REACTOME_GPVI_MEDIATED_ACTIVATION_CASCADE		30	-0.419809	-1.1233	0.30814	0.977568	1	3457	tags=27%, list=18%, signal=32%
HALLMARK_INTERFERON_GAMMA_RESPONSE	HALLMARK_INTERFERON_GAMMA_RESPONSE		176	-0.323626	-1.12273	0.259346	0.976511	1	2270	tags=18%, list=12%, signal=20%
REACTOME_INHIBITION_OF_VOLTAGE_GATED_CA2_CHANNELS_VIA_GBETA_GAMMA_SUBUNITS	REACTOME_INHIBITION_OF_VOLTAGE_GATED_CA2_CHANNELS_VIA_GBETA_GAMMA_SUBUNITS		15	-0.480361	-1.12036	0.332278	0.982957	1	3644	tags=40%, list=19%, signal=49%
REACTOME_INFLAMMASOMES	REACTOME_INFLAMMASOMES		15	-0.481722	-1.11893	0.364548	0.985262	1	4183	tags=40%, list=21%, signal=51%
REACTOME_RAF_MAP_KINASE_CASCADE	REACTOME_RAF_MAP_KINASE_CASCADE		10	-0.515457	-1.11792	0.343643	0.985791	1	3776	tags=30%, list=19%, signal=37%
REACTOME_ERKS_ARE_INACTIVATED	REACTOME_ERKS_ARE_INACTIVATED		12	-0.488322	-1.11784	0.333333	0.982996	1	6772	tags=50%, list=35%, signal=76%
BIOCARTA_EGFR_SMRTE_PATHWAY	BIOCARTA_EGFR_SMRTE_PATHWAY		10	-0.526823	-1.11566	0.337838	0.988186	1	8336	tags=60%, list=43%, signal=105%
KEGG_APOPTOSIS	KEGG_APOPTOSIS		78	-0.351061	-1.11326	0.299465	0.994316	1	3440	tags=19%, list=18%, signal=23%
BIOCARTA_EPHA4_PATHWAY	BIOCARTA_EPHA4_PATHWAY		7	-0.559697	-1.11173	0.362416	0.997308	1	1241	tags=29%, list=6%, signal=30%
BIOCARTA_ASBCELL_PATHWAY	BIOCARTA_ASBCELL_PATHWAY		6	-0.595382	-1.10869	0.366667	1	1	6172	tags=50%, list=32%, signal=73%
PID_THROMBIN_PAR1_PATHWAY	PID_THROMBIN_PAR1_PATHWAY		38	-0.394416	-1.10699	0.33526	1	1	3590	tags=32%, list=18%, signal=39%
BIOCARTA_HSP27_PATHWAY	BIOCARTA_HSP27_PATHWAY		12	-0.497056	-1.10613	0.33557	1	1	147	tags=8%, list=1%, signal=8%
REACTOME_ADP_SIGNALLING_THROUGH_P2RY1	REACTOME_ADP_SIGNALLING_THROUGH_P2RY1		20	-0.435618	-1.10536	0.316614	1	1	3714	tags=35%, list=19%, signal=43%
REACTOME_REGULATION_OF_GENE_EXPRESSION_IN_BETA_CELLS	REACTOME_REGULATION_OF_GENE_EXPRESSION_IN_BETA_CELLS		10	-0.526502	-1.10304	0.37234	1	1	5085	tags=50%, list=26%, signal=68%
REACTOME_GLUTATHIONE_CONJUGATION	REACTOME_GLUTATHIONE_CONJUGATION		19	-0.443576	-1.10111	0.328313	1	1	3209	tags=26%, list=16%, signal=31%
PID_TAP63_PATHWAY	PID_TAP63_PATHWAY		50	-0.379824	-1.10103	0.307042	1	1	3757	tags=32%, list=19%, signal=40%
PID_INTEGRIN2_PATHWAY	PID_INTEGRIN2_PATHWAY		19	-0.450327	-1.09905	0.345048	1	1	4306	tags=47%, list=22%, signal=61%
KEGG_T_CELL_RECEPTOR_SIGNALING_PATHWAY	KEGG_T_CELL_RECEPTOR_SIGNALING_PATHWAY		93	-0.336661	-1.09725	0.29563	1	1	4276	tags=27%, list=22%, signal=34%
KEGG_NITROGEN_METABOLISM	KEGG_NITROGEN_METABOLISM		13	-0.49195	-1.09707	0.357377	1	1	1811	tags=23%, list=9%, signal=25%
REACTOME_DEVELOPMENTAL_BIOLOGY	REACTOME_DEVELOPMENTAL_BIOLOGY		308	-0.295796	-1.09483	0.263158	1	1	4889	tags=29%, list=25%, signal=37%
REACTOME_AXON_GUIDANCE	REACTOME_AXON_GUIDANCE		200	-0.311755	-1.09395	0.268018	1	1	4748	tags=29%, list=24%, signal=37%
REACTOME_GLUCAGON_SIGNALING_IN_METABOLIC_REGULATION	REACTOME_GLUCAGON_SIGNALING_IN_METABOLIC_REGULATION		23	-0.424034	-1.09371	0.347305	1	1	1613	tags=17%, list=8%, signal=19%
KEGG_BLADDER_CANCER	KEGG_BLADDER_CANCER		39	-0.380149	-1.09347	0.327381	1	1	4659	tags=36%, list=24%, signal=47%
PID_PDGFRB_PATHWAY	PID_PDGFRB_PATHWAY		126	-0.326511	-1.09266	0.302956	1	1	4067	tags=23%, list=21%, signal=29%
PID_ERBB2_ERBB3_PATHWAY	PID_ERBB2_ERBB3_PATHWAY		42	-0.379069	-1.09106	0.333333	1	1	3776	tags=24%, list=19%, signal=29%
REACTOME_SYNTHESIS_OF_PIPS_AT_THE_PLASMA_MEMBRANE	REACTOME_SYNTHESIS_OF_PIPS_AT_THE_PLASMA_MEMBRANE		28	-0.416455	-1.09005	0.366154	1	1	2093	tags=21%, list=11%, signal=24%
PID_WNT_NONCANONICAL_PATHWAY	PID_WNT_NONCANONICAL_PATHWAY		31	-0.398463	-1.08904	0.343373	1	1	4225	tags=32%, list=22%, signal=41%
PID_ERA_GENOMIC_PATHWAY	PID_ERA_GENOMIC_PATHWAY		57	-0.362466	-1.08663	0.340541	1	1	4269	tags=26%, list=22%, signal=34%
REACTOME_PLC_BETA_MEDIATED_EVENTS	REACTOME_PLC_BETA_MEDIATED_EVENTS		34	-0.395377	-1.08661	0.356495	1	1	5081	tags=35%, list=26%, signal=48%
REACTOME_PKB_MEDIATED_EVENTS	REACTOME_PKB_MEDIATED_EVENTS		27	-0.406458	-1.0866	0.380665	1	1	3759	tags=26%, list=19%, signal=32%
KEGG_MAPK_SIGNALING_PATHWAY	KEGG_MAPK_SIGNALING_PATHWAY		212	-0.303847	-1.08596	0.264501	1	1	3947	tags=23%, list=20%, signal=28%
REACTOME_THROMBIN_SIGNALLING_THROUGH_PROTEINASE_ACTIVATED_RECEPTORS_PARS	REACTOME_THROMBIN_SIGNALLING_THROUGH_PROTEINASE_ACTIVATED_RECEPTORS_PARS		25	-0.420514	-1.08546	0.386707	1	1	3714	tags=36%, list=19%, signal=44%
REACTOME_SIGNALING_BY_FGFR1_MUTANTS	REACTOME_SIGNALING_BY_FGFR1_MUTANTS		23	-0.422034	-1.08495	0.36129	1	1	4426	tags=39%, list=23%, signal=51%
REACTOME_EXTENSION_OF_TELOMERES	REACTOME_EXTENSION_OF_TELOMERES		27	-0.4036	-1.08423	0.335423	1	1	6050	tags=37%, list=31%, signal=54%
PID_IGF1_PATHWAY	PID_IGF1_PATHWAY		29	-0.405907	-1.08337	0.37224	1	1	7171	tags=41%, list=37%, signal=65%
REACTOME_CLASS_B_2_SECRETIN_FAMILY_RECEPTORS	REACTOME_CLASS_B_2_SECRETIN_FAMILY_RECEPTORS		42	-0.371498	-1.08221	0.344633	1	1	4059	tags=26%, list=21%, signal=33%
HALLMARK_PI3K_AKT_MTOR_SIGNALING	HALLMARK_PI3K_AKT_MTOR_SIGNALING		98	-0.33467	-1.08144	0.317708	1	1	3983	tags=19%, list=20%, signal=24%
KEGG_HYPERTROPHIC_CARDIOMYOPATHY_HCM	KEGG_HYPERTROPHIC_CARDIOMYOPATHY_HCM		58	-0.369051	-1.08096	0.357771	1	1	4176	tags=24%, list=21%, signal=31%
BIOCARTA_NFAT_PATHWAY	BIOCARTA_NFAT_PATHWAY		42	-0.375468	-1.08063	0.358696	1	1	3776	tags=26%, list=19%, signal=32%
REACTOME_CD28_DEPENDENT_PI3K_AKT_SIGNALING	REACTOME_CD28_DEPENDENT_PI3K_AKT_SIGNALING		19	-0.431849	-1.08031	0.398754	1	1	2730	tags=26%, list=14%, signal=31%
REACTOME_SIGNALING_BY_EGFR_IN_CANCER	REACTOME_SIGNALING_BY_EGFR_IN_CANCER		97	-0.325137	-1.07917	0.324808	1	1	3996	tags=21%, list=20%, signal=26%
REACTOME_FRS2_MEDIATED_CASCADE	REACTOME_FRS2_MEDIATED_CASCADE		23	-0.428884	-1.07911	0.360502	1	1	3911	tags=35%, list=20%, signal=43%
REACTOME_GRB2_EVENTS_IN_ERBB2_SIGNALING	REACTOME_GRB2_EVENTS_IN_ERBB2_SIGNALING		21	-0.421512	-1.07884	0.350769	1	1	3776	tags=29%, list=19%, signal=35%
PID_P38_MKK3_6PATHWAY	PID_P38_MKK3_6PATHWAY		24	-0.416744	-1.07845	0.407523	1	1	6481	tags=42%, list=33%, signal=62%
PID_THROMBIN_PAR4_PATHWAY	PID_THROMBIN_PAR4_PATHWAY		11	-0.491766	-1.07785	0.389655	1	1	4633	tags=45%, list=24%, signal=60%
REACTOME_RIP_MEDIATED_NFKB_ACTIVATION_VIA_DAI	REACTOME_RIP_MEDIATED_NFKB_ACTIVATION_VIA_DAI		15	-0.46104	-1.07776	0.419142	1	1	1684	tags=13%, list=9%, signal=15%
PID_SYNDECAN_3_PATHWAY	PID_SYNDECAN_3_PATHWAY		13	-0.486174	-1.07683	0.390476	1	1	1372	tags=15%, list=7%, signal=17%
REACTOME_FORMATION_OF_FIBRIN_CLOT_CLOTTING_CASCADE	REACTOME_FORMATION_OF_FIBRIN_CLOT_CLOTTING_CASCADE		10	-0.503806	-1.07484	0.373802	1	1	2000	tags=30%, list=10%, signal=33%
REACTOME_PI3K_EVENTS_IN_ERBB4_SIGNALING	REACTOME_PI3K_EVENTS_IN_ERBB4_SIGNALING		35	-0.384851	-1.07397	0.362857	1	1	2658	tags=17%, list=14%, signal=20%
PID_FANCONI_PATHWAY	PID_FANCONI_PATHWAY		46	-0.361792	-1.0731	0.354545	1	1	8343	tags=63%, list=43%, signal=110%
REACTOME_DCC_MEDIATED_ATTRACTIVE_SIGNALING	REACTOME_DCC_MEDIATED_ATTRACTIVE_SIGNALING		13	-0.471503	-1.07294	0.396104	1	1	7440	tags=54%, list=38%, signal=87%
BIOCARTA_DC_PATHWAY	BIOCARTA_DC_PATHWAY		11	-0.514737	-1.07274	0.394137	1	1	2538	tags=36%, list=13%, signal=42%
BIOCARTA_TFF_PATHWAY	BIOCARTA_TFF_PATHWAY		20	-0.437101	-1.06896	0.381443	1	1	3776	tags=25%, list=19%, signal=31%
BIOCARTA_MYOSIN_PATHWAY	BIOCARTA_MYOSIN_PATHWAY		25	-0.427561	-1.06731	0.384146	1	1	6002	tags=48%, list=31%, signal=69%
PID_VEGFR1_2_PATHWAY	PID_VEGFR1_2_PATHWAY		67	-0.342888	-1.06633	0.375	1	1	6389	tags=37%, list=33%, signal=55%
REACTOME_COLLAGEN_FORMATION	REACTOME_COLLAGEN_FORMATION		47	-0.371477	-1.06633	0.377143	1	1	1167	tags=15%, list=6%, signal=16%
REACTOME_SIGNALING_BY_SCF_KIT	REACTOME_SIGNALING_BY_SCF_KIT		71	-0.344437	-1.06376	0.375335	1	1	3776	tags=23%, list=19%, signal=28%
HALLMARK_COMPLEMENT	HALLMARK_COMPLEMENT		155	-0.310085	-1.06319	0.350365	1	1	3493	tags=25%, list=18%, signal=30%
KEGG_REGULATION_OF_ACTIN_CYTOSKELETON	KEGG_REGULATION_OF_ACTIN_CYTOSKELETON		173	-0.29931	-1.05854	0.35012	1	1	4226	tags=23%, list=22%, signal=29%
HALLMARK_KRAS_SIGNALING_DN	HALLMARK_KRAS_SIGNALING_DN		90	-0.327156	-1.05788	0.359459	1	1	2657	tags=23%, list=14%, signal=27%
BIOCARTA_VDR_PATHWAY	BIOCARTA_VDR_PATHWAY		12	-0.470063	-1.05689	0.402516	1	1	3366	tags=33%, list=17%, signal=40%
BIOCARTA_EIF2_PATHWAY	BIOCARTA_EIF2_PATHWAY		11	-0.48338	-1.05646	0.377483	1	1	4645	tags=36%, list=24%, signal=48%
PID_INTEGRIN1_PATHWAY	PID_INTEGRIN1_PATHWAY		53	-0.359105	-1.05443	0.383721	1	1	3621	tags=26%, list=19%, signal=32%
REACTOME_SIGNALING_BY_FGFR_MUTANTS	REACTOME_SIGNALING_BY_FGFR_MUTANTS		33	-0.380133	-1.05429	0.377581	1	1	4426	tags=36%, list=23%, signal=47%
BIOCARTA_CXCR4_PATHWAY	BIOCARTA_CXCR4_PATHWAY		22	-0.409571	-1.05278	0.394231	1	1	3776	tags=27%, list=19%, signal=34%
KEGG_COMPLEMENT_AND_COAGULATION_CASCADES	KEGG_COMPLEMENT_AND_COAGULATION_CASCADES		33	-0.383863	-1.05255	0.387931	1	1	3493	tags=30%, list=18%, signal=37%
KEGG_SMALL_CELL_LUNG_CANCER	KEGG_SMALL_CELL_LUNG_CANCER		80	-0.328106	-1.05204	0.396226	1	1	3303	tags=20%, list=17%, signal=24%
REACTOME_N_GLYCAN_ANTENNAE_ELONGATION	REACTOME_N_GLYCAN_ANTENNAE_ELONGATION		11	-0.496338	-1.05186	0.397924	1	1	1214	tags=18%, list=6%, signal=19%
REACTOME_ACTIVATION_OF_CHAPERONES_BY_ATF6_ALPHA	REACTOME_ACTIVATION_OF_CHAPERONES_BY_ATF6_ALPHA		11	-0.478156	-1.05175	0.420886	1	1	4525	tags=36%, list=23%, signal=47%
PID_RHOA_REG_PATHWAY	PID_RHOA_REG_PATHWAY		41	-0.377019	-1.05137	0.413994	1	1	5135	tags=41%, list=26%, signal=56%
HALLMARK_MYOGENESIS	HALLMARK_MYOGENESIS		144	-0.304677	-1.05007	0.382716	1	1	3669	tags=22%, list=19%, signal=26%
REACTOME_INWARDLY_RECTIFYING_K_CHANNELS	REACTOME_INWARDLY_RECTIFYING_K_CHANNELS		16	-0.437848	-1.04799	0.399381	1	1	3644	tags=38%, list=19%, signal=46%
PID_SYNDECAN_4_PATHWAY	PID_SYNDECAN_4_PATHWAY		26	-0.4081	-1.04794	0.423188	1	1	3990	tags=35%, list=20%, signal=43%
REACTOME_UNFOLDED_PROTEIN_RESPONSE	REACTOME_UNFOLDED_PROTEIN_RESPONSE		76	-0.331147	-1.04787	0.384409	1	1	3824	tags=20%, list=20%, signal=24%
REACTOME_CD28_DEPENDENT_VAV1_PATHWAY	REACTOME_CD28_DEPENDENT_VAV1_PATHWAY		9	-0.502383	-1.04694	0.4	1	1	2730	tags=22%, list=14%, signal=26%
PID_ECADHERIN_NASCENT_AJ_PATHWAY	PID_ECADHERIN_NASCENT_AJ_PATHWAY		38	-0.365909	-1.04636	0.386628	1	1	4276	tags=24%, list=22%, signal=30%
PID_FGF_PATHWAY	PID_FGF_PATHWAY		42	-0.356519	-1.04523	0.387006	1	1	4778	tags=33%, list=24%, signal=44%
REACTOME_PHASE_II_CONJUGATION	REACTOME_PHASE_II_CONJUGATION		37	-0.383129	-1.04516	0.406832	1	1	3549	tags=24%, list=18%, signal=30%
KEGG_P53_SIGNALING_PATHWAY	KEGG_P53_SIGNALING_PATHWAY		63	-0.335144	-1.03752	0.396648	1	1	3914	tags=24%, list=20%, signal=30%
REACTOME_TRANSPORT_OF_RIBONUCLEOPROTEINS_INTO_THE_HOST_NUCLEUS	REACTOME_TRANSPORT_OF_RIBONUCLEOPROTEINS_INTO_THE_HOST_NUCLEUS		27	-0.393035	-1.03724	0.400612	1	1	6991	tags=52%, list=36%, signal=81%
REACTOME_FGFR1_LIGAND_BINDING_AND_ACTIVATION	REACTOME_FGFR1_LIGAND_BINDING_AND_ACTIVATION		6	-0.556153	-1.03706	0.405694	1	1	1137	tags=50%, list=6%, signal=53%
REACTOME_SLC_MEDIATED_TRANSMEMBRANE_TRANSPORT	REACTOME_SLC_MEDIATED_TRANSMEMBRANE_TRANSPORT		148	-0.300489	-1.03288	0.420428	1	1	3464	tags=20%, list=18%, signal=24%
KEGG_FOCAL_ADHESION	KEGG_FOCAL_ADHESION		174	-0.293726	-1.03218	0.401408	1	1	4183	tags=26%, list=21%, signal=33%
REACTOME_MYOGENESIS	REACTOME_MYOGENESIS		23	-0.405359	-1.032	0.443452	1	1	5389	tags=39%, list=28%, signal=54%
REACTOME_PYRIMIDINE_CATABOLISM	REACTOME_PYRIMIDINE_CATABOLISM		8	-0.522989	-1.03112	0.441077	1	1	2813	tags=38%, list=14%, signal=44%
PID_LYMPH_ANGIOGENESIS_PATHWAY	PID_LYMPH_ANGIOGENESIS_PATHWAY		23	-0.396997	-1.03072	0.421384	1	1	5169	tags=35%, list=26%, signal=47%
PID_S1P_META_PATHWAY	PID_S1P_META_PATHWAY		20	-0.411165	-1.02997	0.442953	1	1	3477	tags=45%, list=18%, signal=55%
KEGG_FC_EPSILON_RI_SIGNALING_PATHWAY	KEGG_FC_EPSILON_RI_SIGNALING_PATHWAY		61	-0.337358	-1.02941	0.436111	1	1	3776	tags=25%, list=19%, signal=30%
PID_INSULIN_GLUCOSE_PATHWAY	PID_INSULIN_GLUCOSE_PATHWAY		24	-0.397825	-1.02755	0.440729	1	1	2658	tags=17%, list=14%, signal=19%
HALLMARK_IL2_STAT5_SIGNALING	HALLMARK_IL2_STAT5_SIGNALING		171	-0.292692	-1.02669	0.409953	1	1	4546	tags=30%, list=23%, signal=39%
REACTOME_PI3K_AKT_ACTIVATION	REACTOME_PI3K_AKT_ACTIVATION		35	-0.376556	-1.02627	0.416918	1	1	2658	tags=14%, list=14%, signal=17%
HALLMARK_WNT_BETA_CATENIN_SIGNALING	HALLMARK_WNT_BETA_CATENIN_SIGNALING		39	-0.357364	-1.0258	0.421829	1	1	3974	tags=28%, list=20%, signal=35%
REACTOME_ACTIVATION_OF_CHAPERONE_GENES_BY_ATF6_ALPHA	REACTOME_ACTIVATION_OF_CHAPERONE_GENES_BY_ATF6_ALPHA		9	-0.490908	-1.0256	0.427083	1	1	4525	tags=44%, list=23%, signal=58%
KEGG_PATHWAYS_IN_CANCER	KEGG_PATHWAYS_IN_CANCER		274	-0.284829	-1.02546	0.413483	1	1	4659	tags=26%, list=24%, signal=34%
REACTOME_BIOLOGICAL_OXIDATIONS	REACTOME_BIOLOGICAL_OXIDATIONS		64	-0.333062	-1.02526	0.428571	1	1	4190	tags=30%, list=21%, signal=38%
REACTOME_MYD88_MAL_CASCADE_INITIATED_ON_PLASMA_MEMBRANE	REACTOME_MYD88_MAL_CASCADE_INITIATED_ON_PLASMA_MEMBRANE		76	-0.330875	-1.02476	0.434426	1	1	5355	tags=29%, list=27%, signal=40%
REACTOME_PYRIMIDINE_METABOLISM	REACTOME_PYRIMIDINE_METABOLISM		20	-0.420698	-1.02405	0.460843	1	1	6328	tags=50%, list=32%, signal=74%
KEGG_GNRH_SIGNALING_PATHWAY	KEGG_GNRH_SIGNALING_PATHWAY		73	-0.326366	-1.02272	0.446023	1	1	5991	tags=37%, list=31%, signal=53%
REACTOME_PECAM1_INTERACTIONS	REACTOME_PECAM1_INTERACTIONS		9	-0.494112	-1.02105	0.47079	1	1	4067	tags=44%, list=21%, signal=56%
BIOCARTA_HER2_PATHWAY	BIOCARTA_HER2_PATHWAY		22	-0.407903	-1.02047	0.436364	1	1	5004	tags=36%, list=26%, signal=49%
REACTOME_RECEPTOR_LIGAND_BINDING_INITIATES_THE_SECOND_PROTEOLYTIC_CLEAVAGE_OF_NOTCH_RECEPTOR	REACTOME_RECEPTOR_LIGAND_BINDING_INITIATES_THE_SECOND_PROTEOLYTIC_CLEAVAGE_OF_NOTCH_RECEPTOR		9	-0.494069	-1.02027	0.456081	1	1	470	tags=11%, list=2%, signal=11%
REACTOME_PLATELET_HOMEOSTASIS	REACTOME_PLATELET_HOMEOSTASIS		57	-0.337657	-1.01932	0.441595	1	1	3983	tags=26%, list=20%, signal=33%
BIOCARTA_FIBRINOLYSIS_PATHWAY	BIOCARTA_FIBRINOLYSIS_PATHWAY		5	-0.542126	-1.01771	0.463918	1	1	3262	tags=60%, list=17%, signal=72%
KEGG_CYTOSOLIC_DNA_SENSING_PATHWAY	KEGG_CYTOSOLIC_DNA_SENSING_PATHWAY		36	-0.365074	-1.01687	0.429825	1	1	5004	tags=36%, list=26%, signal=48%
REACTOME_REGULATION_OF_INSULIN_SECRETION_BY_ACETYLCHOLINE	REACTOME_REGULATION_OF_INSULIN_SECRETION_BY_ACETYLCHOLINE		9	-0.497072	-1.01685	0.5	1	1	3384	tags=44%, list=17%, signal=54%
PID_IL1_PATHWAY	PID_IL1_PATHWAY		33	-0.374211	-1.01606	0.428169	1	1	1238	tags=12%, list=6%, signal=13%
REACTOME_ACTIVATED_POINT_MUTANTS_OF_FGFR2	REACTOME_ACTIVATED_POINT_MUTANTS_OF_FGFR2		7	-0.516198	-1.01571	0.485075	1	1	2424	tags=57%, list=12%, signal=65%
PID_SYNDECAN_2_PATHWAY	PID_SYNDECAN_2_PATHWAY		31	-0.372791	-1.01531	0.426036	1	1	5476	tags=42%, list=28%, signal=58%
BIOCARTA_ERK_PATHWAY	BIOCARTA_ERK_PATHWAY		27	-0.37385	-1.01477	0.425595	1	1	5049	tags=33%, list=26%, signal=45%
REACTOME_ANTIVIRAL_MECHANISM_BY_IFN_STIMULATED_GENES	REACTOME_ANTIVIRAL_MECHANISM_BY_IFN_STIMULATED_GENES		65	-0.330653	-1.01362	0.432877	1	1	6991	tags=43%, list=36%, signal=67%
BIOCARTA_NFKB_PATHWAY	BIOCARTA_NFKB_PATHWAY		23	-0.388294	-1.01346	0.407166	1	1	3440	tags=17%, list=18%, signal=21%
PID_P38_ALPHA_BETA_PATHWAY	PID_P38_ALPHA_BETA_PATHWAY		29	-0.380723	-1.01327	0.446429	1	1	6715	tags=41%, list=34%, signal=63%
REACTOME_CREB_PHOSPHORYLATION_THROUGH_THE_ACTIVATION_OF_RAS	REACTOME_CREB_PHOSPHORYLATION_THROUGH_THE_ACTIVATION_OF_RAS		19	-0.41287	-1.01327	0.453333	1	1	910	tags=11%, list=5%, signal=11%
REACTOME_N_GLYCAN_ANTENNAE_ELONGATION_IN_THE_MEDIAL_TRANS_GOLGI	REACTOME_N_GLYCAN_ANTENNAE_ELONGATION_IN_THE_MEDIAL_TRANS_GOLGI		14	-0.439504	-1.01212	0.4377	1	1	4713	tags=36%, list=24%, signal=47%
REACTOME_IMMUNE_SYSTEM	REACTOME_IMMUNE_SYSTEM		731	-0.266546	-1.00785	0.45102	1	1	4487	tags=21%, list=23%, signal=26%
BIOCARTA_MITOCHONDRIA_PATHWAY	BIOCARTA_MITOCHONDRIA_PATHWAY		21	-0.400217	-1.00721	0.458333	1	1	4267	tags=29%, list=22%, signal=37%
BIOCARTA_WNT_PATHWAY	BIOCARTA_WNT_PATHWAY		24	-0.394122	-1.00672	0.446875	1	1	4418	tags=29%, list=23%, signal=38%
PID_CXCR3_PATHWAY	PID_CXCR3_PATHWAY		36	-0.365351	-1.00591	0.430678	1	1	3776	tags=31%, list=19%, signal=38%
REACTOME_PURINE_CATABOLISM	REACTOME_PURINE_CATABOLISM		8	-0.502748	-1.0044	0.487455	1	1	3716	tags=38%, list=19%, signal=46%
REACTOME_SEMA3A_PLEXIN_REPULSION_SIGNALING_BY_INHIBITING_INTEGRIN_ADHESION	REACTOME_SEMA3A_PLEXIN_REPULSION_SIGNALING_BY_INHIBITING_INTEGRIN_ADHESION		12	-0.442175	-1.00398	0.446309	1	1	3088	tags=25%, list=16%, signal=30%
REACTOME_PROLACTIN_RECEPTOR_SIGNALING	REACTOME_PROLACTIN_RECEPTOR_SIGNALING		10	-0.463151	-1.00273	0.478873	1	1	3536	tags=40%, list=18%, signal=49%
REACTOME_METABOLISM_OF_AMINO_ACIDS_AND_DERIVATIVES	REACTOME_METABOLISM_OF_AMINO_ACIDS_AND_DERIVATIVES		151	-0.292435	-0.999262	0.481572	1	1	2798	tags=13%, list=14%, signal=15%
REACTOME_SIGNALING_BY_ILS	REACTOME_SIGNALING_BY_ILS		98	-0.300974	-0.998023	0.4475	1	1	3536	tags=20%, list=18%, signal=25%
KEGG_PPAR_SIGNALING_PATHWAY	KEGG_PPAR_SIGNALING_PATHWAY		44	-0.351155	-0.997831	0.480938	1	1	3974	tags=32%, list=20%, signal=40%
REACTOME_PLATELET_ACTIVATION_SIGNALING_AND_AGGREGATION	REACTOME_PLATELET_ACTIVATION_SIGNALING_AND_AGGREGATION		151	-0.291151	-0.996019	0.492754	1	1	4546	tags=28%, list=23%, signal=36%
KEGG_STEROID_HORMONE_BIOSYNTHESIS	KEGG_STEROID_HORMONE_BIOSYNTHESIS		23	-0.379393	-0.995609	0.47561	1	1	2289	tags=22%, list=12%, signal=25%
REACTOME_TAK1_ACTIVATES_NFKB_BY_PHOSPHORYLATION_AND_ACTIVATION_OF_IKKS_COMPLEX	REACTOME_TAK1_ACTIVATES_NFKB_BY_PHOSPHORYLATION_AND_ACTIVATION_OF_IKKS_COMPLEX		21	-0.393142	-0.995447	0.482428	1	1	1238	tags=10%, list=6%, signal=10%
PID_RAS_PATHWAY	PID_RAS_PATHWAY		28	-0.358254	-0.994736	0.48048	1	1	5630	tags=46%, list=29%, signal=65%
KEGG_VEGF_SIGNALING_PATHWAY	KEGG_VEGF_SIGNALING_PATHWAY		61	-0.325815	-0.994678	0.472141	1	1	3776	tags=26%, list=19%, signal=32%
KEGG_TYROSINE_METABOLISM	KEGG_TYROSINE_METABOLISM		26	-0.375626	-0.993073	0.482143	1	1	917	tags=15%, list=5%, signal=16%
REACTOME_PROSTACYCLIN_SIGNALLING_THROUGH_PROSTACYCLIN_RECEPTOR	REACTOME_PROSTACYCLIN_SIGNALLING_THROUGH_PROSTACYCLIN_RECEPTOR		15	-0.429099	-0.992197	0.479452	1	1	3116	tags=27%, list=16%, signal=32%
PID_TCR_JNK_PATHWAY	PID_TCR_JNK_PATHWAY		14	-0.419339	-0.991018	0.477273	1	1	1196	tags=14%, list=6%, signal=15%
KEGG_EPITHELIAL_CELL_SIGNALING_IN_HELICOBACTER_PYLORI_INFECTION	KEGG_EPITHELIAL_CELL_SIGNALING_IN_HELICOBACTER_PYLORI_INFECTION		59	-0.323273	-0.989882	0.48105	1	1	2364	tags=12%, list=12%, signal=13%
REACTOME_SHC_MEDIATED_CASCADE	REACTOME_SHC_MEDIATED_CASCADE		15	-0.430827	-0.989702	0.480132	1	1	2732	tags=33%, list=14%, signal=39%
KEGG_TIGHT_JUNCTION	KEGG_TIGHT_JUNCTION		96	-0.304578	-0.988881	0.48294	1	1	4019	tags=24%, list=21%, signal=30%
REACTOME_SHC_MEDIATED_SIGNALLING	REACTOME_SHC_MEDIATED_SIGNALLING		15	-0.426138	-0.988606	0.472492	1	1	3776	tags=27%, list=19%, signal=33%
KEGG_NEUROTROPHIN_SIGNALING_PATHWAY	KEGG_NEUROTROPHIN_SIGNALING_PATHWAY		114	-0.29842	-0.988511	0.520988	1	1	3240	tags=17%, list=17%, signal=20%
PID_P53_DOWNSTREAM_PATHWAY	PID_P53_DOWNSTREAM_PATHWAY		130	-0.294116	-0.988264	0.488038	1	1	3976	tags=25%, list=20%, signal=32%
KEGG_DRUG_METABOLISM_OTHER_ENZYMES	KEGG_DRUG_METABOLISM_OTHER_ENZYMES		27	-0.36612	-0.988142	0.512422	1	1	2413	tags=19%, list=12%, signal=21%
PID_ECADHERIN_KERATINOCYTE_PATHWAY	PID_ECADHERIN_KERATINOCYTE_PATHWAY		18	-0.395905	-0.987457	0.506329	1	1	3714	tags=28%, list=19%, signal=34%
REACTOME_SIGNAL_AMPLIFICATION	REACTOME_SIGNAL_AMPLIFICATION		25	-0.376793	-0.987251	0.504702	1	1	6390	tags=48%, list=33%, signal=71%
KEGG_PHENYLALANINE_METABOLISM	KEGG_PHENYLALANINE_METABOLISM		10	-0.46259	-0.98671	0.488372	1	1	3173	tags=30%, list=16%, signal=36%
REACTOME_INSULIN_RECEPTOR_RECYCLING	REACTOME_INSULIN_RECEPTOR_RECYCLING		19	-0.394067	-0.986667	0.46732	1	1	897	tags=11%, list=5%, signal=11%
KEGG_ARRHYTHMOGENIC_RIGHT_VENTRICULAR_CARDIOMYOPATHY_ARVC	KEGG_ARRHYTHMOGENIC_RIGHT_VENTRICULAR_CARDIOMYOPATHY_ARVC		53	-0.33197	-0.985868	0.509915	1	1	4067	tags=21%, list=21%, signal=26%
PID_P75_NTR_PATHWAY	PID_P75_NTR_PATHWAY		62	-0.325969	-0.985371	0.472678	1	1	2658	tags=16%, list=14%, signal=19%
REACTOME_RETROGRADE_NEUROTROPHIN_SIGNALLING	REACTOME_RETROGRADE_NEUROTROPHIN_SIGNALLING		11	-0.452722	-0.984956	0.492647	1	1	722	tags=9%, list=4%, signal=9%
KEGG_VASOPRESSIN_REGULATED_WATER_REABSORPTION	KEGG_VASOPRESSIN_REGULATED_WATER_REABSORPTION		38	-0.349456	-0.984677	0.481375	1	1	6276	tags=37%, list=32%, signal=54%
REACTOME_ACTIVATION_OF_THE_PRE_REPLICATIVE_COMPLEX	REACTOME_ACTIVATION_OF_THE_PRE_REPLICATIVE_COMPLEX		29	-0.369577	-0.982142	0.495522	1	1	6634	tags=41%, list=34%, signal=63%
BIOCARTA_SET_PATHWAY	BIOCARTA_SET_PATHWAY		10	-0.454924	-0.980672	0.505227	1	1	3760	tags=40%, list=19%, signal=49%
REACTOME_SYNTHESIS_AND_INTERCONVERSION_OF_NUCLEOTIDE_DI_AND_TRIPHOSPHATES	REACTOME_SYNTHESIS_AND_INTERCONVERSION_OF_NUCLEOTIDE_DI_AND_TRIPHOSPHATES		18	-0.404793	-0.978678	0.501597	1	1	1474	tags=11%, list=8%, signal=12%
BIOCARTA_DEATH_PATHWAY	BIOCARTA_DEATH_PATHWAY		32	-0.365675	-0.978247	0.5	1	1	4267	tags=28%, list=22%, signal=36%
REACTOME_SHC_RELATED_EVENTS	REACTOME_SHC_RELATED_EVENTS		16	-0.414465	-0.978216	0.493507	1	1	3776	tags=25%, list=19%, signal=31%
PID_AR_NONGENOMIC_PATHWAY	PID_AR_NONGENOMIC_PATHWAY		30	-0.362805	-0.977977	0.522293	1	1	3776	tags=27%, list=19%, signal=33%
REACTOME_IL1_SIGNALING	REACTOME_IL1_SIGNALING		38	-0.350475	-0.977893	0.501433	1	1	1238	tags=11%, list=6%, signal=11%
PID_INTEGRIN_A4B1_PATHWAY	PID_INTEGRIN_A4B1_PATHWAY		29	-0.356909	-0.977751	0.488439	1	1	3970	tags=24%, list=20%, signal=30%
PID_TCR_CALCIUM_PATHWAY	PID_TCR_CALCIUM_PATHWAY		21	-0.396294	-0.97666	0.5	1	1	3460	tags=29%, list=18%, signal=35%
REACTOME_CIRCADIAN_CLOCK	REACTOME_CIRCADIAN_CLOCK		49	-0.328811	-0.97603	0.509915	1	1	3848	tags=27%, list=20%, signal=33%
BIOCARTA_BARR_MAPK_PATHWAY	BIOCARTA_BARR_MAPK_PATHWAY		10	-0.460301	-0.975712	0.517241	1	1	3240	tags=30%, list=17%, signal=36%
PID_INTEGRIN5_PATHWAY	PID_INTEGRIN5_PATHWAY		15	-0.408846	-0.974645	0.508039	1	1	3669	tags=40%, list=19%, signal=49%
PID_BETA_CATENIN_NUC_PATHWAY	PID_BETA_CATENIN_NUC_PATHWAY		64	-0.318177	-0.97427	0.522472	1	1	1712	tags=13%, list=9%, signal=14%
PID_CMYB_PATHWAY	PID_CMYB_PATHWAY		68	-0.311453	-0.97189	0.503896	1	1	4183	tags=26%, list=21%, signal=34%
REACTOME_THE_NLRP3_INFLAMMASOME	REACTOME_THE_NLRP3_INFLAMMASOME		11	-0.457951	-0.971619	0.526846	1	1	3401	tags=27%, list=17%, signal=33%
REACTOME_SHC1_EVENTS_IN_ERBB4_SIGNALING	REACTOME_SHC1_EVENTS_IN_ERBB4_SIGNALING		19	-0.394622	-0.971563	0.530405	1	1	3776	tags=26%, list=19%, signal=33%
BIOCARTA_UCALPAIN_PATHWAY	BIOCARTA_UCALPAIN_PATHWAY		15	-0.401542	-0.971299	0.49375	1	1	4450	tags=40%, list=23%, signal=52%
KEGG_TGF_BETA_SIGNALING_PATHWAY	KEGG_TGF_BETA_SIGNALING_PATHWAY		66	-0.324635	-0.970864	0.51436	1	1	3240	tags=17%, list=17%, signal=20%
KEGG_HEDGEHOG_SIGNALING_PATHWAY	KEGG_HEDGEHOG_SIGNALING_PATHWAY		33	-0.349098	-0.969762	0.516717	1	1	4155	tags=27%, list=21%, signal=35%
BIOCARTA_EIF4_PATHWAY	BIOCARTA_EIF4_PATHWAY		24	-0.376984	-0.969502	0.486842	1	1	3240	tags=25%, list=17%, signal=30%
PID_EPHRINB_REV_PATHWAY	PID_EPHRINB_REV_PATHWAY		24	-0.383936	-0.969159	0.506135	1	1	4067	tags=33%, list=21%, signal=42%
BIOCARTA_IL4_PATHWAY	BIOCARTA_IL4_PATHWAY		10	-0.453139	-0.968752	0.503401	1	1	5886	tags=50%, list=30%, signal=71%
REACTOME_MAPK_TARGETS_NUCLEAR_EVENTS_MEDIATED_BY_MAP_KINASES	REACTOME_MAPK_TARGETS_NUCLEAR_EVENTS_MEDIATED_BY_MAP_KINASES		30	-0.359416	-0.96853	0.52819	1	1	4793	tags=30%, list=25%, signal=40%
KEGG_HOMOLOGOUS_RECOMBINATION	KEGG_HOMOLOGOUS_RECOMBINATION		27	-0.368267	-0.966578	0.489164	1	1	8305	tags=63%, list=42%, signal=109%
REACTOME_METABOLISM_OF_VITAMINS_AND_COFACTORS	REACTOME_METABOLISM_OF_VITAMINS_AND_COFACTORS		48	-0.329144	-0.96439	0.52	1	1	2989	tags=19%, list=15%, signal=22%
PID_FCER1_PATHWAY	PID_FCER1_PATHWAY		55	-0.320832	-0.964024	0.519886	1	1	3776	tags=22%, list=19%, signal=27%
PID_RAC1_REG_PATHWAY	PID_RAC1_REG_PATHWAY		35	-0.352755	-0.963443	0.51632	1	1	4330	tags=31%, list=22%, signal=40%
REACTOME_NUCLEAR_SIGNALING_BY_ERBB4	REACTOME_NUCLEAR_SIGNALING_BY_ERBB4		31	-0.350746	-0.96267	0.537764	1	1	2036	tags=19%, list=10%, signal=22%
REACTOME_THE_ACTIVATION_OF_ARYLSULFATASES	REACTOME_THE_ACTIVATION_OF_ARYLSULFATASES		11	-0.435848	-0.962486	0.514754	1	1	2543	tags=18%, list=13%, signal=21%
KEGG_TOLL_LIKE_RECEPTOR_SIGNALING_PATHWAY	KEGG_TOLL_LIKE_RECEPTOR_SIGNALING_PATHWAY		73	-0.305491	-0.959817	0.567204	1	1	2673	tags=19%, list=14%, signal=22%
REACTOME_ADVANCED_GLYCOSYLATION_ENDPRODUCT_RECEPTOR_SIGNALING	REACTOME_ADVANCED_GLYCOSYLATION_ENDPRODUCT_RECEPTOR_SIGNALING		11	-0.436184	-0.959817	0.517361	1	1	321	tags=9%, list=2%, signal=9%
BIOCARTA_RANKL_PATHWAY	BIOCARTA_RANKL_PATHWAY		12	-0.441181	-0.959283	0.52901	1	1	260	tags=8%, list=1%, signal=8%
REACTOME_LIPID_DIGESTION_MOBILIZATION_AND_TRANSPORT	REACTOME_LIPID_DIGESTION_MOBILIZATION_AND_TRANSPORT		27	-0.365811	-0.958587	0.553623	1	1	4145	tags=37%, list=21%, signal=47%
REACTOME_FGFR_LIGAND_BINDING_AND_ACTIVATION	REACTOME_FGFR_LIGAND_BINDING_AND_ACTIVATION		9	-0.472951	-0.957936	0.562937	1	1	2424	tags=44%, list=12%, signal=51%
REACTOME_NFKB_AND_MAP_KINASES_ACTIVATION_MEDIATED_BY_TLR4_SIGNALING_REPERTOIRE	REACTOME_NFKB_AND_MAP_KINASES_ACTIVATION_MEDIATED_BY_TLR4_SIGNALING_REPERTOIRE		67	-0.308489	-0.956968	0.519582	1	1	4872	tags=24%, list=25%, signal=32%
PID_EPO_PATHWAY	PID_EPO_PATHWAY		31	-0.352299	-0.956782	0.537143	1	1	4183	tags=26%, list=21%, signal=33%
PID_HNF3B_PATHWAY	PID_HNF3B_PATHWAY		24	-0.37312	-0.954732	0.533951	1	1	3410	tags=25%, list=17%, signal=30%
REACTOME_BASIGIN_INTERACTIONS	REACTOME_BASIGIN_INTERACTIONS		20	-0.385967	-0.954097	0.492401	1	1	1379	tags=20%, list=7%, signal=21%
BIOCARTA_IL22BP_PATHWAY	BIOCARTA_IL22BP_PATHWAY		13	-0.412645	-0.952821	0.486755	1	1	3536	tags=31%, list=18%, signal=38%
REACTOME_PHOSPHORYLATION_OF_CD3_AND_TCR_ZETA_CHAINS	REACTOME_PHOSPHORYLATION_OF_CD3_AND_TCR_ZETA_CHAINS		14	-0.406546	-0.95197	0.53871	1	1	8317	tags=64%, list=43%, signal=112%
KEGG_NON_HOMOLOGOUS_END_JOINING	KEGG_NON_HOMOLOGOUS_END_JOINING		12	-0.431428	-0.951377	0.514469	1	1	7251	tags=67%, list=37%, signal=106%
REACTOME_SIGNALING_BY_NOTCH1	REACTOME_SIGNALING_BY_NOTCH1		62	-0.311646	-0.94993	0.544669	1	1	3236	tags=15%, list=17%, signal=17%
REACTOME_ADAPTIVE_IMMUNE_SYSTEM	REACTOME_ADAPTIVE_IMMUNE_SYSTEM		453	-0.253139	-0.947151	0.642259	1	1	4525	tags=19%, list=23%, signal=25%
PID_IFNG_PATHWAY	PID_IFNG_PATHWAY		37	-0.34153	-0.946848	0.539359	1	1	3410	tags=22%, list=17%, signal=26%
BIOCARTA_GSK3_PATHWAY	BIOCARTA_GSK3_PATHWAY		25	-0.365253	-0.946419	0.5375	1	1	6699	tags=48%, list=34%, signal=73%
REACTOME_GAP_JUNCTION_TRAFFICKING	REACTOME_GAP_JUNCTION_TRAFFICKING		12	-0.424918	-0.944924	0.529781	1	1	2805	tags=17%, list=14%, signal=19%
REACTOME_SIGNALING_BY_NOTCH4	REACTOME_SIGNALING_BY_NOTCH4		10	-0.438655	-0.944863	0.518248	1	1	470	tags=10%, list=2%, signal=10%
REACTOME_NEGATIVE_REGULATION_OF_FGFR_SIGNALING	REACTOME_NEGATIVE_REGULATION_OF_FGFR_SIGNALING		23	-0.380058	-0.942888	0.57485	1	1	3714	tags=30%, list=19%, signal=38%
BIOCARTA_G2_PATHWAY	BIOCARTA_G2_PATHWAY		24	-0.367451	-0.94213	0.564263	1	1	7550	tags=58%, list=39%, signal=95%
PID_EPHB_FWD_PATHWAY	PID_EPHB_FWD_PATHWAY		37	-0.330156	-0.941594	0.538462	1	1	3892	tags=24%, list=20%, signal=30%
HALLMARK_ANDROGEN_RESPONSE	HALLMARK_ANDROGEN_RESPONSE		93	-0.294251	-0.940692	0.604113	1	1	5276	tags=30%, list=27%, signal=41%
BIOCARTA_PTDINS_PATHWAY	BIOCARTA_PTDINS_PATHWAY		22	-0.359354	-0.940009	0.523962	1	1	3781	tags=23%, list=19%, signal=28%
PID_IL4_2PATHWAY	PID_IL4_2PATHWAY		44	-0.323971	-0.939438	0.565826	1	1	4435	tags=34%, list=23%, signal=44%
REACTOME_SOS_MEDIATED_SIGNALLING	REACTOME_SOS_MEDIATED_SIGNALLING		14	-0.410851	-0.938746	0.550955	1	1	8014	tags=50%, list=41%, signal=85%
REACTOME_IRAK1_RECRUITS_IKK_COMPLEX	REACTOME_IRAK1_RECRUITS_IKK_COMPLEX		10	-0.453398	-0.938209	0.567376	1	1	4054	tags=30%, list=21%, signal=38%
REACTOME_SIGNALING_BY_RHO_GTPASES	REACTOME_SIGNALING_BY_RHO_GTPASES		100	-0.28613	-0.938027	0.580808	1	1	4816	tags=31%, list=25%, signal=41%
REACTOME_CTNNB1_PHOSPHORYLATION_CASCADE	REACTOME_CTNNB1_PHOSPHORYLATION_CASCADE		15	-0.402786	-0.936633	0.515823	1	1	6772	tags=53%, list=35%, signal=82%
PID_INSULIN_PATHWAY	PID_INSULIN_PATHWAY		44	-0.323767	-0.93656	0.561605	1	1	3776	tags=23%, list=19%, signal=28%
PID_ERBB1_INTERNALIZATION_PATHWAY	PID_ERBB1_INTERNALIZATION_PATHWAY		40	-0.329269	-0.936003	0.558209	1	1	3996	tags=25%, list=20%, signal=31%
REACTOME_APOPTOTIC_CLEAVAGE_OF_CELLULAR_PROTEINS	REACTOME_APOPTOTIC_CLEAVAGE_OF_CELLULAR_PROTEINS		33	-0.332123	-0.935063	0.553623	1	1	1936	tags=9%, list=10%, signal=10%
REACTOME_SIGNAL_ATTENUATION	REACTOME_SIGNAL_ATTENUATION		12	-0.414108	-0.933734	0.552716	1	1	3240	tags=25%, list=17%, signal=30%
REACTOME_REGULATION_OF_SIGNALING_BY_CBL	REACTOME_REGULATION_OF_SIGNALING_BY_CBL		15	-0.417591	-0.933616	0.568182	1	1	2093	tags=20%, list=11%, signal=22%
REACTOME_GAB1_SIGNALOSOME	REACTOME_GAB1_SIGNALOSOME		36	-0.330024	-0.933328	0.520468	1	1	3714	tags=17%, list=19%, signal=21%
PID_RET_PATHWAY	PID_RET_PATHWAY		36	-0.334683	-0.932249	0.580822	1	1	4685	tags=22%, list=24%, signal=29%
KEGG_PRIMARY_IMMUNODEFICIENCY	KEGG_PRIMARY_IMMUNODEFICIENCY		25	-0.354424	-0.930699	0.557927	1	1	5528	tags=28%, list=28%, signal=39%
REACTOME_PI_METABOLISM	REACTOME_PI_METABOLISM		43	-0.326061	-0.930516	0.556851	1	1	3909	tags=21%, list=20%, signal=26%
REACTOME_LAGGING_STRAND_SYNTHESIS	REACTOME_LAGGING_STRAND_SYNTHESIS		19	-0.376143	-0.929452	0.592949	1	1	6050	tags=37%, list=31%, signal=53%
BIOCARTA_ARENRF2_PATHWAY	BIOCARTA_ARENRF2_PATHWAY		12	-0.415221	-0.929099	0.522491	1	1	2327	tags=25%, list=12%, signal=28%
REACTOME_GLYCOSAMINOGLYCAN_METABOLISM	REACTOME_GLYCOSAMINOGLYCAN_METABOLISM		83	-0.292244	-0.928876	0.586956	1	1	4336	tags=31%, list=22%, signal=40%
REACTOME_CYTOKINE_SIGNALING_IN_IMMUNE_SYSTEM	REACTOME_CYTOKINE_SIGNALING_IN_IMMUNE_SYSTEM		225	-0.260445	-0.928458	0.665914	1	1	3536	tags=19%, list=18%, signal=23%
PID_P38_MK2_PATHWAY	PID_P38_MK2_PATHWAY		21	-0.359853	-0.927525	0.531561	1	1	2490	tags=24%, list=13%, signal=27%
PID_S1P_S1P4_PATHWAY	PID_S1P_S1P4_PATHWAY		14	-0.40662	-0.926381	0.547468	1	1	3240	tags=29%, list=17%, signal=34%
REACTOME_METABOLISM_OF_NUCLEOTIDES	REACTOME_METABOLISM_OF_NUCLEOTIDES		65	-0.304683	-0.926331	0.571429	1	1	2843	tags=15%, list=15%, signal=18%
KEGG_OOCYTE_MEIOSIS	KEGG_OOCYTE_MEIOSIS		92	-0.289359	-0.925853	0.593264	1	1	6365	tags=29%, list=33%, signal=43%
KEGG_PYRIMIDINE_METABOLISM	KEGG_PYRIMIDINE_METABOLISM		92	-0.286273	-0.92528	0.616188	1	1	6394	tags=38%, list=33%, signal=56%
KEGG_INOSITOL_PHOSPHATE_METABOLISM	KEGG_INOSITOL_PHOSPHATE_METABOLISM		51	-0.31265	-0.924633	0.584302	1	1	3708	tags=22%, list=19%, signal=27%
REACTOME_SIGNALLING_BY_NGF	REACTOME_SIGNALLING_BY_NGF		189	-0.261505	-0.924191	0.636574	1	1	3983	tags=17%, list=20%, signal=22%
REACTOME_NUCLEAR_RECEPTOR_TRANSCRIPTION_PATHWAY	REACTOME_NUCLEAR_RECEPTOR_TRANSCRIPTION_PATHWAY		36	-0.339944	-0.924074	0.585294	1	1	4461	tags=33%, list=23%, signal=43%
REACTOME_ABC_FAMILY_PROTEINS_MEDIATED_TRANSPORT	REACTOME_ABC_FAMILY_PROTEINS_MEDIATED_TRANSPORT		18	-0.38037	-0.922607	0.589506	1	1	622	tags=11%, list=3%, signal=11%
BIOCARTA_MPR_PATHWAY	BIOCARTA_MPR_PATHWAY		29	-0.344763	-0.922112	0.601719	1	1	5738	tags=34%, list=29%, signal=49%
BIOCARTA_CASPASE_PATHWAY	BIOCARTA_CASPASE_PATHWAY		22	-0.365976	-0.920709	0.577778	1	1	6946	tags=55%, list=36%, signal=84%
REACTOME_PLATELET_AGGREGATION_PLUG_FORMATION	REACTOME_PLATELET_AGGREGATION_PLUG_FORMATION		21	-0.364701	-0.920441	0.554859	1	1	4067	tags=33%, list=21%, signal=42%
KEGG_CHRONIC_MYELOID_LEUKEMIA	KEGG_CHRONIC_MYELOID_LEUKEMIA		72	-0.292451	-0.918798	0.584906	1	1	4418	tags=25%, list=23%, signal=32%
REACTOME_PRE_NOTCH_EXPRESSION_AND_PROCESSING	REACTOME_PRE_NOTCH_EXPRESSION_AND_PROCESSING		38	-0.330158	-0.917873	0.593939	1	1	6508	tags=47%, list=33%, signal=71%
REACTOME_P75NTR_RECRUITS_SIGNALLING_COMPLEXES	REACTOME_P75NTR_RECRUITS_SIGNALLING_COMPLEXES		11	-0.425356	-0.917445	0.574468	1	1	1238	tags=18%, list=6%, signal=19%
PID_AR_TF_PATHWAY	PID_AR_TF_PATHWAY		45	-0.316512	-0.914354	0.584795	1	1	6240	tags=38%, list=32%, signal=55%
REACTOME_SIGNALING_BY_FGFR1_FUSION_MUTANTS	REACTOME_SIGNALING_BY_FGFR1_FUSION_MUTANTS		18	-0.365286	-0.912305	0.554487	1	1	5119	tags=39%, list=26%, signal=53%
REACTOME_DOPAMINE_NEUROTRANSMITTER_RELEASE_CYCLE	REACTOME_DOPAMINE_NEUROTRANSMITTER_RELEASE_CYCLE		9	-0.440491	-0.912159	0.566434	1	1	867	tags=22%, list=4%, signal=23%
HALLMARK_PANCREAS_BETA_CELLS	HALLMARK_PANCREAS_BETA_CELLS		22	-0.352982	-0.909858	0.586207	1	1	5466	tags=41%, list=28%, signal=57%
KEGG_RIG_I_LIKE_RECEPTOR_SIGNALING_PATHWAY	KEGG_RIG_I_LIKE_RECEPTOR_SIGNALING_PATHWAY		50	-0.309273	-0.909043	0.598315	1	1	4429	tags=28%, list=23%, signal=36%
REACTOME_TRAF6_MEDIATED_INDUCTION_OF_NFKB_AND_MAP_KINASES_UPON_TLR7_8_OR_9_ACTIVATION	REACTOME_TRAF6_MEDIATED_INDUCTION_OF_NFKB_AND_MAP_KINASES_UPON_TLR7_8_OR_9_ACTIVATION		71	-0.289095	-0.908216	0.612188	1	1	4872	tags=23%, list=25%, signal=30%
REACTOME_SIGNALING_BY_CONSTITUTIVELY_ACTIVE_EGFR	REACTOME_SIGNALING_BY_CONSTITUTIVELY_ACTIVE_EGFR		17	-0.382775	-0.908164	0.599315	1	1	3776	tags=24%, list=19%, signal=29%
REACTOME_ACTIVATION_OF_KAINATE_RECEPTORS_UPON_GLUTAMATE_BINDING	REACTOME_ACTIVATION_OF_KAINATE_RECEPTORS_UPON_GLUTAMATE_BINDING		24	-0.35777	-0.907624	0.578275	1	1	3116	tags=25%, list=16%, signal=30%
REACTOME_SYNTHESIS_OF_PE	REACTOME_SYNTHESIS_OF_PE		10	-0.416441	-0.907472	0.565371	1	1	2437	tags=20%, list=12%, signal=23%
REACTOME_KERATAN_SULFATE_DEGRADATION	REACTOME_KERATAN_SULFATE_DEGRADATION		6	-0.498718	-0.906777	0.624549	1	1	2546	tags=33%, list=13%, signal=38%
REACTOME_IONOTROPIC_ACTIVITY_OF_KAINATE_RECEPTORS	REACTOME_IONOTROPIC_ACTIVITY_OF_KAINATE_RECEPTORS		8	-0.448635	-0.906504	0.589226	1	1	5991	tags=63%, list=31%, signal=90%
KEGG_RENAL_CELL_CARCINOMA	KEGG_RENAL_CELL_CARCINOMA		68	-0.294613	-0.906347	0.604396	1	1	4412	tags=26%, list=23%, signal=34%
PID_VEGF_VEGFR_PATHWAY	PID_VEGF_VEGFR_PATHWAY		8	-0.436811	-0.905666	0.603571	1	1	4412	tags=63%, list=23%, signal=81%
REACTOME_MITOTIC_PROMETAPHASE	REACTOME_MITOTIC_PROMETAPHASE		83	-0.286684	-0.905661	0.646154	1	1	6910	tags=42%, list=35%, signal=65%
REACTOME_SIGNALING_BY_NOTCH	REACTOME_SIGNALING_BY_NOTCH		90	-0.277398	-0.903955	0.634409	1	1	6240	tags=32%, list=32%, signal=47%
REACTOME_ACTIVATION_OF_ATR_IN_RESPONSE_TO_REPLICATION_STRESS	REACTOME_ACTIVATION_OF_ATR_IN_RESPONSE_TO_REPLICATION_STRESS		35	-0.323484	-0.903495	0.590778	1	1	6634	tags=40%, list=34%, signal=60%
PID_LIS1_PATHWAY	PID_LIS1_PATHWAY		25	-0.354951	-0.903054	0.589905	1	1	4312	tags=28%, list=22%, signal=36%
BIOCARTA_VEGF_PATHWAY	BIOCARTA_VEGF_PATHWAY		28	-0.34645	-0.902882	0.613208	1	1	4412	tags=29%, list=23%, signal=37%
REACTOME_SMOOTH_MUSCLE_CONTRACTION	REACTOME_SMOOTH_MUSCLE_CONTRACTION		22	-0.358078	-0.901558	0.575251	1	1	5991	tags=55%, list=31%, signal=79%
KEGG_HISTIDINE_METABOLISM	KEGG_HISTIDINE_METABOLISM		20	-0.367713	-0.901076	0.586538	1	1	4135	tags=25%, list=21%, signal=32%
REACTOME_ACTIVATED_TAK1_MEDIATES_P38_MAPK_ACTIVATION	REACTOME_ACTIVATED_TAK1_MEDIATES_P38_MAPK_ACTIVATION		17	-0.374493	-0.900899	0.605678	1	1	5981	tags=41%, list=31%, signal=59%
PID_KIT_PATHWAY	PID_KIT_PATHWAY		48	-0.312032	-0.900795	0.633721	1	1	4431	tags=29%, list=23%, signal=38%
REACTOME_AMINE_COMPOUND_SLC_TRANSPORTERS	REACTOME_AMINE_COMPOUND_SLC_TRANSPORTERS		10	-0.432102	-0.899808	0.590323	1	1	2469	tags=40%, list=13%, signal=46%
REACTOME_IL_7_SIGNALING	REACTOME_IL_7_SIGNALING		11	-0.419259	-0.898835	0.601974	1	1	4435	tags=45%, list=23%, signal=59%
REACTOME_TETRAHYDROBIOPTERIN_BH4_SYNTHESIS_RECYCLING_SALVAGE_AND_REGULATION	REACTOME_TETRAHYDROBIOPTERIN_BH4_SYNTHESIS_RECYCLING_SALVAGE_AND_REGULATION		12	-0.399977	-0.898107	0.61324	1	1	5991	tags=50%, list=31%, signal=72%
REACTOME_G_BETA_GAMMA_SIGNALLING_THROUGH_PLC_BETA	REACTOME_G_BETA_GAMMA_SIGNALLING_THROUGH_PLC_BETA		16	-0.385842	-0.897774	0.631922	1	1	3116	tags=25%, list=16%, signal=30%
REACTOME_SYNTHESIS_OF_BILE_ACIDS_AND_BILE_SALTS_VIA_24_HYDROXYCHOLESTEROL	REACTOME_SYNTHESIS_OF_BILE_ACIDS_AND_BILE_SALTS_VIA_24_HYDROXYCHOLESTEROL		6	-0.4861	-0.896821	0.619863	1	1	3213	tags=50%, list=16%, signal=60%
PID_P73PATHWAY	PID_P73PATHWAY		73	-0.282643	-0.896482	0.640668	1	1	3914	tags=19%, list=20%, signal=24%
REACTOME_MAP_KINASE_ACTIVATION_IN_TLR_CASCADE	REACTOME_MAP_KINASE_ACTIVATION_IN_TLR_CASCADE		49	-0.300431	-0.896165	0.653409	1	1	5205	tags=27%, list=27%, signal=36%
BIOCARTA_IL2_PATHWAY	BIOCARTA_IL2_PATHWAY		19	-0.36299	-0.895794	0.592834	1	1	4435	tags=37%, list=23%, signal=48%
REACTOME_MITOTIC_M_M_G1_PHASES	REACTOME_MITOTIC_M_M_G1_PHASES		164	-0.258343	-0.895181	0.693237	1	1	8426	tags=48%, list=43%, signal=83%
KEGG_GLYOXYLATE_AND_DICARBOXYLATE_METABOLISM	KEGG_GLYOXYLATE_AND_DICARBOXYLATE_METABOLISM		14	-0.391199	-0.895095	0.59736	1	1	2511	tags=21%, list=13%, signal=25%
PID_CDC42_PATHWAY	PID_CDC42_PATHWAY		67	-0.289571	-0.893943	0.653226	1	1	6817	tags=45%, list=35%, signal=68%
HALLMARK_P53_PATHWAY	HALLMARK_P53_PATHWAY		186	-0.253058	-0.892891	0.698198	1	1	3804	tags=20%, list=19%, signal=24%
BIOCARTA_RAC1_PATHWAY	BIOCARTA_RAC1_PATHWAY		22	-0.351877	-0.89237	0.606811	1	1	3273	tags=23%, list=17%, signal=27%
HALLMARK_COAGULATION	HALLMARK_COAGULATION		92	-0.271732	-0.891154	0.679198	1	1	2136	tags=15%, list=11%, signal=17%
REACTOME_INTEGRATION_OF_ENERGY_METABOLISM	REACTOME_INTEGRATION_OF_ENERGY_METABOLISM		89	-0.281192	-0.890216	0.709424	1	1	5466	tags=30%, list=28%, signal=42%
PID_IL12_STAT4_PATHWAY	PID_IL12_STAT4_PATHWAY		25	-0.336501	-0.889705	0.627219	1	1	1840	tags=16%, list=9%, signal=18%
REACTOME_GLUCOSE_TRANSPORT	REACTOME_GLUCOSE_TRANSPORT		34	-0.32879	-0.889055	0.673469	1	1	6991	tags=47%, list=36%, signal=73%
REACTOME_EXTRINSIC_PATHWAY_FOR_APOPTOSIS	REACTOME_EXTRINSIC_PATHWAY_FOR_APOPTOSIS		12	-0.39996	-0.889011	0.596667	1	1	6055	tags=67%, list=31%, signal=96%
REACTOME_E2F_ENABLED_INHIBITION_OF_PRE_REPLICATION_COMPLEX_FORMATION	REACTOME_E2F_ENABLED_INHIBITION_OF_PRE_REPLICATION_COMPLEX_FORMATION		10	-0.413872	-0.888919	0.605263	1	1	4087	tags=30%, list=21%, signal=38%
KEGG_BASAL_CELL_CARCINOMA	KEGG_BASAL_CELL_CARCINOMA		36	-0.314781	-0.887314	0.659443	1	1	4225	tags=31%, list=22%, signal=39%
REACTOME_TCR_SIGNALING	REACTOME_TCR_SIGNALING		49	-0.297118	-0.88686	0.638235	1	1	4180	tags=18%, list=21%, signal=23%
HALLMARK_UV_RESPONSE_DN	HALLMARK_UV_RESPONSE_DN		144	-0.259369	-0.886614	0.723192	1	1	5049	tags=30%, list=26%, signal=40%
PID_NETRIN_PATHWAY	PID_NETRIN_PATHWAY		30	-0.331577	-0.885551	0.639394	1	1	4195	tags=23%, list=21%, signal=30%
REACTOME_INHIBITION_OF_INSULIN_SECRETION_BY_ADRENALINE_NORADRENALINE	REACTOME_INHIBITION_OF_INSULIN_SECRETION_BY_ADRENALINE_NORADRENALINE		18	-0.357	-0.885544	0.613861	1	1	3495	tags=28%, list=18%, signal=34%
BIOCARTA_CSK_PATHWAY	BIOCARTA_CSK_PATHWAY		19	-0.352878	-0.885424	0.60596	1	1	3681	tags=21%, list=19%, signal=26%
REACTOME_NFKB_ACTIVATION_THROUGH_FADD_RIP1_PATHWAY_MEDIATED_BY_CASPASE_8_AND10	REACTOME_NFKB_ACTIVATION_THROUGH_FADD_RIP1_PATHWAY_MEDIATED_BY_CASPASE_8_AND10		12	-0.390467	-0.885153	0.639073	1	1	4267	tags=25%, list=22%, signal=32%
BIOCARTA_INTRINSIC_PATHWAY	BIOCARTA_INTRINSIC_PATHWAY		11	-0.399534	-0.884659	0.597315	1	1	2996	tags=36%, list=15%, signal=43%
REACTOME_ACTIVATED_TLR4_SIGNALLING	REACTOME_ACTIVATED_TLR4_SIGNALLING		85	-0.27492	-0.883674	0.725888	1	1	4872	tags=27%, list=25%, signal=36%
BIOCARTA_INSULIN_PATHWAY	BIOCARTA_INSULIN_PATHWAY		21	-0.345544	-0.883314	0.636646	1	1	4685	tags=33%, list=24%, signal=44%
KEGG_DRUG_METABOLISM_CYTOCHROME_P450	KEGG_DRUG_METABOLISM_CYTOCHROME_P450		30	-0.329335	-0.882916	0.615385	1	1	3549	tags=33%, list=18%, signal=41%
BIOCARTA_CARDIACEGF_PATHWAY	BIOCARTA_CARDIACEGF_PATHWAY		17	-0.364604	-0.882219	0.615635	1	1	3776	tags=29%, list=19%, signal=36%
REACTOME_TRANSPORT_OF_MATURE_MRNA_DERIVED_FROM_AN_INTRONLESS_TRANSCRIPT	REACTOME_TRANSPORT_OF_MATURE_MRNA_DERIVED_FROM_AN_INTRONLESS_TRANSCRIPT		32	-0.327833	-0.88195	0.628985	1	1	6991	tags=47%, list=36%, signal=73%
PID_FAS_PATHWAY	PID_FAS_PATHWAY		35	-0.318618	-0.881002	0.595745	1	1	5896	tags=37%, list=30%, signal=53%
PID_HNF3A_PATHWAY	PID_HNF3A_PATHWAY		27	-0.330708	-0.879813	0.612805	1	1	4547	tags=26%, list=23%, signal=34%
REACTOME_IRON_UPTAKE_AND_TRANSPORT	REACTOME_IRON_UPTAKE_AND_TRANSPORT		29	-0.323824	-0.879475	0.655385	1	1	3491	tags=21%, list=18%, signal=25%
REACTOME_INNATE_IMMUNE_SYSTEM	REACTOME_INNATE_IMMUNE_SYSTEM		179	-0.252882	-0.87947	0.741007	1	1	4872	tags=23%, list=25%, signal=31%
BIOCARTA_EGF_PATHWAY	BIOCARTA_EGF_PATHWAY		31	-0.324516	-0.879348	0.63522	1	1	4019	tags=29%, list=21%, signal=36%
BIOCARTA_RACCYCD_PATHWAY	BIOCARTA_RACCYCD_PATHWAY		26	-0.332396	-0.878363	0.652997	1	1	3776	tags=19%, list=19%, signal=24%
REACTOME_RAS_ACTIVATION_UOPN_CA2_INFUX_THROUGH_NMDA_RECEPTOR	REACTOME_RAS_ACTIVATION_UOPN_CA2_INFUX_THROUGH_NMDA_RECEPTOR		9	-0.433919	-0.878129	0.634551	1	1	249	tags=11%, list=1%, signal=11%
BIOCARTA_ACTINY_PATHWAY	BIOCARTA_ACTINY_PATHWAY		18	-0.354378	-0.877529	0.631902	1	1	7041	tags=44%, list=36%, signal=69%
HALLMARK_MTORC1_SIGNALING	HALLMARK_MTORC1_SIGNALING		197	-0.250481	-0.877033	0.742243	1	1	4177	tags=20%, list=21%, signal=26%
BIOCARTA_NKCELLS_PATHWAY	BIOCARTA_NKCELLS_PATHWAY		16	-0.376832	-0.876926	0.622222	1	1	5209	tags=31%, list=27%, signal=43%
KEGG_VIBRIO_CHOLERAE_INFECTION	KEGG_VIBRIO_CHOLERAE_INFECTION		46	-0.301591	-0.875279	0.689266	1	1	897	tags=7%, list=5%, signal=7%
PID_P38_GAMMA_DELTA_PATHWAY	PID_P38_GAMMA_DELTA_PATHWAY		9	-0.425664	-0.87489	0.650909	1	1	2153	tags=33%, list=11%, signal=37%
REACTOME_NFKB_IS_ACTIVATED_AND_SIGNALS_SURVIVAL	REACTOME_NFKB_IS_ACTIVATED_AND_SIGNALS_SURVIVAL		10	-0.405621	-0.869315	0.649123	1	1	1238	tags=20%, list=6%, signal=21%
REACTOME_L1CAM_INTERACTIONS	REACTOME_L1CAM_INTERACTIONS		67	-0.281219	-0.869253	0.689655	1	1	4715	tags=27%, list=24%, signal=35%
BIOCARTA_CREB_PATHWAY	BIOCARTA_CREB_PATHWAY		23	-0.346507	-0.868574	0.625	1	1	5630	tags=30%, list=29%, signal=43%
REACTOME_PIP3_ACTIVATES_AKT_SIGNALING	REACTOME_PIP3_ACTIVATES_AKT_SIGNALING		27	-0.327058	-0.868312	0.65109	1	1	2658	tags=11%, list=14%, signal=13%
PID_CD8_TCR_PATHWAY	PID_CD8_TCR_PATHWAY		49	-0.299123	-0.867521	0.708215	1	1	3910	tags=22%, list=20%, signal=28%
PID_BETA_CATENIN_DEG_PATHWAY	PID_BETA_CATENIN_DEG_PATHWAY		16	-0.369624	-0.866923	0.638889	1	1	4225	tags=31%, list=22%, signal=40%
HALLMARK_INTERFERON_ALPHA_RESPONSE	HALLMARK_INTERFERON_ALPHA_RESPONSE		91	-0.270269	-0.866205	0.699482	1	1	4813	tags=27%, list=25%, signal=36%
PID_NFAT_3PATHWAY	PID_NFAT_3PATHWAY		52	-0.296261	-0.86618	0.71875	1	1	4546	tags=23%, list=23%, signal=30%
HALLMARK_SPERMATOGENESIS	HALLMARK_SPERMATOGENESIS		83	-0.270101	-0.86569	0.692513	1	1	5575	tags=30%, list=28%, signal=42%
KEGG_PATHOGENIC_ESCHERICHIA_COLI_INFECTION	KEGG_PATHOGENIC_ESCHERICHIA_COLI_INFECTION		47	-0.293207	-0.863918	0.6793	1	1	1993	tags=11%, list=10%, signal=12%
BIOCARTA_CELLCYCLE_PATHWAY	BIOCARTA_CELLCYCLE_PATHWAY		21	-0.352433	-0.863801	0.638978	1	1	5933	tags=33%, list=30%, signal=48%
BIOCARTA_RHO_PATHWAY	BIOCARTA_RHO_PATHWAY		30	-0.316202	-0.8631	0.693939	1	1	6771	tags=47%, list=35%, signal=71%
BIOCARTA_ACH_PATHWAY	BIOCARTA_ACH_PATHWAY		12	-0.392781	-0.862782	0.632653	1	1	3714	tags=25%, list=19%, signal=31%
KEGG_THYROID_CANCER	KEGG_THYROID_CANCER		24	-0.339303	-0.862681	0.630058	1	1	3843	tags=25%, list=20%, signal=31%
PID_S1P_S1P2_PATHWAY	PID_S1P_S1P2_PATHWAY		23	-0.340708	-0.862067	0.646707	1	1	3477	tags=30%, list=18%, signal=37%
PID_RXR_VDR_PATHWAY	PID_RXR_VDR_PATHWAY		24	-0.332404	-0.861231	0.659236	1	1	4183	tags=33%, list=21%, signal=42%
REACTOME_POST_TRANSLATIONAL_PROTEIN_MODIFICATION	REACTOME_POST_TRANSLATIONAL_PROTEIN_MODIFICATION		150	-0.247921	-0.860266	0.746929	1	1	5799	tags=26%, list=30%, signal=37%
REACTOME_DNA_REPLICATION	REACTOME_DNA_REPLICATION		183	-0.247578	-0.857551	0.780601	1	1	8245	tags=45%, list=42%, signal=77%
PID_IL2_STAT5_PATHWAY	PID_IL2_STAT5_PATHWAY		25	-0.331844	-0.857417	0.637771	1	1	4813	tags=36%, list=25%, signal=48%
BIOCARTA_NOS1_PATHWAY	BIOCARTA_NOS1_PATHWAY		16	-0.369199	-0.856844	0.660318	1	1	249	tags=6%, list=1%, signal=6%
HALLMARK_E2F_TARGETS	HALLMARK_E2F_TARGETS		199	-0.24055	-0.856248	0.775982	1	1	7580	tags=43%, list=39%, signal=70%
PID_ERBB1_RECEPTOR_PROXIMAL_PATHWAY	PID_ERBB1_RECEPTOR_PROXIMAL_PATHWAY		35	-0.308042	-0.855103	0.675926	1	1	3776	tags=23%, list=19%, signal=28%
PID_S1P_S1P3_PATHWAY	PID_S1P_S1P3_PATHWAY		28	-0.324987	-0.854333	0.673781	1	1	4412	tags=46%, list=23%, signal=60%
HALLMARK_BILE_ACID_METABOLISM	HALLMARK_BILE_ACID_METABOLISM		82	-0.261327	-0.851947	0.713158	1	1	4145	tags=21%, list=21%, signal=26%
REACTOME_DESTABILIZATION_OF_MRNA_BY_KSRP	REACTOME_DESTABILIZATION_OF_MRNA_BY_KSRP		17	-0.357673	-0.851568	0.673267	1	1	3815	tags=24%, list=20%, signal=29%
BIOCARTA_AKAP13_PATHWAY	BIOCARTA_AKAP13_PATHWAY		9	-0.41086	-0.851194	0.640264	1	1	2338	tags=22%, list=12%, signal=25%
KEGG_ADHERENS_JUNCTION	KEGG_ADHERENS_JUNCTION		69	-0.274576	-0.851136	0.732782	1	1	4443	tags=22%, list=23%, signal=28%
PID_AR_PATHWAY	PID_AR_PATHWAY		58	-0.282015	-0.850856	0.731638	1	1	4374	tags=21%, list=22%, signal=27%
BIOCARTA_PAR1_PATHWAY	BIOCARTA_PAR1_PATHWAY		30	-0.314998	-0.850074	0.66568	1	1	4226	tags=27%, list=22%, signal=34%
BIOCARTA_IL2RB_PATHWAY	BIOCARTA_IL2RB_PATHWAY		34	-0.312735	-0.849219	0.677711	1	1	6232	tags=44%, list=32%, signal=65%
REACTOME_PHASE1_FUNCTIONALIZATION_OF_COMPOUNDS	REACTOME_PHASE1_FUNCTIONALIZATION_OF_COMPOUNDS		27	-0.3196	-0.847826	0.709091	1	1	4190	tags=37%, list=21%, signal=47%
REACTOME_PHOSPHOLIPID_METABOLISM	REACTOME_PHOSPHOLIPID_METABOLISM		163	-0.244669	-0.846134	0.757212	1	1	3358	tags=18%, list=17%, signal=21%
PID_IL3_PATHWAY	PID_IL3_PATHWAY		24	-0.327391	-0.844828	0.671554	1	1	3536	tags=29%, list=18%, signal=36%
REACTOME_TRANSFERRIN_ENDOCYTOSIS_AND_RECYCLING	REACTOME_TRANSFERRIN_ENDOCYTOSIS_AND_RECYCLING		21	-0.341041	-0.843161	0.667639	1	1	2258	tags=14%, list=12%, signal=16%
REACTOME_INCRETIN_SYNTHESIS_SECRETION_AND_INACTIVATION	REACTOME_INCRETIN_SYNTHESIS_SECRETION_AND_INACTIVATION		11	-0.388511	-0.840202	0.667797	1	1	5466	tags=45%, list=28%, signal=63%
PID_RETINOIC_ACID_PATHWAY	PID_RETINOIC_ACID_PATHWAY		28	-0.313871	-0.839317	0.677116	1	1	3806	tags=29%, list=19%, signal=35%
KEGG_ACUTE_MYELOID_LEUKEMIA	KEGG_ACUTE_MYELOID_LEUKEMIA		51	-0.284358	-0.839051	0.739726	1	1	3974	tags=24%, list=20%, signal=29%
REACTOME_REGULATION_OF_KIT_SIGNALING	REACTOME_REGULATION_OF_KIT_SIGNALING		16	-0.355822	-0.838789	0.673333	1	1	4105	tags=31%, list=21%, signal=40%
REACTOME_SPHINGOLIPID_DE_NOVO_BIOSYNTHESIS	REACTOME_SPHINGOLIPID_DE_NOVO_BIOSYNTHESIS		26	-0.328824	-0.838287	0.682493	1	1	4573	tags=35%, list=23%, signal=45%
REACTOME_P75NTR_SIGNALS_VIA_NFKB	REACTOME_P75NTR_SIGNALS_VIA_NFKB		13	-0.374452	-0.833911	0.674419	1	1	1238	tags=15%, list=6%, signal=16%
KEGG_PANCREATIC_CANCER	KEGG_PANCREATIC_CANCER		69	-0.264512	-0.832308	0.746631	1	1	4412	tags=23%, list=23%, signal=30%
PID_LKB1_PATHWAY	PID_LKB1_PATHWAY		46	-0.283609	-0.831178	0.72093	1	1	4269	tags=22%, list=22%, signal=28%
REACTOME_AKT_PHOSPHORYLATES_TARGETS_IN_THE_CYTOSOL	REACTOME_AKT_PHOSPHORYLATES_TARGETS_IN_THE_CYTOSOL		12	-0.370903	-0.830992	0.67	1	1	2658	tags=17%, list=14%, signal=19%
KEGG_METABOLISM_OF_XENOBIOTICS_BY_CYTOCHROME_P450	KEGG_METABOLISM_OF_XENOBIOTICS_BY_CYTOCHROME_P450		34	-0.28824	-0.830735	0.713415	1	1	3702	tags=29%, list=19%, signal=36%
KEGG_DNA_REPLICATION	KEGG_DNA_REPLICATION		35	-0.302618	-0.830036	0.723214	1	1	7580	tags=49%, list=39%, signal=79%
BIOCARTA_SALMONELLA_PATHWAY	BIOCARTA_SALMONELLA_PATHWAY		12	-0.374802	-0.82952	0.707904	1	1	7041	tags=50%, list=36%, signal=78%
PID_BARD1_PATHWAY	PID_BARD1_PATHWAY		29	-0.304792	-0.829268	0.688272	1	1	7251	tags=41%, list=37%, signal=66%
REACTOME_M_G1_TRANSITION	REACTOME_M_G1_TRANSITION		77	-0.264125	-0.829172	0.792651	1	1	8426	tags=45%, list=43%, signal=80%
PID_IL2_PI3K_PATHWAY	PID_IL2_PI3K_PATHWAY		32	-0.30347	-0.828876	0.734104	1	1	5826	tags=31%, list=30%, signal=44%
REACTOME_GLUCAGON_TYPE_LIGAND_RECEPTORS	REACTOME_GLUCAGON_TYPE_LIGAND_RECEPTORS		16	-0.347083	-0.826895	0.693069	1	1	3116	tags=19%, list=16%, signal=22%
BIOCARTA_P53_PATHWAY	BIOCARTA_P53_PATHWAY		16	-0.348476	-0.8255	0.695652	1	1	8128	tags=56%, list=42%, signal=96%
KEGG_SPHINGOLIPID_METABOLISM	KEGG_SPHINGOLIPID_METABOLISM		32	-0.300309	-0.825312	0.707463	1	1	4630	tags=34%, list=24%, signal=45%
KEGG_CELL_CYCLE	KEGG_CELL_CYCLE		117	-0.243739	-0.825127	0.796392	1	1	7623	tags=40%, list=39%, signal=65%
PID_NFAT_TFPATHWAY	PID_NFAT_TFPATHWAY		36	-0.298914	-0.824508	0.738739	1	1	1675	tags=17%, list=9%, signal=18%
PID_PI3KCI_AKT_PATHWAY	PID_PI3KCI_AKT_PATHWAY		35	-0.301695	-0.823103	0.738872	1	1	3714	tags=17%, list=19%, signal=21%
KEGG_ABC_TRANSPORTERS	KEGG_ABC_TRANSPORTERS		28	-0.307563	-0.822317	0.738636	1	1	1168	tags=11%, list=6%, signal=11%
REACTOME_CYTOCHROME_P450_ARRANGED_BY_SUBSTRATE_TYPE	REACTOME_CYTOCHROME_P450_ARRANGED_BY_SUBSTRATE_TYPE		18	-0.333701	-0.82154	0.727273	1	1	4190	tags=50%, list=21%, signal=64%
REACTOME_SPHINGOLIPID_METABOLISM	REACTOME_SPHINGOLIPID_METABOLISM		56	-0.26803	-0.821166	0.745989	1	1	3186	tags=20%, list=16%, signal=23%
REACTOME_NEPHRIN_INTERACTIONS	REACTOME_NEPHRIN_INTERACTIONS		17	-0.341219	-0.821061	0.696751	1	1	2093	tags=18%, list=11%, signal=20%
BIOCARTA_EIF_PATHWAY	BIOCARTA_EIF_PATHWAY		16	-0.348759	-0.820454	0.723906	1	1	3832	tags=31%, list=20%, signal=39%
HALLMARK_TGF_BETA_SIGNALING	HALLMARK_TGF_BETA_SIGNALING		51	-0.275743	-0.820284	0.74184	1	1	2558	tags=16%, list=13%, signal=18%
REACTOME_ACTIVATION_OF_THE_AP1_FAMILY_OF_TRANSCRIPTION_FACTORS	REACTOME_ACTIVATION_OF_THE_AP1_FAMILY_OF_TRANSCRIPTION_FACTORS		10	-0.395668	-0.818921	0.701068	1	1	3240	tags=30%, list=17%, signal=36%
REACTOME_TRAF6_MEDIATED_INDUCTION_OF_TAK1_COMPLEX	REACTOME_TRAF6_MEDIATED_INDUCTION_OF_TAK1_COMPLEX		12	-0.363817	-0.818677	0.722581	1	1	4872	tags=33%, list=25%, signal=44%
REACTOME_REGULATION_OF_INSULIN_SECRETION_BY_GLUCAGON_LIKE_PEPTIDE1	REACTOME_REGULATION_OF_INSULIN_SECRETION_BY_GLUCAGON_LIKE_PEPTIDE1		32	-0.293718	-0.818019	0.742604	1	1	5736	tags=31%, list=29%, signal=44%
REACTOME_DOUBLE_STRAND_BREAK_REPAIR	REACTOME_DOUBLE_STRAND_BREAK_REPAIR		22	-0.322108	-0.817539	0.715134	1	1	8128	tags=68%, list=42%, signal=117%
KEGG_GLYCEROPHOSPHOLIPID_METABOLISM	KEGG_GLYCEROPHOSPHOLIPID_METABOLISM		61	-0.271155	-0.816672	0.763587	1	1	4064	tags=23%, list=21%, signal=29%
REACTOME_DOWNREGULATION_OF_TGF_BETA_RECEPTOR_SIGNALING	REACTOME_DOWNREGULATION_OF_TGF_BETA_RECEPTOR_SIGNALING		21	-0.32784	-0.816328	0.725753	1	1	4992	tags=33%, list=26%, signal=45%
BIOCARTA_IGF1R_PATHWAY	BIOCARTA_IGF1R_PATHWAY		21	-0.324662	-0.81541	0.692308	1	1	5886	tags=33%, list=30%, signal=48%
REACTOME_G2_M_CHECKPOINTS	REACTOME_G2_M_CHECKPOINTS		41	-0.287511	-0.814534	0.764045	1	1	7580	tags=44%, list=39%, signal=72%
HALLMARK_UV_RESPONSE_UP	HALLMARK_UV_RESPONSE_UP		140	-0.241582	-0.813907	0.822384	1	1	2894	tags=14%, list=15%, signal=17%
BIOCARTA_D4GDI_PATHWAY	BIOCARTA_D4GDI_PATHWAY		12	-0.363879	-0.812659	0.722408	1	1	4267	tags=33%, list=22%, signal=43%
BIOCARTA_CDK5_PATHWAY	BIOCARTA_CDK5_PATHWAY		11	-0.373018	-0.810923	0.709343	1	1	3776	tags=36%, list=19%, signal=45%
REACTOME_REPAIR_SYNTHESIS_FOR_GAP_FILLING_BY_DNA_POL_IN_TC_NER	REACTOME_REPAIR_SYNTHESIS_FOR_GAP_FILLING_BY_DNA_POL_IN_TC_NER		14	-0.359498	-0.809327	0.720257	1	1	6050	tags=43%, list=31%, signal=62%
KEGG_ENDOMETRIAL_CANCER	KEGG_ENDOMETRIAL_CANCER		50	-0.26702	-0.808512	0.77971	1	1	3776	tags=20%, list=19%, signal=25%
REACTOME_JNK_C_JUN_KINASES_PHOSPHORYLATION_AND_ACTIVATION_MEDIATED_BY_ACTIVATED_HUMAN_TAK1	REACTOME_JNK_C_JUN_KINASES_PHOSPHORYLATION_AND_ACTIVATION_MEDIATED_BY_ACTIVATED_HUMAN_TAK1		16	-0.33451	-0.808448	0.693662	1	1	1558	tags=13%, list=8%, signal=14%
PID_ERB_GENOMIC_PATHWAY	PID_ERB_GENOMIC_PATHWAY		14	-0.348412	-0.807281	0.734483	1	1	4897	tags=36%, list=25%, signal=48%
REACTOME_MTORC1_MEDIATED_SIGNALLING	REACTOME_MTORC1_MEDIATED_SIGNALLING		11	-0.37204	-0.807264	0.736667	1	1	3759	tags=27%, list=19%, signal=34%
PID_AURORA_A_PATHWAY	PID_AURORA_A_PATHWAY		30	-0.298165	-0.80641	0.745455	1	1	7212	tags=43%, list=37%, signal=69%
REACTOME_SLBP_DEPENDENT_PROCESSING_OF_REPLICATION_DEPENDENT_HISTONE_PRE_MRNAS	REACTOME_SLBP_DEPENDENT_PROCESSING_OF_REPLICATION_DEPENDENT_HISTONE_PRE_MRNAS		11	-0.373791	-0.806376	0.738832	1	1	1419	tags=9%, list=7%, signal=10%
REACTOME_MITOTIC_G1_G1_S_PHASES	REACTOME_MITOTIC_G1_G1_S_PHASES		129	-0.242369	-0.805418	0.860294	1	1	7623	tags=37%, list=39%, signal=61%
KEGG_NOTCH_SIGNALING_PATHWAY	KEGG_NOTCH_SIGNALING_PATHWAY		41	-0.289326	-0.805274	0.756598	1	1	5272	tags=34%, list=27%, signal=47%
KEGG_AXON_GUIDANCE	KEGG_AXON_GUIDANCE		111	-0.238547	-0.805051	0.829082	1	1	3879	tags=22%, list=20%, signal=27%
HALLMARK_ANGIOGENESIS	HALLMARK_ANGIOGENESIS		25	-0.314301	-0.804471	0.75841	1	1	4412	tags=24%, list=23%, signal=31%
REACTOME_LATENT_INFECTION_OF_HOMO_SAPIENS_WITH_MYCOBACTERIUM_TUBERCULOSIS	REACTOME_LATENT_INFECTION_OF_HOMO_SAPIENS_WITH_MYCOBACTERIUM_TUBERCULOSIS		22	-0.314647	-0.803807	0.70303	1	1	897	tags=9%, list=5%, signal=10%
BIOCARTA_GLYCOLYSIS_PATHWAY	BIOCARTA_GLYCOLYSIS_PATHWAY		9	-0.388118	-0.802761	0.723333	1	1	361	tags=11%, list=2%, signal=11%
PID_CD8_TCR_DOWNSTREAM_PATHWAY	PID_CD8_TCR_DOWNSTREAM_PATHWAY		45	-0.275201	-0.802094	0.774193	1	1	4727	tags=33%, list=24%, signal=44%
BIOCARTA_GLEEVEC_PATHWAY	BIOCARTA_GLEEVEC_PATHWAY		23	-0.310544	-0.801105	0.744118	1	1	4330	tags=30%, list=22%, signal=39%
BIOCARTA_ETS_PATHWAY	BIOCARTA_ETS_PATHWAY		18	-0.331891	-0.799668	0.72459	1	1	4587	tags=33%, list=23%, signal=44%
BIOCARTA_EDG1_PATHWAY	BIOCARTA_EDG1_PATHWAY		24	-0.314201	-0.799661	0.756923	1	1	4067	tags=33%, list=21%, signal=42%
BIOCARTA_AMI_PATHWAY	BIOCARTA_AMI_PATHWAY		10	-0.375254	-0.799069	0.699301	1	1	2996	tags=30%, list=15%, signal=35%
BIOCARTA_RAS_PATHWAY	BIOCARTA_RAS_PATHWAY		23	-0.308656	-0.798681	0.773414	1	1	5219	tags=30%, list=27%, signal=41%
REACTOME_ACTIVATION_OF_CHAPERONE_GENES_BY_XBP1S	REACTOME_ACTIVATION_OF_CHAPERONE_GENES_BY_XBP1S		44	-0.27891	-0.798172	0.819484	1	1	3405	tags=14%, list=17%, signal=16%
REACTOME_MITOCHONDRIAL_TRNA_AMINOACYLATION	REACTOME_MITOCHONDRIAL_TRNA_AMINOACYLATION		21	-0.321768	-0.797972	0.749235	1	1	6131	tags=38%, list=31%, signal=55%
REACTOME_GENERIC_TRANSCRIPTION_PATHWAY	REACTOME_GENERIC_TRANSCRIPTION_PATHWAY		291	-0.221227	-0.796427	0.899344	1	1	5487	tags=25%, list=28%, signal=34%
REACTOME_TOLL_RECEPTOR_CASCADES	REACTOME_TOLL_RECEPTOR_CASCADES		101	-0.242568	-0.795399	0.858586	1	1	4872	tags=24%, list=25%, signal=31%
BIOCARTA_AKT_PATHWAY	BIOCARTA_AKT_PATHWAY		20	-0.320394	-0.795289	0.757475	1	1	2658	tags=15%, list=14%, signal=17%
REACTOME_METABOLISM_OF_LIPIDS_AND_LIPOPROTEINS	REACTOME_METABOLISM_OF_LIPIDS_AND_LIPOPROTEINS		380	-0.214483	-0.794738	0.950959	1	1	4190	tags=20%, list=21%, signal=25%
REACTOME_S_PHASE	REACTOME_S_PHASE		105	-0.241036	-0.793602	0.821516	1	1	8206	tags=41%, list=42%, signal=70%
PID_AP1_PATHWAY	PID_AP1_PATHWAY		60	-0.259774	-0.793221	0.775401	1	1	2492	tags=18%, list=13%, signal=21%
PID_ARF6_PATHWAY	PID_ARF6_PATHWAY		30	-0.296695	-0.792888	0.769014	1	1	4638	tags=37%, list=24%, signal=48%
REACTOME_G_PROTEIN_ACTIVATION	REACTOME_G_PROTEIN_ACTIVATION		19	-0.323264	-0.792726	0.728125	1	1	3116	tags=21%, list=16%, signal=25%
BIOCARTA_CARM_ER_PATHWAY	BIOCARTA_CARM_ER_PATHWAY		34	-0.289821	-0.791099	0.763689	1	1	6785	tags=41%, list=35%, signal=63%
PID_WNT_CANONICAL_PATHWAY	PID_WNT_CANONICAL_PATHWAY		18	-0.326099	-0.790292	0.776699	1	1	4225	tags=28%, list=22%, signal=35%
KEGG_GLYCOSAMINOGLYCAN_BIOSYNTHESIS_HEPARAN_SULFATE	KEGG_GLYCOSAMINOGLYCAN_BIOSYNTHESIS_HEPARAN_SULFATE		20	-0.311032	-0.786998	0.724919	1	1	4090	tags=35%, list=21%, signal=44%
REACTOME_PPARA_ACTIVATES_GENE_EXPRESSION	REACTOME_PPARA_ACTIVATES_GENE_EXPRESSION		91	-0.243154	-0.786425	0.850136	1	1	3903	tags=19%, list=20%, signal=23%
REACTOME_TRIGLYCERIDE_BIOSYNTHESIS	REACTOME_TRIGLYCERIDE_BIOSYNTHESIS		34	-0.28559	-0.784522	0.754386	1	1	3317	tags=24%, list=17%, signal=28%
REACTOME_TGF_BETA_RECEPTOR_SIGNALING_ACTIVATES_SMADS	REACTOME_TGF_BETA_RECEPTOR_SIGNALING_ACTIVATES_SMADS		24	-0.307831	-0.783773	0.785047	1	1	4992	tags=29%, list=26%, signal=39%
PID_P53_REGULATION_PATHWAY	PID_P53_REGULATION_PATHWAY		58	-0.257138	-0.783713	0.839779	1	1	6393	tags=34%, list=33%, signal=51%
REACTOME_PURINE_METABOLISM	REACTOME_PURINE_METABOLISM		30	-0.296478	-0.781765	0.759375	1	1	6219	tags=43%, list=32%, signal=63%
REACTOME_PROCESSING_OF_CAPPED_INTRONLESS_PRE_MRNA	REACTOME_PROCESSING_OF_CAPPED_INTRONLESS_PRE_MRNA		23	-0.306097	-0.779962	0.760606	1	1	5975	tags=22%, list=31%, signal=31%
KEGG_INSULIN_SIGNALING_PATHWAY	KEGG_INSULIN_SIGNALING_PATHWAY		120	-0.232967	-0.777502	0.850746	1	1	4313	tags=18%, list=22%, signal=23%
REACTOME_NEF_MEDIATES_DOWN_MODULATION_OF_CELL_SURFACE_RECEPTORS_BY_RECRUITING_THEM_TO_CLATHRIN_ADAPTERS	REACTOME_NEF_MEDIATES_DOWN_MODULATION_OF_CELL_SURFACE_RECEPTORS_BY_RECRUITING_THEM_TO_CLATHRIN_ADAPTERS		20	-0.319474	-0.777011	0.787879	1	1	3471	tags=20%, list=18%, signal=24%
BIOCARTA_ERK5_PATHWAY	BIOCARTA_ERK5_PATHWAY		17	-0.327697	-0.774126	0.75	1	1	4715	tags=29%, list=24%, signal=39%
BIOCARTA_TNFR2_PATHWAY	BIOCARTA_TNFR2_PATHWAY		17	-0.323157	-0.773817	0.767584	1	1	2889	tags=18%, list=15%, signal=21%
BIOCARTA_TCR_PATHWAY	BIOCARTA_TCR_PATHWAY		44	-0.271889	-0.77375	0.825714	1	1	5991	tags=36%, list=31%, signal=52%
REACTOME_CDC6_ASSOCIATION_WITH_THE_ORC_ORIGIN_COMPLEX	REACTOME_CDC6_ASSOCIATION_WITH_THE_ORC_ORIGIN_COMPLEX		11	-0.34931	-0.773454	0.777778	1	1	8906	tags=73%, list=46%, signal=133%
KEGG_PROSTATE_CANCER	KEGG_PROSTATE_CANCER		81	-0.240336	-0.77284	0.846575	1	1	6027	tags=28%, list=31%, signal=41%
BIOCARTA_LECTIN_PATHWAY	BIOCARTA_LECTIN_PATHWAY		6	-0.41104	-0.772831	0.765568	1	1	861	tags=17%, list=4%, signal=17%
REACTOME_FANCONI_ANEMIA_PATHWAY	REACTOME_FANCONI_ANEMIA_PATHWAY		20	-0.316867	-0.772722	0.75841	1	1	8343	tags=60%, list=43%, signal=105%
PID_TRAIL_PATHWAY	PID_TRAIL_PATHWAY		28	-0.293238	-0.772714	0.794118	1	1	5897	tags=39%, list=30%, signal=56%
BIOCARTA_CTL_PATHWAY	BIOCARTA_CTL_PATHWAY		11	-0.362624	-0.770282	0.743421	1	1	5108	tags=45%, list=26%, signal=61%
REACTOME_CYTOSOLIC_SULFONATION_OF_SMALL_MOLECULES	REACTOME_CYTOSOLIC_SULFONATION_OF_SMALL_MOLECULES		5	-0.419865	-0.769069	0.743682	1	1	5785	tags=60%, list=30%, signal=85%
KEGG_ENDOCYTOSIS	KEGG_ENDOCYTOSIS		158	-0.224133	-0.766908	0.925481	1	1	4116	tags=21%, list=21%, signal=26%
PID_ATM_PATHWAY	PID_ATM_PATHWAY		34	-0.28204	-0.766148	0.784661	1	1	7729	tags=50%, list=40%, signal=83%
REACTOME_VEGF_LIGAND_RECEPTOR_INTERACTIONS	REACTOME_VEGF_LIGAND_RECEPTOR_INTERACTIONS		8	-0.378711	-0.764715	0.78169	1	1	5207	tags=63%, list=27%, signal=85%
KEGG_RNA_DEGRADATION	KEGG_RNA_DEGRADATION		56	-0.255139	-0.764632	0.847887	1	1	8218	tags=48%, list=42%, signal=83%
BIOCARTA_LEPTIN_PATHWAY	BIOCARTA_LEPTIN_PATHWAY		9	-0.36229	-0.76444	0.75	1	1	8101	tags=56%, list=41%, signal=95%
REACTOME_ASSEMBLY_OF_THE_PRE_REPLICATIVE_COMPLEX	REACTOME_ASSEMBLY_OF_THE_PRE_REPLICATIVE_COMPLEX		63	-0.252604	-0.762908	0.847458	1	1	8426	tags=46%, list=43%, signal=81%
REACTOME_FATTY_ACID_TRIACYLGLYCEROL_AND_KETONE_BODY_METABOLISM	REACTOME_FATTY_ACID_TRIACYLGLYCEROL_AND_KETONE_BODY_METABOLISM		150	-0.221211	-0.762229	0.930622	1	1	3903	tags=18%, list=20%, signal=22%
PID_MET_PATHWAY	PID_MET_PATHWAY		77	-0.239784	-0.761233	0.862434	1	1	3776	tags=18%, list=19%, signal=22%
KEGG_CIRCADIAN_RHYTHM_MAMMAL	KEGG_CIRCADIAN_RHYTHM_MAMMAL		13	-0.341971	-0.760777	0.785256	1	1	2373	tags=23%, list=12%, signal=26%
BIOCARTA_ATRBRCA_PATHWAY	BIOCARTA_ATRBRCA_PATHWAY		21	-0.292568	-0.760398	0.782051	1	1	8295	tags=62%, list=42%, signal=107%
PID_AMB2_NEUTROPHILS_PATHWAY	PID_AMB2_NEUTROPHILS_PATHWAY		32	-0.282531	-0.759712	0.808451	1	1	3088	tags=25%, list=16%, signal=30%
BIOCARTA_TOLL_PATHWAY	BIOCARTA_TOLL_PATHWAY		32	-0.279297	-0.759214	0.842593	1	1	6392	tags=38%, list=33%, signal=56%
REACTOME_IL_2_SIGNALING	REACTOME_IL_2_SIGNALING		36	-0.271918	-0.7589	0.820669	1	1	3776	tags=25%, list=19%, signal=31%
BIOCARTA_MTOR_PATHWAY	BIOCARTA_MTOR_PATHWAY		23	-0.305734	-0.758663	0.787302	1	1	3070	tags=17%, list=16%, signal=21%
REACTOME_ACTIVATED_AMPK_STIMULATES_FATTY_ACID_OXIDATION_IN_MUSCLE	REACTOME_ACTIVATED_AMPK_STIMULATES_FATTY_ACID_OXIDATION_IN_MUSCLE		17	-0.316989	-0.758301	0.776699	1	1	4882	tags=29%, list=25%, signal=39%
PID_CXCR4_PATHWAY	PID_CXCR4_PATHWAY		95	-0.234642	-0.75828	0.903797	1	1	3714	tags=17%, list=19%, signal=21%
PID_RHODOPSIN_PATHWAY	PID_RHODOPSIN_PATHWAY		11	-0.351146	-0.758259	0.742268	1	1	3752	tags=45%, list=19%, signal=56%
BIOCARTA_SPPA_PATHWAY	BIOCARTA_SPPA_PATHWAY		18	-0.315885	-0.757595	0.794118	1	1	3776	tags=33%, list=19%, signal=41%
REACTOME_IL_3_5_AND_GM_CSF_SIGNALING	REACTOME_IL_3_5_AND_GM_CSF_SIGNALING		36	-0.27124	-0.756915	0.819484	1	1	3776	tags=22%, list=19%, signal=27%
PID_EPHA_FWDPATHWAY	PID_EPHA_FWDPATHWAY		27	-0.289078	-0.756252	0.827922	1	1	3714	tags=22%, list=19%, signal=27%
HALLMARK_ESTROGEN_RESPONSE_LATE	HALLMARK_ESTROGEN_RESPONSE_LATE		156	-0.219708	-0.755407	0.923991	1	1	1895	tags=13%, list=10%, signal=14%
REACTOME_SYNTHESIS_OF_DNA	REACTOME_SYNTHESIS_OF_DNA		89	-0.233428	-0.750331	0.877604	1	1	8426	tags=43%, list=43%, signal=75%
KEGG_VALINE_LEUCINE_AND_ISOLEUCINE_BIOSYNTHESIS	KEGG_VALINE_LEUCINE_AND_ISOLEUCINE_BIOSYNTHESIS		10	-0.34488	-0.749454	0.780919	1	1	6131	tags=50%, list=31%, signal=73%
REACTOME_G2_M_DNA_DAMAGE_CHECKPOINT	REACTOME_G2_M_DNA_DAMAGE_CHECKPOINT		9	-0.350023	-0.749142	0.792642	1	1	12719	tags=100%, list=65%, signal=286%
REACTOME_THE_ROLE_OF_NEF_IN_HIV1_REPLICATION_AND_DISEASE_PATHOGENESIS	REACTOME_THE_ROLE_OF_NEF_IN_HIV1_REPLICATION_AND_DISEASE_PATHOGENESIS		26	-0.291301	-0.748296	0.835404	1	1	3681	tags=19%, list=19%, signal=24%
REACTOME_SYNTHESIS_SECRETION_AND_INACTIVATION_OF_GLP1	REACTOME_SYNTHESIS_SECRETION_AND_INACTIVATION_OF_GLP1		10	-0.351631	-0.74767	0.756667	1	1	5466	tags=40%, list=28%, signal=55%
REACTOME_LIPOPROTEIN_METABOLISM	REACTOME_LIPOPROTEIN_METABOLISM		17	-0.315374	-0.746486	0.823129	1	1	1048	tags=18%, list=5%, signal=19%
REACTOME_NEUROTRANSMITTER_RELEASE_CYCLE	REACTOME_NEUROTRANSMITTER_RELEASE_CYCLE		19	-0.304549	-0.746441	0.832797	1	1	867	tags=11%, list=4%, signal=11%
REACTOME_TRANSCRIPTIONAL_REGULATION_OF_WHITE_ADIPOCYTE_DIFFERENTIATION	REACTOME_TRANSCRIPTIONAL_REGULATION_OF_WHITE_ADIPOCYTE_DIFFERENTIATION		64	-0.239855	-0.746413	0.878187	1	1	3903	tags=22%, list=20%, signal=27%
REACTOME_KINESINS	REACTOME_KINESINS		21	-0.289119	-0.746284	0.801829	1	1	6894	tags=48%, list=35%, signal=73%
BIOCARTA_PDGF_PATHWAY	BIOCARTA_PDGF_PATHWAY		32	-0.274091	-0.745678	0.808451	1	1	4019	tags=25%, list=21%, signal=31%
REACTOME_TRIF_MEDIATED_TLR3_SIGNALING	REACTOME_TRIF_MEDIATED_TLR3_SIGNALING		69	-0.236763	-0.745394	0.894022	1	1	4872	tags=23%, list=25%, signal=31%
REACTOME_MUSCLE_CONTRACTION	REACTOME_MUSCLE_CONTRACTION		31	-0.278412	-0.74403	0.851515	1	1	6077	tags=48%, list=31%, signal=70%
REACTOME_GLYCOSPHINGOLIPID_METABOLISM	REACTOME_GLYCOSPHINGOLIPID_METABOLISM		30	-0.278688	-0.742989	0.85241	1	1	2543	tags=17%, list=13%, signal=19%
KEGG_AMYOTROPHIC_LATERAL_SCLEROSIS_ALS	KEGG_AMYOTROPHIC_LATERAL_SCLEROSIS_ALS		39	-0.264191	-0.742161	0.83965	1	1	4183	tags=21%, list=21%, signal=26%
REACTOME_ANTIGEN_PROCESSING_UBIQUITINATION_PROTEASOME_DEGRADATION	REACTOME_ANTIGEN_PROCESSING_UBIQUITINATION_PROTEASOME_DEGRADATION		191	-0.212229	-0.738618	0.952941	1	1	4992	tags=17%, list=26%, signal=22%
HALLMARK_APOPTOSIS	HALLMARK_APOPTOSIS		148	-0.218163	-0.734817	0.955	1	1	3794	tags=17%, list=19%, signal=21%
BIOCARTA_IGF1_PATHWAY	BIOCARTA_IGF1_PATHWAY		20	-0.299509	-0.733556	0.8375	1	1	5049	tags=35%, list=26%, signal=47%
REACTOME_RNA_POL_I_TRANSCRIPTION_TERMINATION	REACTOME_RNA_POL_I_TRANSCRIPTION_TERMINATION		20	-0.291459	-0.732815	0.842105	1	1	5568	tags=35%, list=28%, signal=49%
REACTOME_TRANSPORT_TO_THE_GOLGI_AND_SUBSEQUENT_MODIFICATION	REACTOME_TRANSPORT_TO_THE_GOLGI_AND_SUBSEQUENT_MODIFICATION		29	-0.276021	-0.732739	0.838806	1	1	5276	tags=24%, list=27%, signal=33%
PID_RB_1PATHWAY	PID_RB_1PATHWAY		58	-0.236503	-0.732458	0.871866	1	1	4897	tags=24%, list=25%, signal=32%
BIOCARTA_PTEN_PATHWAY	BIOCARTA_PTEN_PATHWAY		17	-0.301591	-0.7321	0.80756	1	1	3240	tags=18%, list=17%, signal=21%
BIOCARTA_ECM_PATHWAY	BIOCARTA_ECM_PATHWAY		23	-0.292097	-0.731901	0.827362	1	1	3858	tags=26%, list=20%, signal=32%
BIOCARTA_MET_PATHWAY	BIOCARTA_MET_PATHWAY		36	-0.265374	-0.730614	0.845272	1	1	3970	tags=22%, list=20%, signal=28%
PID_TCPTP_PATHWAY	PID_TCPTP_PATHWAY		42	-0.255981	-0.729765	0.844828	1	1	4645	tags=26%, list=24%, signal=34%
BIOCARTA_HCMV_PATHWAY	BIOCARTA_HCMV_PATHWAY		17	-0.304847	-0.726961	0.803077	1	1	3240	tags=18%, list=17%, signal=21%
BIOCARTA_KERATINOCYTE_PATHWAY	BIOCARTA_KERATINOCYTE_PATHWAY		41	-0.256776	-0.725876	0.872781	1	1	6284	tags=41%, list=32%, signal=61%
PID_HDAC_CLASSII_PATHWAY	PID_HDAC_CLASSII_PATHWAY		33	-0.268711	-0.725499	0.853801	1	1	5456	tags=30%, list=28%, signal=42%
REACTOME_PRE_NOTCH_PROCESSING_IN_GOLGI	REACTOME_PRE_NOTCH_PROCESSING_IN_GOLGI		16	-0.307816	-0.725303	0.807818	1	1	6508	tags=50%, list=33%, signal=75%
REACTOME_SYNTHESIS_SECRETION_AND_DEACYLATION_OF_GHRELIN	REACTOME_SYNTHESIS_SECRETION_AND_DEACYLATION_OF_GHRELIN		9	-0.34805	-0.722565	0.821549	1	1	5466	tags=33%, list=28%, signal=46%
REACTOME_SPRY_REGULATION_OF_FGF_SIGNALING	REACTOME_SPRY_REGULATION_OF_FGF_SIGNALING		13	-0.324528	-0.72252	0.835165	1	1	3714	tags=23%, list=19%, signal=28%
REACTOME_IKK_COMPLEX_RECRUITMENT_MEDIATED_BY_RIP1	REACTOME_IKK_COMPLEX_RECRUITMENT_MEDIATED_BY_RIP1		9	-0.336464	-0.72012	0.788079	1	1	3749	tags=22%, list=19%, signal=27%
BIOCARTA_SARS_PATHWAY	BIOCARTA_SARS_PATHWAY		7	-0.366254	-0.719395	0.821818	1	1	3070	tags=29%, list=16%, signal=34%
BIOCARTA_NGF_PATHWAY	BIOCARTA_NGF_PATHWAY		18	-0.297654	-0.719347	0.835017	1	1	4019	tags=28%, list=21%, signal=35%
REACTOME_RECYCLING_PATHWAY_OF_L1	REACTOME_RECYCLING_PATHWAY_OF_L1		25	-0.284492	-0.719162	0.865625	1	1	6234	tags=36%, list=32%, signal=53%
PID_VEGFR1_PATHWAY	PID_VEGFR1_PATHWAY		26	-0.279522	-0.718809	0.822289	1	1	4685	tags=35%, list=24%, signal=45%
REACTOME_APOPTOTIC_EXECUTION_PHASE	REACTOME_APOPTOTIC_EXECUTION_PHASE		47	-0.241744	-0.717859	0.872159	1	1	75	tags=2%, list=0%, signal=2%
PID_MAPK_TRK_PATHWAY	PID_MAPK_TRK_PATHWAY		31	-0.26293	-0.713708	0.872727	1	1	5976	tags=39%, list=31%, signal=56%
REACTOME_E2F_MEDIATED_REGULATION_OF_DNA_REPLICATION	REACTOME_E2F_MEDIATED_REGULATION_OF_DNA_REPLICATION		33	-0.25415	-0.712975	0.889855	1	1	6772	tags=36%, list=35%, signal=56%
REACTOME_NOTCH1_INTRACELLULAR_DOMAIN_REGULATES_TRANSCRIPTION	REACTOME_NOTCH1_INTRACELLULAR_DOMAIN_REGULATES_TRANSCRIPTION		42	-0.252592	-0.712122	0.913408	1	1	5456	tags=29%, list=28%, signal=40%
KEGG_ALANINE_ASPARTATE_AND_GLUTAMATE_METABOLISM	KEGG_ALANINE_ASPARTATE_AND_GLUTAMATE_METABOLISM		26	-0.269882	-0.711875	0.857143	1	1	3690	tags=19%, list=19%, signal=24%
KEGG_INTESTINAL_IMMUNE_NETWORK_FOR_IGA_PRODUCTION	KEGG_INTESTINAL_IMMUNE_NETWORK_FOR_IGA_PRODUCTION		28	-0.270212	-0.711828	0.865497	1	1	7018	tags=57%, list=36%, signal=89%
PID_NFKAPPAB_ATYPICAL_PATHWAY	PID_NFKAPPAB_ATYPICAL_PATHWAY		15	-0.312883	-0.709698	0.833333	1	1	4019	tags=27%, list=21%, signal=34%
PID_FOXO_PATHWAY	PID_FOXO_PATHWAY		47	-0.243323	-0.707395	0.916201	1	1	3236	tags=15%, list=17%, signal=18%
REACTOME_ADP_SIGNALLING_THROUGH_P2RY12	REACTOME_ADP_SIGNALLING_THROUGH_P2RY12		16	-0.303649	-0.70669	0.848943	1	1	3116	tags=19%, list=16%, signal=22%
REACTOME_METABOLISM_OF_CARBOHYDRATES	REACTOME_METABOLISM_OF_CARBOHYDRATES		186	-0.199036	-0.706252	0.97852	1	1	4336	tags=22%, list=22%, signal=27%
HALLMARK_G2M_CHECKPOINT	HALLMARK_G2M_CHECKPOINT		199	-0.197084	-0.704324	0.981352	1	1	7488	tags=39%, list=38%, signal=62%
REACTOME_NEGATIVE_REGULATORS_OF_RIG_I_MDA5_SIGNALING	REACTOME_NEGATIVE_REGULATORS_OF_RIG_I_MDA5_SIGNALING		30	-0.259868	-0.701975	0.885886	1	1	3220	tags=13%, list=16%, signal=16%
KEGG_ADIPOCYTOKINE_SIGNALING_PATHWAY	KEGG_ADIPOCYTOKINE_SIGNALING_PATHWAY		54	-0.230451	-0.699439	0.928161	1	1	3928	tags=20%, list=20%, signal=25%
PID_HEDGEHOG_GLI_PATHWAY	PID_HEDGEHOG_GLI_PATHWAY		44	-0.245589	-0.698447	0.898592	1	1	3236	tags=16%, list=17%, signal=19%
PID_NEPHRIN_NEPH1_PATHWAY	PID_NEPHRIN_NEPH1_PATHWAY		28	-0.26669	-0.698115	0.873016	1	1	2658	tags=14%, list=14%, signal=17%
REACTOME_ELEVATION_OF_CYTOSOLIC_CA2_LEVELS	REACTOME_ELEVATION_OF_CYTOSOLIC_CA2_LEVELS		6	-0.369921	-0.697159	0.823741	1	1	3982	tags=33%, list=20%, signal=42%
BIOCARTA_LONGEVITY_PATHWAY	BIOCARTA_LONGEVITY_PATHWAY		13	-0.30121	-0.695532	0.84466	1	1	3776	tags=31%, list=19%, signal=38%
BIOCARTA_CELL2CELL_PATHWAY	BIOCARTA_CELL2CELL_PATHWAY		12	-0.308552	-0.694996	0.825806	1	1	5389	tags=33%, list=28%, signal=46%
BIOCARTA_GPCR_PATHWAY	BIOCARTA_GPCR_PATHWAY		31	-0.257516	-0.694848	0.894737	1	1	3776	tags=23%, list=19%, signal=28%
BIOCARTA_ALK_PATHWAY	BIOCARTA_ALK_PATHWAY		26	-0.259843	-0.694827	0.875	1	1	4385	tags=19%, list=22%, signal=25%
BIOCARTA_BIOPEPTIDES_PATHWAY	BIOCARTA_BIOPEPTIDES_PATHWAY		35	-0.24917	-0.693262	0.888889	1	1	5991	tags=37%, list=31%, signal=53%
REACTOME_METABOLISM_OF_NON_CODING_RNA	REACTOME_METABOLISM_OF_NON_CODING_RNA		47	-0.236436	-0.692042	0.92437	1	1	7996	tags=47%, list=41%, signal=79%
BIOCARTA_BARRESTIN_PATHWAY	BIOCARTA_BARRESTIN_PATHWAY		8	-0.342307	-0.690708	0.82699	1	1	3848	tags=38%, list=20%, signal=47%
REACTOME_PROCESSING_OF_INTRONLESS_PRE_MRNAS	REACTOME_PROCESSING_OF_INTRONLESS_PRE_MRNAS		14	-0.297729	-0.689854	0.855828	1	1	13743	tags=100%, list=70%, signal=336%
BIOCARTA_IL6_PATHWAY	BIOCARTA_IL6_PATHWAY		22	-0.270987	-0.684222	0.86645	1	1	4019	tags=27%, list=21%, signal=34%
KEGG_ASCORBATE_AND_ALDARATE_METABOLISM	KEGG_ASCORBATE_AND_ALDARATE_METABOLISM		9	-0.322816	-0.684192	0.834507	1	1	5683	tags=44%, list=29%, signal=63%
BIOCARTA_PML_PATHWAY	BIOCARTA_PML_PATHWAY		15	-0.301266	-0.683227	0.85209	1	1	6291	tags=47%, list=32%, signal=69%
BIOCARTA_CARM1_PATHWAY	BIOCARTA_CARM1_PATHWAY		12	-0.3074	-0.680004	0.865031	1	1	3236	tags=17%, list=17%, signal=20%
BIOCARTA_FCER1_PATHWAY	BIOCARTA_FCER1_PATHWAY		35	-0.243308	-0.678533	0.917431	1	1	3776	tags=20%, list=19%, signal=25%
BIOCARTA_BAD_PATHWAY	BIOCARTA_BAD_PATHWAY		21	-0.268485	-0.675865	0.899696	1	1	5049	tags=38%, list=26%, signal=51%
REACTOME_NEF_MEDIATED_DOWNREGULATION_OF_MHC_CLASS_I_COMPLEX_CELL_SURFACE_EXPRESSION	REACTOME_NEF_MEDIATED_DOWNREGULATION_OF_MHC_CLASS_I_COMPLEX_CELL_SURFACE_EXPRESSION		9	-0.332599	-0.673718	0.857616	1	1	3471	tags=22%, list=18%, signal=27%
KEGG_NON_SMALL_CELL_LUNG_CANCER	KEGG_NON_SMALL_CELL_LUNG_CANCER		52	-0.227306	-0.673382	0.943343	1	1	5857	tags=29%, list=30%, signal=41%
BIOCARTA_MCALPAIN_PATHWAY	BIOCARTA_MCALPAIN_PATHWAY		20	-0.275632	-0.669897	0.878125	1	1	5513	tags=30%, list=28%, signal=42%
REACTOME_PURINE_SALVAGE	REACTOME_PURINE_SALVAGE		12	-0.294778	-0.669535	0.886986	1	1	5462	tags=42%, list=28%, signal=58%
REACTOME_P53_INDEPENDENT_G1_S_DNA_DAMAGE_CHECKPOINT	REACTOME_P53_INDEPENDENT_G1_S_DNA_DAMAGE_CHECKPOINT		48	-0.224875	-0.669256	0.939226	1	1	8206	tags=42%, list=42%, signal=72%
REACTOME_OTHER_SEMAPHORIN_INTERACTIONS	REACTOME_OTHER_SEMAPHORIN_INTERACTIONS		13	-0.286813	-0.669076	0.877419	1	1	3411	tags=31%, list=17%, signal=37%
KEGG_ONE_CARBON_POOL_BY_FOLATE	KEGG_ONE_CARBON_POOL_BY_FOLATE		15	-0.284998	-0.667573	0.875	1	1	2511	tags=20%, list=13%, signal=23%
KEGG_STARCH_AND_SUCROSE_METABOLISM	KEGG_STARCH_AND_SUCROSE_METABOLISM		23	-0.266305	-0.666283	0.920382	1	1	3919	tags=22%, list=20%, signal=27%
BIOCARTA_CDC42RAC_PATHWAY	BIOCARTA_CDC42RAC_PATHWAY		16	-0.280162	-0.663159	0.894904	1	1	6771	tags=38%, list=35%, signal=57%
BIOCARTA_CHEMICAL_PATHWAY	BIOCARTA_CHEMICAL_PATHWAY		22	-0.271568	-0.662076	0.89557	1	1	4183	tags=23%, list=21%, signal=29%
REACTOME_GLOBAL_GENOMIC_NER_GG_NER	REACTOME_GLOBAL_GENOMIC_NER_GG_NER		32	-0.245481	-0.660486	0.918429	1	1	6050	tags=28%, list=31%, signal=41%
PID_RANBP2_PATHWAY	PID_RANBP2_PATHWAY		11	-0.302184	-0.659745	0.841584	1	1	13655	tags=100%, list=70%, signal=331%
REACTOME_TRAFFICKING_AND_PROCESSING_OF_ENDOSOMAL_TLR	REACTOME_TRAFFICKING_AND_PROCESSING_OF_ENDOSOMAL_TLR		9	-0.315826	-0.659454	0.877133	1	1	2537	tags=22%, list=13%, signal=26%
REACTOME_PROCESSIVE_SYNTHESIS_ON_THE_LAGGING_STRAND	REACTOME_PROCESSIVE_SYNTHESIS_ON_THE_LAGGING_STRAND		15	-0.278643	-0.659226	0.905063	1	1	6050	tags=27%, list=31%, signal=39%
KEGG_COLORECTAL_CANCER	KEGG_COLORECTAL_CANCER		61	-0.214809	-0.656765	0.966942	1	1	3463	tags=16%, list=18%, signal=20%
PID_PDGFRA_PATHWAY	PID_PDGFRA_PATHWAY		20	-0.266973	-0.655542	0.904908	1	1	2490	tags=15%, list=13%, signal=17%
KEGG_GLIOMA	KEGG_GLIOMA		59	-0.214165	-0.654674	0.954545	1	1	3776	tags=17%, list=19%, signal=21%
KEGG_ALLOGRAFT_REJECTION	KEGG_ALLOGRAFT_REJECTION		22	-0.262816	-0.654402	0.885714	1	1	3872	tags=27%, list=20%, signal=34%
REACTOME_SYNTHESIS_OF_PA	REACTOME_SYNTHESIS_OF_PA		18	-0.261914	-0.653222	0.893417	1	1	4064	tags=28%, list=21%, signal=35%
REACTOME_SIGNAL_TRANSDUCTION_BY_L1	REACTOME_SIGNAL_TRANSDUCTION_BY_L1		30	-0.239694	-0.652233	0.924242	1	1	5169	tags=23%, list=26%, signal=32%
KEGG_SYSTEMIC_LUPUS_ERYTHEMATOSUS	KEGG_SYSTEMIC_LUPUS_ERYTHEMATOSUS		99	-0.198991	-0.652075	0.982368	1	1	3913	tags=14%, list=20%, signal=18%
PID_MTOR_4PATHWAY	PID_MTOR_4PATHWAY		68	-0.208757	-0.651281	0.972299	1	1	4951	tags=22%, list=25%, signal=29%
REACTOME_REGULATION_OF_IFNA_SIGNALING	REACTOME_REGULATION_OF_IFNA_SIGNALING		11	-0.297061	-0.651161	0.883495	1	1	1437	tags=9%, list=7%, signal=10%
REACTOME_SYNTHESIS_SECRETION_AND_INACTIVATION_OF_GIP	REACTOME_SYNTHESIS_SECRETION_AND_INACTIVATION_OF_GIP		9	-0.312352	-0.6496	0.880952	1	1	5466	tags=44%, list=28%, signal=62%
PID_TCR_RAS_PATHWAY	PID_TCR_RAS_PATHWAY		14	-0.280885	-0.647864	0.887147	1	1	3776	tags=29%, list=19%, signal=35%
REACTOME_SIGNALING_BY_THE_B_CELL_RECEPTOR_BCR	REACTOME_SIGNALING_BY_THE_B_CELL_RECEPTOR_BCR		117	-0.193748	-0.6445	1	1	1	6715	tags=27%, list=34%, signal=41%
REACTOME_G1_S_TRANSITION	REACTOME_G1_S_TRANSITION		105	-0.194467	-0.643742	0.986807	1	1	7592	tags=35%, list=39%, signal=57%
PID_MYC_REPRESS_PATHWAY	PID_MYC_REPRESS_PATHWAY		53	-0.215649	-0.642893	0.969274	1	1	5588	tags=26%, list=29%, signal=37%
REACTOME_INTERFERON_SIGNALING	REACTOME_INTERFERON_SIGNALING		127	-0.190823	-0.641361	0.989873	1	1	3451	tags=16%, list=18%, signal=19%
REACTOME_FACTORS_INVOLVED_IN_MEGAKARYOCYTE_DEVELOPMENT_AND_PLATELET_PRODUCTION	REACTOME_FACTORS_INVOLVED_IN_MEGAKARYOCYTE_DEVELOPMENT_AND_PLATELET_PRODUCTION		104	-0.19478	-0.641045	0.972152	1	1	4487	tags=23%, list=23%, signal=30%
PID_HEDGEHOG_2PATHWAY	PID_HEDGEHOG_2PATHWAY		18	-0.25539	-0.638128	0.913333	1	1	4212	tags=28%, list=22%, signal=35%
HALLMARK_MITOTIC_SPINDLE	HALLMARK_MITOTIC_SPINDLE		199	-0.178979	-0.637198	1	1	1	5540	tags=24%, list=28%, signal=33%
REACTOME_DOWNSTREAM_TCR_SIGNALING	REACTOME_DOWNSTREAM_TCR_SIGNALING		33	-0.226123	-0.635151	0.94958	1	1	4180	tags=18%, list=21%, signal=23%
REACTOME_CELL_CYCLE_MITOTIC	REACTOME_CELL_CYCLE_MITOTIC		303	-0.173877	-0.632219	1	1	1	7623	tags=35%, list=39%, signal=57%
REACTOME_REVERSIBLE_HYDRATION_OF_CARBON_DIOXIDE	REACTOME_REVERSIBLE_HYDRATION_OF_CARBON_DIOXIDE		5	-0.336866	-0.631751	0.914894	1	1	4703	tags=40%, list=24%, signal=53%
REACTOME_DNA_REPAIR	REACTOME_DNA_REPAIR		103	-0.189814	-0.630922	0.994792	1	1	7495	tags=38%, list=38%, signal=61%
BIOCARTA_GABA_PATHWAY	BIOCARTA_GABA_PATHWAY		6	-0.344486	-0.630503	0.867384	1	1	3861	tags=33%, list=20%, signal=42%
REACTOME_ACTIVATION_OF_BH3_ONLY_PROTEINS	REACTOME_ACTIVATION_OF_BH3_ONLY_PROTEINS		16	-0.256869	-0.629355	0.926282	1	1	6233	tags=44%, list=32%, signal=64%
REACTOME_SIGNALING_BY_TGF_BETA_RECEPTOR_COMPLEX	REACTOME_SIGNALING_BY_TGF_BETA_RECEPTOR_COMPLEX		59	-0.204006	-0.628569	0.969274	1	1	5375	tags=27%, list=27%, signal=37%
REACTOME_ENDOGENOUS_STEROLS	REACTOME_ENDOGENOUS_STEROLS		7	-0.317423	-0.627852	0.872727	1	1	4072	tags=43%, list=21%, signal=54%
REACTOME_REGULATION_OF_INSULIN_SECRETION	REACTOME_REGULATION_OF_INSULIN_SECRETION		66	-0.206609	-0.627216	0.962264	1	1	5466	tags=29%, list=28%, signal=40%
PID_HES_HEY_PATHWAY	PID_HES_HEY_PATHWAY		42	-0.218795	-0.626396	0.942363	1	1	4418	tags=26%, list=23%, signal=34%
PID_EPHA2_FWD_PATHWAY	PID_EPHA2_FWD_PATHWAY		19	-0.254461	-0.625679	0.946746	1	1	4012	tags=21%, list=21%, signal=26%
REACTOME_CLASS_I_MHC_MEDIATED_ANTIGEN_PROCESSING_PRESENTATION	REACTOME_CLASS_I_MHC_MEDIATED_ANTIGEN_PROCESSING_PRESENTATION		221	-0.178263	-0.625487	1	1	1	5276	tags=18%, list=27%, signal=24%
KEGG_ALDOSTERONE_REGULATED_SODIUM_REABSORPTION	KEGG_ALDOSTERONE_REGULATED_SODIUM_REABSORPTION		29	-0.233899	-0.622654	0.938235	1	1	3425	tags=21%, list=18%, signal=25%
KEGG_ANTIGEN_PROCESSING_AND_PRESENTATION	KEGG_ANTIGEN_PROCESSING_AND_PRESENTATION		55	-0.203222	-0.62219	0.988669	1	1	5427	tags=25%, list=28%, signal=35%
PID_HIV_NEF_PATHWAY	PID_HIV_NEF_PATHWAY		34	-0.226655	-0.62206	0.979042	1	1	6284	tags=41%, list=32%, signal=61%
REACTOME_ABCA_TRANSPORTERS_IN_LIPID_HOMEOSTASIS	REACTOME_ABCA_TRANSPORTERS_IN_LIPID_HOMEOSTASIS		9	-0.305417	-0.619136	0.908475	1	1	2923	tags=22%, list=15%, signal=26%
BIOCARTA_BCR_PATHWAY	BIOCARTA_BCR_PATHWAY		30	-0.229629	-0.61848	0.95549	1	1	3776	tags=20%, list=19%, signal=25%
BIOCARTA_SODD_PATHWAY	BIOCARTA_SODD_PATHWAY		10	-0.294979	-0.618439	0.900369	1	1	6055	tags=60%, list=31%, signal=87%
BIOCARTA_TGFB_PATHWAY	BIOCARTA_TGFB_PATHWAY		18	-0.258002	-0.617695	0.925697	1	1	6699	tags=44%, list=34%, signal=68%
REACTOME_INTERACTIONS_OF_VPR_WITH_HOST_CELLULAR_PROTEINS	REACTOME_INTERACTIONS_OF_VPR_WITH_HOST_CELLULAR_PROTEINS		32	-0.229431	-0.615695	0.948571	1	1	7996	tags=53%, list=41%, signal=90%
BIOCARTA_CALCINEURIN_PATHWAY	BIOCARTA_CALCINEURIN_PATHWAY		18	-0.257336	-0.615009	0.932907	1	1	3460	tags=22%, list=18%, signal=27%
REACTOME_CDT1_ASSOCIATION_WITH_THE_CDC6_ORC_ORIGIN_COMPLEX	REACTOME_CDT1_ASSOCIATION_WITH_THE_CDC6_ORC_ORIGIN_COMPLEX		54	-0.199634	-0.610326	0.977208	1	1	13288	tags=94%, list=68%, signal=294%
PID_ARF6_DOWNSTREAM_PATHWAY	PID_ARF6_DOWNSTREAM_PATHWAY		15	-0.27035	-0.609116	0.920415	1	1	3892	tags=20%, list=20%, signal=25%
REACTOME_PROTEIN_FOLDING	REACTOME_PROTEIN_FOLDING		48	-0.204827	-0.607329	0.972376	1	1	6532	tags=38%, list=33%, signal=56%
KEGG_PORPHYRIN_AND_CHLOROPHYLL_METABOLISM	KEGG_PORPHYRIN_AND_CHLOROPHYLL_METABOLISM		23	-0.235024	-0.60681	0.926518	1	1	3888	tags=22%, list=20%, signal=27%
PID_S1P_S1P1_PATHWAY	PID_S1P_S1P1_PATHWAY		21	-0.238431	-0.606272	0.954397	1	1	4412	tags=29%, list=23%, signal=37%
REACTOME_APOPTOSIS	REACTOME_APOPTOSIS		135	-0.179216	-0.604104	0.994975	1	1	6455	tags=29%, list=33%, signal=43%
REACTOME_DOWNSTREAM_SIGNALING_EVENTS_OF_B_CELL_RECEPTOR_BCR	REACTOME_DOWNSTREAM_SIGNALING_EVENTS_OF_B_CELL_RECEPTOR_BCR		92	-0.188247	-0.603981	0.98913	1	1	6676	tags=24%, list=34%, signal=36%
BIOCARTA_HIF_PATHWAY	BIOCARTA_HIF_PATHWAY		14	-0.263754	-0.602631	0.943333	1	1	653	tags=7%, list=3%, signal=7%
BIOCARTA_GCR_PATHWAY	BIOCARTA_GCR_PATHWAY		16	-0.25331	-0.601007	0.92283	1	1	5991	tags=44%, list=31%, signal=63%
BIOCARTA_MAPK_PATHWAY	BIOCARTA_MAPK_PATHWAY		84	-0.189825	-0.601003	1	1	1	6569	tags=30%, list=34%, signal=45%
KEGG_GLYCOSPHINGOLIPID_BIOSYNTHESIS_GLOBO_SERIES	KEGG_GLYCOSPHINGOLIPID_BIOSYNTHESIS_GLOBO_SERIES		13	-0.269201	-0.597774	0.935374	1	1	2901	tags=15%, list=15%, signal=18%
REACTOME_INTRINSIC_PATHWAY_FOR_APOPTOSIS	REACTOME_INTRINSIC_PATHWAY_FOR_APOPTOSIS		28	-0.222859	-0.596281	0.958199	1	1	6860	tags=39%, list=35%, signal=60%
REACTOME_SYNTHESIS_OF_PIPS_AT_THE_EARLY_ENDOSOME_MEMBRANE	REACTOME_SYNTHESIS_OF_PIPS_AT_THE_EARLY_ENDOSOME_MEMBRANE		12	-0.276154	-0.595855	0.948097	1	1	3909	tags=17%, list=20%, signal=21%
REACTOME_SIGNALING_BY_WNT	REACTOME_SIGNALING_BY_WNT		62	-0.19362	-0.595567	0.991643	1	1	8245	tags=40%, list=42%, signal=69%
KEGG_PROTEASOME	KEGG_PROTEASOME		42	-0.204737	-0.594678	0.966967	1	1	14291	tags=98%, list=73%, signal=362%
BIOCARTA_PYK2_PATHWAY	BIOCARTA_PYK2_PATHWAY		28	-0.217714	-0.593774	0.954155	1	1	5991	tags=29%, list=31%, signal=41%
REACTOME_CELL_CYCLE_CHECKPOINTS	REACTOME_CELL_CYCLE_CHECKPOINTS		111	-0.179515	-0.593427	0.997481	1	1	8295	tags=41%, list=42%, signal=70%
PID_DNA_PK_PATHWAY	PID_DNA_PK_PATHWAY		15	-0.254206	-0.592337	0.950355	1	1	7080	tags=47%, list=36%, signal=73%
BIOCARTA_EPO_PATHWAY	BIOCARTA_EPO_PATHWAY		18	-0.251791	-0.591511	0.938272	1	1	4019	tags=28%, list=21%, signal=35%
BIOCARTA_HIVNEF_PATHWAY	BIOCARTA_HIVNEF_PATHWAY		57	-0.193317	-0.591433	0.98	1	1	7075	tags=42%, list=36%, signal=66%
PID_CASPASE_PATHWAY	PID_CASPASE_PATHWAY		50	-0.202036	-0.591168	0.985755	1	1	4267	tags=20%, list=22%, signal=26%
BIOCARTA_P53HYPOXIA_PATHWAY	BIOCARTA_P53HYPOXIA_PATHWAY		21	-0.235216	-0.588736	0.949405	1	1	3928	tags=19%, list=20%, signal=24%
REACTOME_SIGNALING_BY_ROBO_RECEPTOR	REACTOME_SIGNALING_BY_ROBO_RECEPTOR		27	-0.225842	-0.588392	0.973214	1	1	4889	tags=26%, list=25%, signal=35%
BIOCARTA_MEF2D_PATHWAY	BIOCARTA_MEF2D_PATHWAY		17	-0.249944	-0.584747	0.950331	1	1	6240	tags=41%, list=32%, signal=60%
REACTOME_SEMAPHORIN_INTERACTIONS	REACTOME_SEMAPHORIN_INTERACTIONS		58	-0.194543	-0.583159	0.97971	1	1	3411	tags=16%, list=17%, signal=19%
BIOCARTA_FAS_PATHWAY	BIOCARTA_FAS_PATHWAY		29	-0.218682	-0.579305	0.966463	1	1	6433	tags=38%, list=33%, signal=56%
REACTOME_ENOS_ACTIVATION_AND_REGULATION	REACTOME_ENOS_ACTIVATION_AND_REGULATION		18	-0.243422	-0.579071	0.971223	1	1	6701	tags=39%, list=34%, signal=59%
REACTOME_NRAGE_SIGNALS_DEATH_THROUGH_JNK	REACTOME_NRAGE_SIGNALS_DEATH_THROUGH_JNK		39	-0.205351	-0.577663	0.986034	1	1	4226	tags=23%, list=22%, signal=29%
PID_CERAMIDE_PATHWAY	PID_CERAMIDE_PATHWAY		47	-0.196835	-0.576782	0.974359	1	1	6755	tags=38%, list=35%, signal=58%
KEGG_AUTOIMMUNE_THYROID_DISEASE	KEGG_AUTOIMMUNE_THYROID_DISEASE		22	-0.232287	-0.576704	0.961039	1	1	3872	tags=27%, list=20%, signal=34%
REACTOME_REGULATION_OF_THE_FANCONI_ANEMIA_PATHWAY	REACTOME_REGULATION_OF_THE_FANCONI_ANEMIA_PATHWAY		6	-0.305639	-0.575445	0.92549	1	1	6071	tags=33%, list=31%, signal=48%
REACTOME_G1_PHASE	REACTOME_G1_PHASE		34	-0.211537	-0.575414	0.97971	1	1	8394	tags=47%, list=43%, signal=82%
REACTOME_REGULATION_OF_RHEB_GTPASE_ACTIVITY_BY_AMPK	REACTOME_REGULATION_OF_RHEB_GTPASE_ACTIVITY_BY_AMPK		9	-0.27479	-0.57361	0.910345	1	1	3311	tags=11%, list=17%, signal=13%
KEGG_NUCLEOTIDE_EXCISION_REPAIR	KEGG_NUCLEOTIDE_EXCISION_REPAIR		42	-0.19749	-0.572331	0.990964	1	1	15708	tags=100%, list=80%, signal=506%
REACTOME_MEIOTIC_SYNAPSIS	REACTOME_MEIOTIC_SYNAPSIS		64	-0.184226	-0.571629	0.997222	1	1	3160	tags=11%, list=16%, signal=13%
REACTOME_DOWNREGULATION_OF_SMAD2_3_SMAD4_TRANSCRIPTIONAL_ACTIVITY	REACTOME_DOWNREGULATION_OF_SMAD2_3_SMAD4_TRANSCRIPTIONAL_ACTIVITY		19	-0.235688	-0.568298	0.951613	1	1	6754	tags=37%, list=35%, signal=56%
REACTOME_ORC1_REMOVAL_FROM_CHROMATIN	REACTOME_ORC1_REMOVAL_FROM_CHROMATIN		64	-0.185574	-0.566062	0.997326	1	1	8426	tags=41%, list=43%, signal=71%
PID_INTEGRIN4_PATHWAY	PID_INTEGRIN4_PATHWAY		11	-0.267191	-0.564103	0.938628	1	1	3080	tags=18%, list=16%, signal=22%
PID_TNF_PATHWAY	PID_TNF_PATHWAY		45	-0.195378	-0.560676	0.985075	1	1	6055	tags=31%, list=31%, signal=45%
BIOCARTA_RANMS_PATHWAY	BIOCARTA_RANMS_PATHWAY		10	-0.252864	-0.547651	0.971698	1	1	14619	tags=100%, list=75%, signal=396%
PID_AVB3_OPN_PATHWAY	PID_AVB3_OPN_PATHWAY		29	-0.207335	-0.545545	0.982036	1	1	4633	tags=21%, list=24%, signal=27%
REACTOME_ANTIGEN_ACTIVATES_B_CELL_RECEPTOR_LEADING_TO_GENERATION_OF_SECOND_MESSENGERS	REACTOME_ANTIGEN_ACTIVATES_B_CELL_RECEPTOR_LEADING_TO_GENERATION_OF_SECOND_MESSENGERS		25	-0.214009	-0.543783	0.976744	1	1	6232	tags=36%, list=32%, signal=53%
REACTOME_TRANSPORT_OF_MATURE_TRANSCRIPT_TO_CYTOPLASM	REACTOME_TRANSPORT_OF_MATURE_TRANSCRIPT_TO_CYTOPLASM		52	-0.189077	-0.542037	0.997245	1	1	7029	tags=35%, list=36%, signal=54%
REACTOME_SYNTHESIS_OF_PIPS_AT_THE_GOLGI_MEMBRANE	REACTOME_SYNTHESIS_OF_PIPS_AT_THE_GOLGI_MEMBRANE		15	-0.227218	-0.539944	0.971519	1	1	4648	tags=20%, list=24%, signal=26%
REACTOME_RIG_I_MDA5_MEDIATED_INDUCTION_OF_IFN_ALPHA_BETA_PATHWAYS	REACTOME_RIG_I_MDA5_MEDIATED_INDUCTION_OF_IFN_ALPHA_BETA_PATHWAYS		57	-0.177158	-0.539158	0.997126	1	1	4429	tags=18%, list=23%, signal=23%
BIOCARTA_HDAC_PATHWAY	BIOCARTA_HDAC_PATHWAY		25	-0.210996	-0.535792	0.984127	1	1	5991	tags=32%, list=31%, signal=46%
REACTOME_CYCLIN_A_B1_ASSOCIATED_EVENTS_DURING_G2_M_TRANSITION	REACTOME_CYCLIN_A_B1_ASSOCIATED_EVENTS_DURING_G2_M_TRANSITION		14	-0.230203	-0.534696	0.95	1	1	15063	tags=100%, list=77%, signal=434%
REACTOME_CDK_MEDIATED_PHOSPHORYLATION_AND_REMOVAL_OF_CDC6	REACTOME_CDK_MEDIATED_PHOSPHORYLATION_AND_REMOVAL_OF_CDC6		46	-0.183241	-0.533993	0.991279	1	1	13030	tags=93%, list=67%, signal=279%
BIOCARTA_CDMAC_PATHWAY	BIOCARTA_CDMAC_PATHWAY		16	-0.220741	-0.532338	0.983871	1	1	6055	tags=38%, list=31%, signal=54%
KEGG_MISMATCH_REPAIR	KEGG_MISMATCH_REPAIR		22	-0.211372	-0.528999	0.976471	1	1	8173	tags=45%, list=42%, signal=78%
BIOCARTA_CHREBP2_PATHWAY	BIOCARTA_CHREBP2_PATHWAY		39	-0.190611	-0.528987	0.994118	1	1	361	tags=3%, list=2%, signal=3%
REACTOME_FORMATION_OF_INCISION_COMPLEX_IN_GG_NER	REACTOME_FORMATION_OF_INCISION_COMPLEX_IN_GG_NER		20	-0.211453	-0.525749	0.971061	1	1	13457	tags=95%, list=69%, signal=304%
PID_TGFBR_PATHWAY	PID_TGFBR_PATHWAY		53	-0.173031	-0.525413	1	1	1	5062	tags=23%, list=26%, signal=30%
BIOCARTA_41BB_PATHWAY	BIOCARTA_41BB_PATHWAY		14	-0.227451	-0.523524	0.953901	1	1	1667	tags=7%, list=9%, signal=8%
BIOCARTA_PTC1_PATHWAY	BIOCARTA_PTC1_PATHWAY		10	-0.251861	-0.522583	0.963087	1	1	9133	tags=50%, list=47%, signal=94%
REACTOME_ENDOSOMAL_SORTING_COMPLEX_REQUIRED_FOR_TRANSPORT_ESCRT	REACTOME_ENDOSOMAL_SORTING_COMPLEX_REQUIRED_FOR_TRANSPORT_ESCRT		25	-0.199657	-0.522049	0.985119	1	1	3835	tags=16%, list=20%, signal=20%
BIOCARTA_NO1_PATHWAY	BIOCARTA_NO1_PATHWAY		21	-0.207596	-0.521579	0.981424	1	1	5991	tags=38%, list=31%, signal=55%
KEGG_SPLICEOSOME	KEGG_SPLICEOSOME		125	-0.154293	-0.519075	1	1	1	16564	tags=100%, list=85%, signal=648%
PID_P38_ALPHA_BETA_DOWNSTREAM_PATHWAY	PID_P38_ALPHA_BETA_DOWNSTREAM_PATHWAY		36	-0.185803	-0.517964	0.985337	1	1	5081	tags=28%, list=26%, signal=37%
BIOCARTA_PPARA_PATHWAY	BIOCARTA_PPARA_PATHWAY		47	-0.174669	-0.514107	0.993902	1	1	3848	tags=19%, list=20%, signal=24%
PID_FOXM1_PATHWAY	PID_FOXM1_PATHWAY		39	-0.181881	-0.511683	0.994286	1	1	5168	tags=23%, list=26%, signal=31%
BIOCARTA_PS1_PATHWAY	BIOCARTA_PS1_PATHWAY		12	-0.230978	-0.510011	0.97193	1	1	4058	tags=25%, list=21%, signal=32%
REACTOME_APC_C_CDC20_MEDIATED_DEGRADATION_OF_MITOTIC_PROTEINS	REACTOME_APC_C_CDC20_MEDIATED_DEGRADATION_OF_MITOTIC_PROTEINS		65	-0.163256	-0.509262	0.994366	1	1	16380	tags=100%, list=84%, signal=613%
PID_ERBB1_DOWNSTREAM_PATHWAY	PID_ERBB1_DOWNSTREAM_PATHWAY		104	-0.1525	-0.506204	1	1	1	3776	tags=13%, list=19%, signal=15%
REACTOME_HOMOLOGOUS_RECOMBINATION_REPAIR_OF_REPLICATION_INDEPENDENT_DOUBLE_STRAND_BREAKS	REACTOME_HOMOLOGOUS_RECOMBINATION_REPAIR_OF_REPLICATION_INDEPENDENT_DOUBLE_STRAND_BREAKS		16	-0.211589	-0.504139	0.983553	1	1	8128	tags=63%, list=42%, signal=107%
REACTOME_CELL_CYCLE	REACTOME_CELL_CYCLE		387	-0.135267	-0.501927	1	1	1	6696	tags=27%, list=34%, signal=40%
REACTOME_DARPP_32_EVENTS	REACTOME_DARPP_32_EVENTS		22	-0.192759	-0.500257	0.990476	1	1	2199	tags=9%, list=11%, signal=10%
BIOCARTA_SKP2E2F_PATHWAY	BIOCARTA_SKP2E2F_PATHWAY		9	-0.236366	-0.49956	0.989474	1	1	7422	tags=44%, list=38%, signal=72%
KEGG_UBIQUITIN_MEDIATED_PROTEOLYSIS	KEGG_UBIQUITIN_MEDIATED_PROTEOLYSIS		129	-0.148083	-0.49761	1	1	1	7508	tags=36%, list=38%, signal=57%
REACTOME_APC_C_CDH1_MEDIATED_DEGRADATION_OF_CDC20_AND_OTHER_APC_C_CDH1_TARGETED_PROTEINS_IN_LATE_MITOSIS_EARLY_G1	REACTOME_APC_C_CDH1_MEDIATED_DEGRADATION_OF_CDC20_AND_OTHER_APC_C_CDH1_TARGETED_PROTEINS_IN_LATE_MITOSIS_EARLY_G1		64	-0.163248	-0.497386	0.997268	1	1	16380	tags=100%, list=84%, signal=613%
BIOCARTA_STATHMIN_PATHWAY	BIOCARTA_STATHMIN_PATHWAY		14	-0.211786	-0.496929	0.982143	1	1	15423	tags=100%, list=79%, signal=472%
REACTOME_RNA_POL_I_TRANSCRIPTION_INITIATION	REACTOME_RNA_POL_I_TRANSCRIPTION_INITIATION		23	-0.188016	-0.495675	0.99026	1	1	5568	tags=26%, list=28%, signal=36%
BIOCARTA_PITX2_PATHWAY	BIOCARTA_PITX2_PATHWAY		14	-0.21492	-0.493452	0.993355	1	1	7814	tags=50%, list=40%, signal=83%
REACTOME_DESTABILIZATION_OF_MRNA_BY_BRF1	REACTOME_DESTABILIZATION_OF_MRNA_BY_BRF1		17	-0.206606	-0.492959	0.987539	1	1	3815	tags=18%, list=20%, signal=22%
REACTOME_AUTODEGRADATION_OF_CDH1_BY_CDH1_APC_C	REACTOME_AUTODEGRADATION_OF_CDH1_BY_CDH1_APC_C		56	-0.163181	-0.488575	1	1	1	16380	tags=100%, list=84%, signal=613%
REACTOME_CLEAVAGE_OF_GROWING_TRANSCRIPT_IN_THE_TERMINATION_REGION_	REACTOME_CLEAVAGE_OF_GROWING_TRANSCRIPT_IN_THE_TERMINATION_REGION_		42	-0.170441	-0.487784	0.99723	1	1	16236	tags=100%, list=83%, signal=587%
BIOCARTA_ARF_PATHWAY	BIOCARTA_ARF_PATHWAY		17	-0.203409	-0.487621	0.993865	1	1	5826	tags=35%, list=30%, signal=50%
REACTOME_CS_DS_DEGRADATION	REACTOME_CS_DS_DEGRADATION		9	-0.241462	-0.484067	0.966887	1	1	4256	tags=33%, list=22%, signal=43%
REACTOME_PURINE_RIBONUCLEOSIDE_MONOPHOSPHATE_BIOSYNTHESIS	REACTOME_PURINE_RIBONUCLEOSIDE_MONOPHOSPHATE_BIOSYNTHESIS		11	-0.222333	-0.483669	0.97491	1	1	8249	tags=82%, list=42%, signal=141%
REACTOME_VIF_MEDIATED_DEGRADATION_OF_APOBEC3G	REACTOME_VIF_MEDIATED_DEGRADATION_OF_APOBEC3G		49	-0.163122	-0.479726	1	1	1	16380	tags=100%, list=84%, signal=613%
REACTOME_AUTODEGRADATION_OF_THE_E3_UBIQUITIN_LIGASE_COP1	REACTOME_AUTODEGRADATION_OF_THE_E3_UBIQUITIN_LIGASE_COP1		47	-0.163105	-0.475918	0.997118	1	1	16380	tags=100%, list=84%, signal=613%
BIOCARTA_RNA_PATHWAY	BIOCARTA_RNA_PATHWAY		10	-0.223566	-0.470495	0.96875	1	1	4645	tags=30%, list=24%, signal=39%
PID_NCADHERIN_PATHWAY	PID_NCADHERIN_PATHWAY		30	-0.170745	-0.470212	0.996988	1	1	16228	tags=100%, list=83%, signal=586%
REACTOME_SYNTHESIS_OF_PIPS_AT_THE_LATE_ENDOSOME_MEMBRANE	REACTOME_SYNTHESIS_OF_PIPS_AT_THE_LATE_ENDOSOME_MEMBRANE		9	-0.218637	-0.470123	0.975439	1	1	15288	tags=100%, list=78%, signal=457%
BIOCARTA_RB_PATHWAY	BIOCARTA_RB_PATHWAY		13	-0.208514	-0.466966	0.979798	1	1	2054	tags=8%, list=10%, signal=9%
BIOCARTA_SRCRPTP_PATHWAY	BIOCARTA_SRCRPTP_PATHWAY		11	-0.211476	-0.465986	0.992933	1	1	5630	tags=27%, list=29%, signal=38%
REACTOME_LATE_PHASE_OF_HIV_LIFE_CYCLE	REACTOME_LATE_PHASE_OF_HIV_LIFE_CYCLE		96	-0.14241	-0.46227	1	1	1	8172	tags=43%, list=42%, signal=73%
REACTOME_P53_DEPENDENT_G1_DNA_DAMAGE_RESPONSE	REACTOME_P53_DEPENDENT_G1_DNA_DAMAGE_RESPONSE		53	-0.152289	-0.460376	1	1	1	16592	tags=100%, list=85%, signal=657%
REACTOME_MRNA_3_END_PROCESSING	REACTOME_MRNA_3_END_PROCESSING		33	-0.170362	-0.458262	0.997151	1	1	16236	tags=100%, list=83%, signal=587%
BIOCARTA_DNAFRAGMENT_PATHWAY	BIOCARTA_DNAFRAGMENT_PATHWAY		9	-0.21654	-0.456602	0.982518	1	1	15329	tags=100%, list=78%, signal=462%
REACTOME_EGFR_DOWNREGULATION	REACTOME_EGFR_DOWNREGULATION		23	-0.176385	-0.456366	0.993711	1	1	3371	tags=13%, list=17%, signal=16%
REACTOME_MRNA_DECAY_BY_3_TO_5_EXORIBONUCLEASE	REACTOME_MRNA_DECAY_BY_3_TO_5_EXORIBONUCLEASE		11	-0.205421	-0.453109	0.989933	1	1	3815	tags=18%, list=20%, signal=23%
PID_HDAC_CLASSI_PATHWAY	PID_HDAC_CLASSI_PATHWAY		63	-0.147021	-0.45252	1	1	1	6402	tags=32%, list=33%, signal=47%
PID_ATR_PATHWAY	PID_ATR_PATHWAY		38	-0.158857	-0.447656	1	1	1	8295	tags=47%, list=42%, signal=82%
REACTOME_SIGNAL_REGULATORY_PROTEIN_SIRP_FAMILY_INTERACTIONS	REACTOME_SIGNAL_REGULATORY_PROTEIN_SIRP_FAMILY_INTERACTIONS		9	-0.21388	-0.445387	0.979021	1	1	15381	tags=100%, list=79%, signal=468%
REACTOME_PHOSPHORYLATION_OF_THE_APC_C	REACTOME_PHOSPHORYLATION_OF_THE_APC_C		17	-0.192018	-0.444071	0.996825	1	1	15810	tags=100%, list=81%, signal=521%
REACTOME_REGULATION_OF_MRNA_STABILITY_BY_PROTEINS_THAT_BIND_AU_RICH_ELEMENTS	REACTOME_REGULATION_OF_MRNA_STABILITY_BY_PROTEINS_THAT_BIND_AU_RICH_ELEMENTS		81	-0.138228	-0.442542	1	1	1	8218	tags=37%, list=42%, signal=64%
KEGG_RENIN_ANGIOTENSIN_SYSTEM	KEGG_RENIN_ANGIOTENSIN_SYSTEM		8	-0.220788	-0.43955	0.992754	1	1	2350	tags=13%, list=12%, signal=14%
REACTOME_RECRUITMENT_OF_NUMA_TO_MITOTIC_CENTROSOMES	REACTOME_RECRUITMENT_OF_NUMA_TO_MITOTIC_CENTROSOMES		10	-0.201872	-0.437352	0.979866	1	1	15616	tags=100%, list=80%, signal=495%
REACTOME_TELOMERE_MAINTENANCE	REACTOME_TELOMERE_MAINTENANCE		73	-0.137671	-0.429973	1	1	1	6641	tags=26%, list=34%, signal=39%
PID_SMAD2_3PATHWAY	PID_SMAD2_3PATHWAY		17	-0.180178	-0.429695	0.993421	1	1	1070	tags=6%, list=5%, signal=6%
REACTOME_DEADENYLATION_OF_MRNA	REACTOME_DEADENYLATION_OF_MRNA		18	-0.176218	-0.425635	1	1	1	16119	tags=100%, list=82%, signal=568%
REACTOME_MEMBRANE_BINDING_AND_TARGETTING_OF_GAG_PROTEINS	REACTOME_MEMBRANE_BINDING_AND_TARGETTING_OF_GAG_PROTEINS		9	-0.198026	-0.412561	0.996503	1	1	15691	tags=100%, list=80%, signal=505%
REACTOME_CHROMOSOME_MAINTENANCE	REACTOME_CHROMOSOME_MAINTENANCE		112	-0.124884	-0.410591	1	1	1	6641	tags=25%, list=34%, signal=38%
BIOCARTA_CD40_PATHWAY	BIOCARTA_CD40_PATHWAY		14	-0.177647	-0.408885	0.996845	1	1	2673	tags=7%, list=14%, signal=8%
BIOCARTA_CACAM_PATHWAY	BIOCARTA_CACAM_PATHWAY		10	-0.19314	-0.406209	1	1	1	5991	tags=30%, list=31%, signal=43%
REACTOME_HOST_INTERACTIONS_OF_HIV_FACTORS	REACTOME_HOST_INTERACTIONS_OF_HIV_FACTORS		120	-0.120041	-0.394971	1	1	1	6672	tags=25%, list=34%, signal=38%
REACTOME_MHC_CLASS_II_ANTIGEN_PRESENTATION	REACTOME_MHC_CLASS_II_ANTIGEN_PRESENTATION		82	-0.124453	-0.393565	1	1	1	4487	tags=17%, list=23%, signal=22%
REACTOME_LYSOSOME_VESICLE_BIOGENESIS	REACTOME_LYSOSOME_VESICLE_BIOGENESIS		21	-0.152726	-0.384764	1	1	1	3471	tags=14%, list=18%, signal=17%
REACTOME_TRANSCRIPTIONAL_ACTIVITY_OF_SMAD2_SMAD3_SMAD4_HETEROTRIMER	REACTOME_TRANSCRIPTIONAL_ACTIVITY_OF_SMAD2_SMAD3_SMAD4_HETEROTRIMER		35	-0.140747	-0.384074	1	1	1	6754	tags=31%, list=35%, signal=48%
BIOCARTA_AT1R_PATHWAY	BIOCARTA_AT1R_PATHWAY		32	-0.131825	-0.358287	1	1	1	5991	tags=22%, list=31%, signal=31%
KEGG_N_GLYCAN_BIOSYNTHESIS	KEGG_N_GLYCAN_BIOSYNTHESIS		45	-0.121617	-0.348326	1	1	1	7104	tags=31%, list=36%, signal=49%
REACTOME_MEMBRANE_TRAFFICKING	REACTOME_MEMBRANE_TRAFFICKING		105	-0.103011	-0.335865	1	1	1	3835	tags=10%, list=20%, signal=13%
REACTOME_MRNA_PROCESSING	REACTOME_MRNA_PROCESSING		153	-0.0980155	-0.33517	1	1	1	7571	tags=29%, list=39%, signal=48%
PID_TELOMERASE_PATHWAY	PID_TELOMERASE_PATHWAY		66	-0.109014	-0.334248	1	1	1	5826	tags=21%, list=30%, signal=30%
REACTOME_ASPARAGINE_N_LINKED_GLYCOSYLATION	REACTOME_ASPARAGINE_N_LINKED_GLYCOSYLATION		76	-0.103101	-0.325994	1	1	1	5799	tags=20%, list=30%, signal=28%
REACTOME_RNA_POL_II_TRANSCRIPTION	REACTOME_RNA_POL_II_TRANSCRIPTION		96	-0.097041	-0.31569	1	0.99997	1	17674	tags=100%, list=90%, signal=1031%

## Sheet: GSEA_C13NJ_JQ1_vs_DMSO
NAME	GS<br> follow link to MSigDB	GS DETAILS	SIZE	ES	NES	NOM P-val	FDR q-val	FWER P-val	RANK AT MAX	LEADING EDGE
KEGG_HYPERTROPHIC_CARDIOMYOPATHY_HCM	KEGG_HYPERTROPHIC_CARDIOMYOPATHY_HCM	Details ...	60	-0.675875	-2.00933	0	0	0	1969	tags=33%, list=10%, signal=37%
REACTOME_G_ALPHA_Q_SIGNALLING_EVENTS	REACTOME_G_ALPHA_Q_SIGNALLING_EVENTS	Details ...	98	-0.613865	-1.99742	0	0.00170387	0.004	3161	tags=45%, list=16%, signal=53%
KEGG_DILATED_CARDIOMYOPATHY	KEGG_DILATED_CARDIOMYOPATHY	Details ...	64	-0.651129	-1.95929	0	0.00113591	0.004	1969	tags=31%, list=10%, signal=35%
REACTOME_RAP1_SIGNALLING	REACTOME_RAP1_SIGNALLING	Details ...	15	-0.838037	-1.9563	0	0.00169527	0.008	1566	tags=47%, list=8%, signal=51%
HALLMARK_EPITHELIAL_MESENCHYMAL_TRANSITION	HALLMARK_EPITHELIAL_MESENCHYMAL_TRANSITION	Details ...	181	-0.570125	-1.92374	0	0.00339502	0.02	3914	tags=46%, list=20%, signal=57%
REACTOME_CLASS_A1_RHODOPSIN_LIKE_RECEPTORS	REACTOME_CLASS_A1_RHODOPSIN_LIKE_RECEPTORS	Details ...	105	-0.600864	-1.90865	0	0.00311186	0.022	3179	tags=50%, list=16%, signal=59%
REACTOME_GPCR_LIGAND_BINDING	REACTOME_GPCR_LIGAND_BINDING	Details ...	162	-0.572677	-1.88425	0	0.0053123	0.044	3179	tags=44%, list=16%, signal=53%
KEGG_PRIMARY_IMMUNODEFICIENCY	KEGG_PRIMARY_IMMUNODEFICIENCY	Details ...	17	-0.775068	-1.86745	0	0.00931954	0.086	2286	tags=41%, list=12%, signal=47%
REACTOME_GASTRIN_CREB_SIGNALLING_PATHWAY_VIA_PKC_AND_MAPK	REACTOME_GASTRIN_CREB_SIGNALLING_PATHWAY_VIA_PKC_AND_MAPK	Details ...	118	-0.581089	-1.85448	0	0.0101739	0.106	3161	tags=38%, list=16%, signal=45%
REACTOME_PLATELET_AGGREGATION_PLUG_FORMATION	REACTOME_PLATELET_AGGREGATION_PLUG_FORMATION	Details ...	25	-0.707068	-1.83629	0	0.0145977	0.164	1469	tags=36%, list=7%, signal=39%
REACTOME_GPCR_DOWNSTREAM_SIGNALING	REACTOME_GPCR_DOWNSTREAM_SIGNALING	Details ...	248	-0.5382	-1.83438	0	0.0138866	0.17	3179	tags=37%, list=16%, signal=44%
REACTOME_PEPTIDE_LIGAND_BINDING_RECEPTORS	REACTOME_PEPTIDE_LIGAND_BINDING_RECEPTORS	Details ...	61	-0.612723	-1.82926	0	0.0145687	0.19	3157	tags=48%, list=16%, signal=56%
KEGG_ARRHYTHMOGENIC_RIGHT_VENTRICULAR_CARDIOMYOPATHY_ARVC	KEGG_ARRHYTHMOGENIC_RIGHT_VENTRICULAR_CARDIOMYOPATHY_ARVC	Details ...	59	-0.612459	-1.8246	0	0.0147377	0.204	4089	tags=44%, list=21%, signal=56%
KEGG_NEUROACTIVE_LIGAND_RECEPTOR_INTERACTION	KEGG_NEUROACTIVE_LIGAND_RECEPTOR_INTERACTION	Details ...	110	-0.56544	-1.81645	0	0.0158691	0.232	2553	tags=45%, list=13%, signal=51%
REACTOME_PLATELET_HOMEOSTASIS	REACTOME_PLATELET_HOMEOSTASIS	Details ...	57	-0.613386	-1.81202	0	0.0161689	0.252	3381	tags=39%, list=17%, signal=47%
KEGG_COMPLEMENT_AND_COAGULATION_CASCADES	KEGG_COMPLEMENT_AND_COAGULATION_CASCADES	Details ...	36	-0.660177	-1.79404	0	0.022659	0.346	3239	tags=53%, list=17%, signal=63%
HALLMARK_INFLAMMATORY_RESPONSE	HALLMARK_INFLAMMATORY_RESPONSE	Details ...	138	-0.54091	-1.79204	0	0.0217209	0.35	3737	tags=41%, list=19%, signal=50%
REACTOME_SIGNALING_BY_GPCR	REACTOME_SIGNALING_BY_GPCR	Details ...	320	-0.51118	-1.75991	0	0.0367068	0.538	3179	tags=33%, list=16%, signal=39%
KEGG_NOD_LIKE_RECEPTOR_SIGNALING_PATHWAY	KEGG_NOD_LIKE_RECEPTOR_SIGNALING_PATHWAY	Details ...	47	-0.607252	-1.73228	0.00235294	0.0563684	0.734	3972	tags=38%, list=20%, signal=48%
REACTOME_NUCLEOTIDE_LIKE_PURINERGIC_RECEPTORS	REACTOME_NUCLEOTIDE_LIKE_PURINERGIC_RECEPTORS	Details ...	8	-0.826052	-1.71629	0.00643087	0.0704277	0.814	2553	tags=88%, list=13%, signal=101%
KEGG_CYTOKINE_CYTOKINE_RECEPTOR_INTERACTION	KEGG_CYTOKINE_CYTOKINE_RECEPTOR_INTERACTION	Details ...	126	-0.523417	-1.70866	0	0.0757668	0.846	4254	tags=44%, list=22%, signal=56%
REACTOME_G_ALPHA_I_SIGNALLING_EVENTS	REACTOME_G_ALPHA_I_SIGNALLING_EVENTS	Details ...	86	-0.550853	-1.70302	0	0.0786386	0.866	3179	tags=41%, list=16%, signal=48%
KEGG_HEMATOPOIETIC_CELL_LINEAGE	KEGG_HEMATOPOIETIC_CELL_LINEAGE	Details ...	46	-0.588245	-1.69897	0	0.079778	0.88	4247	tags=52%, list=22%, signal=66%
REACTOME_INTEGRIN_ALPHAIIB_BETA3_SIGNALING	REACTOME_INTEGRIN_ALPHAIIB_BETA3_SIGNALING	Details ...	23	-0.665201	-1.69807	0.00539084	0.0773722	0.882	1469	tags=30%, list=7%, signal=33%
BIOCARTA_LAIR_PATHWAY	BIOCARTA_LAIR_PATHWAY	Details ...	11	-0.756824	-1.68717	0.0058651	0.0862829	0.914	3393	tags=64%, list=17%, signal=77%
KEGG_CALCIUM_SIGNALING_PATHWAY	KEGG_CALCIUM_SIGNALING_PATHWAY	Details ...	112	-0.516711	-1.68381	0.00217391	0.0877242	0.932	3195	tags=35%, list=16%, signal=41%
REACTOME_PLATELET_CALCIUM_HOMEOSTASIS	REACTOME_PLATELET_CALCIUM_HOMEOSTASIS	Details ...	12	-0.75966	-1.67408	0.00600601	0.0970253	0.964	3152	tags=58%, list=16%, signal=69%
HALLMARK_KRAS_SIGNALING_UP	HALLMARK_KRAS_SIGNALING_UP	Details ...	140	-0.510085	-1.67395	0	0.0936807	0.964	2752	tags=34%, list=14%, signal=39%
PID_INTEGRIN3_PATHWAY	PID_INTEGRIN3_PATHWAY	Details ...	36	-0.602958	-1.6672	0.00501253	0.0995684	0.974	4411	tags=56%, list=22%, signal=72%
PID_INTEGRIN2_PATHWAY	PID_INTEGRIN2_PATHWAY	Details ...	17	-0.692806	-1.66659	0	0.0969843	0.974	3716	tags=53%, list=19%, signal=65%
BIOCARTA_FMLP_PATHWAY	BIOCARTA_FMLP_PATHWAY	Details ...	31	-0.608401	-1.66044	0.00740741	0.102115	0.978	1876	tags=26%, list=10%, signal=28%
REACTOME_O_LINKED_GLYCOSYLATION_OF_MUCINS	REACTOME_O_LINKED_GLYCOSYLATION_OF_MUCINS	Details ...	33	-0.606824	-1.65881	0.00257732	0.101095	0.98	4361	tags=45%, list=22%, signal=58%
REACTOME_REGULATION_OF_INSULIN_LIKE_GROWTH_FACTOR_IGF_ACTIVITY_BY_INSULIN_LIKE_GROWTH_FACTOR_BINDING_PROTEINS_IGFBPS	REACTOME_REGULATION_OF_INSULIN_LIKE_GROWTH_FACTOR_IGF_ACTIVITY_BY_INSULIN_LIKE_GROWTH_FACTOR_BINDING_PROTEINS_IGFBPS	Details ...	11	-0.780335	-1.65679	0.0058997	0.100545	0.98	2917	tags=64%, list=15%, signal=75%
REACTOME_EFFECTS_OF_PIP2_HYDROLYSIS	REACTOME_EFFECTS_OF_PIP2_HYDROLYSIS	Details ...	19	-0.680609	-1.65668	0.00815217	0.0978365	0.98	3827	tags=53%, list=20%, signal=65%
PID_UPA_UPAR_PATHWAY	PID_UPA_UPAR_PATHWAY	Details ...	26	-0.623392	-1.65281	0.00547945	0.100258	0.982	5616	tags=62%, list=29%, signal=86%
KEGG_HEDGEHOG_SIGNALING_PATHWAY	KEGG_HEDGEHOG_SIGNALING_PATHWAY	Details ...	41	-0.587347	-1.64898	0.00488998	0.104111	0.986	2296	tags=29%, list=12%, signal=33%
PID_CD40_PATHWAY	PID_CD40_PATHWAY	Details ...	28	-0.630108	-1.64138	0.00819672	0.113014	0.998	2866	tags=29%, list=15%, signal=33%
REACTOME_NOD1_2_SIGNALING_PATHWAY	REACTOME_NOD1_2_SIGNALING_PATHWAY	Details ...	28	-0.609214	-1.63989	0.00992556	0.112538	0.998	3972	tags=43%, list=20%, signal=54%
REACTOME_G_ALPHA_S_SIGNALLING_EVENTS	REACTOME_G_ALPHA_S_SIGNALLING_EVENTS	Details ...	63	-0.547941	-1.6379	0.00234192	0.112558	0.998	2979	tags=37%, list=15%, signal=43%
REACTOME_TANDEM_PORE_DOMAIN_POTASSIUM_CHANNELS	REACTOME_TANDEM_PORE_DOMAIN_POTASSIUM_CHANNELS	Details ...	5	-0.90233	-1.62895	0.00325733	0.122634	0.998	914	tags=60%, list=5%, signal=63%
PID_THROMBIN_PAR4_PATHWAY	PID_THROMBIN_PAR4_PATHWAY	Details ...	11	-0.744111	-1.6275	0.00887574	0.121916	0.998	1207	tags=27%, list=6%, signal=29%
PID_FRA_PATHWAY	PID_FRA_PATHWAY	Details ...	30	-0.606115	-1.62704	0.0155844	0.1197	0.998	2277	tags=30%, list=12%, signal=34%
BIOCARTA_LYM_PATHWAY	BIOCARTA_LYM_PATHWAY	Details ...	7	-0.838325	-1.62591	0.0159236	0.118655	0.998	2697	tags=71%, list=14%, signal=83%
KEGG_LEISHMANIA_INFECTION	KEGG_LEISHMANIA_INFECTION	Details ...	49	-0.5423	-1.62399	0.0097561	0.119578	0.998	4018	tags=45%, list=20%, signal=56%
BIOCARTA_DC_PATHWAY	BIOCARTA_DC_PATHWAY	Details ...	8	-0.784249	-1.62204	0.0157729	0.120495	0.998	2161	tags=63%, list=11%, signal=70%
PID_INTEGRIN1_PATHWAY	PID_INTEGRIN1_PATHWAY	Details ...	54	-0.536066	-1.61558	0.00717703	0.128145	1	3860	tags=46%, list=20%, signal=57%
REACTOME_NITRIC_OXIDE_STIMULATES_GUANYLATE_CYCLASE	REACTOME_NITRIC_OXIDE_STIMULATES_GUANYLATE_CYCLASE	Details ...	15	-0.704356	-1.61276	0.00862069	0.129642	1	4436	tags=67%, list=23%, signal=86%
REACTOME_NUCLEOTIDE_BINDING_DOMAIN_LEUCINE_RICH_REPEAT_CONTAINING_RECEPTOR_NLR_SIGNALING_PATHWAYS	REACTOME_NUCLEOTIDE_BINDING_DOMAIN_LEUCINE_RICH_REPEAT_CONTAINING_RECEPTOR_NLR_SIGNALING_PATHWAYS	Details ...	41	-0.57173	-1.61131	0.0025	0.128916	1	3972	tags=44%, list=20%, signal=55%
REACTOME_LIPID_DIGESTION_MOBILIZATION_AND_TRANSPORT	REACTOME_LIPID_DIGESTION_MOBILIZATION_AND_TRANSPORT	Details ...	25	-0.628503	-1.61105	0.0052356	0.126563	1	2443	tags=24%, list=12%, signal=27%
KEGG_O_GLYCAN_BIOSYNTHESIS	KEGG_O_GLYCAN_BIOSYNTHESIS	Details ...	20	-0.669314	-1.60576	0.0108401	0.132166	1	3301	tags=40%, list=17%, signal=48%
BIOCARTA_INFLAM_PATHWAY	BIOCARTA_INFLAM_PATHWAY	Details ...	16	-0.688209	-1.60413	0.0113636	0.13164	1	4247	tags=69%, list=22%, signal=88%
BIOCARTA_IL7_PATHWAY	BIOCARTA_IL7_PATHWAY	Details ...	15	-0.67864	-1.60234	0.0110497	0.131814	1	2773	tags=47%, list=14%, signal=54%
REACTOME_MYOGENESIS	REACTOME_MYOGENESIS	Details ...	23	-0.619426	-1.60075	0.00534759	0.132138	1	3646	tags=43%, list=19%, signal=53%
REACTOME_IL_7_SIGNALING	REACTOME_IL_7_SIGNALING	Details ...	9	-0.747402	-1.59646	0.0141643	0.13694	1	67	tags=33%, list=0%, signal=33%
REACTOME_CHYLOMICRON_MEDIATED_LIPID_TRANSPORT	REACTOME_CHYLOMICRON_MEDIATED_LIPID_TRANSPORT	Details ...	10	-0.744719	-1.59584	0.00898204	0.135497	1	2443	tags=40%, list=12%, signal=46%
REACTOME_GLYCOPROTEIN_HORMONES	REACTOME_GLYCOPROTEIN_HORMONES	Details ...	6	-0.86129	-1.58418	0.00337838	0.152465	1	2726	tags=100%, list=14%, signal=116%
REACTOME_PEPTIDE_HORMONE_BIOSYNTHESIS	REACTOME_PEPTIDE_HORMONE_BIOSYNTHESIS	Details ...	6	-0.86129	-1.58195	0.00327869	0.153741	1	2726	tags=100%, list=14%, signal=116%
REACTOME_GABA_RECEPTOR_ACTIVATION	REACTOME_GABA_RECEPTOR_ACTIVATION	Details ...	31	-0.596269	-1.57966	0.00795756	0.155421	1	2979	tags=35%, list=15%, signal=42%
KEGG_CELL_ADHESION_MOLECULES_CAMS	KEGG_CELL_ADHESION_MOLECULES_CAMS	Details ...	75	-0.507389	-1.57639	0.00689655	0.158625	1	2915	tags=32%, list=15%, signal=37%
REACTOME_THROMBIN_SIGNALLING_THROUGH_PROTEINASE_ACTIVATED_RECEPTORS_PARS	REACTOME_THROMBIN_SIGNALLING_THROUGH_PROTEINASE_ACTIVATED_RECEPTORS_PARS	Details ...	28	-0.591715	-1.57566	0.015544	0.157223	1	2979	tags=36%, list=15%, signal=42%
REACTOME_GRB2_SOS_PROVIDES_LINKAGE_TO_MAPK_SIGNALING_FOR_INTERGRINS_	REACTOME_GRB2_SOS_PROVIDES_LINKAGE_TO_MAPK_SIGNALING_FOR_INTERGRINS_	Details ...	12	-0.710115	-1.57539	0.0147929	0.155281	1	4410	tags=50%, list=22%, signal=64%
REACTOME_INTEGRIN_CELL_SURFACE_INTERACTIONS	REACTOME_INTEGRIN_CELL_SURFACE_INTERACTIONS	Details ...	61	-0.521887	-1.57508	0.00471698	0.153239	1	4411	tags=44%, list=22%, signal=57%
KEGG_CARDIAC_MUSCLE_CONTRACTION	KEGG_CARDIAC_MUSCLE_CONTRACTION	Details ...	49	-0.549619	-1.56959	0.00717703	0.160027	1	1878	tags=22%, list=10%, signal=25%
REACTOME_CGMP_EFFECTS	REACTOME_CGMP_EFFECTS	Details ...	11	-0.711721	-1.56664	0.0311526	0.1633	1	4153	tags=64%, list=21%, signal=81%
PID_TOLL_ENDOGENOUS_PATHWAY	PID_TOLL_ENDOGENOUS_PATHWAY	Details ...	20	-0.634098	-1.56011	0.0242588	0.173403	1	5257	tags=55%, list=27%, signal=75%
HALLMARK_MYOGENESIS	HALLMARK_MYOGENESIS	Details ...	154	-0.477395	-1.55664	0	0.178238	1	3195	tags=29%, list=16%, signal=35%
BIOCARTA_CASPASE_PATHWAY	BIOCARTA_CASPASE_PATHWAY	Details ...	20	-0.620167	-1.55595	0.0164384	0.176993	1	2466	tags=30%, list=13%, signal=34%
HALLMARK_APICAL_JUNCTION	HALLMARK_APICAL_JUNCTION	Details ...	161	-0.47014	-1.55525	0.00211864	0.176013	1	3496	tags=34%, list=18%, signal=41%
REACTOME_P130CAS_LINKAGE_TO_MAPK_SIGNALING_FOR_INTEGRINS	REACTOME_P130CAS_LINKAGE_TO_MAPK_SIGNALING_FOR_INTEGRINS	Details ...	12	-0.684258	-1.55495	0.0238806	0.174073	1	4953	tags=58%, list=25%, signal=78%
REACTOME_PD1_SIGNALING	REACTOME_PD1_SIGNALING	Details ...	8	-0.766197	-1.55316	0.018018	0.175727	1	2286	tags=50%, list=12%, signal=57%
PID_TXA2PATHWAY	PID_TXA2PATHWAY	Details ...	43	-0.545239	-1.55204	0.00733496	0.175475	1	3161	tags=30%, list=16%, signal=36%
REACTOME_PLATELET_ACTIVATION_SIGNALING_AND_AGGREGATION	REACTOME_PLATELET_ACTIVATION_SIGNALING_AND_AGGREGATION	Details ...	151	-0.47196	-1.54775	0.0021097	0.181091	1	4059	tags=35%, list=21%, signal=44%
BIOCARTA_IL5_PATHWAY	BIOCARTA_IL5_PATHWAY	Details ...	5	-0.865424	-1.5444	0.00668896	0.185039	1	806	tags=60%, list=4%, signal=63%
BIOCARTA_CBL_PATHWAY	BIOCARTA_CBL_PATHWAY	Details ...	11	-0.706372	-1.54422	0.0328358	0.182929	1	2607	tags=36%, list=13%, signal=42%
KEGG_GRAFT_VERSUS_HOST_DISEASE	KEGG_GRAFT_VERSUS_HOST_DISEASE	Details ...	14	-0.653102	-1.541	0.0434783	0.186525	1	3393	tags=36%, list=17%, signal=43%
REACTOME_ADHERENS_JUNCTIONS_INTERACTIONS	REACTOME_ADHERENS_JUNCTIONS_INTERACTIONS	Details ...	23	-0.599307	-1.53741	0.0184697	0.19147	1	1170	tags=30%, list=6%, signal=32%
PID_IL23_PATHWAY	PID_IL23_PATHWAY	Details ...	20	-0.6187	-1.5287	0.0189189	0.207895	1	3643	tags=45%, list=19%, signal=55%
HALLMARK_UV_RESPONSE_DN	HALLMARK_UV_RESPONSE_DN	Details ...	141	-0.460691	-1.52693	0	0.208917	1	5606	tags=46%, list=29%, signal=64%
BIOCARTA_EGFR_SMRTE_PATHWAY	BIOCARTA_EGFR_SMRTE_PATHWAY	Details ...	10	-0.705914	-1.52592	0.0272727	0.208913	1	3075	tags=40%, list=16%, signal=47%
REACTOME_EXTRACELLULAR_MATRIX_ORGANIZATION	REACTOME_EXTRACELLULAR_MATRIX_ORGANIZATION	Details ...	56	-0.515598	-1.52124	0.00973236	0.216443	1	4162	tags=54%, list=21%, signal=68%
BIOCARTA_IL17_PATHWAY	BIOCARTA_IL17_PATHWAY	Details ...	5	-0.828136	-1.51436	0.0178571	0.229109	1	438	tags=40%, list=2%, signal=41%
REACTOME_POTASSIUM_CHANNELS	REACTOME_POTASSIUM_CHANNELS	Details ...	49	-0.523611	-1.50799	0.0190476	0.241524	1	2979	tags=43%, list=15%, signal=50%
REACTOME_MUSCLE_CONTRACTION	REACTOME_MUSCLE_CONTRACTION	Details ...	35	-0.547937	-1.50726	0.019802	0.24074	1	1870	tags=34%, list=10%, signal=38%
REACTOME_INWARDLY_RECTIFYING_K_CHANNELS	REACTOME_INWARDLY_RECTIFYING_K_CHANNELS	Details ...	18	-0.627699	-1.50726	0.0187668	0.237874	1	2979	tags=44%, list=15%, signal=52%
REACTOME_CELL_CELL_COMMUNICATION	REACTOME_CELL_CELL_COMMUNICATION	Details ...	93	-0.476159	-1.50643	0.0131291	0.237191	1	3719	tags=33%, list=19%, signal=41%
PID_AVB3_INTEGRIN_PATHWAY	PID_AVB3_INTEGRIN_PATHWAY	Details ...	64	-0.486711	-1.50485	0.0141176	0.238347	1	4506	tags=45%, list=23%, signal=59%
KEGG_TASTE_TRANSDUCTION	KEGG_TASTE_TRANSDUCTION	Details ...	13	-0.661048	-1.50285	0.0537313	0.24046	1	2991	tags=31%, list=15%, signal=36%
PID_IL27_PATHWAY	PID_IL27_PATHWAY	Details ...	17	-0.622143	-1.49693	0.0423729	0.25196	1	2433	tags=41%, list=12%, signal=47%
REACTOME_RIP_MEDIATED_NFKB_ACTIVATION_VIA_DAI	REACTOME_RIP_MEDIATED_NFKB_ACTIVATION_VIA_DAI	Details ...	15	-0.642961	-1.49466	0.0544413	0.255298	1	1237	tags=20%, list=6%, signal=21%
KEGG_VASCULAR_SMOOTH_MUSCLE_CONTRACTION	KEGG_VASCULAR_SMOOTH_MUSCLE_CONTRACTION	Details ...	79	-0.484771	-1.49361	0.00464037	0.255268	1	3381	tags=29%, list=17%, signal=35%
BIOCARTA_AMI_PATHWAY	BIOCARTA_AMI_PATHWAY	Details ...	12	-0.675194	-1.49088	0.0266272	0.259255	1	4059	tags=67%, list=21%, signal=84%
REACTOME_HORMONE_SENSITIVE_LIPASE_HSL_MEDIATED_TRIACYLGLYCEROL_HYDROLYSIS	REACTOME_HORMONE_SENSITIVE_LIPASE_HSL_MEDIATED_TRIACYLGLYCEROL_HYDROLYSIS	Details ...	9	-0.708718	-1.49028	0.0483384	0.258039	1	1845	tags=22%, list=9%, signal=25%
PID_ENDOTHELIN_PATHWAY	PID_ENDOTHELIN_PATHWAY	Details ...	50	-0.498825	-1.48718	0.0171569	0.262589	1	5906	tags=52%, list=30%, signal=74%
BIOCARTA_MONOCYTE_PATHWAY	BIOCARTA_MONOCYTE_PATHWAY	Details ...	5	-0.811188	-1.48367	0.0237288	0.268288	1	1715	tags=60%, list=9%, signal=66%
REACTOME_PTM_GAMMA_CARBOXYLATION_HYPUSINE_FORMATION_AND_ARYLSULFATASE_ACTIVATION	REACTOME_PTM_GAMMA_CARBOXYLATION_HYPUSINE_FORMATION_AND_ARYLSULFATASE_ACTIVATION	Details ...	21	-0.593148	-1.4833	0.0450928	0.266251	1	4427	tags=52%, list=23%, signal=68%
BIOCARTA_CARDIACEGF_PATHWAY	BIOCARTA_CARDIACEGF_PATHWAY	Details ...	16	-0.617619	-1.48142	0.06	0.268226	1	3157	tags=44%, list=16%, signal=52%
KEGG_FOCAL_ADHESION	KEGG_FOCAL_ADHESION	Details ...	172	-0.443549	-1.48091	0	0.266859	1	3914	tags=31%, list=20%, signal=38%
REACTOME_P2Y_RECEPTORS	REACTOME_P2Y_RECEPTORS	Details ...	5	-0.803765	-1.47745	0.0459016	0.272046	1	2553	tags=80%, list=13%, signal=92%
BIOCARTA_STEM_PATHWAY	BIOCARTA_STEM_PATHWAY	Details ...	8	-0.717838	-1.47519	0.0543131	0.274765	1	2773	tags=50%, list=14%, signal=58%
KEGG_INTESTINAL_IMMUNE_NETWORK_FOR_IGA_PRODUCTION	KEGG_INTESTINAL_IMMUNE_NETWORK_FOR_IGA_PRODUCTION	Details ...	20	-0.593019	-1.4744	0.0243902	0.273947	1	2179	tags=30%, list=11%, signal=34%
PID_PTP1B_PATHWAY	PID_PTP1B_PATHWAY		43	-0.512575	-1.47295	0.0452261	0.274761	1	5195	tags=44%, list=26%, signal=60%
BIOCARTA_DEATH_PATHWAY	BIOCARTA_DEATH_PATHWAY		33	-0.548271	-1.47236	0.0254453	0.273599	1	3283	tags=36%, list=17%, signal=44%
KEGG_GLYCOSPHINGOLIPID_BIOSYNTHESIS_GANGLIO_SERIES	KEGG_GLYCOSPHINGOLIPID_BIOSYNTHESIS_GANGLIO_SERIES		14	-0.642906	-1.47128	0.045584	0.274054	1	3955	tags=50%, list=20%, signal=63%
HALLMARK_KRAS_SIGNALING_DN	HALLMARK_KRAS_SIGNALING_DN		102	-0.458894	-1.4711	0.00873363	0.271745	1	2297	tags=27%, list=12%, signal=31%
BIOCARTA_PLATELETAPP_PATHWAY	BIOCARTA_PLATELETAPP_PATHWAY		9	-0.700109	-1.46863	0.0357143	0.275627	1	3807	tags=67%, list=19%, signal=83%
BIOCARTA_NFAT_PATHWAY	BIOCARTA_NFAT_PATHWAY		42	-0.519118	-1.46744	0.0288462	0.275731	1	2040	tags=21%, list=10%, signal=24%
HALLMARK_COAGULATION	HALLMARK_COAGULATION		94	-0.455028	-1.46438	0.00662252	0.280274	1	4382	tags=44%, list=22%, signal=56%
REACTOME_IKK_COMPLEX_RECRUITMENT_MEDIATED_BY_RIP1	REACTOME_IKK_COMPLEX_RECRUITMENT_MEDIATED_BY_RIP1		9	-0.694965	-1.463	0.0471976	0.281462	1	1795	tags=33%, list=9%, signal=37%
REACTOME_GABA_B_RECEPTOR_ACTIVATION	REACTOME_GABA_B_RECEPTOR_ACTIVATION		27	-0.56133	-1.46056	0.0366492	0.285198	1	2979	tags=33%, list=15%, signal=39%
REACTOME_CELL_EXTRACELLULAR_MATRIX_INTERACTIONS	REACTOME_CELL_EXTRACELLULAR_MATRIX_INTERACTIONS		13	-0.628281	-1.45434	0.0635838	0.298972	1	3719	tags=46%, list=19%, signal=57%
REACTOME_COMMON_PATHWAY	REACTOME_COMMON_PATHWAY		6	-0.780415	-1.45368	0.0487805	0.297973	1	2961	tags=67%, list=15%, signal=79%
REACTOME_INHIBITION_OF_VOLTAGE_GATED_CA2_CHANNELS_VIA_GBETA_GAMMA_SUBUNITS	REACTOME_INHIBITION_OF_VOLTAGE_GATED_CA2_CHANNELS_VIA_GBETA_GAMMA_SUBUNITS		17	-0.611363	-1.45174	0.0480226	0.300574	1	2979	tags=41%, list=15%, signal=49%
BIOCARTA_SPPA_PATHWAY	BIOCARTA_SPPA_PATHWAY		17	-0.609279	-1.44516	0.0363129	0.314883	1	2607	tags=35%, list=13%, signal=41%
REACTOME_IMMUNOREGULATORY_INTERACTIONS_BETWEEN_A_LYMPHOID_AND_A_NON_LYMPHOID_CELL	REACTOME_IMMUNOREGULATORY_INTERACTIONS_BETWEEN_A_LYMPHOID_AND_A_NON_LYMPHOID_CELL		24	-0.557218	-1.44376	0.0505618	0.315738	1	3011	tags=33%, list=15%, signal=39%
PID_THROMBIN_PAR1_PATHWAY	PID_THROMBIN_PAR1_PATHWAY		37	-0.505412	-1.44067	0.0401002	0.3208	1	5906	tags=46%, list=30%, signal=66%
REACTOME_G_ALPHA_Z_SIGNALLING_EVENTS	REACTOME_G_ALPHA_Z_SIGNALLING_EVENTS		36	-0.529718	-1.4405	0.0325815	0.318603	1	5906	tags=53%, list=30%, signal=75%
REACTOME_CELL_JUNCTION_ORGANIZATION	REACTOME_CELL_JUNCTION_ORGANIZATION		59	-0.486891	-1.43735	0.0388128	0.324852	1	3358	tags=34%, list=17%, signal=41%
REACTOME_COLLAGEN_FORMATION	REACTOME_COLLAGEN_FORMATION		42	-0.497938	-1.43611	0.0559611	0.325316	1	4162	tags=55%, list=21%, signal=69%
BIOCARTA_EXTRINSIC_PATHWAY	BIOCARTA_EXTRINSIC_PATHWAY		8	-0.721286	-1.43592	0.0648968	0.323107	1	4382	tags=75%, list=22%, signal=97%
REACTOME_CLASS_B_2_SECRETIN_FAMILY_RECEPTORS	REACTOME_CLASS_B_2_SECRETIN_FAMILY_RECEPTORS		53	-0.493742	-1.43545	0.0336538	0.321856	1	2980	tags=34%, list=15%, signal=40%
PID_ILK_PATHWAY	PID_ILK_PATHWAY		43	-0.50569	-1.43322	0.0410628	0.325468	1	3064	tags=19%, list=16%, signal=22%
PID_INTEGRIN_CS_PATHWAY	PID_INTEGRIN_CS_PATHWAY		19	-0.596067	-1.43312	0.0806452	0.323078	1	4031	tags=42%, list=21%, signal=53%
BIOCARTA_IL10_PATHWAY	BIOCARTA_IL10_PATHWAY		16	-0.593119	-1.4307	0.0611621	0.326513	1	3393	tags=38%, list=17%, signal=45%
REACTOME_LIGAND_GATED_ION_CHANNEL_TRANSPORT	REACTOME_LIGAND_GATED_ION_CHANNEL_TRANSPORT		5	-0.781647	-1.42721	0.0571429	0.333429	1	722	tags=40%, list=4%, signal=42%
REACTOME_ADP_SIGNALLING_THROUGH_P2RY1	REACTOME_ADP_SIGNALLING_THROUGH_P2RY1		22	-0.552585	-1.42673	0.0738786	0.332108	1	2979	tags=32%, list=15%, signal=37%
PID_IL8_CXCR2_PATHWAY	PID_IL8_CXCR2_PATHWAY		25	-0.567984	-1.42581	0.0495868	0.33209	1	5906	tags=48%, list=30%, signal=69%
REACTOME_SIGNAL_AMPLIFICATION	REACTOME_SIGNAL_AMPLIFICATION		27	-0.542381	-1.4258	0.0524934	0.329515	1	3065	tags=30%, list=16%, signal=35%
REACTOME_TRYPTOPHAN_CATABOLISM	REACTOME_TRYPTOPHAN_CATABOLISM		8	-0.71935	-1.4226	0.0652174	0.335719	1	3681	tags=63%, list=19%, signal=77%
BIOCARTA_IL1R_PATHWAY	BIOCARTA_IL1R_PATHWAY		29	-0.545453	-1.42101	0.0621622	0.337705	1	4018	tags=38%, list=20%, signal=48%
REACTOME_LIPOPROTEIN_METABOLISM	REACTOME_LIPOPROTEIN_METABOLISM		16	-0.602137	-1.42079	0.0894309	0.335718	1	2443	tags=25%, list=12%, signal=29%
PID_AMB2_NEUTROPHILS_PATHWAY	PID_AMB2_NEUTROPHILS_PATHWAY		30	-0.527609	-1.41689	0.0434783	0.343205	1	4410	tags=40%, list=22%, signal=52%
REACTOME_NUCLEAR_SIGNALING_BY_ERBB4	REACTOME_NUCLEAR_SIGNALING_BY_ERBB4		27	-0.537241	-1.41667	0.064433	0.341158	1	1237	tags=19%, list=6%, signal=20%
BIOCARTA_FIBRINOLYSIS_PATHWAY	BIOCARTA_FIBRINOLYSIS_PATHWAY		7	-0.734605	-1.41646	0.0744337	0.339128	1	4059	tags=86%, list=21%, signal=108%
KEGG_LEUKOCYTE_TRANSENDOTHELIAL_MIGRATION	KEGG_LEUKOCYTE_TRANSENDOTHELIAL_MIGRATION		83	-0.458292	-1.4124	0.0223714	0.34718	1	3860	tags=29%, list=20%, signal=36%
REACTOME_IL_2_SIGNALING	REACTOME_IL_2_SIGNALING		34	-0.504563	-1.41178	0.0739796	0.346378	1	2385	tags=21%, list=12%, signal=23%
BIOCARTA_ALK_PATHWAY	BIOCARTA_ALK_PATHWAY		28	-0.532777	-1.4109	0.0597403	0.346202	1	4018	tags=29%, list=20%, signal=36%
BIOCARTA_GABA_PATHWAY	BIOCARTA_GABA_PATHWAY		5	-0.777319	-1.40679	0.0751634	0.354918	1	2607	tags=40%, list=13%, signal=46%
PID_SYNDECAN_4_PATHWAY	PID_SYNDECAN_4_PATHWAY		26	-0.539267	-1.40646	0.0552632	0.353132	1	2093	tags=27%, list=11%, signal=30%
REACTOME_FORMATION_OF_FIBRIN_CLOT_CLOTTING_CASCADE	REACTOME_FORMATION_OF_FIBRIN_CLOT_CLOTTING_CASCADE		12	-0.637892	-1.40546	0.0716418	0.353507	1	2961	tags=50%, list=15%, signal=59%
BIOCARTA_41BB_PATHWAY	BIOCARTA_41BB_PATHWAY		15	-0.582415	-1.40445	0.101744	0.353829	1	2866	tags=27%, list=15%, signal=31%
REACTOME_DEGRADATION_OF_THE_EXTRACELLULAR_MATRIX	REACTOME_DEGRADATION_OF_THE_EXTRACELLULAR_MATRIX		14	-0.605909	-1.40303	0.0702247	0.355514	1	3842	tags=50%, list=20%, signal=62%
REACTOME_TRAF6_MEDIATED_INDUCTION_OF_TAK1_COMPLEX	REACTOME_TRAF6_MEDIATED_INDUCTION_OF_TAK1_COMPLEX		12	-0.630303	-1.40058	0.0797721	0.35988	1	1795	tags=25%, list=9%, signal=28%
KEGG_ECM_RECEPTOR_INTERACTION	KEGG_ECM_RECEPTOR_INTERACTION		63	-0.460602	-1.39917	0.0432802	0.361286	1	4031	tags=40%, list=21%, signal=50%
PID_INTEGRIN5_PATHWAY	PID_INTEGRIN5_PATHWAY		15	-0.597072	-1.39806	0.0847458	0.362064	1	2443	tags=40%, list=12%, signal=46%
PID_RXR_VDR_PATHWAY	PID_RXR_VDR_PATHWAY		24	-0.537619	-1.39408	0.0767123	0.370706	1	3393	tags=33%, list=17%, signal=40%
KEGG_VIRAL_MYOCARDITIS	KEGG_VIRAL_MYOCARDITIS		42	-0.491327	-1.39333	0.0615764	0.370165	1	4230	tags=36%, list=22%, signal=45%
KEGG_REGULATION_OF_ACTIN_CYTOSKELETON	KEGG_REGULATION_OF_ACTIN_CYTOSKELETON		171	-0.422308	-1.39301	0.00423729	0.368556	1	6041	tags=42%, list=31%, signal=60%
REACTOME_CELL_CELL_JUNCTION_ORGANIZATION	REACTOME_CELL_CELL_JUNCTION_ORGANIZATION		40	-0.499591	-1.39227	0.0734177	0.368067	1	1360	tags=25%, list=7%, signal=27%
REACTOME_STRIATED_MUSCLE_CONTRACTION	REACTOME_STRIATED_MUSCLE_CONTRACTION		18	-0.576579	-1.39226	0.10221	0.365596	1	1870	tags=39%, list=10%, signal=43%
REACTOME_TERMINATION_OF_O_GLYCAN_BIOSYNTHESIS	REACTOME_TERMINATION_OF_O_GLYCAN_BIOSYNTHESIS		11	-0.653803	-1.39117	0.0778443	0.366482	1	3923	tags=45%, list=20%, signal=57%
BIOCARTA_INTRINSIC_PATHWAY	BIOCARTA_INTRINSIC_PATHWAY		12	-0.606199	-1.38705	0.0970588	0.375261	1	4059	tags=67%, list=21%, signal=84%
REACTOME_COMPLEMENT_CASCADE	REACTOME_COMPLEMENT_CASCADE		13	-0.609231	-1.38476	0.100543	0.379669	1	4188	tags=46%, list=21%, signal=59%
BIOCARTA_TH1TH2_PATHWAY	BIOCARTA_TH1TH2_PATHWAY		7	-0.707557	-1.38156	0.09375	0.386352	1	3643	tags=57%, list=19%, signal=70%
BIOCARTA_GRANULOCYTES_PATHWAY	BIOCARTA_GRANULOCYTES_PATHWAY		7	-0.691268	-1.38075	0.114286	0.386044	1	3393	tags=57%, list=17%, signal=69%
REACTOME_ORGANIC_CATION_ANION_ZWITTERION_TRANSPORT	REACTOME_ORGANIC_CATION_ANION_ZWITTERION_TRANSPORT		6	-0.73988	-1.37848	0.0666667	0.390141	1	4675	tags=83%, list=24%, signal=109%
REACTOME_NEURONAL_SYSTEM	REACTOME_NEURONAL_SYSTEM		168	-0.415331	-1.37741	0.012605	0.390497	1	3089	tags=26%, list=16%, signal=31%
REACTOME_CHONDROITIN_SULFATE_BIOSYNTHESIS	REACTOME_CHONDROITIN_SULFATE_BIOSYNTHESIS		16	-0.592171	-1.37715	0.0913979	0.388634	1	3633	tags=38%, list=19%, signal=46%
PID_REG_GR_PATHWAY	PID_REG_GR_PATHWAY		67	-0.4515	-1.37474	0.0663616	0.393043	1	1876	tags=18%, list=10%, signal=20%
KEGG_RENIN_ANGIOTENSIN_SYSTEM	KEGG_RENIN_ANGIOTENSIN_SYSTEM		7	-0.685377	-1.37458	0.095082	0.390965	1	4857	tags=43%, list=25%, signal=57%
PID_A6B1_A6B4_INTEGRIN_PATHWAY	PID_A6B1_A6B4_INTEGRIN_PATHWAY		43	-0.480354	-1.37051	0.0653753	0.400026	1	3193	tags=26%, list=16%, signal=30%
REACTOME_P38MAPK_EVENTS	REACTOME_P38MAPK_EVENTS		13	-0.602554	-1.36985	0.0847953	0.399386	1	5877	tags=62%, list=30%, signal=88%
PID_IL2_STAT5_PATHWAY	PID_IL2_STAT5_PATHWAY		23	-0.536197	-1.36887	0.0837989	0.399944	1	2286	tags=26%, list=12%, signal=29%
REACTOME_VOLTAGE_GATED_POTASSIUM_CHANNELS	REACTOME_VOLTAGE_GATED_POTASSIUM_CHANNELS		19	-0.55502	-1.36626	0.140449	0.405097	1	2134	tags=47%, list=11%, signal=53%
BIOCARTA_IL2_PATHWAY	BIOCARTA_IL2_PATHWAY		17	-0.569481	-1.36422	0.116071	0.408914	1	2286	tags=24%, list=12%, signal=27%
REACTOME_ACTIVATION_OF_IRF3_IRF7_MEDIATED_BY_TBK1_IKK_EPSILON	REACTOME_ACTIVATION_OF_IRF3_IRF7_MEDIATED_BY_TBK1_IKK_EPSILON		12	-0.609997	-1.36313	0.111446	0.409265	1	2358	tags=42%, list=12%, signal=47%
KEGG_AUTOIMMUNE_THYROID_DISEASE	KEGG_AUTOIMMUNE_THYROID_DISEASE		14	-0.591207	-1.3623	0.11437	0.409373	1	2179	tags=21%, list=11%, signal=24%
BIOCARTA_GSK3_PATHWAY	BIOCARTA_GSK3_PATHWAY		24	-0.539874	-1.35771	0.101064	0.420026	1	5195	tags=42%, list=26%, signal=57%
KEGG_BLADDER_CANCER	KEGG_BLADDER_CANCER		40	-0.466804	-1.35423	0.066838	0.428258	1	2517	tags=25%, list=13%, signal=29%
BIOCARTA_IL22BP_PATHWAY	BIOCARTA_IL22BP_PATHWAY		13	-0.592539	-1.35405	0.102941	0.426293	1	2665	tags=31%, list=14%, signal=36%
REACTOME_HEMOSTASIS	REACTOME_HEMOSTASIS		340	-0.396616	-1.35391	0.00404858	0.424123	1	4761	tags=32%, list=24%, signal=42%
PID_P38_MK2_PATHWAY	PID_P38_MK2_PATHWAY		20	-0.534859	-1.35353	0.128342	0.422683	1	4604	tags=35%, list=23%, signal=46%
HALLMARK_ALLOGRAFT_REJECTION	HALLMARK_ALLOGRAFT_REJECTION		115	-0.414477	-1.35076	0.0417582	0.428349	1	3495	tags=30%, list=18%, signal=36%
BIOCARTA_IL3_PATHWAY	BIOCARTA_IL3_PATHWAY		14	-0.584043	-1.35069	0.116809	0.426029	1	1876	tags=21%, list=10%, signal=24%
KEGG_BASAL_CELL_CARCINOMA	KEGG_BASAL_CELL_CARCINOMA		44	-0.473431	-1.34926	0.0725	0.427499	1	2296	tags=25%, list=12%, signal=28%
REACTOME_REGULATION_OF_COMPLEMENT_CASCADE	REACTOME_REGULATION_OF_COMPLEMENT_CASCADE		8	-0.686166	-1.34925	0.111111	0.425076	1	4188	tags=63%, list=21%, signal=79%
REACTOME_PHASE_II_CONJUGATION	REACTOME_PHASE_II_CONJUGATION		34	-0.50421	-1.34698	0.0948718	0.429481	1	3425	tags=32%, list=17%, signal=39%
PID_ECADHERIN_STABILIZATION_PATHWAY	PID_ECADHERIN_STABILIZATION_PATHWAY		37	-0.476841	-1.34611	0.114213	0.429285	1	4650	tags=35%, list=24%, signal=46%
PID_S1P_S1P3_PATHWAY	PID_S1P_S1P3_PATHWAY		27	-0.517853	-1.34605	0.111413	0.427065	1	5558	tags=48%, list=28%, signal=67%
REACTOME_TAK1_ACTIVATES_NFKB_BY_PHOSPHORYLATION_AND_ACTIVATION_OF_IKKS_COMPLEX	REACTOME_TAK1_ACTIVATES_NFKB_BY_PHOSPHORYLATION_AND_ACTIVATION_OF_IKKS_COMPLEX		21	-0.540709	-1.34237	0.121372	0.435462	1	4772	tags=33%, list=24%, signal=44%
REACTOME_SYNTHESIS_OF_BILE_ACIDS_AND_BILE_SALTS_VIA_7ALPHA_HYDROXYCHOLESTEROL	REACTOME_SYNTHESIS_OF_BILE_ACIDS_AND_BILE_SALTS_VIA_7ALPHA_HYDROXYCHOLESTEROL		10	-0.607579	-1.34095	0.15873	0.437225	1	4942	tags=50%, list=25%, signal=67%
BIOCARTA_IL4_PATHWAY	BIOCARTA_IL4_PATHWAY		10	-0.627574	-1.3405	0.150602	0.436139	1	2860	tags=40%, list=15%, signal=47%
KEGG_DORSO_VENTRAL_AXIS_FORMATION	KEGG_DORSO_VENTRAL_AXIS_FORMATION		21	-0.530177	-1.33899	0.116022	0.438286	1	2319	tags=29%, list=12%, signal=32%
HALLMARK_NOTCH_SIGNALING	HALLMARK_NOTCH_SIGNALING		30	-0.499804	-1.33787	0.120735	0.439342	1	2303	tags=23%, list=12%, signal=26%
PID_IL5_PATHWAY	PID_IL5_PATHWAY		14	-0.581828	-1.33542	0.148688	0.44412	1	579	tags=14%, list=3%, signal=15%
BIOCARTA_ERYTH_PATHWAY	BIOCARTA_ERYTH_PATHWAY		8	-0.662809	-1.33534	0.138801	0.44193	1	2697	tags=50%, list=14%, signal=58%
REACTOME_NA_CL_DEPENDENT_NEUROTRANSMITTER_TRANSPORTERS	REACTOME_NA_CL_DEPENDENT_NEUROTRANSMITTER_TRANSPORTERS		5	-0.730927	-1.3351	0.115646	0.44032	1	4641	tags=80%, list=24%, signal=105%
REACTOME_THE_ACTIVATION_OF_ARYLSULFATASES	REACTOME_THE_ACTIVATION_OF_ARYLSULFATASES		10	-0.630335	-1.33305	0.125786	0.444288	1	3798	tags=60%, list=19%, signal=74%
BIOCARTA_TGFB_PATHWAY	BIOCARTA_TGFB_PATHWAY		19	-0.535849	-1.33277	0.130435	0.44298	1	4701	tags=42%, list=24%, signal=55%
REACTOME_EICOSANOID_LIGAND_BINDING_RECEPTORS	REACTOME_EICOSANOID_LIGAND_BINDING_RECEPTORS		10	-0.616965	-1.33171	0.162393	0.443766	1	619	tags=20%, list=3%, signal=21%
REACTOME_THROMBOXANE_SIGNALLING_THROUGH_TP_RECEPTOR	REACTOME_THROMBOXANE_SIGNALLING_THROUGH_TP_RECEPTOR		20	-0.539751	-1.32886	0.121762	0.449488	1	3065	tags=30%, list=16%, signal=36%
REACTOME_SMOOTH_MUSCLE_CONTRACTION	REACTOME_SMOOTH_MUSCLE_CONTRACTION		21	-0.542245	-1.32548	0.139108	0.457293	1	1826	tags=33%, list=9%, signal=37%
REACTOME_PROSTACYCLIN_SIGNALLING_THROUGH_PROSTACYCLIN_RECEPTOR	REACTOME_PROSTACYCLIN_SIGNALLING_THROUGH_PROSTACYCLIN_RECEPTOR		17	-0.560667	-1.32393	0.129943	0.45927	1	2979	tags=29%, list=15%, signal=35%
REACTOME_ELEVATION_OF_CYTOSOLIC_CA2_LEVELS	REACTOME_ELEVATION_OF_CYTOSOLIC_CA2_LEVELS		6	-0.700718	-1.3235	0.129252	0.458123	1	2991	tags=50%, list=15%, signal=59%
REACTOME_NFKB_ACTIVATION_THROUGH_FADD_RIP1_PATHWAY_MEDIATED_BY_CASPASE_8_AND10	REACTOME_NFKB_ACTIVATION_THROUGH_FADD_RIP1_PATHWAY_MEDIATED_BY_CASPASE_8_AND10		12	-0.582124	-1.32228	0.130814	0.459202	1	3306	tags=33%, list=17%, signal=40%
HALLMARK_IL6_JAK_STAT3_SIGNALING	HALLMARK_IL6_JAK_STAT3_SIGNALING		61	-0.446095	-1.31843	0.0781609	0.468854	1	4247	tags=34%, list=22%, signal=44%
PID_NOTCH_PATHWAY	PID_NOTCH_PATHWAY		52	-0.453014	-1.31842	0.0960187	0.466479	1	3223	tags=23%, list=16%, signal=28%
REACTOME_TRAF6_MEDIATED_NFKB_ACTIVATION	REACTOME_TRAF6_MEDIATED_NFKB_ACTIVATION		20	-0.542125	-1.31791	0.140162	0.465608	1	1237	tags=15%, list=6%, signal=16%
BIOCARTA_D4GDI_PATHWAY	BIOCARTA_D4GDI_PATHWAY		10	-0.620709	-1.31756	0.147799	0.464344	1	2466	tags=30%, list=13%, signal=34%
KEGG_GLYCOSPHINGOLIPID_BIOSYNTHESIS_LACTO_AND_NEOLACTO_SERIES	KEGG_GLYCOSPHINGOLIPID_BIOSYNTHESIS_LACTO_AND_NEOLACTO_SERIES		18	-0.543454	-1.31691	0.112329	0.464026	1	3260	tags=33%, list=17%, signal=40%
REACTOME_TRANSMISSION_ACROSS_CHEMICAL_SYNAPSES	REACTOME_TRANSMISSION_ACROSS_CHEMICAL_SYNAPSES		120	-0.410105	-1.31603	0.0555556	0.464173	1	4768	tags=34%, list=24%, signal=45%
PID_ALK1_PATHWAY	PID_ALK1_PATHWAY		24	-0.511997	-1.31388	0.147453	0.467951	1	4885	tags=38%, list=25%, signal=50%
REACTOME_SIGNALING_BY_RHO_GTPASES	REACTOME_SIGNALING_BY_RHO_GTPASES		98	-0.419284	-1.31366	0.0568928	0.466308	1	3201	tags=23%, list=16%, signal=28%
REACTOME_ADVANCED_GLYCOSYLATION_ENDPRODUCT_RECEPTOR_SIGNALING	REACTOME_ADVANCED_GLYCOSYLATION_ENDPRODUCT_RECEPTOR_SIGNALING		12	-0.59069	-1.31229	0.157303	0.468395	1	1876	tags=25%, list=10%, signal=28%
PID_RAS_PATHWAY	PID_RAS_PATHWAY		27	-0.502897	-1.31011	0.122396	0.472868	1	6013	tags=48%, list=31%, signal=69%
BIOCARTA_CYTOKINE_PATHWAY	BIOCARTA_CYTOKINE_PATHWAY		9	-0.621741	-1.30973	0.122807	0.47179	1	3495	tags=67%, list=18%, signal=81%
PID_DELTA_NP63_PATHWAY	PID_DELTA_NP63_PATHWAY		41	-0.463139	-1.30941	0.11194	0.470332	1	4629	tags=34%, list=24%, signal=45%
KEGG_TIGHT_JUNCTION	KEGG_TIGHT_JUNCTION		102	-0.409948	-1.3032	0.0638766	0.487368	1	6013	tags=40%, list=31%, signal=58%
PID_ER_NONGENOMIC_PATHWAY	PID_ER_NONGENOMIC_PATHWAY		34	-0.47367	-1.30305	0.11828	0.485523	1	6291	tags=47%, list=32%, signal=69%
REACTOME_NEUROTRANSMITTER_RECEPTOR_BINDING_AND_DOWNSTREAM_TRANSMISSION_IN_THE_POSTSYNAPTIC_CELL	REACTOME_NEUROTRANSMITTER_RECEPTOR_BINDING_AND_DOWNSTREAM_TRANSMISSION_IN_THE_POSTSYNAPTIC_CELL		85	-0.420962	-1.30257	0.0810811	0.484722	1	3089	tags=24%, list=16%, signal=28%
PID_SYNDECAN_1_PATHWAY	PID_SYNDECAN_1_PATHWAY		35	-0.477194	-1.30123	0.123037	0.486505	1	4108	tags=51%, list=21%, signal=65%
PID_S1P_META_PATHWAY	PID_S1P_META_PATHWAY		19	-0.533494	-1.30076	0.148649	0.485687	1	5413	tags=42%, list=28%, signal=58%
BIOCARTA_NOS1_PATHWAY	BIOCARTA_NOS1_PATHWAY		17	-0.553165	-1.30021	0.151862	0.484947	1	390	tags=18%, list=2%, signal=18%
REACTOME_YAP1_AND_WWTR1_TAZ_STIMULATED_GENE_EXPRESSION	REACTOME_YAP1_AND_WWTR1_TAZ_STIMULATED_GENE_EXPRESSION		21	-0.532386	-1.29878	0.135057	0.486992	1	4316	tags=43%, list=22%, signal=55%
REACTOME_G_BETA_GAMMA_SIGNALLING_THROUGH_PI3KGAMMA	REACTOME_G_BETA_GAMMA_SIGNALLING_THROUGH_PI3KGAMMA		21	-0.519386	-1.29708	0.144847	0.489673	1	2979	tags=29%, list=15%, signal=34%
REACTOME_RESPONSE_TO_ELEVATED_PLATELET_CYTOSOLIC_CA2_	REACTOME_RESPONSE_TO_ELEVATED_PLATELET_CYTOSOLIC_CA2_		56	-0.439398	-1.29559	0.108374	0.491787	1	4761	tags=46%, list=24%, signal=61%
BIOCARTA_ACE2_PATHWAY	BIOCARTA_ACE2_PATHWAY		5	-0.719839	-1.29474	0.162252	0.492327	1	5498	tags=100%, list=28%, signal=139%
PID_IL12_2PATHWAY	PID_IL12_2PATHWAY		35	-0.469961	-1.29442	0.12439	0.491209	1	2866	tags=29%, list=15%, signal=33%
REACTOME_INTERACTION_BETWEEN_L1_AND_ANKYRINS	REACTOME_INTERACTION_BETWEEN_L1_AND_ANKYRINS		15	-0.557208	-1.28593	0.175287	0.514215	1	3573	tags=40%, list=18%, signal=49%
BIOCARTA_COMP_PATHWAY	BIOCARTA_COMP_PATHWAY		8	-0.634237	-1.28568	0.180982	0.512658	1	3011	tags=38%, list=15%, signal=44%
BIOCARTA_NFKB_PATHWAY	BIOCARTA_NFKB_PATHWAY		23	-0.496495	-1.2835	0.147727	0.516824	1	3920	tags=35%, list=20%, signal=43%
PID_LYSOPHOSPHOLIPID_PATHWAY	PID_LYSOPHOSPHOLIPID_PATHWAY		60	-0.426905	-1.2815	0.111628	0.520851	1	5728	tags=38%, list=29%, signal=54%
BIOCARTA_CELL2CELL_PATHWAY	BIOCARTA_CELL2CELL_PATHWAY		13	-0.57051	-1.28137	0.175439	0.518885	1	5024	tags=46%, list=26%, signal=62%
KEGG_TOLL_LIKE_RECEPTOR_SIGNALING_PATHWAY	KEGG_TOLL_LIKE_RECEPTOR_SIGNALING_PATHWAY		72	-0.413926	-1.27938	0.103604	0.522783	1	3972	tags=32%, list=20%, signal=40%
REACTOME_AXON_GUIDANCE	REACTOME_AXON_GUIDANCE		203	-0.381059	-1.2781	0.0455487	0.524326	1	4768	tags=33%, list=24%, signal=43%
KEGG_TGF_BETA_SIGNALING_PATHWAY	KEGG_TGF_BETA_SIGNALING_PATHWAY		74	-0.415104	-1.27473	0.115023	0.532277	1	3505	tags=26%, list=18%, signal=31%
KEGG_ASCORBATE_AND_ALDARATE_METABOLISM	KEGG_ASCORBATE_AND_ALDARATE_METABOLISM		7	-0.664986	-1.27463	0.169753	0.530282	1	2107	tags=43%, list=11%, signal=48%
KEGG_RIBOFLAVIN_METABOLISM	KEGG_RIBOFLAVIN_METABOLISM		13	-0.55833	-1.27395	0.179641	0.529915	1	2265	tags=23%, list=12%, signal=26%
REACTOME_G_PROTEIN_BETA_GAMMA_SIGNALLING	REACTOME_G_PROTEIN_BETA_GAMMA_SIGNALLING		22	-0.501711	-1.27356	0.140921	0.528713	1	6448	tags=55%, list=33%, signal=81%
REACTOME_TRAFFICKING_OF_AMPA_RECEPTORS	REACTOME_TRAFFICKING_OF_AMPA_RECEPTORS		18	-0.534655	-1.27206	0.182336	0.531201	1	8007	tags=72%, list=41%, signal=122%
REACTOME_ROLE_OF_SECOND_MESSENGERS_IN_NETRIN1_SIGNALING	REACTOME_ROLE_OF_SECOND_MESSENGERS_IN_NETRIN1_SIGNALING		6	-0.669037	-1.27172	0.19544	0.530144	1	1824	tags=50%, list=9%, signal=55%
PID_WNT_SIGNALING_PATHWAY	PID_WNT_SIGNALING_PATHWAY		22	-0.507003	-1.27123	0.152113	0.529153	1	2908	tags=36%, list=15%, signal=43%
PID_AP1_PATHWAY	PID_AP1_PATHWAY		56	-0.429852	-1.27117	0.116667	0.526997	1	2319	tags=21%, list=12%, signal=24%
KEGG_MAPK_SIGNALING_PATHWAY	KEGG_MAPK_SIGNALING_PATHWAY		215	-0.37747	-1.27108	0.0534979	0.524975	1	4089	tags=28%, list=21%, signal=35%
HALLMARK_APICAL_SURFACE	HALLMARK_APICAL_SURFACE		34	-0.462824	-1.26782	0.166667	0.532761	1	4552	tags=41%, list=23%, signal=54%
REACTOME_TRANSPORT_OF_VITAMINS_NUCLEOSIDES_AND_RELATED_MOLECULES	REACTOME_TRANSPORT_OF_VITAMINS_NUCLEOSIDES_AND_RELATED_MOLECULES		23	-0.495089	-1.26728	0.173333	0.53221	1	4001	tags=35%, list=20%, signal=44%
BIOCARTA_NTHI_PATHWAY	BIOCARTA_NTHI_PATHWAY		23	-0.503786	-1.26636	0.162983	0.533059	1	4316	tags=30%, list=22%, signal=39%
REACTOME_PROLACTIN_RECEPTOR_SIGNALING	REACTOME_PROLACTIN_RECEPTOR_SIGNALING		9	-0.604085	-1.26633	0.190184	0.530889	1	20	tags=11%, list=0%, signal=11%
KEGG_MELANOMA	KEGG_MELANOMA		52	-0.424274	-1.2653	0.134118	0.531781	1	3773	tags=29%, list=19%, signal=36%
KEGG_AXON_GUIDANCE	KEGG_AXON_GUIDANCE		112	-0.397606	-1.26403	0.0918803	0.533223	1	4592	tags=35%, list=23%, signal=45%
PID_LYMPH_ANGIOGENESIS_PATHWAY	PID_LYMPH_ANGIOGENESIS_PATHWAY		23	-0.488253	-1.26217	0.185286	0.53682	1	3664	tags=30%, list=19%, signal=37%
REACTOME_GAMMA_CARBOXYLATION_TRANSPORT_AND_AMINO_TERMINAL_CLEAVAGE_OF_PROTEINS	REACTOME_GAMMA_CARBOXYLATION_TRANSPORT_AND_AMINO_TERMINAL_CLEAVAGE_OF_PROTEINS		7	-0.656244	-1.26186	0.208723	0.5356	1	5540	tags=57%, list=28%, signal=80%
REACTOME_BIOLOGICAL_OXIDATIONS	REACTOME_BIOLOGICAL_OXIDATIONS		56	-0.428674	-1.26078	0.122596	0.536721	1	4063	tags=41%, list=21%, signal=52%
REACTOME_TRAFFICKING_AND_PROCESSING_OF_ENDOSOMAL_TLR	REACTOME_TRAFFICKING_AND_PROCESSING_OF_ENDOSOMAL_TLR		8	-0.633362	-1.26067	0.166667	0.534867	1	3483	tags=38%, list=18%, signal=46%
REACTOME_GLUCAGON_TYPE_LIGAND_RECEPTORS	REACTOME_GLUCAGON_TYPE_LIGAND_RECEPTORS		21	-0.492671	-1.25997	0.173554	0.534926	1	2979	tags=29%, list=15%, signal=34%
REACTOME_RORA_ACTIVATES_CIRCADIAN_EXPRESSION	REACTOME_RORA_ACTIVATES_CIRCADIAN_EXPRESSION		23	-0.500599	-1.25994	0.178947	0.532894	1	4504	tags=39%, list=23%, signal=51%
REACTOME_DSCAM_INTERACTIONS	REACTOME_DSCAM_INTERACTIONS		9	-0.592959	-1.25899	0.192878	0.53355	1	6071	tags=78%, list=31%, signal=113%
PID_HIV_NEF_PATHWAY	PID_HIV_NEF_PATHWAY		33	-0.459637	-1.25448	0.178478	0.54522	1	3991	tags=36%, list=20%, signal=46%
REACTOME_REGULATION_OF_INSULIN_SECRETION_BY_GLUCAGON_LIKE_PEPTIDE1	REACTOME_REGULATION_OF_INSULIN_SECRETION_BY_GLUCAGON_LIKE_PEPTIDE1		33	-0.465439	-1.25373	0.156328	0.545114	1	2991	tags=24%, list=15%, signal=29%
KEGG_AMYOTROPHIC_LATERAL_SCLEROSIS_ALS	KEGG_AMYOTROPHIC_LATERAL_SCLEROSIS_ALS		40	-0.444785	-1.25252	0.157761	0.546617	1	2459	tags=25%, list=13%, signal=29%
REACTOME_GAP_JUNCTION_ASSEMBLY	REACTOME_GAP_JUNCTION_ASSEMBLY		5	-0.692647	-1.24709	0.221053	0.561267	1	2277	tags=60%, list=12%, signal=68%
REACTOME_BMAL1_CLOCK_NPAS2_ACTIVATES_CIRCADIAN_EXPRESSION	REACTOME_BMAL1_CLOCK_NPAS2_ACTIVATES_CIRCADIAN_EXPRESSION		33	-0.461539	-1.24703	0.164456	0.55918	1	4316	tags=33%, list=22%, signal=43%
PID_TCR_CALCIUM_PATHWAY	PID_TCR_CALCIUM_PATHWAY		21	-0.491618	-1.24701	0.186842	0.557008	1	3188	tags=29%, list=16%, signal=34%
PID_CASPASE_PATHWAY	PID_CASPASE_PATHWAY		47	-0.42887	-1.24607	0.156098	0.557749	1	3991	tags=26%, list=20%, signal=32%
PID_GMCSF_PATHWAY	PID_GMCSF_PATHWAY		30	-0.45687	-1.24517	0.165803	0.558555	1	1876	tags=13%, list=10%, signal=15%
KEGG_PRION_DISEASES	KEGG_PRION_DISEASES		26	-0.480435	-1.24336	0.195929	0.561985	1	2697	tags=19%, list=14%, signal=22%
KEGG_CYTOSOLIC_DNA_SENSING_PATHWAY	KEGG_CYTOSOLIC_DNA_SENSING_PATHWAY		31	-0.454123	-1.24285	0.174142	0.56139	1	3306	tags=23%, list=17%, signal=27%
PID_P38_ALPHA_BETA_PATHWAY	PID_P38_ALPHA_BETA_PATHWAY		28	-0.459458	-1.24065	0.202073	0.566133	1	2607	tags=25%, list=13%, signal=29%
REACTOME_PRE_NOTCH_PROCESSING_IN_GOLGI	REACTOME_PRE_NOTCH_PROCESSING_IN_GOLGI		16	-0.51894	-1.23777	0.192635	0.572902	1	3842	tags=25%, list=20%, signal=31%
PID_CONE_PATHWAY	PID_CONE_PATHWAY		8	-0.596585	-1.23591	0.220588	0.576674	1	2646	tags=50%, list=13%, signal=58%
REACTOME_CIRCADIAN_REPRESSION_OF_EXPRESSION_BY_REV_ERBA	REACTOME_CIRCADIAN_REPRESSION_OF_EXPRESSION_BY_REV_ERBA		21	-0.497638	-1.2354	0.206897	0.575817	1	4316	tags=38%, list=22%, signal=49%
PID_ERBB_NETWORK_PATHWAY	PID_ERBB_NETWORK_PATHWAY		10	-0.578667	-1.23504	0.195335	0.574696	1	1519	tags=30%, list=8%, signal=33%
PID_TCPTP_PATHWAY	PID_TCPTP_PATHWAY		41	-0.435225	-1.23433	0.187952	0.574801	1	2665	tags=20%, list=14%, signal=23%
BIOCARTA_INTEGRIN_PATHWAY	BIOCARTA_INTEGRIN_PATHWAY		36	-0.440204	-1.23403	0.184343	0.573582	1	3089	tags=22%, list=16%, signal=26%
KEGG_APOPTOSIS	KEGG_APOPTOSIS		77	-0.404827	-1.23281	0.144186	0.57499	1	3393	tags=27%, list=17%, signal=33%
PID_FAS_PATHWAY	PID_FAS_PATHWAY		34	-0.442388	-1.23104	0.169713	0.57821	1	3040	tags=24%, list=16%, signal=28%
KEGG_LONG_TERM_DEPRESSION	KEGG_LONG_TERM_DEPRESSION		47	-0.43444	-1.23092	0.175481	0.576451	1	4659	tags=32%, list=24%, signal=42%
BIOCARTA_CTL_PATHWAY	BIOCARTA_CTL_PATHWAY		5	-0.700255	-1.23049	0.247492	0.575795	1	1457	tags=40%, list=7%, signal=43%
HALLMARK_ESTROGEN_RESPONSE_EARLY	HALLMARK_ESTROGEN_RESPONSE_EARLY		174	-0.373463	-1.23026	0.0922432	0.574408	1	4847	tags=34%, list=25%, signal=45%
KEGG_MELANOGENESIS	KEGG_MELANOGENESIS		77	-0.399309	-1.22929	0.159193	0.575145	1	4674	tags=30%, list=24%, signal=39%
KEGG_TYPE_I_DIABETES_MELLITUS	KEGG_TYPE_I_DIABETES_MELLITUS		19	-0.49811	-1.22842	0.206215	0.575623	1	3393	tags=32%, list=17%, signal=38%
REACTOME_IL_3_5_AND_GM_CSF_SIGNALING	REACTOME_IL_3_5_AND_GM_CSF_SIGNALING		34	-0.441835	-1.22648	0.171838	0.579321	1	2385	tags=15%, list=12%, signal=17%
REACTOME_EXTRINSIC_PATHWAY_FOR_APOPTOSIS	REACTOME_EXTRINSIC_PATHWAY_FOR_APOPTOSIS		12	-0.564023	-1.22631	0.22619	0.577634	1	3920	tags=50%, list=20%, signal=62%
REACTOME_VEGF_LIGAND_RECEPTOR_INTERACTIONS	REACTOME_VEGF_LIGAND_RECEPTOR_INTERACTIONS		9	-0.608663	-1.22578	0.2589	0.577183	1	1510	tags=44%, list=8%, signal=48%
REACTOME_NCAM1_INTERACTIONS	REACTOME_NCAM1_INTERACTIONS		27	-0.463342	-1.22259	0.224274	0.584707	1	4108	tags=52%, list=21%, signal=66%
BIOCARTA_HDAC_PATHWAY	BIOCARTA_HDAC_PATHWAY		25	-0.481594	-1.21467	0.201613	0.607351	1	2040	tags=20%, list=10%, signal=22%
REACTOME_INFLAMMASOMES	REACTOME_INFLAMMASOMES		13	-0.541056	-1.21383	0.238235	0.607798	1	3391	tags=46%, list=17%, signal=56%
PID_ARF6_PATHWAY	PID_ARF6_PATHWAY		30	-0.442985	-1.21361	0.192412	0.606244	1	4031	tags=37%, list=21%, signal=46%
PID_IL3_PATHWAY	PID_IL3_PATHWAY		23	-0.478829	-1.21247	0.22043	0.607485	1	579	tags=9%, list=3%, signal=9%
HALLMARK_COMPLEMENT	HALLMARK_COMPLEMENT		150	-0.367949	-1.20795	0.147368	0.619845	1	4382	tags=28%, list=22%, signal=36%
REACTOME_ADENYLATE_CYCLASE_INHIBITORY_PATHWAY	REACTOME_ADENYLATE_CYCLASE_INHIBITORY_PATHWAY		10	-0.552054	-1.20661	0.25	0.621733	1	5728	tags=50%, list=29%, signal=71%
PID_ANGIOPOIETIN_RECEPTOR_PATHWAY	PID_ANGIOPOIETIN_RECEPTOR_PATHWAY		44	-0.432096	-1.20657	0.205379	0.619605	1	3770	tags=27%, list=19%, signal=34%
REACTOME_SIGNALING_BY_ILS	REACTOME_SIGNALING_BY_ILS		91	-0.387974	-1.20607	0.150224	0.619044	1	3430	tags=20%, list=17%, signal=24%
REACTOME_AMINE_COMPOUND_SLC_TRANSPORTERS	REACTOME_AMINE_COMPOUND_SLC_TRANSPORTERS		10	-0.571533	-1.20039	0.283019	0.634377	1	3765	tags=60%, list=19%, signal=74%
REACTOME_LATENT_INFECTION_OF_HOMO_SAPIENS_WITH_MYCOBACTERIUM_TUBERCULOSIS	REACTOME_LATENT_INFECTION_OF_HOMO_SAPIENS_WITH_MYCOBACTERIUM_TUBERCULOSIS		21	-0.483569	-1.20036	0.253333	0.632227	1	1404	tags=14%, list=7%, signal=15%
KEGG_SMALL_CELL_LUNG_CANCER	KEGG_SMALL_CELL_LUNG_CANCER		77	-0.385617	-1.19982	0.173516	0.631651	1	3165	tags=23%, list=16%, signal=28%
KEGG_JAK_STAT_SIGNALING_PATHWAY	KEGG_JAK_STAT_SIGNALING_PATHWAY		93	-0.381202	-1.19917	0.186099	0.631401	1	2860	tags=19%, list=15%, signal=23%
PID_INTEGRIN_A9B1_PATHWAY	PID_INTEGRIN_A9B1_PATHWAY		17	-0.509656	-1.19889	0.233333	0.630008	1	2607	tags=35%, list=13%, signal=41%
BIOCARTA_SPRY_PATHWAY	BIOCARTA_SPRY_PATHWAY		18	-0.491534	-1.19814	0.27095	0.630274	1	3386	tags=28%, list=17%, signal=34%
REACTOME_ABACAVIR_TRANSPORT_AND_METABOLISM	REACTOME_ABACAVIR_TRANSPORT_AND_METABOLISM		6	-0.649073	-1.1978	0.238994	0.629119	1	1615	tags=33%, list=8%, signal=36%
KEGG_GAP_JUNCTION	KEGG_GAP_JUNCTION		66	-0.396463	-1.19574	0.211009	0.633544	1	6060	tags=41%, list=31%, signal=59%
REACTOME_METABOLISM_OF_VITAMINS_AND_COFACTORS	REACTOME_METABOLISM_OF_VITAMINS_AND_COFACTORS		50	-0.408702	-1.19488	0.221429	0.634167	1	1871	tags=12%, list=10%, signal=13%
KEGG_RETINOL_METABOLISM	KEGG_RETINOL_METABOLISM		19	-0.486865	-1.19228	0.240437	0.640339	1	2723	tags=32%, list=14%, signal=37%
PID_IL8_CXCR1_PATHWAY	PID_IL8_CXCR1_PATHWAY		20	-0.489652	-1.19202	0.224719	0.638921	1	6382	tags=50%, list=33%, signal=74%
PID_EPHA_FWDPATHWAY	PID_EPHA_FWDPATHWAY		24	-0.450179	-1.19109	0.253197	0.639844	1	6834	tags=58%, list=35%, signal=89%
PID_P53_DOWNSTREAM_PATHWAY	PID_P53_DOWNSTREAM_PATHWAY		126	-0.363938	-1.1895	0.162741	0.642642	1	3073	tags=22%, list=16%, signal=26%
REACTOME_SEMA3A_PAK_DEPENDENT_AXON_REPULSION	REACTOME_SEMA3A_PAK_DEPENDENT_AXON_REPULSION		14	-0.527112	-1.18948	0.256484	0.640539	1	5798	tags=57%, list=30%, signal=81%
KEGG_CHEMOKINE_SIGNALING_PATHWAY	KEGG_CHEMOKINE_SIGNALING_PATHWAY		120	-0.374939	-1.18898	0.160793	0.639998	1	3155	tags=17%, list=16%, signal=20%
REACTOME_CYTOSOLIC_SULFONATION_OF_SMALL_MOLECULES	REACTOME_CYTOSOLIC_SULFONATION_OF_SMALL_MOLECULES		5	-0.651072	-1.1876	0.296774	0.642139	1	3050	tags=60%, list=16%, signal=71%
REACTOME_SEMAPHORIN_INTERACTIONS	REACTOME_SEMAPHORIN_INTERACTIONS		58	-0.399163	-1.18436	0.212919	0.650021	1	6083	tags=45%, list=31%, signal=65%
KEGG_PATHWAYS_IN_CANCER	KEGG_PATHWAYS_IN_CANCER		277	-0.348112	-1.18399	0.123232	0.64901	1	2993	tags=18%, list=15%, signal=21%
REACTOME_G_ALPHA1213_SIGNALLING_EVENTS	REACTOME_G_ALPHA1213_SIGNALLING_EVENTS		67	-0.392898	-1.18381	0.208238	0.647393	1	3065	tags=21%, list=16%, signal=25%
PID_NFAT_3PATHWAY	PID_NFAT_3PATHWAY		52	-0.402475	-1.17975	0.229469	0.657993	1	4316	tags=21%, list=22%, signal=27%
REACTOME_UNBLOCKING_OF_NMDA_RECEPTOR_GLUTAMATE_BINDING_AND_ACTIVATION	REACTOME_UNBLOCKING_OF_NMDA_RECEPTOR_GLUTAMATE_BINDING_AND_ACTIVATION		8	-0.594398	-1.17723	0.272189	0.663955	1	871	tags=38%, list=4%, signal=39%
REACTOME_TRAFFICKING_OF_GLUR2_CONTAINING_AMPA_RECEPTORS	REACTOME_TRAFFICKING_OF_GLUR2_CONTAINING_AMPA_RECEPTORS		10	-0.552223	-1.17722	0.297872	0.661782	1	8007	tags=70%, list=41%, signal=118%
KEGG_ALLOGRAFT_REJECTION	KEGG_ALLOGRAFT_REJECTION		15	-0.500279	-1.17615	0.264881	0.662979	1	3393	tags=27%, list=17%, signal=32%
KEGG_TRYPTOPHAN_METABOLISM	KEGG_TRYPTOPHAN_METABOLISM		30	-0.435201	-1.17581	0.241935	0.661882	1	4164	tags=40%, list=21%, signal=51%
KEGG_NATURAL_KILLER_CELL_MEDIATED_CYTOTOXICITY	KEGG_NATURAL_KILLER_CELL_MEDIATED_CYTOTOXICITY		78	-0.379472	-1.17318	0.231818	0.66812	1	2286	tags=17%, list=12%, signal=19%
PID_IL2_PI3K_PATHWAY	PID_IL2_PI3K_PATHWAY		30	-0.434425	-1.17222	0.235443	0.669197	1	2866	tags=17%, list=15%, signal=19%
REACTOME_GAP_JUNCTION_TRAFFICKING	REACTOME_GAP_JUNCTION_TRAFFICKING		14	-0.515675	-1.17096	0.276657	0.671225	1	2277	tags=21%, list=12%, signal=24%
PID_WNT_NONCANONICAL_PATHWAY	PID_WNT_NONCANONICAL_PATHWAY		32	-0.429024	-1.17087	0.257353	0.6693	1	3972	tags=25%, list=20%, signal=31%
KEGG_SULFUR_METABOLISM	KEGG_SULFUR_METABOLISM		8	-0.576174	-1.16938	0.282209	0.671881	1	3050	tags=38%, list=16%, signal=44%
REACTOME_METABOLISM_OF_STEROID_HORMONES_AND_VITAMINS_A_AND_D	REACTOME_METABOLISM_OF_STEROID_HORMONES_AND_VITAMINS_A_AND_D		16	-0.486286	-1.16869	0.26776	0.671592	1	3482	tags=31%, list=18%, signal=38%
BIOCARTA_UCALPAIN_PATHWAY	BIOCARTA_UCALPAIN_PATHWAY		16	-0.486325	-1.16796	0.292035	0.671632	1	5689	tags=50%, list=29%, signal=70%
REACTOME_DEVELOPMENTAL_BIOLOGY	REACTOME_DEVELOPMENTAL_BIOLOGY		312	-0.346345	-1.16594	0.110664	0.675624	1	4500	tags=30%, list=23%, signal=38%
PID_INTEGRIN_A4B1_PATHWAY	PID_INTEGRIN_A4B1_PATHWAY		29	-0.434334	-1.16453	0.262755	0.677631	1	5619	tags=41%, list=29%, signal=58%
KEGG_ABC_TRANSPORTERS	KEGG_ABC_TRANSPORTERS		30	-0.42845	-1.16432	0.249357	0.676259	1	4312	tags=37%, list=22%, signal=47%
REACTOME_INITIAL_TRIGGERING_OF_COMPLEMENT	REACTOME_INITIAL_TRIGGERING_OF_COMPLEMENT		5	-0.657129	-1.16415	0.303448	0.674649	1	3011	tags=40%, list=15%, signal=47%
BIOCARTA_SARS_PATHWAY	BIOCARTA_SARS_PATHWAY		8	-0.597678	-1.16387	0.3	0.673391	1	2190	tags=25%, list=11%, signal=28%
PID_SHP2_PATHWAY	PID_SHP2_PATHWAY		50	-0.408173	-1.16234	0.244656	0.676196	1	2594	tags=22%, list=13%, signal=25%
PID_BETA_CATENIN_NUC_PATHWAY	PID_BETA_CATENIN_NUC_PATHWAY		69	-0.38385	-1.16146	0.259681	0.676994	1	4046	tags=30%, list=21%, signal=38%
REACTOME_INNATE_IMMUNE_SYSTEM	REACTOME_INNATE_IMMUNE_SYSTEM		175	-0.346719	-1.15867	0.182752	0.683817	1	4188	tags=26%, list=21%, signal=32%
REACTOME_L1CAM_INTERACTIONS	REACTOME_L1CAM_INTERACTIONS		71	-0.371134	-1.15786	0.256818	0.684066	1	5914	tags=35%, list=30%, signal=50%
BIOCARTA_VITCB_PATHWAY	BIOCARTA_VITCB_PATHWAY		9	-0.569517	-1.15615	0.291908	0.687129	1	3807	tags=44%, list=19%, signal=55%
PID_PI3K_PLC_TRK_PATHWAY	PID_PI3K_PLC_TRK_PATHWAY		35	-0.420221	-1.15611	0.240506	0.68515	1	3389	tags=26%, list=17%, signal=31%
KEGG_T_CELL_RECEPTOR_SIGNALING_PATHWAY	KEGG_T_CELL_RECEPTOR_SIGNALING_PATHWAY		81	-0.374803	-1.15604	0.232967	0.683255	1	3827	tags=21%, list=20%, signal=26%
KEGG_ASTHMA	KEGG_ASTHMA		10	-0.540064	-1.1556	0.294798	0.682532	1	3712	tags=40%, list=19%, signal=49%
PID_AJDISS_2PATHWAY	PID_AJDISS_2PATHWAY		43	-0.396405	-1.15312	0.26601	0.688452	1	3184	tags=21%, list=16%, signal=25%
BIOCARTA_MCALPAIN_PATHWAY	BIOCARTA_MCALPAIN_PATHWAY		20	-0.46142	-1.15252	0.289189	0.688337	1	3036	tags=25%, list=15%, signal=30%
BIOCARTA_IL2RB_PATHWAY	BIOCARTA_IL2RB_PATHWAY		32	-0.424824	-1.14936	0.275949	0.695749	1	2026	tags=19%, list=10%, signal=21%
PID_ERBB4_PATHWAY	PID_ERBB4_PATHWAY		31	-0.432954	-1.14819	0.287841	0.69743	1	1876	tags=13%, list=10%, signal=14%
BIOCARTA_MTA3_PATHWAY	BIOCARTA_MTA3_PATHWAY		15	-0.491811	-1.14815	0.321937	0.695476	1	3835	tags=33%, list=20%, signal=41%
REACTOME_ACTIVATED_TAK1_MEDIATES_P38_MAPK_ACTIVATION	REACTOME_ACTIVATED_TAK1_MEDIATES_P38_MAPK_ACTIVATION		16	-0.471732	-1.14754	0.301676	0.695215	1	4772	tags=44%, list=24%, signal=58%
REACTOME_CHEMOKINE_RECEPTORS_BIND_CHEMOKINES	REACTOME_CHEMOKINE_RECEPTORS_BIND_CHEMOKINES		13	-0.515894	-1.14753	0.297688	0.693148	1	2981	tags=31%, list=15%, signal=36%
PID_HEDGEHOG_2PATHWAY	PID_HEDGEHOG_2PATHWAY		18	-0.480976	-1.14674	0.3	0.693554	1	3637	tags=39%, list=19%, signal=48%
KEGG_LONG_TERM_POTENTIATION	KEGG_LONG_TERM_POTENTIATION		52	-0.375996	-1.14577	0.270396	0.694473	1	1876	tags=12%, list=10%, signal=13%
REACTOME_IL_RECEPTOR_SHC_SIGNALING	REACTOME_IL_RECEPTOR_SHC_SIGNALING		21	-0.455403	-1.14527	0.306849	0.69397	1	2385	tags=19%, list=12%, signal=22%
HALLMARK_INTERFERON_GAMMA_RESPONSE	HALLMARK_INTERFERON_GAMMA_RESPONSE		158	-0.345467	-1.1451	0.204641	0.692569	1	2866	tags=22%, list=15%, signal=25%
REACTOME_PRE_NOTCH_EXPRESSION_AND_PROCESSING	REACTOME_PRE_NOTCH_EXPRESSION_AND_PROCESSING		38	-0.405943	-1.14379	0.266504	0.694588	1	8032	tags=58%, list=41%, signal=98%
REACTOME_ADENYLATE_CYCLASE_ACTIVATING_PATHWAY	REACTOME_ADENYLATE_CYCLASE_ACTIVATING_PATHWAY		7	-0.588819	-1.14225	0.328173	0.697269	1	5728	tags=71%, list=29%, signal=101%
REACTOME_TRANSMEMBRANE_TRANSPORT_OF_SMALL_MOLECULES	REACTOME_TRANSMEMBRANE_TRANSPORT_OF_SMALL_MOLECULES		271	-0.337696	-1.14087	0.181452	0.699659	1	3765	tags=22%, list=19%, signal=27%
REACTOME_ADP_SIGNALLING_THROUGH_P2RY12	REACTOME_ADP_SIGNALLING_THROUGH_P2RY12		18	-0.472949	-1.13615	0.297814	0.712404	1	2979	tags=22%, list=15%, signal=26%
PID_IL4_2PATHWAY	PID_IL4_2PATHWAY		42	-0.398314	-1.1359	0.279703	0.711158	1	3113	tags=24%, list=16%, signal=28%
REACTOME_OTHER_SEMAPHORIN_INTERACTIONS	REACTOME_OTHER_SEMAPHORIN_INTERACTIONS		12	-0.51144	-1.13479	0.3207	0.712584	1	2000	tags=33%, list=10%, signal=37%
REACTOME_NFKB_AND_MAP_KINASES_ACTIVATION_MEDIATED_BY_TLR4_SIGNALING_REPERTOIRE	REACTOME_NFKB_AND_MAP_KINASES_ACTIVATION_MEDIATED_BY_TLR4_SIGNALING_REPERTOIRE		67	-0.373258	-1.13464	0.273138	0.711014	1	2059	tags=15%, list=11%, signal=17%
BIOCARTA_SET_PATHWAY	BIOCARTA_SET_PATHWAY		8	-0.556683	-1.1344	0.320755	0.7097	1	4316	tags=50%, list=22%, signal=64%
KEGG_PURINE_METABOLISM	KEGG_PURINE_METABOLISM		131	-0.343193	-1.13271	0.260776	0.712897	1	5273	tags=31%, list=27%, signal=41%
BIOCARTA_FAS_PATHWAY	BIOCARTA_FAS_PATHWAY		29	-0.414041	-1.13221	0.32199	0.712593	1	3040	tags=17%, list=16%, signal=20%
REACTOME_EGFR_DOWNREGULATION	REACTOME_EGFR_DOWNREGULATION		23	-0.433092	-1.13217	0.304688	0.710667	1	849	tags=9%, list=4%, signal=9%
REACTOME_SLC_MEDIATED_TRANSMEMBRANE_TRANSPORT	REACTOME_SLC_MEDIATED_TRANSMEMBRANE_TRANSPORT		158	-0.344166	-1.13175	0.244211	0.709956	1	4314	tags=25%, list=22%, signal=32%
BIOCARTA_MYOSIN_PATHWAY	BIOCARTA_MYOSIN_PATHWAY		24	-0.436037	-1.131	0.335079	0.710175	1	5707	tags=33%, list=29%, signal=47%
KEGG_B_CELL_RECEPTOR_SIGNALING_PATHWAY	KEGG_B_CELL_RECEPTOR_SIGNALING_PATHWAY		59	-0.38175	-1.12882	0.262651	0.714501	1	2866	tags=19%, list=15%, signal=22%
REACTOME_CIRCADIAN_CLOCK	REACTOME_CIRCADIAN_CLOCK		48	-0.38818	-1.12652	0.296912	0.719796	1	4504	tags=27%, list=23%, signal=35%
BIOCARTA_BARRESTIN_SRC_PATHWAY	BIOCARTA_BARRESTIN_SRC_PATHWAY		12	-0.505888	-1.1251	0.345455	0.722207	1	2607	tags=25%, list=13%, signal=29%
BIOCARTA_MAL_PATHWAY	BIOCARTA_MAL_PATHWAY		17	-0.471288	-1.12398	0.311953	0.723855	1	3831	tags=29%, list=20%, signal=37%
PID_HIF1_TFPATHWAY	PID_HIF1_TFPATHWAY		54	-0.382363	-1.12355	0.285383	0.723071	1	3948	tags=28%, list=20%, signal=35%
PID_BMP_PATHWAY	PID_BMP_PATHWAY		35	-0.411535	-1.12315	0.295699	0.722182	1	4885	tags=37%, list=25%, signal=49%
REACTOME_GENERATION_OF_SECOND_MESSENGER_MOLECULES	REACTOME_GENERATION_OF_SECOND_MESSENGER_MOLECULES		15	-0.490649	-1.11991	0.317808	0.730359	1	3155	tags=33%, list=16%, signal=40%
PID_RHOA_REG_PATHWAY	PID_RHOA_REG_PATHWAY		40	-0.395098	-1.11886	0.331731	0.731569	1	4477	tags=30%, list=23%, signal=39%
REACTOME_SIGNAL_REGULATORY_PROTEIN_SIRP_FAMILY_INTERACTIONS	REACTOME_SIGNAL_REGULATORY_PROTEIN_SIRP_FAMILY_INTERACTIONS		9	-0.539505	-1.11845	0.332344	0.730871	1	3288	tags=33%, list=17%, signal=40%
REACTOME_NUCLEAR_RECEPTOR_TRANSCRIPTION_PATHWAY	REACTOME_NUCLEAR_RECEPTOR_TRANSCRIPTION_PATHWAY		33	-0.40624	-1.11728	0.320611	0.73257	1	3015	tags=21%, list=15%, signal=25%
REACTOME_THE_NLRP3_INFLAMMASOME	REACTOME_THE_NLRP3_INFLAMMASOME		9	-0.53496	-1.117	0.356923	0.731381	1	3391	tags=44%, list=17%, signal=54%
HALLMARK_TGF_BETA_SIGNALING	HALLMARK_TGF_BETA_SIGNALING		52	-0.38195	-1.11595	0.325301	0.732538	1	1986	tags=15%, list=10%, signal=17%
PID_P38_GAMMA_DELTA_PATHWAY	PID_P38_GAMMA_DELTA_PATHWAY		10	-0.513214	-1.11583	0.329154	0.730879	1	4664	tags=60%, list=24%, signal=79%
KEGG_RIG_I_LIKE_RECEPTOR_SIGNALING_PATHWAY	KEGG_RIG_I_LIKE_RECEPTOR_SIGNALING_PATHWAY		52	-0.379535	-1.11571	0.322275	0.729266	1	3646	tags=29%, list=19%, signal=35%
REACTOME_PHASE1_FUNCTIONALIZATION_OF_COMPOUNDS	REACTOME_PHASE1_FUNCTIONALIZATION_OF_COMPOUNDS		23	-0.428589	-1.11529	0.34748	0.728448	1	4063	tags=57%, list=21%, signal=71%
REACTOME_ION_CHANNEL_TRANSPORT	REACTOME_ION_CHANNEL_TRANSPORT		29	-0.412077	-1.11522	0.300995	0.726634	1	3666	tags=31%, list=19%, signal=38%
REACTOME_SIGNALING_BY_FGFR1_MUTANTS	REACTOME_SIGNALING_BY_FGFR1_MUTANTS		24	-0.430736	-1.11447	0.347826	0.726847	1	29	tags=8%, list=0%, signal=8%
KEGG_BIOSYNTHESIS_OF_UNSATURATED_FATTY_ACIDS	KEGG_BIOSYNTHESIS_OF_UNSATURATED_FATTY_ACIDS		20	-0.450171	-1.11422	0.3125	0.725664	1	6656	tags=55%, list=34%, signal=83%
REACTOME_CRMPS_IN_SEMA3A_SIGNALING	REACTOME_CRMPS_IN_SEMA3A_SIGNALING		12	-0.513532	-1.11319	0.353801	0.726945	1	827	tags=17%, list=4%, signal=17%
REACTOME_G_BETA_GAMMA_SIGNALLING_THROUGH_PLC_BETA	REACTOME_G_BETA_GAMMA_SIGNALLING_THROUGH_PLC_BETA		16	-0.470647	-1.11254	0.331461	0.726754	1	5646	tags=44%, list=29%, signal=61%
REACTOME_REGULATION_OF_INSULIN_SECRETION_BY_ACETYLCHOLINE	REACTOME_REGULATION_OF_INSULIN_SECRETION_BY_ACETYLCHOLINE		7	-0.5729	-1.10887	0.367742	0.735608	1	5236	tags=71%, list=27%, signal=97%
REACTOME_SIGNAL_ATTENUATION	REACTOME_SIGNAL_ATTENUATION		12	-0.4866	-1.10857	0.350282	0.734514	1	5501	tags=50%, list=28%, signal=69%
PID_TRAIL_PATHWAY	PID_TRAIL_PATHWAY		28	-0.414659	-1.1075	0.36	0.735771	1	3040	tags=25%, list=16%, signal=30%
REACTOME_TRANSPORT_OF_GLUCOSE_AND_OTHER_SUGARS_BILE_SALTS_AND_ORGANIC_ACIDS_METAL_IONS_AND_AMINE_COMPOUNDS	REACTOME_TRANSPORT_OF_GLUCOSE_AND_OTHER_SUGARS_BILE_SALTS_AND_ORGANIC_ACIDS_METAL_IONS_AND_AMINE_COMPOUNDS		50	-0.378426	-1.1069	0.31829	0.735693	1	4675	tags=36%, list=24%, signal=47%
KEGG_WNT_SIGNALING_PATHWAY	KEGG_WNT_SIGNALING_PATHWAY		125	-0.338639	-1.10631	0.275789	0.735505	1	4437	tags=26%, list=23%, signal=33%
REACTOME_NOTCH_HLH_TRANSCRIPTION_PATHWAY	REACTOME_NOTCH_HLH_TRANSCRIPTION_PATHWAY		12	-0.503534	-1.10263	0.379888	0.74467	1	4975	tags=50%, list=25%, signal=67%
BIOCARTA_CARM_ER_PATHWAY	BIOCARTA_CARM_ER_PATHWAY		32	-0.412346	-1.10061	0.326425	0.748926	1	4560	tags=31%, list=23%, signal=41%
BIOCARTA_KERATINOCYTE_PATHWAY	BIOCARTA_KERATINOCYTE_PATHWAY		43	-0.385746	-1.10059	0.334951	0.74698	1	3920	tags=30%, list=20%, signal=38%
BIOCARTA_TOLL_PATHWAY	BIOCARTA_TOLL_PATHWAY		32	-0.396596	-1.09834	0.337629	0.751607	1	3972	tags=25%, list=20%, signal=31%
REACTOME_AQUAPORIN_MEDIATED_TRANSPORT	REACTOME_AQUAPORIN_MEDIATED_TRANSPORT		35	-0.398838	-1.09817	0.341969	0.750179	1	2089	tags=14%, list=11%, signal=16%
KEGG_ENDOMETRIAL_CANCER	KEGG_ENDOMETRIAL_CANCER		50	-0.382429	-1.09693	0.35049	0.751887	1	6578	tags=40%, list=34%, signal=60%
BIOCARTA_ACH_PATHWAY	BIOCARTA_ACH_PATHWAY		11	-0.493093	-1.09677	0.362805	0.750309	1	2607	tags=27%, list=13%, signal=31%
REACTOME_REGULATION_OF_WATER_BALANCE_BY_RENAL_AQUAPORINS	REACTOME_REGULATION_OF_WATER_BALANCE_BY_RENAL_AQUAPORINS		34	-0.398977	-1.09471	0.346535	0.754485	1	2089	tags=15%, list=11%, signal=16%
BIOCARTA_NUCLEARRS_PATHWAY	BIOCARTA_NUCLEARRS_PATHWAY		10	-0.515325	-1.09269	0.388571	0.758573	1	4013	tags=40%, list=20%, signal=50%
REACTOME_PRE_NOTCH_TRANSCRIPTION_AND_TRANSLATION	REACTOME_PRE_NOTCH_TRANSCRIPTION_AND_TRANSLATION		23	-0.421029	-1.09045	0.358491	0.763202	1	4975	tags=30%, list=25%, signal=41%
PID_RHODOPSIN_PATHWAY	PID_RHODOPSIN_PATHWAY		10	-0.517346	-1.09043	0.394322	0.761255	1	2646	tags=30%, list=13%, signal=35%
BIOCARTA_AKAP13_PATHWAY	BIOCARTA_AKAP13_PATHWAY		11	-0.517141	-1.08945	0.381818	0.762202	1	2393	tags=27%, list=12%, signal=31%
HALLMARK_MYC_TARGETS_V2	HALLMARK_MYC_TARGETS_V2		57	-0.372951	-1.08834	0.345972	0.763548	1	7664	tags=51%, list=39%, signal=83%
REACTOME_NEPHRIN_INTERACTIONS	REACTOME_NEPHRIN_INTERACTIONS		17	-0.447401	-1.08674	0.381868	0.766334	1	3089	tags=24%, list=16%, signal=28%
BIOCARTA_IL6_PATHWAY	BIOCARTA_IL6_PATHWAY		22	-0.4263	-1.08571	0.337875	0.767327	1	67	tags=9%, list=0%, signal=9%
KEGG_ARACHIDONIC_ACID_METABOLISM	KEGG_ARACHIDONIC_ACID_METABOLISM		27	-0.411462	-1.08557	0.359897	0.765807	1	2504	tags=26%, list=13%, signal=30%
REACTOME_TRANSPORT_OF_INORGANIC_CATIONS_ANIONS_AND_AMINO_ACIDS_OLIGOPEPTIDES	REACTOME_TRANSPORT_OF_INORGANIC_CATIONS_ANIONS_AND_AMINO_ACIDS_OLIGOPEPTIDES		58	-0.368276	-1.08521	0.34633	0.764965	1	4191	tags=29%, list=21%, signal=37%
BIOCARTA_NKT_PATHWAY	BIOCARTA_NKT_PATHWAY		13	-0.483326	-1.08465	0.397059	0.764735	1	4018	tags=54%, list=20%, signal=68%
REACTOME_FATTY_ACID_TRIACYLGLYCEROL_AND_KETONE_BODY_METABOLISM	REACTOME_FATTY_ACID_TRIACYLGLYCEROL_AND_KETONE_BODY_METABOLISM		153	-0.331307	-1.08404	0.305439	0.764463	1	4741	tags=31%, list=24%, signal=41%
REACTOME_INHIBITION_OF_INSULIN_SECRETION_BY_ADRENALINE_NORADRENALINE	REACTOME_INHIBITION_OF_INSULIN_SECRETION_BY_ADRENALINE_NORADRENALINE		22	-0.433245	-1.07956	0.398352	0.77633	1	5728	tags=36%, list=29%, signal=51%
REACTOME_SEMA4D_IN_SEMAPHORIN_SIGNALING	REACTOME_SEMA4D_IN_SEMAPHORIN_SIGNALING		28	-0.415529	-1.07867	0.351351	0.777216	1	7267	tags=64%, list=37%, signal=102%
PID_ANTHRAX_PATHWAY	PID_ANTHRAX_PATHWAY		13	-0.471189	-1.07798	0.346049	0.777311	1	3393	tags=31%, list=17%, signal=37%
REACTOME_OPIOID_SIGNALLING	REACTOME_OPIOID_SIGNALLING		62	-0.355638	-1.07751	0.332547	0.776685	1	5906	tags=37%, list=30%, signal=53%
REACTOME_SIGNALING_BY_PDGF	REACTOME_SIGNALING_BY_PDGF		105	-0.341471	-1.07676	0.345733	0.776817	1	3842	tags=23%, list=20%, signal=28%
REACTOME_COSTIMULATION_BY_THE_CD28_FAMILY	REACTOME_COSTIMULATION_BY_THE_CD28_FAMILY		46	-0.375063	-1.07624	0.391304	0.776429	1	2620	tags=17%, list=13%, signal=20%
BIOCARTA_TPO_PATHWAY	BIOCARTA_TPO_PATHWAY		21	-0.432617	-1.07509	0.356322	0.777771	1	1876	tags=14%, list=10%, signal=16%
BIOCARTA_IL12_PATHWAY	BIOCARTA_IL12_PATHWAY		10	-0.511603	-1.07102	0.409231	0.78816	1	3643	tags=40%, list=19%, signal=49%
KEGG_VEGF_SIGNALING_PATHWAY	KEGG_VEGF_SIGNALING_PATHWAY		56	-0.363051	-1.06998	0.387387	0.789431	1	2822	tags=21%, list=14%, signal=25%
KEGG_STEROID_HORMONE_BIOSYNTHESIS	KEGG_STEROID_HORMONE_BIOSYNTHESIS		19	-0.441045	-1.06926	0.406162	0.789621	1	4116	tags=47%, list=21%, signal=60%
BIOCARTA_PPARA_PATHWAY	BIOCARTA_PPARA_PATHWAY		46	-0.371969	-1.06721	0.367758	0.793813	1	4316	tags=22%, list=22%, signal=28%
KEGG_CIRCADIAN_RHYTHM_MAMMAL	KEGG_CIRCADIAN_RHYTHM_MAMMAL		13	-0.465712	-1.06396	0.395349	0.801536	1	2534	tags=23%, list=13%, signal=26%
PID_IL1_PATHWAY	PID_IL1_PATHWAY		31	-0.393703	-1.06266	0.398374	0.803417	1	3972	tags=29%, list=20%, signal=36%
REACTOME_POST_TRANSLATIONAL_PROTEIN_MODIFICATION	REACTOME_POST_TRANSLATIONAL_PROTEIN_MODIFICATION		151	-0.321914	-1.06251	0.391863	0.801905	1	4427	tags=24%, list=23%, signal=31%
PID_TAP63_PATHWAY	PID_TAP63_PATHWAY		47	-0.373884	-1.06229	0.364303	0.800541	1	2376	tags=17%, list=12%, signal=19%
REACTOME_PROSTANOID_LIGAND_RECEPTORS	REACTOME_PROSTANOID_LIGAND_RECEPTORS		7	-0.545474	-1.0606	0.418831	0.80325	1	3065	tags=29%, list=16%, signal=34%
REACTOME_CREB_PHOSPHORYLATION_THROUGH_THE_ACTIVATION_OF_CAMKII	REACTOME_CREB_PHOSPHORYLATION_THROUGH_THE_ACTIVATION_OF_CAMKII		11	-0.500033	-1.06015	0.412979	0.802588	1	169	tags=18%, list=1%, signal=18%
KEGG_NICOTINATE_AND_NICOTINAMIDE_METABOLISM	KEGG_NICOTINATE_AND_NICOTINAMIDE_METABOLISM		19	-0.438859	-1.05954	0.408719	0.802365	1	4683	tags=37%, list=24%, signal=48%
BIOCARTA_BCR_PATHWAY	BIOCARTA_BCR_PATHWAY		28	-0.396764	-1.05873	0.383598	0.802707	1	1876	tags=14%, list=10%, signal=16%
KEGG_GLYCOSPHINGOLIPID_BIOSYNTHESIS_GLOBO_SERIES	KEGG_GLYCOSPHINGOLIPID_BIOSYNTHESIS_GLOBO_SERIES		13	-0.464353	-1.05804	0.396552	0.802835	1	5964	tags=54%, list=30%, signal=77%
REACTOME_GLUTATHIONE_CONJUGATION	REACTOME_GLUTATHIONE_CONJUGATION		15	-0.44494	-1.05724	0.416185	0.803114	1	2740	tags=27%, list=14%, signal=31%
BIOCARTA_CALCINEURIN_PATHWAY	BIOCARTA_CALCINEURIN_PATHWAY		17	-0.43831	-1.05687	0.420904	0.802219	1	1624	tags=18%, list=8%, signal=19%
REACTOME_ACTIVATION_OF_NMDA_RECEPTOR_UPON_GLUTAMATE_BINDING_AND_POSTSYNAPTIC_EVENTS	REACTOME_ACTIVATION_OF_NMDA_RECEPTOR_UPON_GLUTAMATE_BINDING_AND_POSTSYNAPTIC_EVENTS		29	-0.401951	-1.05555	0.414322	0.804169	1	1910	tags=17%, list=10%, signal=19%
KEGG_GNRH_SIGNALING_PATHWAY	KEGG_GNRH_SIGNALING_PATHWAY		72	-0.341661	-1.05405	0.394077	0.806657	1	4674	tags=26%, list=24%, signal=35%
REACTOME_RAS_ACTIVATION_UOPN_CA2_INFUX_THROUGH_NMDA_RECEPTOR	REACTOME_RAS_ACTIVATION_UOPN_CA2_INFUX_THROUGH_NMDA_RECEPTOR		13	-0.471396	-1.05194	0.43454	0.811209	1	3389	tags=38%, list=17%, signal=46%
BIOCARTA_TALL1_PATHWAY	BIOCARTA_TALL1_PATHWAY		12	-0.474569	-1.05029	0.42522	0.81377	1	2931	tags=33%, list=15%, signal=39%
PID_VEGF_VEGFR_PATHWAY	PID_VEGF_VEGFR_PATHWAY		9	-0.505015	-1.04997	0.414634	0.812784	1	1510	tags=33%, list=8%, signal=36%
REACTOME_PPARA_ACTIVATES_GENE_EXPRESSION	REACTOME_PPARA_ACTIVATES_GENE_EXPRESSION		93	-0.327038	-1.04955	0.399563	0.811967	1	4504	tags=30%, list=23%, signal=39%
PID_ALK2_PATHWAY	PID_ALK2_PATHWAY		9	-0.498118	-1.04925	0.418462	0.810756	1	6501	tags=56%, list=33%, signal=83%
REACTOME_SYNTHESIS_OF_PA	REACTOME_SYNTHESIS_OF_PA		17	-0.433409	-1.04828	0.402941	0.811756	1	4449	tags=35%, list=23%, signal=46%
BIOCARTA_BIOPEPTIDES_PATHWAY	BIOCARTA_BIOPEPTIDES_PATHWAY		36	-0.384363	-1.04781	0.431122	0.811081	1	2665	tags=17%, list=14%, signal=19%
REACTOME_RECEPTOR_LIGAND_BINDING_INITIATES_THE_SECOND_PROTEOLYTIC_CLEAVAGE_OF_NOTCH_RECEPTOR	REACTOME_RECEPTOR_LIGAND_BINDING_INITIATES_THE_SECOND_PROTEOLYTIC_CLEAVAGE_OF_NOTCH_RECEPTOR		11	-0.473167	-1.04669	0.437318	0.812434	1	2303	tags=27%, list=12%, signal=31%
BIOCARTA_SHH_PATHWAY	BIOCARTA_SHH_PATHWAY		14	-0.44507	-1.04409	0.415698	0.818163	1	2980	tags=21%, list=15%, signal=25%
BIOCARTA_HIVNEF_PATHWAY	BIOCARTA_HIVNEF_PATHWAY		57	-0.348751	-1.04182	0.431925	0.82253	1	3991	tags=23%, list=20%, signal=29%
BIOCARTA_CLASSIC_PATHWAY	BIOCARTA_CLASSIC_PATHWAY		6	-0.561387	-1.0415	0.462069	0.821584	1	3011	tags=33%, list=15%, signal=39%
BIOCARTA_MITOCHONDRIA_PATHWAY	BIOCARTA_MITOCHONDRIA_PATHWAY		21	-0.423327	-1.04118	0.445946	0.820584	1	2466	tags=24%, list=13%, signal=27%
REACTOME_SIGNALING_BY_ERBB4	REACTOME_SIGNALING_BY_ERBB4		76	-0.340931	-1.04101	0.409611	0.819121	1	1876	tags=11%, list=10%, signal=12%
REACTOME_GRB2_EVENTS_IN_ERBB2_SIGNALING	REACTOME_GRB2_EVENTS_IN_ERBB2_SIGNALING		19	-0.428112	-1.04101	0.423181	0.817237	1	1876	tags=16%, list=10%, signal=17%
REACTOME_SEMA4D_INDUCED_CELL_MIGRATION_AND_GROWTH_CONE_COLLAPSE	REACTOME_SEMA4D_INDUCED_CELL_MIGRATION_AND_GROWTH_CONE_COLLAPSE		24	-0.404482	-1.04084	0.418231	0.815782	1	5558	tags=42%, list=28%, signal=58%
REACTOME_SHC1_EVENTS_IN_EGFR_SIGNALING	REACTOME_SHC1_EVENTS_IN_EGFR_SIGNALING		15	-0.450804	-1.03605	0.456583	0.827594	1	1876	tags=13%, list=10%, signal=15%
KEGG_TAURINE_AND_HYPOTAURINE_METABOLISM	KEGG_TAURINE_AND_HYPOTAURINE_METABOLISM		7	-0.539832	-1.03312	0.451515	0.834189	1	2562	tags=43%, list=13%, signal=49%
BIOCARTA_CXCR4_PATHWAY	BIOCARTA_CXCR4_PATHWAY		20	-0.418816	-1.03223	0.43804	0.834932	1	5646	tags=35%, list=29%, signal=49%
KEGG_GLYCEROLIPID_METABOLISM	KEGG_GLYCEROLIPID_METABOLISM		37	-0.37397	-1.03036	0.417284	0.838286	1	4449	tags=35%, list=23%, signal=45%
KEGG_BUTANOATE_METABOLISM	KEGG_BUTANOATE_METABOLISM		26	-0.404666	-1.02803	0.464865	0.842816	1	5448	tags=42%, list=28%, signal=59%
KEGG_CHRONIC_MYELOID_LEUKEMIA	KEGG_CHRONIC_MYELOID_LEUKEMIA		70	-0.335671	-1.02489	0.447552	0.849857	1	6784	tags=39%, list=35%, signal=59%
REACTOME_SIGNALING_BY_FGFR_MUTANTS	REACTOME_SIGNALING_BY_FGFR_MUTANTS		34	-0.368799	-1.02304	0.453608	0.853378	1	29	tags=6%, list=0%, signal=6%
PID_ARF6_TRAFFICKING_PATHWAY	PID_ARF6_TRAFFICKING_PATHWAY		45	-0.354806	-1.02052	0.406484	0.858549	1	3664	tags=18%, list=19%, signal=22%
REACTOME_NCAM_SIGNALING_FOR_NEURITE_OUT_GROWTH	REACTOME_NCAM_SIGNALING_FOR_NEURITE_OUT_GROWTH		51	-0.341109	-1.01793	0.440678	0.864173	1	4108	tags=33%, list=21%, signal=42%
REACTOME_INTEGRATION_OF_ENERGY_METABOLISM	REACTOME_INTEGRATION_OF_ENERGY_METABOLISM		87	-0.323289	-1.01719	0.460699	0.864283	1	4768	tags=23%, list=24%, signal=30%
KEGG_NON_SMALL_CELL_LUNG_CANCER	KEGG_NON_SMALL_CELL_LUNG_CANCER		50	-0.350906	-1.0153	0.442029	0.867464	1	6487	tags=40%, list=33%, signal=60%
REACTOME_ACTIVATED_TLR4_SIGNALLING	REACTOME_ACTIVATED_TLR4_SIGNALLING		85	-0.327116	-1.0151	0.469799	0.866139	1	4016	tags=22%, list=20%, signal=28%
BIOCARTA_HER2_PATHWAY	BIOCARTA_HER2_PATHWAY		20	-0.414255	-1.0145	0.462766	0.865924	1	3751	tags=25%, list=19%, signal=31%
REACTOME_CYTOCHROME_P450_ARRANGED_BY_SUBSTRATE_TYPE	REACTOME_CYTOCHROME_P450_ARRANGED_BY_SUBSTRATE_TYPE		17	-0.414642	-1.01269	0.467967	0.868985	1	4063	tags=53%, list=21%, signal=67%
PID_CXCR3_PATHWAY	PID_CXCR3_PATHWAY		35	-0.366361	-1.01214	0.470437	0.868551	1	5787	tags=34%, list=30%, signal=49%
HALLMARK_TNFA_SIGNALING_VIA_NFKB	HALLMARK_TNFA_SIGNALING_VIA_NFKB		182	-0.301946	-1.00761	0.473361	0.879343	1	3040	tags=20%, list=16%, signal=24%
PID_IL2_1PATHWAY	PID_IL2_1PATHWAY		47	-0.348578	-1.00602	0.474178	0.8821	1	2286	tags=15%, list=12%, signal=17%
KEGG_STARCH_AND_SUCROSE_METABOLISM	KEGG_STARCH_AND_SUCROSE_METABOLISM		23	-0.391087	-1.00566	0.461741	0.881121	1	1705	tags=13%, list=9%, signal=14%
PID_CERAMIDE_PATHWAY	PID_CERAMIDE_PATHWAY		47	-0.34604	-1.00535	0.48301	0.880091	1	5910	tags=38%, list=30%, signal=55%
REACTOME_APOPTOTIC_CLEAVAGE_OF_CELL_ADHESION_PROTEINS	REACTOME_APOPTOTIC_CLEAVAGE_OF_CELL_ADHESION_PROTEINS		8	-0.502976	-1.00506	0.473016	0.878994	1	4055	tags=38%, list=21%, signal=47%
REACTOME_PYRIMIDINE_CATABOLISM	REACTOME_PYRIMIDINE_CATABOLISM		8	-0.514375	-1.00477	0.489231	0.877884	1	2554	tags=25%, list=13%, signal=29%
BIOCARTA_FCER1_PATHWAY	BIOCARTA_FCER1_PATHWAY		33	-0.363726	-1.00382	0.464286	0.878514	1	2028	tags=15%, list=10%, signal=17%
PID_LPA4_PATHWAY	PID_LPA4_PATHWAY		11	-0.45452	-1.00265	0.486154	0.879906	1	4674	tags=45%, list=24%, signal=60%
PID_VEGFR1_2_PATHWAY	PID_VEGFR1_2_PATHWAY		65	-0.331969	-1.00255	0.483796	0.878248	1	2607	tags=14%, list=13%, signal=16%
REACTOME_SEMA3A_PLEXIN_REPULSION_SIGNALING_BY_INHIBITING_INTEGRIN_ADHESION	REACTOME_SEMA3A_PLEXIN_REPULSION_SIGNALING_BY_INHIBITING_INTEGRIN_ADHESION		13	-0.4446	-1.00248	0.476331	0.876523	1	827	tags=15%, list=4%, signal=16%
KEGG_GLYCOSAMINOGLYCAN_BIOSYNTHESIS_KERATAN_SULFATE	KEGG_GLYCOSAMINOGLYCAN_BIOSYNTHESIS_KERATAN_SULFATE		13	-0.440651	-1.00175	0.473054	0.876632	1	4628	tags=38%, list=24%, signal=50%
REACTOME_FGFR2C_LIGAND_BINDING_AND_ACTIVATION	REACTOME_FGFR2C_LIGAND_BINDING_AND_ACTIVATION		6	-0.52883	-1.0006	0.527687	0.877885	1	29	tags=17%, list=0%, signal=17%
BIOCARTA_EDG1_PATHWAY	BIOCARTA_EDG1_PATHWAY		21	-0.395638	-0.999124	0.454545	0.879793	1	6093	tags=48%, list=31%, signal=69%
KEGG_ADHERENS_JUNCTION	KEGG_ADHERENS_JUNCTION		73	-0.325086	-0.997803	0.460621	0.881657	1	6291	tags=41%, list=32%, signal=60%
BIOCARTA_CACAM_PATHWAY	BIOCARTA_CACAM_PATHWAY		12	-0.437656	-0.997013	0.47432	0.881693	1	4437	tags=33%, list=23%, signal=43%
REACTOME_STEROID_HORMONES	REACTOME_STEROID_HORMONES		13	-0.452176	-0.996605	0.502924	0.880884	1	3482	tags=31%, list=18%, signal=37%
REACTOME_REGULATION_OF_INSULIN_SECRETION	REACTOME_REGULATION_OF_INSULIN_SECRETION		63	-0.330691	-0.995941	0.477327	0.880705	1	2991	tags=16%, list=15%, signal=19%
BIOCARTA_GATA3_PATHWAY	BIOCARTA_GATA3_PATHWAY		14	-0.435683	-0.993913	0.479885	0.884345	1	1624	tags=21%, list=8%, signal=23%
REACTOME_CELL_SURFACE_INTERACTIONS_AT_THE_VASCULAR_WALL	REACTOME_CELL_SURFACE_INTERACTIONS_AT_THE_VASCULAR_WALL		62	-0.333214	-0.99363	0.504566	0.88329	1	4031	tags=29%, list=21%, signal=36%
REACTOME_SIGNALING_BY_BMP	REACTOME_SIGNALING_BY_BMP		20	-0.394782	-0.9935	0.469613	0.881797	1	6446	tags=50%, list=33%, signal=74%
BIOCARTA_TCR_PATHWAY	BIOCARTA_TCR_PATHWAY		37	-0.361941	-0.992766	0.478947	0.881852	1	2866	tags=19%, list=15%, signal=22%
REACTOME_APOPTOTIC_CLEAVAGE_OF_CELLULAR_PROTEINS	REACTOME_APOPTOTIC_CLEAVAGE_OF_CELLULAR_PROTEINS		32	-0.366102	-0.992347	0.48072	0.881132	1	4055	tags=25%, list=21%, signal=31%
KEGG_ALZHEIMERS_DISEASE	KEGG_ALZHEIMERS_DISEASE		138	-0.298751	-0.991967	0.468487	0.880288	1	3119	tags=14%, list=16%, signal=16%
BIOCARTA_BARR_MAPK_PATHWAY	BIOCARTA_BARR_MAPK_PATHWAY		10	-0.468278	-0.989953	0.505848	0.883833	1	1985	tags=20%, list=10%, signal=22%
REACTOME_MYD88_MAL_CASCADE_INITIATED_ON_PLASMA_MEMBRANE	REACTOME_MYD88_MAL_CASCADE_INITIATED_ON_PLASMA_MEMBRANE		76	-0.324979	-0.989705	0.516055	0.882674	1	4016	tags=21%, list=20%, signal=26%
REACTOME_DOWNREGULATION_OF_ERBB2_ERBB3_SIGNALING	REACTOME_DOWNREGULATION_OF_ERBB2_ERBB3_SIGNALING		11	-0.453325	-0.989521	0.495327	0.881394	1	5473	tags=55%, list=28%, signal=76%
BIOCARTA_RHO_PATHWAY	BIOCARTA_RHO_PATHWAY		29	-0.372421	-0.985557	0.51706	0.889925	1	7202	tags=52%, list=37%, signal=82%
REACTOME_SIGNALING_BY_ROBO_RECEPTOR	REACTOME_SIGNALING_BY_ROBO_RECEPTOR		28	-0.375676	-0.983614	0.534574	0.89324	1	5558	tags=46%, list=28%, signal=65%
REACTOME_KERATAN_SULFATE_BIOSYNTHESIS	REACTOME_KERATAN_SULFATE_BIOSYNTHESIS		16	-0.414399	-0.981522	0.530086	0.897125	1	4628	tags=38%, list=24%, signal=49%
PID_S1P_S1P1_PATHWAY	PID_S1P_S1P1_PATHWAY		19	-0.393403	-0.981134	0.511299	0.896332	1	5558	tags=42%, list=28%, signal=59%
PID_HDAC_CLASSII_PATHWAY	PID_HDAC_CLASSII_PATHWAY		32	-0.361157	-0.980821	0.493573	0.895356	1	3831	tags=22%, list=20%, signal=27%
KEGG_GLYCOSAMINOGLYCAN_BIOSYNTHESIS_CHONDROITIN_SULFATE	KEGG_GLYCOSAMINOGLYCAN_BIOSYNTHESIS_CHONDROITIN_SULFATE		18	-0.400355	-0.979413	0.513889	0.897258	1	1165	tags=11%, list=6%, signal=12%
BIOCARTA_EGF_PATHWAY	BIOCARTA_EGF_PATHWAY		30	-0.359844	-0.97786	0.512438	0.899434	1	2665	tags=17%, list=14%, signal=19%
PID_RET_PATHWAY	PID_RET_PATHWAY		37	-0.354581	-0.976378	0.514852	0.901415	1	5632	tags=35%, list=29%, signal=49%
REACTOME_CS_DS_DEGRADATION	REACTOME_CS_DS_DEGRADATION		10	-0.457329	-0.973065	0.498516	0.907964	1	1196	tags=20%, list=6%, signal=21%
REACTOME_FGFR4_LIGAND_BINDING_AND_ACTIVATION	REACTOME_FGFR4_LIGAND_BINDING_AND_ACTIVATION		6	-0.513074	-0.972517	0.523962	0.907506	1	5319	tags=83%, list=27%, signal=114%
KEGG_PANTOTHENATE_AND_COA_BIOSYNTHESIS	KEGG_PANTOTHENATE_AND_COA_BIOSYNTHESIS		13	-0.445698	-0.971919	0.51567	0.907186	1	294	tags=8%, list=1%, signal=8%
BIOCARTA_HIF_PATHWAY	BIOCARTA_HIF_PATHWAY		13	-0.436342	-0.971788	0.518414	0.905681	1	254	tags=8%, list=1%, signal=8%
PID_EPHRINB_REV_PATHWAY	PID_EPHRINB_REV_PATHWAY		24	-0.365823	-0.971315	0.528455	0.905086	1	4377	tags=38%, list=22%, signal=48%
REACTOME_CREB_PHOSPHORYLATION_THROUGH_THE_ACTIVATION_OF_RAS	REACTOME_CREB_PHOSPHORYLATION_THROUGH_THE_ACTIVATION_OF_RAS		23	-0.3765	-0.971184	0.529086	0.90354	1	169	tags=9%, list=1%, signal=9%
HALLMARK_XENOBIOTIC_METABOLISM	HALLMARK_XENOBIOTIC_METABOLISM		152	-0.296945	-0.969909	0.550107	0.905043	1	3920	tags=24%, list=20%, signal=30%
PID_NFAT_TFPATHWAY	PID_NFAT_TFPATHWAY		35	-0.355694	-0.96877	0.531017	0.906135	1	1624	tags=17%, list=8%, signal=19%
PID_SYNDECAN_3_PATHWAY	PID_SYNDECAN_3_PATHWAY		13	-0.42799	-0.968163	0.502907	0.905988	1	5488	tags=38%, list=28%, signal=53%
BIOCARTA_NO1_PATHWAY	BIOCARTA_NO1_PATHWAY		20	-0.386133	-0.967469	0.525469	0.905993	1	2601	tags=25%, list=13%, signal=29%
BIOCARTA_EPO_PATHWAY	BIOCARTA_EPO_PATHWAY		18	-0.393199	-0.966865	0.54023	0.905844	1	1876	tags=11%, list=10%, signal=12%
KEGG_OLFACTORY_TRANSDUCTION	KEGG_OLFACTORY_TRANSDUCTION		21	-0.385534	-0.966812	0.538682	0.904152	1	4674	tags=38%, list=24%, signal=50%
REACTOME_G_PROTEIN_ACTIVATION	REACTOME_G_PROTEIN_ACTIVATION		21	-0.39121	-0.966644	0.52973	0.90274	1	5646	tags=33%, list=29%, signal=47%
KEGG_INOSITOL_PHOSPHATE_METABOLISM	KEGG_INOSITOL_PHOSPHATE_METABOLISM		48	-0.332169	-0.965416	0.533007	0.904097	1	3107	tags=19%, list=16%, signal=22%
PID_CMYB_PATHWAY	PID_CMYB_PATHWAY		65	-0.315433	-0.964404	0.55079	0.90475	1	2617	tags=17%, list=13%, signal=19%
PID_INSULIN_GLUCOSE_PATHWAY	PID_INSULIN_GLUCOSE_PATHWAY		23	-0.370405	-0.96305	0.513966	0.906453	1	6692	tags=43%, list=34%, signal=66%
BIOCARTA_MPR_PATHWAY	BIOCARTA_MPR_PATHWAY		30	-0.353877	-0.962916	0.522959	0.905062	1	5646	tags=37%, list=29%, signal=51%
REACTOME_TOLL_RECEPTOR_CASCADES	REACTOME_TOLL_RECEPTOR_CASCADES		100	-0.303603	-0.962633	0.554084	0.904002	1	4016	tags=21%, list=20%, signal=26%
REACTOME_ACTIVATED_POINT_MUTANTS_OF_FGFR2	REACTOME_ACTIVATED_POINT_MUTANTS_OF_FGFR2		7	-0.506307	-0.96248	0.538961	0.902563	1	29	tags=14%, list=0%, signal=14%
REACTOME_POST_NMDA_RECEPTOR_ACTIVATION_EVENTS	REACTOME_POST_NMDA_RECEPTOR_ACTIVATION_EVENTS		28	-0.358219	-0.962041	0.515957	0.901764	1	1910	tags=14%, list=10%, signal=16%
PID_RAC1_REG_PATHWAY	PID_RAC1_REG_PATHWAY		33	-0.350776	-0.958268	0.528351	0.909385	1	4670	tags=33%, list=24%, signal=44%
BIOCARTA_TNFR2_PATHWAY	BIOCARTA_TNFR2_PATHWAY		17	-0.410762	-0.958181	0.543417	0.907813	1	2866	tags=18%, list=15%, signal=21%
REACTOME_SYNTHESIS_AND_INTERCONVERSION_OF_NUCLEOTIDE_DI_AND_TRIPHOSPHATES	REACTOME_SYNTHESIS_AND_INTERCONVERSION_OF_NUCLEOTIDE_DI_AND_TRIPHOSPHATES		18	-0.387494	-0.957395	0.537356	0.908086	1	4137	tags=39%, list=21%, signal=49%
BIOCARTA_SODD_PATHWAY	BIOCARTA_SODD_PATHWAY		10	-0.453774	-0.9561	0.570997	0.909681	1	5884	tags=60%, list=30%, signal=86%
REACTOME_GLUCAGON_SIGNALING_IN_METABOLIC_REGULATION	REACTOME_GLUCAGON_SIGNALING_IN_METABOLIC_REGULATION		26	-0.373325	-0.955535	0.557841	0.909409	1	5728	tags=38%, list=29%, signal=54%
REACTOME_SIGNALING_BY_FGFR1_FUSION_MUTANTS	REACTOME_SIGNALING_BY_FGFR1_FUSION_MUTANTS		18	-0.393484	-0.955305	0.517808	0.908263	1	20	tags=6%, list=0%, signal=6%
PID_EPHB_FWD_PATHWAY	PID_EPHB_FWD_PATHWAY		38	-0.343869	-0.953759	0.545226	0.910452	1	3068	tags=18%, list=16%, signal=22%
REACTOME_IMMUNE_SYSTEM	REACTOME_IMMUNE_SYSTEM		687	-0.274464	-0.950959	0.706	0.915646	1	5018	tags=22%, list=26%, signal=28%
KEGG_METABOLISM_OF_XENOBIOTICS_BY_CYTOCHROME_P450	KEGG_METABOLISM_OF_XENOBIOTICS_BY_CYTOCHROME_P450		29	-0.359356	-0.948891	0.528061	0.919067	1	2771	tags=31%, list=14%, signal=36%
PID_TNF_PATHWAY	PID_TNF_PATHWAY		46	-0.330009	-0.948202	0.556086	0.919077	1	6093	tags=35%, list=31%, signal=50%
REACTOME_INTRINSIC_PATHWAY	REACTOME_INTRINSIC_PATHWAY		6	-0.488844	-0.947163	0.530945	0.919774	1	2416	tags=33%, list=12%, signal=38%
REACTOME_N_GLYCAN_ANTENNAE_ELONGATION_IN_THE_MEDIAL_TRANS_GOLGI	REACTOME_N_GLYCAN_ANTENNAE_ELONGATION_IN_THE_MEDIAL_TRANS_GOLGI		15	-0.400391	-0.945347	0.576369	0.922655	1	2604	tags=20%, list=13%, signal=23%
REACTOME_IL_6_SIGNALING	REACTOME_IL_6_SIGNALING		10	-0.460104	-0.943171	0.565217	0.926389	1	31	tags=10%, list=0%, signal=10%
REACTOME_GLYCOSAMINOGLYCAN_METABOLISM	REACTOME_GLYCOSAMINOGLYCAN_METABOLISM		80	-0.305334	-0.943073	0.607306	0.924893	1	5292	tags=34%, list=27%, signal=46%
PID_PDGFRB_PATHWAY	PID_PDGFRB_PATHWAY		123	-0.293405	-0.942317	0.58209	0.92494	1	6906	tags=44%, list=35%, signal=67%
REACTOME_THE_ROLE_OF_NEF_IN_HIV1_REPLICATION_AND_DISEASE_PATHOGENESIS	REACTOME_THE_ROLE_OF_NEF_IN_HIV1_REPLICATION_AND_DISEASE_PATHOGENESIS		21	-0.368551	-0.941821	0.555256	0.924387	1	2286	tags=14%, list=12%, signal=16%
BIOCARTA_PML_PATHWAY	BIOCARTA_PML_PATHWAY		15	-0.398933	-0.939859	0.576271	0.927408	1	6483	tags=47%, list=33%, signal=70%
BIOCARTA_EPHA4_PATHWAY	BIOCARTA_EPHA4_PATHWAY		8	-0.467596	-0.938947	0.577039	0.927717	1	4075	tags=38%, list=21%, signal=47%
PID_ATF2_PATHWAY	PID_ATF2_PATHWAY		47	-0.328933	-0.938392	0.565104	0.927246	1	2480	tags=19%, list=13%, signal=22%
REACTOME_ACYL_CHAIN_REMODELLING_OF_PI	REACTOME_ACYL_CHAIN_REMODELLING_OF_PI		5	-0.507294	-0.936178	0.586331	0.930853	1	5404	tags=80%, list=28%, signal=110%
PID_NFKAPPAB_ATYPICAL_PATHWAY	PID_NFKAPPAB_ATYPICAL_PATHWAY		15	-0.401867	-0.93605	0.542135	0.929371	1	2866	tags=20%, list=15%, signal=23%
BIOCARTA_CCR3_PATHWAY	BIOCARTA_CCR3_PATHWAY		15	-0.406356	-0.934343	0.604584	0.931845	1	5646	tags=33%, list=29%, signal=47%
PID_CD8_TCR_DOWNSTREAM_PATHWAY	PID_CD8_TCR_DOWNSTREAM_PATHWAY		34	-0.335212	-0.933341	0.554974	0.932409	1	4323	tags=29%, list=22%, signal=38%
REACTOME_SIGNALING_BY_FGFR3_MUTANTS	REACTOME_SIGNALING_BY_FGFR3_MUTANTS		7	-0.472314	-0.926267	0.6	0.947411	1	29	tags=14%, list=0%, signal=14%
REACTOME_TRIGLYCERIDE_BIOSYNTHESIS	REACTOME_TRIGLYCERIDE_BIOSYNTHESIS		34	-0.344448	-0.925975	0.582051	0.946389	1	4629	tags=38%, list=24%, signal=50%
REACTOME_IL1_SIGNALING	REACTOME_IL1_SIGNALING		36	-0.337712	-0.925773	0.574939	0.945059	1	3972	tags=28%, list=20%, signal=35%
KEGG_PANCREATIC_CANCER	KEGG_PANCREATIC_CANCER		66	-0.308971	-0.924673	0.606977	0.945877	1	6308	tags=38%, list=32%, signal=56%
KEGG_PYRUVATE_METABOLISM	KEGG_PYRUVATE_METABOLISM		32	-0.337783	-0.921789	0.623037	0.950654	1	2107	tags=16%, list=11%, signal=17%
BIOCARTA_MEF2D_PATHWAY	BIOCARTA_MEF2D_PATHWAY		16	-0.391837	-0.919878	0.573034	0.953293	1	3036	tags=19%, list=15%, signal=22%
REACTOME_NEGATIVE_REGULATORS_OF_RIG_I_MDA5_SIGNALING	REACTOME_NEGATIVE_REGULATORS_OF_RIG_I_MDA5_SIGNALING		30	-0.344353	-0.919396	0.609819	0.952673	1	3306	tags=20%, list=17%, signal=24%
REACTOME_METABOLISM_OF_LIPIDS_AND_LIPOPROTEINS	REACTOME_METABOLISM_OF_LIPIDS_AND_LIPOPROTEINS		375	-0.266984	-0.915903	0.737475	0.959193	1	4741	tags=26%, list=24%, signal=33%
BIOCARTA_TOB1_PATHWAY	BIOCARTA_TOB1_PATHWAY		11	-0.414303	-0.915443	0.605263	0.958472	1	1969	tags=18%, list=10%, signal=20%
KEGG_GLYCOSAMINOGLYCAN_BIOSYNTHESIS_HEPARAN_SULFATE	KEGG_GLYCOSAMINOGLYCAN_BIOSYNTHESIS_HEPARAN_SULFATE		18	-0.371427	-0.914146	0.597633	0.959747	1	3177	tags=28%, list=16%, signal=33%
REACTOME_ACYL_CHAIN_REMODELLING_OF_PG	REACTOME_ACYL_CHAIN_REMODELLING_OF_PG		6	-0.465119	-0.913642	0.584665	0.959155	1	2028	tags=17%, list=10%, signal=19%
REACTOME_DCC_MEDIATED_ATTRACTIVE_SIGNALING	REACTOME_DCC_MEDIATED_ATTRACTIVE_SIGNALING		12	-0.41957	-0.913157	0.6	0.958496	1	6071	tags=58%, list=31%, signal=84%
REACTOME_TRIF_MEDIATED_TLR3_SIGNALING	REACTOME_TRIF_MEDIATED_TLR3_SIGNALING		68	-0.29788	-0.912763	0.622951	0.957702	1	2059	tags=13%, list=11%, signal=15%
HALLMARK_HEDGEHOG_SIGNALING	HALLMARK_HEDGEHOG_SIGNALING		29	-0.346453	-0.912055	0.593909	0.957572	1	3740	tags=24%, list=19%, signal=30%
REACTOME_NETRIN1_SIGNALING	REACTOME_NETRIN1_SIGNALING		30	-0.345458	-0.910296	0.61194	0.959926	1	4670	tags=37%, list=24%, signal=48%
REACTOME_KERATAN_SULFATE_KERATIN_METABOLISM	REACTOME_KERATAN_SULFATE_KERATIN_METABOLISM		20	-0.366466	-0.909704	0.616247	0.959559	1	4628	tags=30%, list=24%, signal=39%
BIOCARTA_GLEEVEC_PATHWAY	BIOCARTA_GLEEVEC_PATHWAY		22	-0.361648	-0.909631	0.618667	0.957961	1	1876	tags=9%, list=10%, signal=10%
KEGG_FC_EPSILON_RI_SIGNALING_PATHWAY	KEGG_FC_EPSILON_RI_SIGNALING_PATHWAY		56	-0.308465	-0.90911	0.629717	0.957404	1	3712	tags=23%, list=19%, signal=29%
REACTOME_RIG_I_MDA5_MEDIATED_INDUCTION_OF_IFN_ALPHA_BETA_PATHWAYS	REACTOME_RIG_I_MDA5_MEDIATED_INDUCTION_OF_IFN_ALPHA_BETA_PATHWAYS		58	-0.306186	-0.907939	0.654676	0.958307	1	2820	tags=16%, list=14%, signal=18%
REACTOME_CYTOKINE_SIGNALING_IN_IMMUNE_SYSTEM	REACTOME_CYTOKINE_SIGNALING_IN_IMMUNE_SYSTEM		210	-0.266032	-0.901046	0.701863	0.972047	1	3430	tags=15%, list=17%, signal=18%
REACTOME_SIGNALING_BY_ACTIVATED_POINT_MUTANTS_OF_FGFR1	REACTOME_SIGNALING_BY_ACTIVATED_POINT_MUTANTS_OF_FGFR1		6	-0.478092	-0.900641	0.634304	0.971191	1	29	tags=17%, list=0%, signal=17%
PID_MET_PATHWAY	PID_MET_PATHWAY		77	-0.295305	-0.897921	0.689342	0.975455	1	2898	tags=13%, list=15%, signal=15%
KEGG_VALINE_LEUCINE_AND_ISOLEUCINE_BIOSYNTHESIS	KEGG_VALINE_LEUCINE_AND_ISOLEUCINE_BIOSYNTHESIS		10	-0.411809	-0.896976	0.62	0.975697	1	4036	tags=30%, list=21%, signal=38%
PID_TCR_PATHWAY	PID_TCR_PATHWAY		47	-0.309304	-0.89622	0.616667	0.975571	1	3161	tags=17%, list=16%, signal=20%
PID_SMAD2_3PATHWAY	PID_SMAD2_3PATHWAY		17	-0.373577	-0.895807	0.623853	0.974735	1	3820	tags=24%, list=19%, signal=29%
BIOCARTA_GPCR_PATHWAY	BIOCARTA_GPCR_PATHWAY		31	-0.325359	-0.894965	0.607427	0.974882	1	1876	tags=13%, list=10%, signal=14%
REACTOME_SIGNALING_BY_NOTCH	REACTOME_SIGNALING_BY_NOTCH		90	-0.28367	-0.892272	0.693002	0.979217	1	3223	tags=18%, list=16%, signal=21%
KEGG_DRUG_METABOLISM_CYTOCHROME_P450	KEGG_DRUG_METABOLISM_CYTOCHROME_P450		26	-0.349778	-0.890653	0.659686	0.981167	1	3001	tags=31%, list=15%, signal=36%
PID_S1P_S1P4_PATHWAY	PID_S1P_S1P4_PATHWAY		13	-0.388943	-0.884046	0.620397	0.994178	1	4286	tags=23%, list=22%, signal=30%
PID_CXCR4_PATHWAY	PID_CXCR4_PATHWAY		80	-0.286501	-0.883256	0.690583	0.99405	1	5646	tags=25%, list=29%, signal=35%
KEGG_PENTOSE_AND_GLUCURONATE_INTERCONVERSIONS	KEGG_PENTOSE_AND_GLUCURONATE_INTERCONVERSIONS		10	-0.409796	-0.882253	0.667692	0.994399	1	2593	tags=20%, list=13%, signal=23%
REACTOME_FGFR1_LIGAND_BINDING_AND_ACTIVATION	REACTOME_FGFR1_LIGAND_BINDING_AND_ACTIVATION		7	-0.459598	-0.88202	0.641694	0.993155	1	29	tags=14%, list=0%, signal=14%
KEGG_PPAR_SIGNALING_PATHWAY	KEGG_PPAR_SIGNALING_PATHWAY		44	-0.303179	-0.874743	0.671679	1	1	4504	tags=32%, list=23%, signal=41%
PID_ERB_GENOMIC_PATHWAY	PID_ERB_GENOMIC_PATHWAY		12	-0.394827	-0.874652	0.661017	1	1	8363	tags=83%, list=43%, signal=145%
BIOCARTA_HSP27_PATHWAY	BIOCARTA_HSP27_PATHWAY		12	-0.398832	-0.873469	0.676558	1	1	4604	tags=42%, list=23%, signal=54%
REACTOME_ION_TRANSPORT_BY_P_TYPE_ATPASES	REACTOME_ION_TRANSPORT_BY_P_TYPE_ATPASES		24	-0.341932	-0.865635	0.65974	1	1	3666	tags=29%, list=19%, signal=36%
BIOCARTA_ARAP_PATHWAY	BIOCARTA_ARAP_PATHWAY		17	-0.364949	-0.864415	0.673239	1	1	6303	tags=35%, list=32%, signal=52%
PID_TRKR_PATHWAY	PID_TRKR_PATHWAY		58	-0.288498	-0.863875	0.695652	1	1	2862	tags=17%, list=15%, signal=20%
PID_S1P_S1P2_PATHWAY	PID_S1P_S1P2_PATHWAY		22	-0.342734	-0.863306	0.674603	1	1	5558	tags=36%, list=28%, signal=51%
REACTOME_PURINE_SALVAGE	REACTOME_PURINE_SALVAGE		12	-0.38372	-0.863151	0.646018	1	1	5516	tags=33%, list=28%, signal=46%
REACTOME_TIGHT_JUNCTION_INTERACTIONS	REACTOME_TIGHT_JUNCTION_INTERACTIONS		17	-0.361661	-0.861643	0.662983	1	1	1360	tags=18%, list=7%, signal=19%
BIOCARTA_CD40_PATHWAY	BIOCARTA_CD40_PATHWAY		14	-0.368939	-0.85969	0.678873	1	1	2866	tags=14%, list=15%, signal=17%
PID_REELIN_PATHWAY	PID_REELIN_PATHWAY		28	-0.329981	-0.858553	0.70557	1	1	1117	tags=7%, list=6%, signal=8%
REACTOME_TIE2_SIGNALING	REACTOME_TIE2_SIGNALING		14	-0.372641	-0.85826	0.670487	1	1	1864	tags=14%, list=10%, signal=16%
BIOCARTA_RAC1_PATHWAY	BIOCARTA_RAC1_PATHWAY		20	-0.345146	-0.85808	0.696023	1	1	5688	tags=40%, list=29%, signal=56%
KEGG_TERPENOID_BACKBONE_BIOSYNTHESIS	KEGG_TERPENOID_BACKBONE_BIOSYNTHESIS		13	-0.388365	-0.857685	0.650746	1	1	6579	tags=46%, list=34%, signal=69%
BIOCARTA_ECM_PATHWAY	BIOCARTA_ECM_PATHWAY		22	-0.337123	-0.855878	0.655738	1	1	4410	tags=23%, list=22%, signal=29%
KEGG_P53_SIGNALING_PATHWAY	KEGG_P53_SIGNALING_PATHWAY		64	-0.282675	-0.855361	0.694196	1	1	3073	tags=20%, list=16%, signal=24%
REACTOME_NRAGE_SIGNALS_DEATH_THROUGH_JNK	REACTOME_NRAGE_SIGNALS_DEATH_THROUGH_JNK		40	-0.294789	-0.854878	0.710396	1	1	3004	tags=20%, list=15%, signal=24%
BIOCARTA_PITX2_PATHWAY	BIOCARTA_PITX2_PATHWAY		14	-0.356946	-0.853337	0.674627	1	1	12615	tags=100%, list=64%, signal=280%
BIOCARTA_ETC_PATHWAY	BIOCARTA_ETC_PATHWAY		11	-0.387666	-0.853206	0.67359	1	1	2007	tags=18%, list=10%, signal=20%
BIOCARTA_AGR_PATHWAY	BIOCARTA_AGR_PATHWAY		29	-0.3225	-0.852579	0.668394	1	1	2607	tags=14%, list=13%, signal=16%
KEGG_ERBB_SIGNALING_PATHWAY	KEGG_ERBB_SIGNALING_PATHWAY		76	-0.279102	-0.852143	0.72009	1	1	6915	tags=37%, list=35%, signal=57%
PID_ECADHERIN_KERATINOCYTE_PATHWAY	PID_ECADHERIN_KERATINOCYTE_PATHWAY		19	-0.340519	-0.851785	0.661891	1	1	5558	tags=37%, list=28%, signal=51%
HALLMARK_IL2_STAT5_SIGNALING	HALLMARK_IL2_STAT5_SIGNALING		160	-0.257534	-0.84873	0.800839	1	1	5526	tags=36%, list=28%, signal=50%
KEGG_GLIOMA	KEGG_GLIOMA		57	-0.285804	-0.847491	0.754177	1	1	6487	tags=39%, list=33%, signal=58%
PID_RAC1_PATHWAY	PID_RAC1_PATHWAY		49	-0.285147	-0.844565	0.724299	1	1	1718	tags=8%, list=9%, signal=9%
REACTOME_CHOLESTEROL_BIOSYNTHESIS	REACTOME_CHOLESTEROL_BIOSYNTHESIS		20	-0.343029	-0.842506	0.71831	1	1	6579	tags=55%, list=34%, signal=83%
PID_HIF2PATHWAY	PID_HIF2PATHWAY		33	-0.30928	-0.839967	0.72846	1	1	4316	tags=24%, list=22%, signal=31%
KEGG_NON_HOMOLOGOUS_END_JOINING	KEGG_NON_HOMOLOGOUS_END_JOINING		12	-0.372258	-0.834473	0.714286	1	1	6469	tags=33%, list=33%, signal=50%
REACTOME_PLC_BETA_MEDIATED_EVENTS	REACTOME_PLC_BETA_MEDIATED_EVENTS		33	-0.312783	-0.834207	0.735065	1	1	5906	tags=36%, list=30%, signal=52%
KEGG_THYROID_CANCER	KEGG_THYROID_CANCER		27	-0.316207	-0.831072	0.68984	1	1	1876	tags=15%, list=10%, signal=16%
REACTOME_SHC_MEDIATED_CASCADE	REACTOME_SHC_MEDIATED_CASCADE		16	-0.346243	-0.829682	0.704871	1	1	29	tags=6%, list=0%, signal=6%
REACTOME_ABC_FAMILY_PROTEINS_MEDIATED_TRANSPORT	REACTOME_ABC_FAMILY_PROTEINS_MEDIATED_TRANSPORT		20	-0.33066	-0.822006	0.734417	1	1	4877	tags=40%, list=25%, signal=53%
REACTOME_TRAF3_DEPENDENT_IRF_ACTIVATION_PATHWAY	REACTOME_TRAF3_DEPENDENT_IRF_ACTIVATION_PATHWAY		13	-0.376585	-0.82075	0.699405	1	1	4316	tags=38%, list=22%, signal=49%
REACTOME_SIGNALLING_TO_RAS	REACTOME_SIGNALLING_TO_RAS		27	-0.309901	-0.819952	0.736	1	1	6115	tags=44%, list=31%, signal=64%
REACTOME_PYRIMIDINE_METABOLISM	REACTOME_PYRIMIDINE_METABOLISM		19	-0.32858	-0.818967	0.744505	1	1	7119	tags=42%, list=36%, signal=66%
REACTOME_DOWNSTREAM_SIGNAL_TRANSDUCTION	REACTOME_DOWNSTREAM_SIGNAL_TRANSDUCTION		84	-0.261462	-0.818499	0.804545	1	1	3161	tags=12%, list=16%, signal=14%
PID_P73PATHWAY	PID_P73PATHWAY		73	-0.266363	-0.817235	0.779582	1	1	3073	tags=18%, list=16%, signal=21%
BIOCARTA_PGC1A_PATHWAY	BIOCARTA_PGC1A_PATHWAY		22	-0.324321	-0.81715	0.728767	1	1	4437	tags=18%, list=23%, signal=23%
PID_EPO_PATHWAY	PID_EPO_PATHWAY		31	-0.299011	-0.813346	0.738342	1	1	1793	tags=10%, list=9%, signal=11%
REACTOME_PLATELET_SENSITIZATION_BY_LDL	REACTOME_PLATELET_SENSITIZATION_BY_LDL		13	-0.357027	-0.812279	0.720721	1	1	2439	tags=15%, list=12%, signal=18%
REACTOME_ACYL_CHAIN_REMODELLING_OF_PS	REACTOME_ACYL_CHAIN_REMODELLING_OF_PS		6	-0.437298	-0.811513	0.732704	1	1	5322	tags=50%, list=27%, signal=69%
BIOCARTA_ETS_PATHWAY	BIOCARTA_ETS_PATHWAY		18	-0.32822	-0.811009	0.721264	1	1	3075	tags=17%, list=16%, signal=20%
PID_FCER1_PATHWAY	PID_FCER1_PATHWAY		51	-0.274447	-0.809845	0.761229	1	1	4050	tags=20%, list=21%, signal=25%
REACTOME_SHC_RELATED_EVENTS	REACTOME_SHC_RELATED_EVENTS		16	-0.343778	-0.809822	0.73743	1	1	6115	tags=38%, list=31%, signal=54%
BIOCARTA_PTDINS_PATHWAY	BIOCARTA_PTDINS_PATHWAY		22	-0.321247	-0.808998	0.72679	1	1	8018	tags=55%, list=41%, signal=92%
BIOCARTA_SALMONELLA_PATHWAY	BIOCARTA_SALMONELLA_PATHWAY		12	-0.361884	-0.808611	0.725373	1	1	7253	tags=67%, list=37%, signal=106%
REACTOME_GLYCOSPHINGOLIPID_METABOLISM	REACTOME_GLYCOSPHINGOLIPID_METABOLISM		30	-0.303342	-0.807806	0.758794	1	1	3002	tags=23%, list=15%, signal=28%
REACTOME_CHONDROITIN_SULFATE_DERMATAN_SULFATE_METABOLISM	REACTOME_CHONDROITIN_SULFATE_DERMATAN_SULFATE_METABOLISM		40	-0.283425	-0.807605	0.750599	1	1	4037	tags=23%, list=21%, signal=28%
REACTOME_PHOSPHOLIPASE_C_MEDIATED_CASCADE	REACTOME_PHOSPHOLIPASE_C_MEDIATED_CASCADE		35	-0.29785	-0.807446	0.795396	1	1	5906	tags=43%, list=30%, signal=61%
KEGG_PROSTATE_CANCER	KEGG_PROSTATE_CANCER		78	-0.264006	-0.806696	0.788863	1	1	4316	tags=19%, list=22%, signal=25%
KEGG_PEROXISOME	KEGG_PEROXISOME		71	-0.261722	-0.803721	0.82243	1	1	5852	tags=31%, list=30%, signal=44%
PID_INTEGRIN4_PATHWAY	PID_INTEGRIN4_PATHWAY		11	-0.377122	-0.803212	0.765043	1	1	2361	tags=18%, list=12%, signal=21%
REACTOME_FRS2_MEDIATED_CASCADE	REACTOME_FRS2_MEDIATED_CASCADE		24	-0.311856	-0.802875	0.774105	1	1	6115	tags=42%, list=31%, signal=60%
KEGG_COLORECTAL_CANCER	KEGG_COLORECTAL_CANCER		59	-0.26926	-0.802481	0.820144	1	1	6487	tags=36%, list=33%, signal=53%
PID_AURORA_B_PATHWAY	PID_AURORA_B_PATHWAY		38	-0.286129	-0.802402	0.746736	1	1	1444	tags=5%, list=7%, signal=6%
REACTOME_ACTIVATION_OF_KAINATE_RECEPTORS_UPON_GLUTAMATE_BINDING	REACTOME_ACTIVATION_OF_KAINATE_RECEPTORS_UPON_GLUTAMATE_BINDING		24	-0.309357	-0.801334	0.730028	1	1	5646	tags=38%, list=29%, signal=53%
PID_VEGFR1_PATHWAY	PID_VEGFR1_PATHWAY		24	-0.311579	-0.798373	0.757732	1	1	5388	tags=33%, list=27%, signal=46%
REACTOME_FGFR_LIGAND_BINDING_AND_ACTIVATION	REACTOME_FGFR_LIGAND_BINDING_AND_ACTIVATION		10	-0.382605	-0.798048	0.754491	1	1	29	tags=10%, list=0%, signal=10%
PID_FAK_PATHWAY	PID_FAK_PATHWAY		54	-0.272439	-0.796512	0.779582	1	1	6980	tags=39%, list=36%, signal=60%
BIOCARTA_HCMV_PATHWAY	BIOCARTA_HCMV_PATHWAY		16	-0.33773	-0.795393	0.769461	1	1	2866	tags=19%, list=15%, signal=22%
REACTOME_NEGATIVE_REGULATION_OF_FGFR_SIGNALING	REACTOME_NEGATIVE_REGULATION_OF_FGFR_SIGNALING		24	-0.312051	-0.794952	0.773936	1	1	5845	tags=42%, list=30%, signal=59%
PID_RB_1PATHWAY	PID_RB_1PATHWAY		58	-0.264856	-0.792326	0.791469	1	1	2596	tags=17%, list=13%, signal=20%
PID_CDC42_PATHWAY	PID_CDC42_PATHWAY		67	-0.26295	-0.792091	0.789593	1	1	5558	tags=28%, list=28%, signal=39%
BIOCARTA_TEL_PATHWAY	BIOCARTA_TEL_PATHWAY		18	-0.331999	-0.791517	0.77381	1	1	6469	tags=44%, list=33%, signal=66%
KEGG_FC_GAMMA_R_MEDIATED_PHAGOCYTOSIS	KEGG_FC_GAMMA_R_MEDIATED_PHAGOCYTOSIS		80	-0.256297	-0.790969	0.819383	1	1	6559	tags=41%, list=33%, signal=62%
BIOCARTA_CERAMIDE_PATHWAY	BIOCARTA_CERAMIDE_PATHWAY		22	-0.308971	-0.790914	0.752688	1	1	5884	tags=36%, list=30%, signal=52%
BIOCARTA_BAD_PATHWAY	BIOCARTA_BAD_PATHWAY		22	-0.311238	-0.790706	0.770053	1	1	1876	tags=14%, list=10%, signal=15%
REACTOME_CTLA4_INHIBITORY_SIGNALING	REACTOME_CTLA4_INHIBITORY_SIGNALING		18	-0.328053	-0.790512	0.774648	1	1	6382	tags=44%, list=33%, signal=66%
REACTOME_TRAF6_MEDIATED_INDUCTION_OF_NFKB_AND_MAP_KINASES_UPON_TLR7_8_OR_9_ACTIVATION	REACTOME_TRAF6_MEDIATED_INDUCTION_OF_NFKB_AND_MAP_KINASES_UPON_TLR7_8_OR_9_ACTIVATION		71	-0.258105	-0.790117	0.818594	1	1	5009	tags=24%, list=26%, signal=32%
REACTOME_PKA_MEDIATED_PHOSPHORYLATION_OF_CREB	REACTOME_PKA_MEDIATED_PHOSPHORYLATION_OF_CREB		13	-0.346782	-0.789217	0.752161	1	1	321	tags=8%, list=2%, signal=8%
HALLMARK_ADIPOGENESIS	HALLMARK_ADIPOGENESIS		176	-0.238008	-0.788174	0.881857	1	1	2076	tags=10%, list=11%, signal=11%
HALLMARK_ANGIOGENESIS	HALLMARK_ANGIOGENESIS		27	-0.299653	-0.787053	0.793367	1	1	3419	tags=33%, list=17%, signal=40%
REACTOME_METABOLISM_OF_NUCLEOTIDES	REACTOME_METABOLISM_OF_NUCLEOTIDES		63	-0.26389	-0.786735	0.8125	1	1	5917	tags=35%, list=30%, signal=50%
KEGG_LINOLEIC_ACID_METABOLISM	KEGG_LINOLEIC_ACID_METABOLISM		8	-0.383365	-0.783856	0.75	1	1	2028	tags=25%, list=10%, signal=28%
PID_PI3KCI_AKT_PATHWAY	PID_PI3KCI_AKT_PATHWAY		35	-0.278932	-0.781341	0.801527	1	1	2620	tags=11%, list=13%, signal=13%
REACTOME_NEF_MEDIATES_DOWN_MODULATION_OF_CELL_SURFACE_RECEPTORS_BY_RECRUITING_THEM_TO_CLATHRIN_ADAPTERS	REACTOME_NEF_MEDIATES_DOWN_MODULATION_OF_CELL_SURFACE_RECEPTORS_BY_RECRUITING_THEM_TO_CLATHRIN_ADAPTERS		17	-0.319066	-0.781181	0.765363	1	1	4931	tags=24%, list=25%, signal=31%
HALLMARK_INTERFERON_ALPHA_RESPONSE	HALLMARK_INTERFERON_ALPHA_RESPONSE		81	-0.248845	-0.778313	0.852018	1	1	5439	tags=33%, list=28%, signal=46%
REACTOME_ACYL_CHAIN_REMODELLING_OF_PE	REACTOME_ACYL_CHAIN_REMODELLING_OF_PE		10	-0.360245	-0.774625	0.76489	1	1	5322	tags=50%, list=27%, signal=69%
REACTOME_SIGNALING_BY_NOTCH1	REACTOME_SIGNALING_BY_NOTCH1		62	-0.259698	-0.774512	0.809069	1	1	3223	tags=19%, list=16%, signal=23%
HALLMARK_ESTROGEN_RESPONSE_LATE	HALLMARK_ESTROGEN_RESPONSE_LATE		162	-0.233627	-0.772733	0.890295	1	1	5455	tags=31%, list=28%, signal=42%
REACTOME_SHC1_EVENTS_IN_ERBB4_SIGNALING	REACTOME_SHC1_EVENTS_IN_ERBB4_SIGNALING		17	-0.330917	-0.77213	0.764012	1	1	1876	tags=12%, list=10%, signal=13%
REACTOME_PECAM1_INTERACTIONS	REACTOME_PECAM1_INTERACTIONS		9	-0.363308	-0.771769	0.71875	1	1	4031	tags=33%, list=21%, signal=42%
REACTOME_TGF_BETA_RECEPTOR_SIGNALING_ACTIVATES_SMADS	REACTOME_TGF_BETA_RECEPTOR_SIGNALING_ACTIVATES_SMADS		24	-0.302251	-0.771279	0.788889	1	1	6281	tags=38%, list=32%, signal=55%
KEGG_PROGESTERONE_MEDIATED_OOCYTE_MATURATION	KEGG_PROGESTERONE_MEDIATED_OOCYTE_MATURATION		73	-0.25108	-0.770166	0.842222	1	1	2620	tags=11%, list=13%, signal=13%
REACTOME_SIGNAL_TRANSDUCTION_BY_L1	REACTOME_SIGNAL_TRANSDUCTION_BY_L1		32	-0.27614	-0.770036	0.804627	1	1	5558	tags=28%, list=28%, signal=39%
BIOCARTA_PDGF_PATHWAY	BIOCARTA_PDGF_PATHWAY		29	-0.295659	-0.769625	0.827763	1	1	2665	tags=14%, list=14%, signal=16%
REACTOME_ANTIGEN_ACTIVATES_B_CELL_RECEPTOR_LEADING_TO_GENERATION_OF_SECOND_MESSENGERS	REACTOME_ANTIGEN_ACTIVATES_B_CELL_RECEPTOR_LEADING_TO_GENERATION_OF_SECOND_MESSENGERS		23	-0.302427	-0.768281	0.791781	1	1	849	tags=9%, list=4%, signal=9%
KEGG_FOLATE_BIOSYNTHESIS	KEGG_FOLATE_BIOSYNTHESIS		9	-0.368146	-0.766264	0.791429	1	1	854	tags=11%, list=4%, signal=12%
REACTOME_HYALURONAN_METABOLISM	REACTOME_HYALURONAN_METABOLISM		11	-0.352755	-0.766201	0.790909	1	1	541	tags=9%, list=3%, signal=9%
REACTOME_SIGNALING_BY_CONSTITUTIVELY_ACTIVE_EGFR	REACTOME_SIGNALING_BY_CONSTITUTIVELY_ACTIVE_EGFR		17	-0.317471	-0.761111	0.813218	1	1	709	tags=6%, list=4%, signal=6%
REACTOME_AMINE_LIGAND_BINDING_RECEPTORS	REACTOME_AMINE_LIGAND_BINDING_RECEPTORS		9	-0.363301	-0.760246	0.756839	1	1	1865	tags=44%, list=10%, signal=49%
BIOCARTA_RNA_PATHWAY	BIOCARTA_RNA_PATHWAY		10	-0.349913	-0.759821	0.773529	1	1	4861	tags=20%, list=25%, signal=27%
BIOCARTA_TID_PATHWAY	BIOCARTA_TID_PATHWAY		16	-0.321341	-0.758348	0.780899	1	1	8141	tags=50%, list=42%, signal=85%
PID_KIT_PATHWAY	PID_KIT_PATHWAY		49	-0.261482	-0.758298	0.873134	1	1	2772	tags=12%, list=14%, signal=14%
REACTOME_BILE_SALT_AND_ORGANIC_ANION_SLC_TRANSPORTERS	REACTOME_BILE_SALT_AND_ORGANIC_ANION_SLC_TRANSPORTERS		5	-0.408973	-0.758157	0.761404	1	1	5650	tags=60%, list=29%, signal=84%
PID_TGFBR_PATHWAY	PID_TGFBR_PATHWAY		54	-0.256046	-0.756448	0.858469	1	1	4701	tags=20%, list=24%, signal=27%
REACTOME_APOPTOTIC_EXECUTION_PHASE	REACTOME_APOPTOTIC_EXECUTION_PHASE		46	-0.257992	-0.755375	0.847087	1	1	4055	tags=20%, list=21%, signal=25%
PID_NECTIN_PATHWAY	PID_NECTIN_PATHWAY		30	-0.280274	-0.754851	0.817481	1	1	4613	tags=23%, list=24%, signal=30%
PID_ERA_GENOMIC_PATHWAY	PID_ERA_GENOMIC_PATHWAY		54	-0.256128	-0.754655	0.836066	1	1	4597	tags=22%, list=23%, signal=29%
BIOCARTA_RB_PATHWAY	BIOCARTA_RB_PATHWAY		13	-0.34616	-0.753783	0.823864	1	1	985	tags=8%, list=5%, signal=8%
BIOCARTA_RACCYCD_PATHWAY	BIOCARTA_RACCYCD_PATHWAY		26	-0.288166	-0.752803	0.829268	1	1	2866	tags=15%, list=15%, signal=18%
KEGG_STEROID_BIOSYNTHESIS	KEGG_STEROID_BIOSYNTHESIS		14	-0.327824	-0.7523	0.803371	1	1	6107	tags=50%, list=31%, signal=73%
BIOCARTA_CTLA4_PATHWAY	BIOCARTA_CTLA4_PATHWAY		7	-0.378005	-0.74718	0.77492	1	1	3155	tags=29%, list=16%, signal=34%
REACTOME_DOWNREGULATION_OF_TGF_BETA_RECEPTOR_SIGNALING	REACTOME_DOWNREGULATION_OF_TGF_BETA_RECEPTOR_SIGNALING		21	-0.304079	-0.745783	0.811024	1	1	6281	tags=38%, list=32%, signal=56%
KEGG_NEUROTROPHIN_SIGNALING_PATHWAY	KEGG_NEUROTROPHIN_SIGNALING_PATHWAY		117	-0.234648	-0.744703	0.894397	1	1	3834	tags=16%, list=20%, signal=20%
REACTOME_SIGNALING_BY_SCF_KIT	REACTOME_SIGNALING_BY_SCF_KIT		72	-0.247883	-0.744391	0.887872	1	1	2620	tags=11%, list=13%, signal=13%
BIOCARTA_GH_PATHWAY	BIOCARTA_GH_PATHWAY		23	-0.290988	-0.743917	0.84022	1	1	20	tags=4%, list=0%, signal=4%
REACTOME_ACTIVATION_OF_THE_AP1_FAMILY_OF_TRANSCRIPTION_FACTORS	REACTOME_ACTIVATION_OF_THE_AP1_FAMILY_OF_TRANSCRIPTION_FACTORS		10	-0.354752	-0.742545	0.78012	1	1	1876	tags=20%, list=10%, signal=22%
REACTOME_PHOSPHORYLATION_OF_CD3_AND_TCR_ZETA_CHAINS	REACTOME_PHOSPHORYLATION_OF_CD3_AND_TCR_ZETA_CHAINS		6	-0.386331	-0.741433	0.811847	1	1	2286	tags=33%, list=12%, signal=38%
BIOCARTA_PARKIN_PATHWAY	BIOCARTA_PARKIN_PATHWAY		12	-0.336544	-0.74035	0.825215	1	1	6699	tags=58%, list=34%, signal=89%
REACTOME_GROWTH_HORMONE_RECEPTOR_SIGNALING	REACTOME_GROWTH_HORMONE_RECEPTOR_SIGNALING		19	-0.300265	-0.73986	0.816901	1	1	20	tags=5%, list=0%, signal=5%
REACTOME_SPHINGOLIPID_METABOLISM	REACTOME_SPHINGOLIPID_METABOLISM		56	-0.246329	-0.739048	0.873508	1	1	4568	tags=25%, list=23%, signal=33%
BIOCARTA_STRESS_PATHWAY	BIOCARTA_STRESS_PATHWAY		24	-0.282124	-0.738968	0.803419	1	1	3991	tags=25%, list=20%, signal=31%
PID_NFKAPPAB_CANONICAL_PATHWAY	PID_NFKAPPAB_CANONICAL_PATHWAY		21	-0.29877	-0.733681	0.832447	1	1	5891	tags=29%, list=30%, signal=41%
REACTOME_SIGNALING_BY_ERBB2	REACTOME_SIGNALING_BY_ERBB2		87	-0.234846	-0.733055	0.911308	1	1	3161	tags=13%, list=16%, signal=15%
REACTOME_DOWNSTREAM_TCR_SIGNALING	REACTOME_DOWNSTREAM_TCR_SIGNALING		24	-0.28615	-0.73291	0.852151	1	1	3972	tags=21%, list=20%, signal=26%
PID_BCR_5PATHWAY	PID_BCR_5PATHWAY		55	-0.249476	-0.730056	0.897862	1	1	2866	tags=13%, list=15%, signal=15%
REACTOME_PEROXISOMAL_LIPID_METABOLISM	REACTOME_PEROXISOMAL_LIPID_METABOLISM		20	-0.291194	-0.729983	0.843575	1	1	185	tags=5%, list=1%, signal=5%
REACTOME_TRANSFERRIN_ENDOCYTOSIS_AND_RECYCLING	REACTOME_TRANSFERRIN_ENDOCYTOSIS_AND_RECYCLING		21	-0.290182	-0.729533	0.86376	1	1	3276	tags=14%, list=17%, signal=17%
REACTOME_ADAPTIVE_IMMUNE_SYSTEM	REACTOME_ADAPTIVE_IMMUNE_SYSTEM		421	-0.210438	-0.729409	0.99	1	1	5018	tags=18%, list=26%, signal=23%
REACTOME_ANTIGEN_PRESENTATION_FOLDING_ASSEMBLY_AND_PEPTIDE_LOADING_OF_CLASS_I_MHC	REACTOME_ANTIGEN_PRESENTATION_FOLDING_ASSEMBLY_AND_PEPTIDE_LOADING_OF_CLASS_I_MHC		18	-0.300004	-0.729284	0.809917	1	1	5360	tags=28%, list=27%, signal=38%
BIOCARTA_CHEMICAL_PATHWAY	BIOCARTA_CHEMICAL_PATHWAY		21	-0.287092	-0.728207	0.83905	1	1	5801	tags=29%, list=30%, signal=41%
REACTOME_TCR_SIGNALING	REACTOME_TCR_SIGNALING		37	-0.26652	-0.728131	0.859008	1	1	3972	tags=22%, list=20%, signal=27%
HALLMARK_APOPTOSIS	HALLMARK_APOPTOSIS		137	-0.222137	-0.727229	0.933619	1	1	3040	tags=16%, list=16%, signal=19%
PID_RETINOIC_ACID_PATHWAY	PID_RETINOIC_ACID_PATHWAY		28	-0.270839	-0.723631	0.842975	1	1	5236	tags=29%, list=27%, signal=39%
REACTOME_PLATELET_ADHESION_TO_EXPOSED_COLLAGEN	REACTOME_PLATELET_ADHESION_TO_EXPOSED_COLLAGEN		6	-0.379407	-0.719631	0.818182	1	1	6382	tags=67%, list=33%, signal=99%
PID_P38_MKK3_6PATHWAY	PID_P38_MKK3_6PATHWAY		25	-0.272279	-0.71842	0.863271	1	1	6224	tags=40%, list=32%, signal=59%
PID_CD8_TCR_PATHWAY	PID_CD8_TCR_PATHWAY		37	-0.256329	-0.716581	0.87037	1	1	3827	tags=16%, list=20%, signal=20%
REACTOME_ACTIVATED_NOTCH1_TRANSMITS_SIGNAL_TO_THE_NUCLEUS	REACTOME_ACTIVATED_NOTCH1_TRANSMITS_SIGNAL_TO_THE_NUCLEUS		22	-0.289099	-0.716172	0.850283	1	1	3223	tags=18%, list=16%, signal=22%
REACTOME_SIGNALLING_TO_ERKS	REACTOME_SIGNALLING_TO_ERKS		35	-0.258742	-0.714111	0.894057	1	1	3834	tags=20%, list=20%, signal=25%
REACTOME_ERK_MAPK_TARGETS	REACTOME_ERK_MAPK_TARGETS		21	-0.279044	-0.713939	0.859079	1	1	2040	tags=14%, list=10%, signal=16%
PID_SYNDECAN_2_PATHWAY	PID_SYNDECAN_2_PATHWAY		31	-0.264117	-0.713305	0.873351	1	1	3664	tags=19%, list=19%, signal=24%
KEGG_RENAL_CELL_CARCINOMA	KEGG_RENAL_CELL_CARCINOMA		65	-0.235973	-0.712976	0.914747	1	1	6915	tags=37%, list=35%, signal=57%
REACTOME_SHC_MEDIATED_SIGNALLING	REACTOME_SHC_MEDIATED_SIGNALLING		15	-0.300745	-0.710637	0.84097	1	1	6115	tags=33%, list=31%, signal=48%
KEGG_NOTCH_SIGNALING_PATHWAY	KEGG_NOTCH_SIGNALING_PATHWAY		43	-0.251472	-0.710212	0.88835	1	1	6159	tags=33%, list=31%, signal=47%
PID_FGF_PATHWAY	PID_FGF_PATHWAY		45	-0.246312	-0.709471	0.908873	1	1	2607	tags=13%, list=13%, signal=15%
PID_ALPHA_SYNUCLEIN_PATHWAY	PID_ALPHA_SYNUCLEIN_PATHWAY		24	-0.276023	-0.709117	0.87037	1	1	2607	tags=17%, list=13%, signal=19%
REACTOME_SIGNALING_BY_NOTCH4	REACTOME_SIGNALING_BY_NOTCH4		12	-0.319673	-0.708508	0.86087	1	1	3223	tags=25%, list=16%, signal=30%
REACTOME_SYNTHESIS_OF_VERY_LONG_CHAIN_FATTY_ACYL_COAS	REACTOME_SYNTHESIS_OF_VERY_LONG_CHAIN_FATTY_ACYL_COAS		12	-0.326768	-0.70842	0.823171	1	1	4448	tags=42%, list=23%, signal=54%
PID_ARF_3PATHWAY	PID_ARF_3PATHWAY		18	-0.289178	-0.707559	0.835165	1	1	13944	tags=100%, list=71%, signal=346%
BIOCARTA_VIP_PATHWAY	BIOCARTA_VIP_PATHWAY		23	-0.282218	-0.706216	0.855956	1	1	2866	tags=13%, list=15%, signal=15%
REACTOME_PHOSPHOLIPID_METABOLISM	REACTOME_PHOSPHOLIPID_METABOLISM		161	-0.214822	-0.70563	0.966457	1	1	5413	tags=28%, list=28%, signal=38%
REACTOME_FATTY_ACYL_COA_BIOSYNTHESIS	REACTOME_FATTY_ACYL_COA_BIOSYNTHESIS		16	-0.299311	-0.70251	0.851648	1	1	4629	tags=38%, list=24%, signal=49%
REACTOME_NEUROTRANSMITTER_RELEASE_CYCLE	REACTOME_NEUROTRANSMITTER_RELEASE_CYCLE		23	-0.278164	-0.699292	0.858667	1	1	4641	tags=35%, list=24%, signal=46%
BIOCARTA_CDC42RAC_PATHWAY	BIOCARTA_CDC42RAC_PATHWAY		15	-0.301652	-0.698909	0.872832	1	1	7253	tags=60%, list=37%, signal=95%
BIOCARTA_P53_PATHWAY	BIOCARTA_P53_PATHWAY		16	-0.2948	-0.697772	0.873684	1	1	1743	tags=13%, list=9%, signal=14%
REACTOME_GLUTAMATE_NEUROTRANSMITTER_RELEASE_CYCLE	REACTOME_GLUTAMATE_NEUROTRANSMITTER_RELEASE_CYCLE		13	-0.301596	-0.696608	0.846847	1	1	4549	tags=38%, list=23%, signal=50%
REACTOME_DAG_AND_IP3_SIGNALING	REACTOME_DAG_AND_IP3_SIGNALING		25	-0.269333	-0.696464	0.89008	1	1	5906	tags=36%, list=30%, signal=51%
REACTOME_NOTCH1_INTRACELLULAR_DOMAIN_REGULATES_TRANSCRIPTION	REACTOME_NOTCH1_INTRACELLULAR_DOMAIN_REGULATES_TRANSCRIPTION		42	-0.240342	-0.693881	0.908213	1	1	4560	tags=26%, list=23%, signal=34%
BIOCARTA_TNFR1_PATHWAY	BIOCARTA_TNFR1_PATHWAY		29	-0.260334	-0.692769	0.869565	1	1	6814	tags=45%, list=35%, signal=69%
PID_MAPK_TRK_PATHWAY	PID_MAPK_TRK_PATHWAY		32	-0.24977	-0.690821	0.885714	1	1	2040	tags=13%, list=10%, signal=14%
PID_ERBB2_ERBB3_PATHWAY	PID_ERBB2_ERBB3_PATHWAY		42	-0.241326	-0.69022	0.881481	1	1	2607	tags=12%, list=13%, signal=14%
REACTOME_OXYGEN_DEPENDENT_PROLINE_HYDROXYLATION_OF_HYPOXIA_INDUCIBLE_FACTOR_ALPHA	REACTOME_OXYGEN_DEPENDENT_PROLINE_HYDROXYLATION_OF_HYPOXIA_INDUCIBLE_FACTOR_ALPHA		16	-0.286778	-0.689562	0.88685	1	1	945	tags=6%, list=5%, signal=7%
REACTOME_IRON_UPTAKE_AND_TRANSPORT	REACTOME_IRON_UPTAKE_AND_TRANSPORT		30	-0.256681	-0.686983	0.907928	1	1	3276	tags=13%, list=17%, signal=16%
REACTOME_JNK_C_JUN_KINASES_PHOSPHORYLATION_AND_ACTIVATION_MEDIATED_BY_ACTIVATED_HUMAN_TAK1	REACTOME_JNK_C_JUN_KINASES_PHOSPHORYLATION_AND_ACTIVATION_MEDIATED_BY_ACTIVATED_HUMAN_TAK1		15	-0.292096	-0.685855	0.868263	1	1	4772	tags=27%, list=24%, signal=35%
PID_PS1_PATHWAY	PID_PS1_PATHWAY		40	-0.241407	-0.685445	0.91358	1	1	4702	tags=23%, list=24%, signal=30%
REACTOME_MHC_CLASS_II_ANTIGEN_PRESENTATION	REACTOME_MHC_CLASS_II_ANTIGEN_PRESENTATION		78	-0.22038	-0.685167	0.959276	1	1	6108	tags=23%, list=31%, signal=33%
REACTOME_CELL_DEATH_SIGNALLING_VIA_NRAGE_NRIF_AND_NADE	REACTOME_CELL_DEATH_SIGNALLING_VIA_NRAGE_NRIF_AND_NADE		55	-0.233357	-0.684373	0.919622	1	1	3223	tags=16%, list=16%, signal=20%
KEGG_DRUG_METABOLISM_OTHER_ENZYMES	KEGG_DRUG_METABOLISM_OTHER_ENZYMES		22	-0.269853	-0.67814	0.880223	1	1	1614	tags=9%, list=8%, signal=10%
PID_ARF6_DOWNSTREAM_PATHWAY	PID_ARF6_DOWNSTREAM_PATHWAY		15	-0.283948	-0.674192	0.880223	1	1	2902	tags=20%, list=15%, signal=23%
PID_HIF1A_PATHWAY	PID_HIF1A_PATHWAY		19	-0.278408	-0.67144	0.89863	1	1	945	tags=5%, list=5%, signal=6%
REACTOME_SPRY_REGULATION_OF_FGF_SIGNALING	REACTOME_SPRY_REGULATION_OF_FGF_SIGNALING		13	-0.296186	-0.668558	0.890533	1	1	5473	tags=31%, list=28%, signal=43%
BIOCARTA_BARRESTIN_PATHWAY	BIOCARTA_BARRESTIN_PATHWAY		8	-0.327351	-0.666574	0.863787	1	1	1985	tags=13%, list=10%, signal=14%
KEGG_PATHOGENIC_ESCHERICHIA_COLI_INFECTION	KEGG_PATHOGENIC_ESCHERICHIA_COLI_INFECTION		48	-0.229725	-0.664085	0.940898	1	1	7253	tags=44%, list=37%, signal=69%
BIOCARTA_VDR_PATHWAY	BIOCARTA_VDR_PATHWAY		12	-0.291959	-0.663877	0.866667	1	1	4316	tags=25%, list=22%, signal=32%
REACTOME_RAF_MAP_KINASE_CASCADE	REACTOME_RAF_MAP_KINASE_CASCADE		10	-0.317893	-0.663337	0.864048	1	1	6115	tags=40%, list=31%, signal=58%
KEGG_ACUTE_MYELOID_LEUKEMIA	KEGG_ACUTE_MYELOID_LEUKEMIA		52	-0.226829	-0.663305	0.927885	1	1	6487	tags=33%, list=33%, signal=49%
REACTOME_INHIBITION_OF_REPLICATION_INITIATION_OF_DAMAGED_DNA_BY_RB1_E2F1	REACTOME_INHIBITION_OF_REPLICATION_INITIATION_OF_DAMAGED_DNA_BY_RB1_E2F1		12	-0.296183	-0.663264	0.889205	1	1	13805	tags=100%, list=70%, signal=338%
REACTOME_ABCA_TRANSPORTERS_IN_LIPID_HOMEOSTASIS	REACTOME_ABCA_TRANSPORTERS_IN_LIPID_HOMEOSTASIS		11	-0.303721	-0.662054	0.885714	1	1	2449	tags=27%, list=12%, signal=31%
KEGG_BASE_EXCISION_REPAIR	KEGG_BASE_EXCISION_REPAIR		34	-0.24175	-0.661039	0.920844	1	1	1857	tags=6%, list=9%, signal=6%
REACTOME_SIGNALING_BY_FGFR_IN_DISEASE	REACTOME_SIGNALING_BY_FGFR_IN_DISEASE		104	-0.207288	-0.656966	0.980132	1	1	321	tags=3%, list=2%, signal=3%
REACTOME_SIGNALING_BY_NOTCH3	REACTOME_SIGNALING_BY_NOTCH3		12	-0.295413	-0.654108	0.877246	1	1	3223	tags=25%, list=16%, signal=30%
PID_ECADHERIN_NASCENT_AJ_PATHWAY	PID_ECADHERIN_NASCENT_AJ_PATHWAY		38	-0.235757	-0.653233	0.925926	1	1	6580	tags=34%, list=34%, signal=51%
REACTOME_TRAF6_MEDIATED_IRF7_ACTIVATION	REACTOME_TRAF6_MEDIATED_IRF7_ACTIVATION		17	-0.272817	-0.65321	0.907104	1	1	1208	tags=12%, list=6%, signal=13%
HALLMARK_ANDROGEN_RESPONSE	HALLMARK_ANDROGEN_RESPONSE		94	-0.207084	-0.65227	0.98022	1	1	5759	tags=35%, list=29%, signal=49%
PID_EPHA2_FWD_PATHWAY	PID_EPHA2_FWD_PATHWAY		18	-0.271529	-0.651105	0.940678	1	1	7267	tags=50%, list=37%, signal=79%
REACTOME_P75_NTR_RECEPTOR_MEDIATED_SIGNALLING	REACTOME_P75_NTR_RECEPTOR_MEDIATED_SIGNALLING		72	-0.212333	-0.649736	0.969484	1	1	6177	tags=31%, list=32%, signal=44%
KEGG_EPITHELIAL_CELL_SIGNALING_IN_HELICOBACTER_PYLORI_INFECTION	KEGG_EPITHELIAL_CELL_SIGNALING_IN_HELICOBACTER_PYLORI_INFECTION		61	-0.219028	-0.64912	0.960591	1	1	3860	tags=16%, list=20%, signal=20%
PID_CDC42_REG_PATHWAY	PID_CDC42_REG_PATHWAY		27	-0.244603	-0.646527	0.917989	1	1	4004	tags=22%, list=20%, signal=28%
REACTOME_TRANSCRIPTIONAL_REGULATION_OF_WHITE_ADIPOCYTE_DIFFERENTIATION	REACTOME_TRANSCRIPTIONAL_REGULATION_OF_WHITE_ADIPOCYTE_DIFFERENTIATION		63	-0.212789	-0.646365	0.962264	1	1	4316	tags=24%, list=22%, signal=30%
REACTOME_SYNTHESIS_OF_PIPS_AT_THE_EARLY_ENDOSOME_MEMBRANE	REACTOME_SYNTHESIS_OF_PIPS_AT_THE_EARLY_ENDOSOME_MEMBRANE		12	-0.290939	-0.645934	0.884956	1	1	2265	tags=17%, list=12%, signal=19%
REACTOME_RECYCLING_PATHWAY_OF_L1	REACTOME_RECYCLING_PATHWAY_OF_L1		26	-0.244174	-0.643616	0.925532	1	1	3494	tags=15%, list=18%, signal=19%
REACTOME_CA_DEPENDENT_EVENTS	REACTOME_CA_DEPENDENT_EVENTS		23	-0.252037	-0.643122	0.938005	1	1	5906	tags=35%, list=30%, signal=50%
PID_HDAC_CLASSI_PATHWAY	PID_HDAC_CLASSI_PATHWAY		63	-0.21258	-0.642531	0.964539	1	1	4701	tags=21%, list=24%, signal=27%
KEGG_PHOSPHATIDYLINOSITOL_SIGNALING_SYSTEM	KEGG_PHOSPHATIDYLINOSITOL_SIGNALING_SYSTEM		63	-0.215122	-0.638503	0.944444	1	1	3107	tags=14%, list=16%, signal=17%
PID_LKB1_PATHWAY	PID_LKB1_PATHWAY		45	-0.223375	-0.637898	0.942029	1	1	2898	tags=11%, list=15%, signal=13%
BIOCARTA_AT1R_PATHWAY	BIOCARTA_AT1R_PATHWAY		31	-0.240069	-0.63769	0.960106	1	1	5558	tags=26%, list=28%, signal=36%
REACTOME_LYSOSOME_VESICLE_BIOGENESIS	REACTOME_LYSOSOME_VESICLE_BIOGENESIS		21	-0.25661	-0.636431	0.922481	1	1	4931	tags=29%, list=25%, signal=38%
BIOCARTA_STATHMIN_PATHWAY	BIOCARTA_STATHMIN_PATHWAY		12	-0.286212	-0.636014	0.903904	1	1	5619	tags=33%, list=29%, signal=47%
REACTOME_NEF_MEDIATED_DOWNREGULATION_OF_MHC_CLASS_I_COMPLEX_CELL_SURFACE_EXPRESSION	REACTOME_NEF_MEDIATED_DOWNREGULATION_OF_MHC_CLASS_I_COMPLEX_CELL_SURFACE_EXPRESSION		9	-0.301092	-0.631403	0.907246	1	1	4931	tags=33%, list=25%, signal=45%
HALLMARK_FATTY_ACID_METABOLISM	HALLMARK_FATTY_ACID_METABOLISM		135	-0.193928	-0.630301	0.989339	1	1	5302	tags=26%, list=27%, signal=35%
REACTOME_SOS_MEDIATED_SIGNALLING	REACTOME_SOS_MEDIATED_SIGNALLING		14	-0.27347	-0.6277	0.924419	1	1	6115	tags=36%, list=31%, signal=52%
KEGG_VASOPRESSIN_REGULATED_WATER_REABSORPTION	KEGG_VASOPRESSIN_REGULATED_WATER_REABSORPTION		39	-0.223043	-0.62749	0.946565	1	1	6108	tags=31%, list=31%, signal=45%
REACTOME_GAP_JUNCTION_DEGRADATION	REACTOME_GAP_JUNCTION_DEGRADATION		10	-0.30377	-0.627124	0.900641	1	1	2277	tags=10%, list=12%, signal=11%
REACTOME_MITOCHONDRIAL_PROTEIN_IMPORT	REACTOME_MITOCHONDRIAL_PROTEIN_IMPORT		49	-0.213373	-0.625158	0.97543	1	1	8400	tags=47%, list=43%, signal=82%
REACTOME_PI3K_EVENTS_IN_ERBB2_SIGNALING	REACTOME_PI3K_EVENTS_IN_ERBB2_SIGNALING		39	-0.223764	-0.622764	0.955445	1	1	1519	tags=8%, list=8%, signal=8%
PID_TCR_JNK_PATHWAY	PID_TCR_JNK_PATHWAY		12	-0.272823	-0.621723	0.908832	1	1	1130	tags=8%, list=6%, signal=9%
KEGG_VIBRIO_CHOLERAE_INFECTION	KEGG_VIBRIO_CHOLERAE_INFECTION		48	-0.219202	-0.621687	0.954106	1	1	5236	tags=23%, list=27%, signal=31%
PID_AVB3_OPN_PATHWAY	PID_AVB3_OPN_PATHWAY		28	-0.231055	-0.62044	0.941026	1	1	6814	tags=43%, list=35%, signal=66%
KEGG_ADIPOCYTOKINE_SIGNALING_PATHWAY	KEGG_ADIPOCYTOKINE_SIGNALING_PATHWAY		55	-0.209605	-0.618001	0.976134	1	1	5815	tags=29%, list=30%, signal=41%
REACTOME_CD28_CO_STIMULATION	REACTOME_CD28_CO_STIMULATION		28	-0.231993	-0.614313	0.939314	1	1	2620	tags=14%, list=13%, signal=16%
HALLMARK_PI3K_AKT_MTOR_SIGNALING	HALLMARK_PI3K_AKT_MTOR_SIGNALING		93	-0.195198	-0.610486	0.993435	1	1	4049	tags=15%, list=21%, signal=19%
BIOCARTA_FREE_PATHWAY	BIOCARTA_FREE_PATHWAY		9	-0.299211	-0.609113	0.916667	1	1	3393	tags=22%, list=17%, signal=27%
KEGG_BETA_ALANINE_METABOLISM	KEGG_BETA_ALANINE_METABOLISM		16	-0.255651	-0.604328	0.939759	1	1	4134	tags=25%, list=21%, signal=32%
REACTOME_KINESINS	REACTOME_KINESINS		22	-0.24201	-0.603929	0.953297	1	1	14869	tags=100%, list=76%, signal=413%
REACTOME_GABA_SYNTHESIS_RELEASE_REUPTAKE_AND_DEGRADATION	REACTOME_GABA_SYNTHESIS_RELEASE_REUPTAKE_AND_DEGRADATION		13	-0.269445	-0.603214	0.920245	1	1	4641	tags=31%, list=24%, signal=40%
REACTOME_FACILITATIVE_NA_INDEPENDENT_GLUCOSE_TRANSPORTERS	REACTOME_FACILITATIVE_NA_INDEPENDENT_GLUCOSE_TRANSPORTERS		10	-0.282437	-0.602106	0.925081	1	1	5431	tags=50%, list=28%, signal=69%
BIOCARTA_P35ALZHEIMERS_PATHWAY	BIOCARTA_P35ALZHEIMERS_PATHWAY		10	-0.27812	-0.597594	0.916667	1	1	6536	tags=30%, list=33%, signal=45%
REACTOME_SIGNALING_BY_EGFR_IN_CANCER	REACTOME_SIGNALING_BY_EGFR_IN_CANCER		98	-0.188509	-0.596775	0.988889	1	1	3161	tags=9%, list=16%, signal=11%
REACTOME_IRAK2_MEDIATED_ACTIVATION_OF_TAK1_COMPLEX_UPON_TLR7_8_OR_9_STIMULATION	REACTOME_IRAK2_MEDIATED_ACTIVATION_OF_TAK1_COMPLEX_UPON_TLR7_8_OR_9_STIMULATION		8	-0.301563	-0.5942	0.937304	1	1	5473	tags=38%, list=28%, signal=52%
REACTOME_SPHINGOLIPID_DE_NOVO_BIOSYNTHESIS	REACTOME_SPHINGOLIPID_DE_NOVO_BIOSYNTHESIS		26	-0.227372	-0.593792	0.951031	1	1	6312	tags=35%, list=32%, signal=51%
REACTOME_ACYL_CHAIN_REMODELLING_OF_PC	REACTOME_ACYL_CHAIN_REMODELLING_OF_PC		11	-0.26763	-0.591212	0.936556	1	1	5322	tags=36%, list=27%, signal=50%
PID_TCR_RAS_PATHWAY	PID_TCR_RAS_PATHWAY		13	-0.25861	-0.589828	0.929179	1	1	1876	tags=15%, list=10%, signal=17%
HALLMARK_PEROXISOME	HALLMARK_PEROXISOME		89	-0.188008	-0.589739	0.997802	1	1	5739	tags=26%, list=29%, signal=36%
REACTOME_NUCLEAR_EVENTS_KINASE_AND_TRANSCRIPTION_FACTOR_ACTIVATION	REACTOME_NUCLEAR_EVENTS_KINASE_AND_TRANSCRIPTION_FACTOR_ACTIVATION		24	-0.227414	-0.589633	0.94385	1	1	2040	tags=13%, list=10%, signal=14%
HALLMARK_SPERMATOGENESIS	HALLMARK_SPERMATOGENESIS		78	-0.188142	-0.586514	0.995413	1	1	2918	tags=10%, list=15%, signal=12%
REACTOME_GPVI_MEDIATED_ACTIVATION_CASCADE	REACTOME_GPVI_MEDIATED_ACTIVATION_CASCADE		25	-0.224149	-0.582483	0.971649	1	1	6487	tags=44%, list=33%, signal=66%
BIOCARTA_G1_PATHWAY	BIOCARTA_G1_PATHWAY		28	-0.21855	-0.58137	0.958869	1	1	1969	tags=11%, list=10%, signal=12%
BIOCARTA_RELA_PATHWAY	BIOCARTA_RELA_PATHWAY		16	-0.247067	-0.579987	0.956044	1	1	4316	tags=25%, list=22%, signal=32%
REACTOME_SMAD2_SMAD3_SMAD4_HETEROTRIMER_REGULATES_TRANSCRIPTION	REACTOME_SMAD2_SMAD3_SMAD4_HETEROTRIMER_REGULATES_TRANSCRIPTION		25	-0.222024	-0.578763	0.955959	1	1	577	tags=4%, list=3%, signal=4%
BIOCARTA_P38MAPK_PATHWAY	BIOCARTA_P38MAPK_PATHWAY		39	-0.205393	-0.578619	0.979798	1	1	2822	tags=15%, list=14%, signal=18%
REACTOME_INSULIN_RECEPTOR_SIGNALLING_CASCADE	REACTOME_INSULIN_RECEPTOR_SIGNALLING_CASCADE		69	-0.190266	-0.577332	0.986047	1	1	5845	tags=26%, list=30%, signal=37%
PID_ERBB1_DOWNSTREAM_PATHWAY	PID_ERBB1_DOWNSTREAM_PATHWAY		103	-0.181081	-0.573863	1	1	1	6631	tags=34%, list=34%, signal=51%
REACTOME_SYNTHESIS_OF_PIPS_AT_THE_PLASMA_MEMBRANE	REACTOME_SYNTHESIS_OF_PIPS_AT_THE_PLASMA_MEMBRANE		26	-0.216645	-0.571081	0.980769	1	1	2856	tags=15%, list=15%, signal=18%
REACTOME_INTERFERON_SIGNALING	REACTOME_INTERFERON_SIGNALING		120	-0.177658	-0.569618	0.997899	1	1	5539	tags=25%, list=28%, signal=35%
REACTOME_UNWINDING_OF_DNA	REACTOME_UNWINDING_OF_DNA		11	-0.259478	-0.569533	0.936937	1	1	6218	tags=36%, list=32%, signal=53%
KEGG_LYSOSOME	KEGG_LYSOSOME		108	-0.173116	-0.561237	1	1	1	5215	tags=21%, list=27%, signal=29%
REACTOME_REGULATION_OF_GLUCOKINASE_BY_GLUCOKINASE_REGULATORY_PROTEIN	REACTOME_REGULATION_OF_GLUCOKINASE_BY_GLUCOKINASE_REGULATORY_PROTEIN		26	-0.213091	-0.558652	0.963446	1	1	904	tags=4%, list=5%, signal=4%
REACTOME_APOPTOSIS	REACTOME_APOPTOSIS		133	-0.172713	-0.557276	1	1	1	5884	tags=24%, list=30%, signal=34%
REACTOME_INSULIN_RECEPTOR_RECYCLING	REACTOME_INSULIN_RECEPTOR_RECYCLING		19	-0.220172	-0.556951	0.946903	1	1	4131	tags=16%, list=21%, signal=20%
HALLMARK_GLYCOLYSIS	HALLMARK_GLYCOLYSIS		179	-0.166788	-0.553607	0.997921	1	1	2604	tags=10%, list=13%, signal=11%
PID_NETRIN_PATHWAY	PID_NETRIN_PATHWAY		29	-0.20497	-0.553596	0.97878	1	1	5558	tags=34%, list=28%, signal=48%
REACTOME_ASSOCIATION_OF_TRIC_CCT_WITH_TARGET_PROTEINS_DURING_BIOSYNTHESIS	REACTOME_ASSOCIATION_OF_TRIC_CCT_WITH_TARGET_PROTEINS_DURING_BIOSYNTHESIS		26	-0.212573	-0.552996	0.989583	1	1	7048	tags=42%, list=36%, signal=66%
REACTOME_METABOLISM_OF_CARBOHYDRATES	REACTOME_METABOLISM_OF_CARBOHYDRATES		184	-0.16503	-0.55006	1	1	1	6254	tags=28%, list=32%, signal=40%
REACTOME_SIGNALING_BY_THE_B_CELL_RECEPTOR_BCR	REACTOME_SIGNALING_BY_THE_B_CELL_RECEPTOR_BCR		112	-0.168315	-0.545796	1	1	1	849	tags=4%, list=4%, signal=4%
REACTOME_MTORC1_MEDIATED_SIGNALLING	REACTOME_MTORC1_MEDIATED_SIGNALLING		11	-0.259328	-0.544084	0.950769	1	1	8382	tags=55%, list=43%, signal=95%
REACTOME_PI3K_CASCADE	REACTOME_PI3K_CASCADE		53	-0.181824	-0.537572	1	1	1	5319	tags=23%, list=27%, signal=31%
REACTOME_CD28_DEPENDENT_VAV1_PATHWAY	REACTOME_CD28_DEPENDENT_VAV1_PATHWAY		8	-0.268478	-0.535522	0.950658	1	1	5558	tags=38%, list=28%, signal=52%
BIOCARTA_LEPTIN_PATHWAY	BIOCARTA_LEPTIN_PATHWAY		9	-0.257105	-0.531595	0.97561	1	1	14570	tags=100%, list=74%, signal=389%
REACTOME_SIGNALING_BY_INSULIN_RECEPTOR	REACTOME_SIGNALING_BY_INSULIN_RECEPTOR		87	-0.169968	-0.531207	0.995506	1	1	5845	tags=23%, list=30%, signal=33%
REACTOME_PI_METABOLISM	REACTOME_PI_METABOLISM		42	-0.187984	-0.52916	0.992519	1	1	5385	tags=24%, list=27%, signal=33%
REACTOME_VITAMIN_B5_PANTOTHENATE_METABOLISM	REACTOME_VITAMIN_B5_PANTOTHENATE_METABOLISM		11	-0.250804	-0.526585	0.970502	1	1	14694	tags=100%, list=75%, signal=399%
REACTOME_METABOLISM_OF_PROTEINS	REACTOME_METABOLISM_OF_PROTEINS		401	-0.152614	-0.526108	1	1	1	5540	tags=18%, list=28%, signal=25%
REACTOME_SIGNALLING_BY_NGF	REACTOME_SIGNALLING_BY_NGF		193	-0.156403	-0.525406	1	1	1	5906	tags=25%, list=30%, signal=35%
REACTOME_MITOCHONDRIAL_TRNA_AMINOACYLATION	REACTOME_MITOCHONDRIAL_TRNA_AMINOACYLATION		21	-0.208964	-0.520645	0.983914	1	1	4620	tags=19%, list=24%, signal=25%
REACTOME_PURINE_METABOLISM	REACTOME_PURINE_METABOLISM		29	-0.198542	-0.520564	0.986979	1	1	5917	tags=31%, list=30%, signal=44%
KEGG_PYRIMIDINE_METABOLISM	KEGG_PYRIMIDINE_METABOLISM		90	-0.166509	-0.518323	0.997812	1	1	6374	tags=29%, list=33%, signal=43%
BIOCARTA_MAPK_PATHWAY	BIOCARTA_MAPK_PATHWAY		86	-0.162906	-0.517684	1	1	1	3265	tags=13%, list=17%, signal=15%
BIOCARTA_PAR1_PATHWAY	BIOCARTA_PAR1_PATHWAY		29	-0.193779	-0.512193	0.98708	1	1	7708	tags=41%, list=39%, signal=68%
REACTOME_DESTABILIZATION_OF_MRNA_BY_KSRP	REACTOME_DESTABILIZATION_OF_MRNA_BY_KSRP		17	-0.212358	-0.506923	0.972603	1	1	1395	tags=6%, list=7%, signal=6%
REACTOME_MRNA_DECAY_BY_5_TO_3_EXORIBONUCLEASE	REACTOME_MRNA_DECAY_BY_5_TO_3_EXORIBONUCLEASE		14	-0.224279	-0.501994	0.979412	1	1	3981	tags=14%, list=20%, signal=18%
BIOCARTA_AGPCR_PATHWAY	BIOCARTA_AGPCR_PATHWAY		10	-0.233714	-0.498951	0.987539	1	1	5646	tags=40%, list=29%, signal=56%
KEGG_PROPANOATE_METABOLISM	KEGG_PROPANOATE_METABOLISM		27	-0.186226	-0.492022	0.991826	1	1	4998	tags=22%, list=25%, signal=30%
REACTOME_ANTIVIRAL_MECHANISM_BY_IFN_STIMULATED_GENES	REACTOME_ANTIVIRAL_MECHANISM_BY_IFN_STIMULATED_GENES		65	-0.162236	-0.489498	1	1	1	6144	tags=26%, list=31%, signal=38%
KEGG_GLYOXYLATE_AND_DICARBOXYLATE_METABOLISM	KEGG_GLYOXYLATE_AND_DICARBOXYLATE_METABOLISM		14	-0.214736	-0.489254	0.987654	1	1	4476	tags=21%, list=23%, signal=28%
REACTOME_SYNTHESIS_SECRETION_AND_INACTIVATION_OF_GLP1	REACTOME_SYNTHESIS_SECRETION_AND_INACTIVATION_OF_GLP1		10	-0.228484	-0.483725	0.981191	1	1	2089	tags=10%, list=11%, signal=11%
BIOCARTA_RAS_PATHWAY	BIOCARTA_RAS_PATHWAY		22	-0.193148	-0.480983	0.994536	1	1	5877	tags=27%, list=30%, signal=39%
REACTOME_INCRETIN_SYNTHESIS_SECRETION_AND_INACTIVATION	REACTOME_INCRETIN_SYNTHESIS_SECRETION_AND_INACTIVATION		10	-0.228484	-0.476662	0.993902	1	1	2089	tags=10%, list=11%, signal=11%
PID_ERBB1_RECEPTOR_PROXIMAL_PATHWAY	PID_ERBB1_RECEPTOR_PROXIMAL_PATHWAY		35	-0.174498	-0.474496	0.997531	1	1	2607	tags=9%, list=13%, signal=10%
KEGG_PORPHYRIN_AND_CHLOROPHYLL_METABOLISM	KEGG_PORPHYRIN_AND_CHLOROPHYLL_METABOLISM		21	-0.19191	-0.473651	0.994444	1	1	856	tags=5%, list=4%, signal=5%
REACTOME_VIF_MEDIATED_DEGRADATION_OF_APOBEC3G	REACTOME_VIF_MEDIATED_DEGRADATION_OF_APOBEC3G		48	-0.165907	-0.468429	1	1	1	7636	tags=35%, list=39%, signal=58%
REACTOME_FACTORS_INVOLVED_IN_MEGAKARYOCYTE_DEVELOPMENT_AND_PLATELET_PRODUCTION	REACTOME_FACTORS_INVOLVED_IN_MEGAKARYOCYTE_DEVELOPMENT_AND_PLATELET_PRODUCTION		102	-0.145215	-0.464533	1	1	1	4752	tags=17%, list=24%, signal=22%
REACTOME_MEMBRANE_TRAFFICKING	REACTOME_MEMBRANE_TRAFFICKING		108	-0.144615	-0.464151	1	1	1	4931	tags=17%, list=25%, signal=22%
REACTOME_GENERIC_TRANSCRIPTION_PATHWAY	REACTOME_GENERIC_TRANSCRIPTION_PATHWAY		280	-0.134028	-0.461446	1	1	1	5940	tags=21%, list=30%, signal=30%
BIOCARTA_NDKDYNAMIN_PATHWAY	BIOCARTA_NDKDYNAMIN_PATHWAY		18	-0.184292	-0.447858	0.988981	1	1	4157	tags=17%, list=21%, signal=21%
BIOCARTA_WNT_PATHWAY	BIOCARTA_WNT_PATHWAY		24	-0.16162	-0.416023	0.997436	1	1	8403	tags=46%, list=43%, signal=80%
REACTOME_ASSOCIATION_OF_LICENSING_FACTORS_WITH_THE_PRE_REPLICATIVE_COMPLEX	REACTOME_ASSOCIATION_OF_LICENSING_FACTORS_WITH_THE_PRE_REPLICATIVE_COMPLEX		13	-0.181921	-0.407653	0.99723	1	1	2517	tags=8%, list=13%, signal=9%
REACTOME_ANTIGEN_PROCESSING_CROSS_PRESENTATION	REACTOME_ANTIGEN_PROCESSING_CROSS_PRESENTATION		62	-0.136063	-0.406226	0.997717	1	1	5873	tags=19%, list=30%, signal=28%
REACTOME_PROTEIN_FOLDING	REACTOME_PROTEIN_FOLDING		48	-0.131329	-0.388445	1	1	1	7048	tags=38%, list=36%, signal=58%
REACTOME_G0_AND_EARLY_G1	REACTOME_G0_AND_EARLY_G1		24	-0.153135	-0.386306	1	1	1	16610	tags=100%, list=85%, signal=653%
KEGG_OOCYTE_MEIOSIS	KEGG_OOCYTE_MEIOSIS		94	-0.12305	-0.385906	1	1	1	6291	tags=22%, list=32%, signal=33%
REACTOME_SLBP_DEPENDENT_PROCESSING_OF_REPLICATION_DEPENDENT_HISTONE_PRE_MRNAS	REACTOME_SLBP_DEPENDENT_PROCESSING_OF_REPLICATION_DEPENDENT_HISTONE_PRE_MRNAS		11	-0.178373	-0.378301	0.997167	1	1	2475	tags=9%, list=13%, signal=10%
PID_CIRCADIAN_PATHWAY	PID_CIRCADIAN_PATHWAY		16	-0.160321	-0.378259	1	1	1	16468	tags=100%, list=84%, signal=624%
REACTOME_SYNTHESIS_OF_PIPS_AT_THE_LATE_ENDOSOME_MEMBRANE	REACTOME_SYNTHESIS_OF_PIPS_AT_THE_LATE_ENDOSOME_MEMBRANE		10	-0.176426	-0.373111	1	1	1	6342	tags=40%, list=32%, signal=59%
PID_DNA_PK_PATHWAY	PID_DNA_PK_PATHWAY		15	-0.159992	-0.370619	0.997151	1	1	6469	tags=27%, list=33%, signal=40%
REACTOME_PROCESSING_OF_CAPPED_INTRONLESS_PRE_MRNA	REACTOME_PROCESSING_OF_CAPPED_INTRONLESS_PRE_MRNA		23	-0.145417	-0.368155	1	1	1	16761	tags=100%, list=85%, signal=688%
REACTOME_ACTIVATION_OF_CHAPERONE_GENES_BY_XBP1S	REACTOME_ACTIVATION_OF_CHAPERONE_GENES_BY_XBP1S		44	-0.124426	-0.351384	1	1	1	5492	tags=20%, list=28%, signal=28%
REACTOME_CLASS_I_MHC_MEDIATED_ANTIGEN_PROCESSING_PRESENTATION	REACTOME_CLASS_I_MHC_MEDIATED_ANTIGEN_PROCESSING_PRESENTATION		214	-0.0988926	-0.330349	1	1	1	6261	tags=22%, list=32%, signal=32%
BIOCARTA_PTEN_PATHWAY	BIOCARTA_PTEN_PATHWAY		17	-0.132019	-0.314368	1	1	1	1876	tags=6%, list=10%, signal=6%
BIOCARTA_CTCF_PATHWAY	BIOCARTA_CTCF_PATHWAY		20	-0.122953	-0.3105	1	0.99999	1	6281	tags=25%, list=32%, signal=37%
