# Supplementary material for: Defining super-enhancers by highly ranked histone H4 multi-acetylation levels identifies transcription factors associated with glioblastoma stem-like properties
Source: BMC Genomics. 2023 Sep 27;24:574. doi: 10.1186/s12864-023-09659-w (PMC10523799; doi:10.1186/s12864-023-09659-w)
Supplement: Supplementary file 2 — Additional file 2: Table S1. Pairwise interactions among ChIP-seq peaks across three cell lines (Excel). Table S2. H4K5acK8ac- and H3K27ac-preferred promoters and enhancers that were differentially expressed upon JQ1 treatment in 0316-GSC cells (Excel). Table S3. Gene set enrichment analysis of genes differentially expressed between JQ1 and DMSO (vehicle control) treatment in three cell lines (Excel). Table S4. Cellular and molecular categorization of genes with H4K5acK8ac- or H3K27ac-preferred promoters or SEs in 0316-GSC cells (Excel). Table S5. Genes associated with H4K5acK8ac- and H3K27ac-preferred SEs across the three cell lines (Excel). Table S6. List of all primers and gRNAs used in this study (Excel). [file 12864_2023_9659_MOESM2_ESM.zip › Das_et_al_Supplementary_Tables/Table S2.xls]

## Sheet: Remarks
	Remarks
	H4K5acK8ac-preferred promoters and enhancers are defined based on log2FC [H4K5acK8ac/H3K27ac] > 1) and H3K27ac-preferred promoters and enhancers are defined on log2FC [H4K5acK8ac/H3K27ac] < −1)
	Differentially regulated upon JQ1
	Upregulated (up)	log2FC ≥ 0.5
	Downregulated (down)	log2FC ≤ -0.5
	Preferred Promoters and Enhancers	Total number of Promoters and Enhnacers associated with genes	ChIP_up	ChIP_up_Txn_down	ChIP_down	ChIP_down_Txn_down	Total Diff. Exp (ChIP)	% ChIP_up	% ChIP_down
	H4K5acK8ac-preferred promoter	1136	267	73	384	155	651	41.0138	58.9862
	H3K27ac-preferred promoter	2152	12	1	1471	231	1483	0.809171	99.1908
	H4K5acK8ac-preferred enhancer	5681	2323	382	1491	257	3814	60.9072	39.0928
	H3K27ac-preferred enhancer	1622	132	30	558	128	690	19.1304	80.8696
	Term	Abbreviation (Sheet name)
	H4K5acK8ac-preferred promoter	H4K5acK8ac-pr-prom
	H4K5acK8ac-preferred promoter_ChIP_down	H4K5acK8ac-pr-prom_Ch.dn
	H4K5acK8ac-preferred promoter_ChIP_down_Transcription_down	H4K5acK8ac-pr-prom_Ch.dn_Txn.dn
	H4K5acK8ac-preferred promoter_ChIP_up	H4K5acK8ac-pr-prom_Ch.up
	H4K5acK8ac-preferred promoter_ChIP_up_Transcription_down	H4K5acK8ac-pr-prom_Ch.un_Txn.dn
	H3K27ac-preferred promoter	H3K27ac-pr-prom
	H3K27ac-preferred promoter_ChIP_down	H3K27ac-pr-prom_Ch.dn
	H3K27ac-preferred promoter_ChIP_down_Transcription_down	H3K27ac-pr-prom_Ch.dn_Txn.dn
	H3K27ac-preferred promoter_ChIP_up	H3K27ac-pr-prom_Ch.up
	H3K27ac-preferred promoter_ChIP_up_Transcription_down	H3K27ac-pr-prom_Ch.un_Txn.dn
	H4K5acK8ac-preferred enhancer	H4K5acK8ac-pr-enhan
	H4K5acK8ac-preferred enhancer_ChIP_down	H4K5acK8ac-pr-enhan_Ch.dn
	H4K5acK8ac-preferred enhancer_ChIP_down_Transcription_down	H4K5acK8ac-pr-enhan_Ch.dn_Txn.dn
	H4K5acK8ac-preferred enhancer_ChIP_up	H4K5acK8ac-pr-enhan_Ch.up
	H4K5acK8ac-preferred enhancer_ChIP_up_Transcription_down	H4K5acK8ac-pr-enhan_Ch.un_Txn.dn
	H3K27ac-preferred enhancer	H3K27ac-pr-enhan
	H3K27ac-preferred enhan_ChIP_down	H3K27ac-pr-enhan_Ch.dn
	H3K27ac-preferred enhancer_ChIP_down_Transcription_down	H3K27ac-pr-enhan_Ch.dn_Txn.dn
	H3K27ac-preferred enhancer_ChIP_up	H3K27ac-pr-enhan_Ch.up
	H3K27ac-preferred enhancer_ChIP_up_Transcription_down	H3K27ac-pr-enhan_Ch.un_Txn.dn

## Sheet: H4K5acK8ac-pr-prom
peakID	geneName	distance	logFC_H4K5K8diac_H3K27ac	F_H4K5K8diac_H3K27ac	H3K4me1_overlap	H3K4me3_overlap	BRD4_DMSO_overlap	log2FC_CAGE	logFC_H4K5K8diac_JQ1_DMSO	F_H4K5K8diac_JQ1_DMSO	logFC_H3K27ac_JQ1_DMSO	F_H3K27ac_JQ1_DMSO	peak_category
chr20:18774054-18775764	LINC00652	0	1.72162	32.1671	1	1	0	-5.71749	0.0505149	0.0310742	0.047967	0.0191813	H4K5K8diac-preferred
chr20:18774054-18775764	LINC00652	0	1.72162	32.1671	1	1	0	-5.71749	0.0505149	0.0310742	0.047967	0.0191813	H4K5K8diac-preferred
chr1:20616625-20617994	VWA5B1	0	1.64041	16.8259	1	0	0	-4.91001	-0.809237	3.93888	0.256921	0.28496	H4K5K8diac-preferred
chr1:181001779-181003945	MR1	0	2.46227	36.4794	0	0	0	-4.90181	-0.642379	2.81761	0.634138	1.78915	H4K5K8diac-preferred
chr7:100822521-100823002	NAT16	555	1.31941	6.43735	1	0	0	-4.60971	-1.5269	8.27375	-0.0103165	0.000273952	H4K5K8diac-preferred
chr11:7040688-7042216	NLRP14	0	1.02369	8.16458	1	1	0	-4.6097	0.458441	1.77922	-0.216909	0.302238	H4K5K8diac-preferred
chr14:94916862-94919347	SERPINA11	0	1.09059	11.5628	1	0	0	-4.59969	0.587527	3.24743	-0.00822273	0.00052572	H4K5K8diac-preferred
chr17:80292117-80293507	SECTM1	197	1.33661	12.2397	1	0	0	-4.59969	-1.99664	23.6266	-0.414452	0.751993	H4K5K8diac-preferred
chr14:23284792-23285264	SLC7A7	0	1.86761	12.6374	1	0	0	-4.20438	-0.746544	1.46378	0.110656	0.0259414	H4K5K8diac-preferred
chr14:23284792-23285264	SLC7A7	0	1.86761	12.6374	1	0	0	-4.20438	-0.746544	1.46378	0.110656	0.0259414	H4K5K8diac-preferred
chr19:41728702-41734292	AXL	0	1.09726	9.69178	1	1	0	-3.90199	-1.67159	20.3726	0.526686	2.08634	H4K5K8diac-preferred
chr17:40335738-40336876	HCRT	594	1.38784	12.2191	1	1	0	-3.65807	-0.883293	5.56942	-1.10203	6.19588	H4K5K8diac-preferred
chr19:54493052-54493654	CACNG6	749	1.02231	2.87441	1	0	0	-3.65807	-2.21006	8.26755	-0.720891	1.36119	H4K5K8diac-preferred
chr3:13692139-13692789	LINC00620	0	1.23267	9.82478	0	0	0	-3.65807	-0.327205	0.782732	-0.577031	1.26924	H4K5K8diac-preferred
chr9:14779821-14780553	FREM1	291	2.52692	22.8156	0	0	0	-3.54996	-0.455355	0.855794	0.556621	0.562975	H4K5K8diac-preferred
chr22:36043920-36045643	APOL6	0	1.45432	28.1005	1	1	1	-3.51925	-0.559919	4.14705	-0.993531	9.64309	H4K5K8diac-preferred
chr12:113375601-113376922	OAS3	0	1.25222	14.8473	1	1	0	-3.30716	-1.30128	14.6847	-0.69658	3.27628	H4K5K8diac-preferred
chr10:44069508-44070176	ZNF239	0	2.23707	14.5733	0	0	0	-3.27467	-1.03832	4.28248	-0.896576	1.51391	H4K5K8diac-preferred
chr10:44069508-44070176	ZNF239	0	2.23707	14.5733	0	0	0	-3.27467	-1.03832	4.28248	-0.896576	1.51391	H4K5K8diac-preferred
chr10:44070264-44070862	ZNF239	199	2.5664	7.10572	0	0	0	-3.27467	0.0925062	0.0249767	-0.0919983	0.00707967	H4K5K8diac-preferred
chr13:114018795-114019704	GRTP1	333	1.45756	13.2559	1	0	0	-3.17295	-1.79088	20.5814	-0.621026	1.68582	H4K5K8diac-preferred
chr19:13029601-13030574	SYCE2	0	1.21975	11.2588	0	0	0	-3.04155	-1.62623	17.1325	-1.78928	12.9473	H4K5K8diac-preferred
chr5:131745159-131748048	C5orf56	0	1.10274	9.41679	1	1	0	-3.03818	-0.704199	3.96346	-0.0786865	0.0456805	H4K5K8diac-preferred
chr9:130615625-130617568	ENG	0	1.24883	12.5457	1	0	0	-3.0332	-0.995814	8.43621	-0.594847	2.33845	H4K5K8diac-preferred
chr7:100230678-100231441	TFR2	0	1.16976	7.7548	0	0	0	-2.90157	-1.24341	8.24986	-0.216097	0.186299	H4K5K8diac-preferred
chr21:43933432-43934715	SLC37A1	0	1.16207	6.66804	0	1	0	-2.86384	-1.57895	11.3482	-0.998429	4.46951	H4K5K8diac-preferred
chr16:29690161-29691273	QPRT	0	2.24028	39.5277	1	0	0	-2.84819	-1.50469	17.7589	0.0930025	0.0459668	H4K5K8diac-preferred
chr22:31518440-31519347	INPP5J	0	1.22747	8.47132	1	1	0	-2.80173	-1.19623	7.28626	-0.978749	3.87433	H4K5K8diac-preferred
chr1:43917156-43920770	HYI	0	1.18322	8.90516	1	0	0	-2.73448	-1.81615	19.1466	0.0887894	0.0480913	H4K5K8diac-preferred
chrX:118532592-118533928	SLC25A43	0	1.48199	18.6328	0	1	0	-2.73037	-1.67745	23.0708	-1.0165	6.32174	H4K5K8diac-preferred
chr17:40912559-40914082	RAMP2-AS1	0	1.02427	9.12701	1	1	0	-2.70147	-2.33609	40.8775	-1.6214	18.0265	H4K5K8diac-preferred
chr7:16459641-16461842	ISPD	0	1.12206	13.2216	0	0	0	-2.69117	-0.86903	8.08531	-0.705486	4.76586	H4K5K8diac-preferred
chr7:92746611-92749300	SAMD9	0	1.42153	28.2612	1	1	0	-2.6666	0.494279	3.65047	-0.00981667	0.00113572	H4K5K8diac-preferred
chr21:42791775-42793021	MX1	0	1.04639	10.6521	0	1	0	-2.61905	-1.17012	12.9017	-0.321491	0.721805	H4K5K8diac-preferred
chr1:161194791-161197717	TOMM40L	0	1.07537	14.6955	1	1	1	-2.6022	1.02927	14.5929	-0.0892049	0.084744	H4K5K8diac-preferred
chr10:99343211-99345288	HOGA1	0	1.18995	7.60401	1	0	0	-2.58958	-0.0139844	0.00100106	-0.155813	0.0973315	H4K5K8diac-preferred
chr12:7260517-7262090	C1RL	0	2.05827	30.7081	1	0	0	-2.55866	-1.43505	15.0596	0.164559	0.141848	H4K5K8diac-preferred
chr3:49850495-49852170	UBA7	0	1.11456	13.5407	1	0	0	-2.53378	-0.15844	0.293201	-0.0650778	0.0387992	H4K5K8diac-preferred
chr5:138860459-138862812	TMEM173	0	1.29176	20.0551	1	0	0	-2.5131	-0.380261	1.82052	-0.845492	6.09935	H4K5K8diac-preferred
chr5:138860459-138862812	TMEM173	0	1.29176	20.0551	1	0	0	-2.5131	-0.380261	1.82052	-0.845492	6.09935	H4K5K8diac-preferred
chr3:167370511-167372616	WDR49	0	1.53319	18.1416	1	0	0	-2.50043	0.721514	3.69056	0.441706	1.21488	H4K5K8diac-preferred
chr14:23845225-23847082	CMTM5	0	1.17711	17.7073	1	0	0	-2.47361	-0.829017	8.86904	-0.653217	4.28443	H4K5K8diac-preferred
chr1:16091651-16092997	FBLIM1	193	1.02862	5.44629	1	0	0	-2.44892	0.352568	0.722825	-0.234736	0.221407	H4K5K8diac-preferred
chr1:153516932-153518721	S100A4	0	1.15578	14.1214	1	0	1	-2.42421	-1.09208	11.6271	-0.612045	2.47745	H4K5K8diac-preferred
chr12:57847799-57849846	INHBE	0	1.27542	17.4981	1	0	0	-2.41762	-1.4015	19.466	-1.07754	8.81946	H4K5K8diac-preferred
chr2:3650233-3650823	COLEC11	738	1.77004	7.67297	0	0	0	-2.40705	-0.805776	0.988038	0.104472	0.0132922	H4K5K8diac-preferred
chr2:3651219-3654698	COLEC11	0	2.38626	78.3168	1	0	1	-2.40705	0.200233	0.64441	-0.264723	0.884674	H4K5K8diac-preferred
chr15:65713713-65716069	IGDCC4	0	1.41289	17.2707	1	1	0	-2.39094	-2.34899	45.2119	-1.36171	14.9591	H4K5K8diac-preferred
chr2:166151399-166152264	SCN2A	19	1.58706	7.74842	0	0	0	-2.38674	0.313834	0.463436	0.569334	0.678435	H4K5K8diac-preferred
chr1:182557657-182558594	RNASEL	0	1.09603	11.997	0	1	0	-2.3854	-0.0316112	0.00967968	-0.647639	3.01835	H4K5K8diac-preferred
chr9:115773574-115774862	ZNF883	0	1.53072	17.9248	0	1	0	-2.35448	-0.43065	1.64293	-0.071624	0.0298286	H4K5K8diac-preferred
chr13:51483448-51485175	RNASEH2B-AS1	0	1.38214	22.6864	0	1	0	-2.35141	-1.26231	18.8865	-1.29824	16.1376	H4K5K8diac-preferred
chr7:5861784-5863519	ZNF815P	0	1.34829	20.9862	0	1	1	-2.33958	0.145514	0.260552	-0.102537	0.103727	H4K5K8diac-preferred
chr14:95875418-95875881	SYNE3	546	2.13223	8.3998	1	0	0	-2.33595	-1.19004	1.43408	-0.366041	0.158467	H4K5K8diac-preferred
chr19:35625944-35626537	LGI4	0	1.37069	5.87472	1	0	0	-2.32139	-1.51982	8.36284	-0.207156	0.0952688	H4K5K8diac-preferred
chr14:92976825-92981093	RIN3	0	1.55263	26.8669	1	1	0	-2.31649	-0.907235	10.0434	-0.686081	4.96032	H4K5K8diac-preferred
chr5:176784750-176785260	RGS14	0	1.66069	8.9814	1	0	0	-2.31619	-1.66211	6.34458	-0.945727	1.46655	H4K5K8diac-preferred
chr4:169239056-169240411	DDX60	0	1.08218	14.7769	0	1	0	-2.30616	-0.250908	0.79986	0.307817	0.99826	H4K5K8diac-preferred
chr3:36985631-36986390	TRANK1	158	1.42985	5.39476	0	0	0	-2.29884	-1.16252	4.46306	-1.45031	4.55434	H4K5K8diac-preferred
chr17:52977757-52979042	TOM1L1	0	1.84802	36.5675	1	1	1	-2.29604	-0.290524	0.998355	-0.540982	2.64895	H4K5K8diac-preferred
chr16:2390935-2391537	ABCA17P	13	1.22718	2.75724	1	0	0	-2.29408	0.198947	0.122103	-0.828303	1.35004	H4K5K8diac-preferred
chr8:76319116-76321397	HNF4G	0	1.10621	14.3589	0	1	0	-2.28142	-0.998337	11.859	-0.3343	1.20116	H4K5K8diac-preferred
chr12:40617413-40619501	LRRK2	0	1.20838	21.7285	1	1	1	-2.27672	-0.7669	8.9591	-0.114941	0.187014	H4K5K8diac-preferred
chr5:140551500-140552787	PCDHB7	0	1.208	5.21138	0	0	0	-2.26833	1.51338	9.28551	0.597727	1.17274	H4K5K8diac-preferred
chr2:220118836-220119610	TUBA4A	0	1.34135	7.74517	1	1	0	-2.25303	-2.42807	15.4659	-0.241363	0.183178	H4K5K8diac-preferred
chr1:171282511-171284314	FMO4	0	1.25735	14.55	0	1	1	-2.23632	0.887256	8.11022	-0.0499558	0.0170908	H4K5K8diac-preferred
chr22:42394290-42395531	WBP2NL	0	1.91153	28.3855	0	0	0	-2.23562	0.394726	1.52805	-0.206439	0.210528	H4K5K8diac-preferred
chr22:36556249-36557249	APOL3	0	1.06331	6.62975	1	0	0	-2.22399	-2.32472	17.9193	-0.303889	0.309505	H4K5K8diac-preferred
chr8:33456650-33457471	DUSP26	153	1.33113	8.15129	0	1	0	-2.21782	-1.55318	10.7232	-1.83454	10.5823	H4K5K8diac-preferred
chr19:49015127-49015693	LMTK3	753	1.43342	7.35752	1	1	0	-2.21377	-0.242288	0.134476	-0.28477	0.166246	H4K5K8diac-preferred
chr6:111278659-111280869	GTF3C6	0	1.38288	19.6703	0	1	1	-2.1956	-0.11593	0.144511	0.0353178	0.0115397	H4K5K8diac-preferred
chr16:27898537-27899863	GSG1L	0	1.16683	10.6951	1	0	0	-2.19506	0.776013	5.63388	0.204665	0.270607	H4K5K8diac-preferred
chr6:142466890-142468276	NMBR	0	1.54261	15.8965	1	1	1	-2.18675	0.35281	0.955048	0.504992	1.33144	H4K5K8diac-preferred
chr19:49248212-49248620	IZUMO1	569	2.88937	11.1488	0	0	0	-2.18666	-2.24009	7.89923	-0.494909	0.152386	H4K5K8diac-preferred
chr19:49248782-49249131	IZUMO1	58	1.68203	5.11122	0	0	0	-2.18666	-1.32999	3.92945	-0.371558	0.204863	H4K5K8diac-preferred
chr2:138720988-138722856	HNMT	0	1.70058	23.1389	1	0	0	-2.17928	0.713813	4.48752	0.41135	0.997874	H4K5K8diac-preferred
chr22:39473109-39473799	APOBEC3G	100	1.24578	7.76358	0	0	0	-2.16479	-1.11161	6.96185	0.249032	0.177981	H4K5K8diac-preferred
chr20:35722877-35725683	RBL1	0	1.17812	20.464	1	1	1	-2.14903	-1.32378	25.1401	-1.27311	20.7306	H4K5K8diac-preferred
chr17:40912559-40914082	RAMP2	0	1.02427	9.12701	1	1	0	-2.1487	-2.33609	40.8775	-1.6214	18.0265	H4K5K8diac-preferred
chr1:26632199-26634540	UBXN11	0	1.06548	11.0772	1	1	0	-2.13897	-0.428736	1.72994	-0.322318	0.694568	H4K5K8diac-preferred
chr19:30016960-30017399	VSTM2B	92	1.16548	1.87627	0	1	0	-2.11121	-2.78852	10.0012	-1.66433	4.55902	H4K5K8diac-preferred
chr4:113217385-113218469	ALPK1	30	1.69568	7.98446	0	1	0	-2.10517	0.269458	0.23166	0.86191	1.33889	H4K5K8diac-preferred
chr12:7244014-7246035	C1R	0	1.71535	26.4897	1	0	0	-2.09173	-1.01249	9.33403	-0.276105	0.479172	H4K5K8diac-preferred
chr17:61523073-61524744	CYB561	0	1.77942	25.7285	1	1	0	-2.05713	-1.227	14.7329	-0.860528	5.10228	H4K5K8diac-preferred
chr17:61523073-61524744	CYB561	0	1.77942	25.7285	1	1	0	-2.05713	-1.227	14.7329	-0.860528	5.10228	H4K5K8diac-preferred
chr14:88458546-88460545	GALC	0	2.13998	52.3173	0	1	0	-2.04032	-0.385603	1.9663	-0.0780631	0.0546698	H4K5K8diac-preferred
chr14:88458546-88460545	GALC	0	2.13998	52.3173	0	1	0	-2.04032	-0.385603	1.9663	-0.0780631	0.0546698	H4K5K8diac-preferred
chr9:133884350-133885166	LAMC3	0	1.43534	6.04757	1	0	0	-2.03105	-1.39684	7.66327	-1.21345	4.34732	H4K5K8diac-preferred
chr2:163174233-163176440	IFIH1	0	1.08434	15.8917	0	1	1	-2.02781	-0.362704	1.86564	-0.0278465	0.00945116	H4K5K8diac-preferred
chr9:89762001-89764527	C9orf170	0	1.74671	46.1975	1	0	1	-2.0239	0.815544	10.752	0.337711	1.64737	H4K5K8diac-preferred
chr7:26331697-26331917	SNX10	183	1.356	3.05061	0	1	0	-2.01775	-2.17164	4.6834	-0.190041	0.0854934	H4K5K8diac-preferred
chr12:31078711-31080167	TSPAN11	0	1.14025	9.9357	1	1	0	-2.00313	-1.49096	15.4576	-0.736711	3.31417	H4K5K8diac-preferred
chr17:33445881-33447456	RAD51D	0	1.01014	10.9216	1	1	0	-1.99655	0.0995687	0.109657	-0.514381	2.35599	H4K5K8diac-preferred
chr7:130079392-130082145	CEP41	0	1.45146	30.0337	1	1	0	-1.99231	0.393157	2.3741	-0.108371	0.150644	H4K5K8diac-preferred
chr1:20125350-20127638	TMCO4	0	1.79308	27.6034	0	1	0	-1.97331	-1.83493	29.9225	-1.01355	7.19998	H4K5K8diac-preferred
chr20:16553559-16554718	KIF16B	0	2.19951	29.2315	0	0	0	-1.9487	-0.0983742	0.0762967	0.29982	0.363944	H4K5K8diac-preferred
chr1:158978238-158981237	IFI16	0	1.55119	17.3576	0	0	0	-1.93937	0.40666	1.23355	0.295193	0.506203	H4K5K8diac-preferred
chr9:114936174-114938299	SUSD1	0	1.07552	8.0966	0	1	0	-1.93614	-1.69691	21.5095	-1.11372	7.81171	H4K5K8diac-preferred
chr14:24834827-24838959	NFATC4	0	1.25109	20.6894	1	1	0	-1.91982	-1.3607	23.4238	-0.640693	4.82287	H4K5K8diac-preferred
chr14:24834827-24838959	NFATC4	0	1.25109	20.6894	1	1	0	-1.91982	-1.3607	23.4238	-0.640693	4.82287	H4K5K8diac-preferred
chr14:24834827-24838959	NFATC4	0	1.25109	20.6894	1	1	0	-1.91982	-1.3607	23.4238	-0.640693	4.82287	H4K5K8diac-preferred
chr14:24834827-24838959	NFATC4	0	1.25109	20.6894	1	1	0	-1.91982	-1.3607	23.4238	-0.640693	4.82287	H4K5K8diac-preferred
chr3:143566696-143568332	SLC9A9	0	1.09102	13.0633	1	1	0	-1.91857	-0.470479	2.24534	-0.0993804	0.0808227	H4K5K8diac-preferred
chr22:39436695-39437499	APOBEC3F	23	1.06802	9.60589	1	0	0	-1.90623	-0.13086	0.152773	-0.6338	2.27896	H4K5K8diac-preferred
chr2:205409437-205411131	PARD3B	0	1.02056	10.5917	1	1	0	-1.8978	-0.45629	2.26495	-0.178916	0.30653	H4K5K8diac-preferred
chr3:181328228-181328830	SOX2-OT	107	1.57297	7.2413	1	0	0	-1.89404	2.02456	10.4807	1.17882	3.66775	H4K5K8diac-preferred
chr11:75479016-75480121	DGAT2	0	1.11684	8.99231	1	1	0	-1.88331	-1.10149	8.37386	-1.21495	7.0332	H4K5K8diac-preferred
chr9:86237274-86239026	IDNK	0	1.29457	16.9752	0	1	0	-1.863	-0.645244	4.39107	-1.1278	10.1893	H4K5K8diac-preferred
chr1:53067153-53069246	GPX7	0	1.60176	23.7161	1	1	0	-1.83651	-1.04973	11.4592	-0.741239	4.19022	H4K5K8diac-preferred
chr10:122609839-122611753	WDR11-AS1	0	1.42427	21.8785	0	1	0	-1.82862	0.704774	5.83038	0.161549	0.214803	H4K5K8diac-preferred
chr2:162481386-162481639	SLC4A10	542	1.0234	1.60396	0	0	0	-1.82705	-0.223307	0.0359633	-3.11527	1.86517	H4K5K8diac-preferred
chr7:92860663-92863181	HEPACAM2	0	1.95043	53.8171	1	1	1	-1.82033	0.367284	2.14117	0.17347	0.363708	H4K5K8diac-preferred
chr14:69656977-69659446	EXD2	0	1.66835	39.1527	1	1	1	-1.81676	0.800261	9.77202	0.351108	1.46816	H4K5K8diac-preferred
chr14:69656977-69659446	EXD2	0	1.66835	39.1527	1	1	1	-1.81676	0.800261	9.77202	0.351108	1.46816	H4K5K8diac-preferred
chr14:68285177-68287735	RAD51B	0	1.09391	16.8017	1	1	0	-1.80868	-0.424424	2.50058	-0.150281	0.263214	H4K5K8diac-preferred
chr14:68285177-68287735	RAD51B	0	1.09391	16.8017	1	1	0	-1.80868	-0.424424	2.50058	-0.150281	0.263214	H4K5K8diac-preferred
chr15:56756622-56758407	MNS1	0	1.13499	14.9708	1	1	1	-1.79601	-0.99402	10.7669	-0.619172	3.3532	H4K5K8diac-preferred
chr16:27279040-27281412	NSMCE1	0	1.33021	21.1892	0	1	0	-1.78553	1.02748	14.0977	-0.394731	1.54539	H4K5K8diac-preferred
chr2:97308305-97309074	FER1L5	0	2.21879	21.6938	1	0	0	-1.78057	-0.664721	2.33481	1.38988	4.82494	H4K5K8diac-preferred
chr11:84028612-84028922	DLG2	231	1.06806	2.69672	0	0	1	-1.75085	1.60808	3.79916	0.582991	0.82894	H4K5K8diac-preferred
chr1:151343924-151344525	SELENBP1	685	1.14453	5.22213	1	0	0	-1.7459	-1.46031	6.67842	-0.63967	1.10583	H4K5K8diac-preferred
chr2:231191268-231192707	SP140L	0	3.6674	76.9588	0	0	0	-1.74188	0.517363	2.65652	0.822011	2.59741	H4K5K8diac-preferred
chr2:231191268-231192707	SP140L	0	3.6674	76.9588	0	0	0	-1.74188	0.517363	2.65652	0.822011	2.59741	H4K5K8diac-preferred
chr5:41924687-41926274	FBXO4	0	1.81004	42.646	1	1	0	-1.73883	-0.675264	6.44392	-0.0379903	0.0159583	H4K5K8diac-preferred
chr5:41924687-41926274	FBXO4	0	1.81004	42.646	1	1	0	-1.73883	-0.675264	6.44392	-0.0379903	0.0159583	H4K5K8diac-preferred
chr3:32857318-32859113	TRIM71	397	1.03444	11.9239	1	1	0	-1.71588	-0.604708	4.21752	-0.488917	2.4441	H4K5K8diac-preferred
chr19:49258109-49259169	FUT1	0	1.43004	12.3223	1	0	0	-1.71259	-1.62571	12.2399	-0.175365	0.123176	H4K5K8diac-preferred
chr2:239755888-239757665	TWIST2	0	1.82619	21.5439	0	0	0	-1.70508	-1.03015	8.0617	-0.614571	2.1252	H4K5K8diac-preferred
chr6:39759876-39760667	DAAM2	0	1.75053	12.8326	0	0	0	-1.6886	-0.295048	0.440013	1.14114	4.56535	H4K5K8diac-preferred
chr3:155523120-155524448	C3orf33	0	1.04252	12.5522	0	1	0	-1.68792	-0.540242	3.43192	-0.233648	0.546823	H4K5K8diac-preferred
chr22:38452216-38454243	PICK1	0	2.16622	38.2565	1	1	0	-1.68722	0.0918102	0.0859236	0.576046	2.00488	H4K5K8diac-preferred
chr11:17034676-17036710	PLEKHA7	0	1.29659	9.33722	1	1	0	-1.65713	-1.08485	7.86174	-0.752585	3.43292	H4K5K8diac-preferred
chr19:18061549-18062380	KCNN1	0	1.38851	9.66072	1	0	0	-1.65263	-1.68606	12.5768	-0.758328	1.9486	H4K5K8diac-preferred
chr8:30600751-30602848	UBXN8	0	1.00982	12.8544	0	1	0	-1.64427	0.11999	0.189199	-0.728365	5.26203	H4K5K8diac-preferred
chr9:139266287-139268396	CARD9	0	1.21709	8.52707	1	0	0	-1.64039	-1.27691	8.08209	-1.02157	4.60198	H4K5K8diac-preferred
chr17:74536298-74537873	PRCD	178	1.04391	11.0179	1	0	1	-1.64034	0.430587	2.14075	0.266959	0.637352	H4K5K8diac-preferred
chr9:129088066-129090289	MVB12B	0	1.19303	12.3386	1	1	0	-1.63285	-1.44672	18.8069	-0.640717	3.57657	H4K5K8diac-preferred
chr13:51483448-51485175	RNASEH2B	0	1.38214	22.6864	0	1	0	-1.63058	-1.26231	18.8865	-1.29824	16.1376	H4K5K8diac-preferred
chr17:1665439-1667134	SERPINF1	0	1.63682	26.4166	1	0	0	-1.62923	-1.14607	11.9968	-0.442502	1.39232	H4K5K8diac-preferred
chr2:32852361-32854293	TTC27	0	1.63917	28.8487	1	1	0	-1.62252	0.637896	5.14898	0.125427	0.135369	H4K5K8diac-preferred
chr18:47721025-47721354	MYO5B	97	1.05468	1.59319	0	1	0	-1.61788	-1.61338	2.68112	-0.48651	0.354212	H4K5K8diac-preferred
chrX:72782175-72784403	CHIC1	0	1.04159	13.0165	0	1	0	-1.6164	0.0873968	0.0998419	-0.123669	0.154209	H4K5K8diac-preferred
chr2:172864299-172866165	METAP1D	0	1.26166	18.6544	1	1	0	-1.59081	-0.00901677	0.00107137	-0.288973	0.773242	H4K5K8diac-preferred
chr3:178978495-178979900	KCNMB3	817	1.17645	12.709	0	1	0	-1.58004	-0.906804	8.20831	0.000452634	8.06803e-07	H4K5K8diac-preferred
chr8:145058961-145061681	PARP10	0	1.00757	14.0865	1	1	1	-1.57987	0.368723	1.94618	-0.153967	0.295013	H4K5K8diac-preferred
chr17:45400678-45402021	EFCAB13	0	1.15138	11.6676	0	1	0	-1.57423	-0.809623	6.51289	0.0270489	0.00561641	H4K5K8diac-preferred
chr17:56768650-56771369	TEX14	0	1.4001	30.6705	1	1	0	-1.57312	0.196202	0.63987	-0.48487	3.25051	H4K5K8diac-preferred
chr17:15847558-15850362	ADORA2B	0	1.30825	18.57	1	1	0	-1.54102	-0.33169	1.32393	-0.348507	1.16508	H4K5K8diac-preferred
chr2:231084032-231085835	SP110	0	1.23387	17.2124	0	1	0	-1.53532	0.539277	3.696	0.137301	0.167893	H4K5K8diac-preferred
chr3:185270046-185270525	LIPH	0	1.14217	2.97441	0	0	0	-1.53483	0.728173	1.40544	0.0973011	0.0162799	H4K5K8diac-preferred
chr12:12502536-12503796	MANSC1	0	1.08004	11.7152	1	1	0	-1.53279	-0.516718	2.79599	-0.678323	3.74644	H4K5K8diac-preferred
chr19:49077411-49078122	SULT2B1	871	2.18439	15.3625	1	0	0	-1.52004	-0.730372	2.30859	1.29574	2.95909	H4K5K8diac-preferred
chr19:17515648-17518039	MVB12A	0	1.44424	15.1906	1	0	0	-1.50373	-0.731211	4.06529	-0.653029	2.01304	H4K5K8diac-preferred
chr5:1111013-1112091	SLC12A7	81	1.07075	5.58872	1	1	0	-1.49531	-1.28722	6.42532	-1.41402	6.48024	H4K5K8diac-preferred
chr9:116298032-116299256	RGS3	0	1.00524	6.69443	1	0	0	-1.49302	-1.23798	7.64114	-0.169391	0.1387	H4K5K8diac-preferred
chr15:90293160-90294949	MESP1	0	1.37241	20.4759	1	1	0	-1.49223	-1.60413	27.7452	-1.39262	17.9149	H4K5K8diac-preferred
chr4:109093421-109095352	LEF1-AS1	146	1.09289	9.94255	1	1	0	-1.47422	-0.128639	0.143556	0.209046	0.328317	H4K5K8diac-preferred
chr17:56295471-56297727	MKS1	0	1.0637	13.57	0	1	1	-1.47354	0.258342	0.835514	-0.430255	1.86342	H4K5K8diac-preferred
chr17:56295471-56297727	MKS1	0	1.0637	13.57	0	1	1	-1.47354	0.258342	0.835514	-0.430255	1.86342	H4K5K8diac-preferred
chr3:138326896-138328746	FAIM	0	2.4035	61.8254	1	1	0	-1.46429	-1.05647	14.188	-0.393287	1.58633	H4K5K8diac-preferred
chr3:138326896-138328746	FAIM	0	2.4035	61.8254	1	1	0	-1.46429	-1.05647	14.188	-0.393287	1.58633	H4K5K8diac-preferred
chr5:150283465-150285707	ZNF300	0	1.40619	24.7716	0	1	0	-1.45667	0.136785	0.24586	-0.0752092	0.0618818	H4K5K8diac-preferred
chr10:76995956-76996446	COMTD1	187	1.35141	6.60062	0	0	0	-1.44455	-0.185607	0.106165	-0.00206752	7.27305e-06	H4K5K8diac-preferred
chr6:166721325-166722289	PRR18	0	1.69674	12.2821	0	0	0	-1.4432	-1.94594	16.2154	-0.840797	2.99207	H4K5K8diac-preferred
chr10:69425820-69426328	CTNNA3	378	1.51416	3.31461	0	0	0	-1.44007	2.51103	6.51563	0.370177	0.208748	H4K5K8diac-preferred
chr12:106975014-106977341	RFX4	0	1.05544	13.7701	1	1	0	-1.43632	-1.18783	16.858	-0.555879	3.18005	H4K5K8diac-preferred
chr1:47643748-47645747	LINC00853	0	1.67978	25.7362	1	1	0	-1.43146	0.473269	2.38036	0.0349589	0.00752378	H4K5K8diac-preferred
chr5:79285814-79288344	THBS4	0	1.03734	14.7824	0	1	1	-1.41905	0.727313	7.58025	0.126665	0.206405	H4K5K8diac-preferred
chr9:94122879-94124946	AUH	0	1.3991	23.3626	1	1	0	-1.41655	0.210579	0.604663	-0.225103	0.575511	H4K5K8diac-preferred
chr9:94122879-94124946	AUH	0	1.3991	23.3626	1	1	0	-1.41655	0.210579	0.604663	-0.225103	0.575511	H4K5K8diac-preferred
chr12:124155110-124156560	TCTN2	0	1.46807	19.6582	1	1	0	-1.40919	-1.23814	13.8783	-0.585154	2.42636	H4K5K8diac-preferred
chr16:80573806-80575465	DYNLRB2	0	2.16223	34.3311	0	1	0	-1.40637	0.825939	6.8729	-0.314015	0.526874	H4K5K8diac-preferred
chr16:80573806-80575465	DYNLRB2	0	2.16223	34.3311	0	1	0	-1.40637	0.825939	6.8729	-0.314015	0.526874	H4K5K8diac-preferred
chr3:13460638-13462595	NUP210	0	1.28438	12.5601	1	1	0	-1.40481	-1.8992	27.4268	-1.3022	11.5061	H4K5K8diac-preferred
chr12:34174070-34175106	ALG10	110	1.19267	9.5502	0	1	1	-1.40221	0.0333435	0.00804907	-0.035832	0.00526842	H4K5K8diac-preferred
chr12:34175221-34176718	ALG10	6	1.05367	13.3142	0	1	1	-1.40221	0.541955	3.69792	0.31385	0.908413	H4K5K8diac-preferred
chr3:13520594-13521695	HDAC11	0	1.5657	26.9358	1	1	1	-1.387	-1.32958	19.0335	-0.683661	3.96344	H4K5K8diac-preferred
chr19:37996313-37999034	ZNF793	0	1.31545	27.8093	0	1	1	-1.38522	0.430856	3.13373	-0.0475855	0.0321909	H4K5K8diac-preferred
chr16:5082738-5085187	NAGPA	0	2.31299	60.6901	1	1	0	-1.38225	0.170196	0.396465	-0.79039	5.48734	H4K5K8diac-preferred
chr6:110735836-110737226	DDO	0	1.5022	14.2881	0	0	0	-1.36201	0.402996	1.17519	-0.038059	0.00646624	H4K5K8diac-preferred
chr11:111410487-111413305	LAYN	0	1.04001	6.50322	0	1	0	-1.35426	-1.95263	16.31	-0.415346	1.06187	H4K5K8diac-preferred
chr11:111410487-111413305	LAYN	0	1.04001	6.50322	0	1	0	-1.35426	-1.95263	16.31	-0.415346	1.06187	H4K5K8diac-preferred
chr7:27212789-27213496	HOXA10	459	1.48212	9.47608	0	0	0	-1.35098	-1.60564	11.0442	-1.9205	9.99722	H4K5K8diac-preferred
chr11:66205223-66206656	MRPL11	0	1.02477	12.9316	1	1	1	-1.35039	1.03073	13.6708	-0.557126	3.12754	H4K5K8diac-preferred
chr15:36870675-36872728	C15orf41	0	1.73723	41.2308	0	1	0	-1.34682	-0.0104283	0.00164869	0.0253864	0.00738865	H4K5K8diac-preferred
chr1:29562626-29562972	PTPRU	56	2.17981	5.84531	0	0	0	-1.34668	-1.13682	3.35315	0.676915	0.445256	H4K5K8diac-preferred
chr3:121265754-121266527	POLQ	902	2.35984	23.7411	0	0	0	-1.34427	-0.423762	1.10472	0.233238	0.146952	H4K5K8diac-preferred
chr13:41767676-41769375	KBTBD7	0	1.50886	28.1146	0	1	1	-1.33484	-0.285493	1.08119	-0.0632156	0.0415789	H4K5K8diac-preferred
chr7:92776075-92778776	SAMD9L	0	1.1117	14.7259	1	1	0	-1.33325	0.203032	0.481309	0.335958	1.16096	H4K5K8diac-preferred
chr20:35722877-35725683	RBL1	0	1.17812	20.464	1	1	1	-1.32556	-1.32378	25.1401	-1.27311	20.7306	H4K5K8diac-preferred
chr17:37381634-37382588	STAC2	0	1.12388	5.04423	1	0	0	-1.30568	-1.69911	12.0218	-1.13892	4.49308	H4K5K8diac-preferred
chr2:88751796-88752288	FOXI3	0	1.02234	0.618217	0	1	0	-1.28133	-1.55227	3.29234	-1.30545	3.31498	H4K5K8diac-preferred
chr6:126306310-126308615	TRMT11	0	1.32835	17.742	0	1	0	-1.27351	1.29476	18.5912	0.525078	2.23203	H4K5K8diac-preferred
chr10:44143424-44145096	ZNF32	0	1.64192	20.168	0	1	0	-1.26817	-0.604539	3.09326	-0.551538	1.94634	H4K5K8diac-preferred
chr10:44143424-44145096	ZNF32	0	1.64192	20.168	0	1	0	-1.26817	-0.604539	3.09326	-0.551538	1.94634	H4K5K8diac-preferred
chr19:44859759-44861614	ZNF112	0	1.06867	10.7179	1	1	0	-1.26386	0.465881	2.21088	0.420673	1.2089	H4K5K8diac-preferred
chr3:66271147-66272612	SLC25A26	0	1.75385	38.4242	0	1	0	-1.26341	0.986757	14.0164	0.478536	2.53597	H4K5K8diac-preferred
chr10:131264364-131266365	MGMT	0	1.73507	18.7003	0	1	0	-1.25667	0.223025	0.382954	-0.154884	0.109616	H4K5K8diac-preferred
chr1:177139425-177139832	BRINP2	692	1.25645	4.61163	0	0	0	-1.25059	0.855956	1.09067	0.200747	0.0774592	H4K5K8diac-preferred
chr2:202095907-202097804	CASP8	362	4.15572	106.713	1	0	0	-1.22608	0.971399	9.61673	0.909557	3.26861	H4K5K8diac-preferred
chr2:202098047-202098899	CASP8	0	2.17972	12.5876	0	0	0	-1.22608	0.348339	0.335886	1.28489	2.71236	H4K5K8diac-preferred
chr2:202122014-202123835	CASP8	0	1.4524	24.2594	0	1	0	-1.22608	0.113058	0.161549	0.316273	0.978477	H4K5K8diac-preferred
chr7:149410987-149411817	KRBA1	285	1.01813	9.59311	1	1	0	-1.22457	-1.57244	21.2594	-0.944179	6.39752	H4K5K8diac-preferred
chr6:150283839-150285426	ULBP1	0	1.01859	5.9427	0	0	0	-1.21519	-0.824561	4.11032	0.262965	0.294958	H4K5K8diac-preferred
chr14:24036036-24037919	AP1G2	0	1.00941	13.0118	1	1	0	-1.21257	0.212722	0.608961	-0.175947	0.333631	H4K5K8diac-preferred
chr14:24036036-24037919	AP1G2	0	1.00941	13.0118	1	1	0	-1.21257	0.212722	0.608961	-0.175947	0.333631	H4K5K8diac-preferred
chr2:69001481-69002539	ARHGAP25	0	1.47794	17.1016	1	0	0	-1.19745	-0.510941	2.32251	-0.82817	3.58937	H4K5K8diac-preferred
chr5:178486810-178488456	ZNF354C	0	1.07497	11.2656	1	1	0	-1.19349	-0.351789	1.28804	-0.291558	0.699392	H4K5K8diac-preferred
chr21:43345933-43347574	C2CD2	0	1.4752	25.9607	1	0	0	-1.19	-0.682985	5.71666	-0.294551	0.677935	H4K5K8diac-preferred
chr21:43373174-43374999	C2CD2	0	1.17847	6.96871	1	1	0	-1.19	-1.86363	21.9837	-1.42864	10.1777	H4K5K8diac-preferred
chr10:38382700-38383138	ZNF37A	126	2.67867	9.63313	0	0	0	-1.18336	0.411277	0.418733	1.42454	1.94262	H4K5K8diac-preferred
chr5:145214218-145215977	PRELID2	0	1.28324	18.627	1	1	0	-1.18194	-1.29549	17.3621	-1.11377	9.62708	H4K5K8diac-preferred
chr15:43425064-43426869	TMEM62	0	1.47105	27.9465	1	1	1	-1.17938	-0.576366	4.55404	-0.470756	2.5417	H4K5K8diac-preferred
chr15:43425064-43426869	TMEM62	0	1.47105	27.9465	1	1	1	-1.17938	-0.576366	4.55404	-0.470756	2.5417	H4K5K8diac-preferred
chr4:24913798-24915262	CCDC149	0	1.62629	16.6775	0	1	0	-1.17404	-1.09108	8.64244	-0.712285	3.19921	H4K5K8diac-preferred
chr5:74531788-74533209	ANKRD31	0	1.77691	20.6767	0	1	0	-1.16675	0.137162	0.177608	-0.151506	0.098852	H4K5K8diac-preferred
chr17:38443394-38443887	CDC6	259	1.93521	11.7931	1	0	1	-1.1562	0.00800239	0.00024093	-0.254261	0.118326	H4K5K8diac-preferred
chr12:49738637-49739859	DNAJC22	841	1.23607	10.397	1	0	0	-1.15248	-1.58612	14.3561	-0.954763	5.2564	H4K5K8diac-preferred
chr3:131219979-131223504	MRPL3	0	1.47407	35.2853	1	1	1	-1.14462	0.978972	16.4598	0.202307	0.614459	H4K5K8diac-preferred
chr12:113344135-113345257	OAS1	0	1.71027	16.4727	1	0	0	-1.14437	-0.795573	3.7476	1.08343	4.15275	H4K5K8diac-preferred
chr11:125774377-125774775	DDX25	117	1.14894	3.8267	0	1	0	-1.14297	-0.183643	0.0912236	-1.7294	3.03311	H4K5K8diac-preferred
chr4:153600248-153602201	TMEM154	0	1.08724	11.3757	0	1	0	-1.13922	-0.297322	0.902646	-0.0333081	0.00780957	H4K5K8diac-preferred
chr2:169747129-169747599	SPC25	186	1.21893	4.82033	0	0	0	-1.13837	-1.17378	3.84775	0.226284	0.0849144	H4K5K8diac-preferred
chr4:89299801-89300778	HERC6	0	1.01261	10.9584	0	1	0	-1.12651	-0.840057	7.31547	-0.351962	1.10679	H4K5K8diac-preferred
chr19:17515648-17518039	BST2	0	1.44424	15.1906	1	0	0	-1.11239	-0.731211	4.06529	-0.653029	2.01304	H4K5K8diac-preferred
chr1:161122667-161125346	UFC1	0	1.22068	21.9578	1	1	1	-1.1107	0.459007	3.24936	-0.00722508	0.00069944	H4K5K8diac-preferred
chr5:68628081-68629388	CCDC125	0	1.24763	12.3461	0	1	0	-1.10301	0.814409	5.95962	0.13167	0.101045	H4K5K8diac-preferred
chr5:68628081-68629388	CCDC125	0	1.24763	12.3461	0	1	0	-1.10301	0.814409	5.95962	0.13167	0.101045	H4K5K8diac-preferred
chr7:150973821-150975101	SMARCD3	0	1.78454	25.9134	1	1	0	-1.10098	-1.6216	22.1499	-1.12127	8.29673	H4K5K8diac-preferred
chr10:69598133-69598495	DNAJC12	197	3.20448	12.163	0	0	0	-1.08103	-0.703811	0.427142	-1.58562	1.22908	H4K5K8diac-preferred
chr7:139761711-139763699	PARP12	0	1.33152	19.4437	1	1	1	-1.07966	-0.714753	5.98266	-0.738542	5.61467	H4K5K8diac-preferred
chr11:16424007-16425350	SOX6	0	1.23489	5.64851	1	0	0	-1.07058	1.26791	5.49592	1.7211	7.88768	H4K5K8diac-preferred
chr12:7167989-7169117	C1S	25	1.33047	8.43299	0	0	0	-1.06863	0.465727	0.801896	0.585745	1.27333	H4K5K8diac-preferred
chr1:53479839-53481721	SCP2	0	1.24196	16.6222	0	1	0	-1.06749	0.983318	11.4085	0.460404	1.67665	H4K5K8diac-preferred
chr7:112429065-112431201	TMEM168	0	1.20351	20.4269	0	1	1	-1.06243	-0.612136	5.41063	0.0123443	0.00190029	H4K5K8diac-preferred
chr1:202935566-202936426	CYB5R1	0	1.45209	6.02674	1	0	0	-1.05742	-0.760598	1.74265	-0.459133	0.596153	H4K5K8diac-preferred
chrX:106361091-106362663	RBM41	0	1.48652	18.9603	0	1	0	-1.05389	0.0850027	0.0685988	0.084242	0.0484347	H4K5K8diac-preferred
chrX:106361091-106362663	RBM41	0	1.48652	18.9603	0	1	0	-1.05389	0.0850027	0.0685988	0.084242	0.0484347	H4K5K8diac-preferred
chr7:140371791-140373731	ADCK2	0	1.35863	18.6372	1	1	0	-1.05002	-1.52535	23.5292	-0.548902	2.96989	H4K5K8diac-preferred
chr10:120100921-120103593	FAM204A	0	1.04151	12.6073	0	1	0	-1.04803	0.619802	4.55591	-0.0699296	0.0463563	H4K5K8diac-preferred
chr7:27194950-27197364	HOXA7	0	1.00283	12.9949	0	1	0	-1.04515	-0.181122	0.441042	-0.472225	2.52208	H4K5K8diac-preferred
chr1:26324804-26326045	PAFAH2	157	1.84547	25.6195	1	0	0	-1.02956	-0.23111	0.487191	-0.0420237	0.00951408	H4K5K8diac-preferred
chr19:57182296-57183648	ZNF835	0	1.47978	21.5858	1	1	0	-1.02879	0.286836	0.926296	-0.866456	5.52073	H4K5K8diac-preferred
chr12:75904213-75906662	KRR1	0	1.10746	18.875	0	1	1	-1.01079	0.782849	9.76199	0.421083	2.35381	H4K5K8diac-preferred
chr1:206784353-206786346	EIF2D	0	1.27919	21.8312	1	1	1	-1.00585	0.719428	7.49711	-0.10072	0.117448	H4K5K8diac-preferred
chr3:40517704-40519784	ZNF619	0	1.31245	25.8317	1	1	1	-1.00346	0.142323	0.31936	-0.128132	0.219263	H4K5K8diac-preferred
chr3:40517704-40519784	ZNF619	0	1.31245	25.8317	1	1	1	-1.00346	0.142323	0.31936	-0.128132	0.219263	H4K5K8diac-preferred
chr3:48341540-48343810	NME6	0	1.00673	10.9222	1	1	0	-1.00284	-0.177945	0.346425	0.0104254	0.00109378	H4K5K8diac-preferred
chr3:48341540-48343810	NME6	0	1.00673	10.9222	1	1	0	-1.00284	-0.177945	0.346425	0.0104254	0.00109378	H4K5K8diac-preferred
chr17:18624982-18625459	TRIM16L	0	1.38805	3.81576	0	0	0	-1.0014	1.232	4.5211	-0.39937	0.260528	H4K5K8diac-preferred
chr12:82750680-82753365	CCDC59	0	1.19728	20.1067	1	1	1	-0.988389	0.923946	12.6101	0.392239	2.00252	H4K5K8diac-preferred
chr12:82750680-82753365	CCDC59	0	1.19728	20.1067	1	1	1	-0.988389	0.923946	12.6101	0.392239	2.00252	H4K5K8diac-preferred
chr1:12226844-12227790	TNFRSF1B	0	1.13031	4.27641	1	1	0	-0.979287	-3.12068	24.348	-1.32015	4.08957	H4K5K8diac-preferred
chr4:109540796-109543033	RPL34-AS1	0	1.35208	23.0242	0	1	0	-0.975613	-0.16703	0.363671	-0.331811	1.15493	H4K5K8diac-preferred
chr2:10182876-10184911	KLF11	0	1.01407	8.02049	1	1	0	-0.966536	-1.13532	10.8654	-0.552634	2.41659	H4K5K8diac-preferred
chr2:10182876-10184911	KLF11	0	1.01407	8.02049	1	1	0	-0.966536	-1.13532	10.8654	-0.552634	2.41659	H4K5K8diac-preferred
chr2:10182876-10184911	KLF11	0	1.01407	8.02049	1	1	0	-0.966536	-1.13532	10.8654	-0.552634	2.41659	H4K5K8diac-preferred
chr2:152145229-152147448	NMI	0	1.20658	19.5691	0	1	0	-0.966002	-0.278174	1.05772	0.1821	0.403826	H4K5K8diac-preferred
chr16:28502270-28504706	CLN3	0	1.00927	16.4954	1	1	1	-0.933099	0.0911177	0.136836	-0.289249	1.20359	H4K5K8diac-preferred
chr16:28502270-28504706	CLN3	0	1.00927	16.4954	1	1	1	-0.933099	0.0911177	0.136836	-0.289249	1.20359	H4K5K8diac-preferred
chr3:114789483-114792157	ZBTB20	0	1.7901	25.5828	1	0	0	-0.930354	0.97512	7.6917	1.05864	7.12919	H4K5K8diac-preferred
chr9:95639304-95641278	ZNF484	0	1.78744	41.6499	0	1	0	-0.928862	0.413566	2.48452	0.458985	2.32695	H4K5K8diac-preferred
chr12:26347938-26349802	SSPN	0	1.32461	16.2124	0	0	0	-0.928722	-1.13252	11.8094	-0.434468	1.34133	H4K5K8diac-preferred
chr12:26347938-26349802	SSPN	0	1.32461	16.2124	0	0	0	-0.928722	-1.13252	11.8094	-0.434468	1.34133	H4K5K8diac-preferred
chr15:75627327-75629760	COMMD4	0	1.0181	14.3847	1	1	0	-0.92872	0.0604982	0.0528993	-0.482646	2.74073	H4K5K8diac-preferred
chr15:75627327-75629760	COMMD4	0	1.0181	14.3847	1	1	0	-0.92872	0.0604982	0.0528993	-0.482646	2.74073	H4K5K8diac-preferred
chr1:40561687-40563789	PPT1	0	1.27333	19.4023	0	1	0	-0.923368	0.141191	0.258107	-0.169803	0.271919	H4K5K8diac-preferred
chrX:152109360-152111392	ZNF185	0	1.58365	27.1853	0	1	1	-0.92289	0.303321	1.15555	-0.0478175	0.0204398	H4K5K8diac-preferred
chr17:36980060-36983617	MIR4727	0	1.30894	27.2965	1	1	1	-0.914624	0.916594	13.9821	0.32506	1.58523	H4K5K8diac-preferred
chr9:97020964-97021408	ZNF169	140	1.70051	4.57592	0	1	0	-0.911679	0.516849	0.750291	1.66468	2.01173	H4K5K8diac-preferred
chr16:66993764-66994333	CES3	799	1.22288	4.94645	1	0	0	-0.911518	-0.827743	2.28832	-0.261062	0.174859	H4K5K8diac-preferred
chr16:66995108-66995567	CES3	0	2.28611	9.84303	1	0	0	-0.911518	-0.395036	0.432043	-0.314439	0.145562	H4K5K8diac-preferred
chr2:196932960-196934595	DNAH7	0	1.7287	20.471	0	1	0	-0.901658	0.59786	3.4344	0.103432	0.0542688	H4K5K8diac-preferred
chr1:156829792-156830173	NTRK1	498	1.19998	1.79064	1	1	0	-0.897619	-1.57027	1.58364	-0.630897	0.854198	H4K5K8diac-preferred
chr17:76183352-76184098	AFMID	0	1.31285	10.464	0	1	1	-0.89265	-0.277257	0.556252	-0.447728	0.800543	H4K5K8diac-preferred
chrX:72782175-72784403	MAP2K4P1	0	1.04159	13.0165	0	1	0	-0.891262	0.0873968	0.0998419	-0.123669	0.154209	H4K5K8diac-preferred
chr3:49313352-49315313	C3orf62	0	1.00749	11.7771	0	0	0	-0.890779	-0.447733	2.35598	-0.755687	5.11596	H4K5K8diac-preferred
chr7:1126141-1127010	GPER1	0	1.14867	7.83074	1	0	0	-0.881429	-0.735338	3.20602	0.625255	1.87062	H4K5K8diac-preferred
chr7:1127842-1128248	GPER1	120	1.43576	9.70488	1	0	0	-0.881429	-0.652589	1.68009	0.231524	0.184128	H4K5K8diac-preferred
chr12:94069953-94072910	CRADD	0	1.3961	31.4956	1	1	1	-0.877482	0.166601	0.469857	0.235703	0.828576	H4K5K8diac-preferred
chr12:94069953-94072910	CRADD	0	1.3961	31.4956	1	1	1	-0.877482	0.166601	0.469857	0.235703	0.828576	H4K5K8diac-preferred
chr12:94069953-94072910	CRADD	0	1.3961	31.4956	1	1	1	-0.877482	0.166601	0.469857	0.235703	0.828576	H4K5K8diac-preferred
chrX:70442473-70443013	GJB1	43	1.28911	5.77488	0	0	0	-0.877181	0.543363	0.981162	-1.07763	2.41061	H4K5K8diac-preferred
chrX:70443083-70443602	GJB1	28	1.09322	4.33535	1	0	0	-0.877181	0.235158	0.192448	-0.70602	0.805084	H4K5K8diac-preferred
chr13:103046932-103047812	FGF14-AS2	5	1.23412	7.4297	0	0	0	-0.87388	-0.255215	0.364013	-1.19514	3.15159	H4K5K8diac-preferred
chr2:84742626-84743426	DNAH6	153	1.62349	9.90604	0	0	0	-0.872859	0.153539	0.0947134	1.08954	2.92097	H4K5K8diac-preferred
chr7:95063383-95065269	PON2	0	1.11762	17.219	0	1	0	-0.870214	-0.210633	0.638881	-0.175022	0.391509	H4K5K8diac-preferred
chr1:162759666-162760320	HSD17B7	172	1.61382	6.99959	0	0	0	-0.863534	1.48663	7.02772	1.66563	3.32421	H4K5K8diac-preferred
chr5:132165186-132166957	SHROOM1	0	1.01462	4.39555	1	1	0	-0.861122	-2.02379	18.6942	-1.05648	4.83805	H4K5K8diac-preferred
chr13:111521261-111524203	LINC00346	0	1.74537	24.8515	1	0	1	-0.85876	-0.328799	0.914438	0.42544	1.11652	H4K5K8diac-preferred
chr10:102026534-102028392	CWF19L1	0	1.05025	12.2466	0	1	0	-0.852356	0.950823	10.3637	-0.0391247	0.0135198	H4K5K8diac-preferred
chr12:114402640-114405233	RBM19	0	1.66807	38.5647	1	1	0	-0.848942	0.579487	5.27745	-0.149186	0.258453	H4K5K8diac-preferred
chr19:48757715-48760028	CARD8	0	1.02542	15.0367	1	1	1	-0.838503	0.971264	13.6668	0.135518	0.231225	H4K5K8diac-preferred
chr8:145114981-145116224	OPLAH	0	1.62758	17.1451	0	0	0	-0.837004	-1.18333	10.5264	-1.0489	5.86898	H4K5K8diac-preferred
chr11:134145700-134146476	GLB1L3	0	1.26064	8.5869	1	1	0	-0.830549	-1.19051	5.78656	-0.314767	0.486613	H4K5K8diac-preferred
chr10:100174031-100175687	PYROXD2	0	1.76653	20.09	1	0	0	-0.830501	0.35715	1.1258	0.799232	2.3937	H4K5K8diac-preferred
chr4:78781918-78785104	MRPL1	0	1.1661	20.0668	1	1	1	-0.829524	0.3315	1.66599	0.188562	0.463087	H4K5K8diac-preferred
chr14:68281508-68284386	ZFYVE26	0	1.06288	12.4448	1	1	1	-0.828951	0.783506	7.08103	0.393362	1.50902	H4K5K8diac-preferred
chr19:52390546-52392181	ZNF577	0	1.04703	11.4538	0	1	1	-0.82515	0.40305	1.8006	0.161297	0.207388	H4K5K8diac-preferred
chr19:52390546-52392181	ZNF577	0	1.04703	11.4538	0	1	1	-0.82515	0.40305	1.8006	0.161297	0.207388	H4K5K8diac-preferred
chr20:37589465-37591987	DHX35	0	1.24647	25.7087	1	1	0	-0.821166	0.0615017	0.0657437	-0.178103	0.485199	H4K5K8diac-preferred
chr17:10632430-10633978	TMEM220	0	1.26695	17.9986	1	1	1	-0.813939	-1.88942	37.5925	-0.859001	6.52219	H4K5K8diac-preferred
chr17:40438945-40440027	STAT5A	0	1.35214	15.6388	1	0	0	-0.812394	-1.01737	8.54673	-0.24575	0.36063	H4K5K8diac-preferred
chr17:40438945-40440027	STAT5A	0	1.35214	15.6388	1	0	0	-0.812394	-1.01737	8.54673	-0.24575	0.36063	H4K5K8diac-preferred
chr2:182545543-182546061	NEUROD1	152	1.08965	2.81713	1	0	0	-0.805242	-0.327628	0.335578	0.193553	0.0719648	H4K5K8diac-preferred
chr2:75872956-75875283	MRPL19	0	1.3075	24.0649	1	1	1	-0.792273	0.176056	0.458809	0.0730642	0.0705327	H4K5K8diac-preferred
chr4:95127942-95130300	SMARCAD1	0	1.0247	15.5955	1	1	1	-0.788926	0.4799	3.54905	0.288992	1.13529	H4K5K8diac-preferred
chr4:95127942-95130300	SMARCAD1	0	1.0247	15.5955	1	1	1	-0.788926	0.4799	3.54905	0.288992	1.13529	H4K5K8diac-preferred
chr4:95127942-95130300	SMARCAD1	0	1.0247	15.5955	1	1	1	-0.788926	0.4799	3.54905	0.288992	1.13529	H4K5K8diac-preferred
chr12:38709211-38711875	ALG10B	0	1.32254	21.7965	0	1	1	-0.783545	0.358928	1.68729	0.0881108	0.0794877	H4K5K8diac-preferred
chr2:37383035-37385051	EIF2AK2	0	1.0199	15.1283	1	1	0	-0.780414	-1.01399	15.0635	-0.167913	0.388302	H4K5K8diac-preferred
chr7:129690097-129692437	ZC3HC1	0	1.19938	22.9894	1	1	1	-0.770174	0.782866	10.1885	0.502651	3.71794	H4K5K8diac-preferred
chr7:72721774-72724294	NSUN5	0	1.15759	15.6182	1	1	1	-0.767709	1.15118	16.5738	-0.164225	0.274339	H4K5K8diac-preferred
chr12:21589646-21591946	PYROXD1	0	1.34267	23.3923	0	1	1	-0.763893	0.301214	1.27173	0.42607	2.06694	H4K5K8diac-preferred
chr3:129147479-129148842	EFCAB12	0	1.66399	28.9312	1	0	0	-0.736262	-1.00144	10.3293	-0.861146	5.25342	H4K5K8diac-preferred
chr3:45882832-45884716	LZTFL1	0	1.57053	20.9974	1	1	1	-0.730713	0.581566	3.42263	0.0468247	0.0165191	H4K5K8diac-preferred
chr3:4507441-4509768	SUMF1	0	2.44993	73.6215	1	1	0	-0.727035	0.339501	1.65163	0.0566188	0.03502	H4K5K8diac-preferred
chr19:30301572-30302673	CCNE1	228	1.04252	7.00851	1	1	0	-0.720732	-2.33069	28.9159	-1.46752	9.89826	H4K5K8diac-preferred
chr9:135752877-135754898	AK8	0	1.12856	16.6304	0	1	0	-0.719834	0.0218517	0.00687622	-0.399402	1.80838	H4K5K8diac-preferred
chr16:28502270-28504706	CLN3	0	1.00927	16.4954	1	1	1	-0.709577	0.0911177	0.136836	-0.289249	1.20359	H4K5K8diac-preferred
chr16:28502270-28504706	CLN3	0	1.00927	16.4954	1	1	1	-0.709577	0.0911177	0.136836	-0.289249	1.20359	H4K5K8diac-preferred
chr2:197503528-197504242	CCDC150	114	2.07886	13.2813	0	1	0	-0.708566	-1.27747	5.25727	0.221791	0.115315	H4K5K8diac-preferred
chr2:85811088-85813459	VAMP5	0	1.41932	19.5371	1	1	0	-0.706349	0.0345677	0.0130768	-0.468041	1.90377	H4K5K8diac-preferred
chr8:55046542-55048780	MRPL15	0	1.29611	22.7218	0	1	0	-0.700901	0.245675	0.852713	-0.10003	0.117897	H4K5K8diac-preferred
chr10:85953711-85955005	CDHR1	0	1.19325	5.01705	0	1	0	-0.694754	-2.66313	18.7188	-1.047	3.0847	H4K5K8diac-preferred
chr18:32956264-32957973	ZNF396	0	1.03247	6.76819	1	1	0	-0.686412	-0.113302	0.0932388	-0.832017	3.71257	H4K5K8diac-preferred
chr2:105939336-105947747	TGFBRAP1	0	1.17096	16.2744	1	1	0	-0.67909	-0.736527	6.64701	-0.0861381	0.0875312	H4K5K8diac-preferred
chr2:105939336-105947747	TGFBRAP1	0	1.17096	16.2744	1	1	0	-0.67909	-0.736527	6.64701	-0.0861381	0.0875312	H4K5K8diac-preferred
chr2:105939336-105947747	TGFBRAP1	0	1.17096	16.2744	1	1	0	-0.67909	-0.736527	6.64701	-0.0861381	0.0875312	H4K5K8diac-preferred
chr2:232825378-232827340	DIS3L2	0	1.00753	12.5038	1	1	0	-0.662664	0.322577	1.32929	0.0705244	0.0564062	H4K5K8diac-preferred
chr1:161167643-161169564	NDUFS2	0	1.19173	16.34	1	0	0	-0.648149	-1.45742	22.8804	-0.947173	7.5937	H4K5K8diac-preferred
chr5:79285814-79288344	MTX3	0	1.03734	14.7824	0	1	1	-0.647463	0.727313	7.58025	0.126665	0.206405	H4K5K8diac-preferred
chr8:87353963-87354701	WWP1	293	1.78445	14.5899	0	0	0	-0.633134	0.437542	0.881868	0.69888	1.59642	H4K5K8diac-preferred
chr11:36615217-36616860	C11orf74	0	1.49936	19.3575	1	1	0	-0.622279	0.733455	5.17496	0.92757	6.28485	H4K5K8diac-preferred
chr11:36615217-36616860	C11orf74	0	1.49936	19.3575	1	1	0	-0.622279	0.733455	5.17496	0.92757	6.28485	H4K5K8diac-preferred
chr12:101673617-101674818	UTP20	0	1.07636	10.2984	0	1	0	-0.620669	0.304538	0.900478	-0.144342	0.154799	H4K5K8diac-preferred
chr1:115123368-115125869	BCAS2	0	1.68339	39.2142	1	1	1	-0.616939	0.803569	9.84093	-0.140528	0.230734	H4K5K8diac-preferred
chr19:7553069-7555017	PEX11G	0	1.39789	22.9549	1	1	0	-0.616175	0.518864	3.59333	-0.347356	1.08883	H4K5K8diac-preferred
chr19:7553069-7555017	PEX11G	0	1.39789	22.9549	1	1	0	-0.616175	0.518864	3.59333	-0.347356	1.08883	H4K5K8diac-preferred
chr11:67219171-67220410	CABP4	0	1.16958	8.77278	1	0	0	-0.61118	-0.260015	0.497123	-0.241269	0.269434	H4K5K8diac-preferred
chr14:71066087-71068710	MED6	0	1.56204	34.2663	1	1	1	-0.609611	0.677875	6.98309	0.341656	1.37566	H4K5K8diac-preferred
chr3:4344225-4346131	SETMAR	0	1.19167	16.897	0	1	0	-0.609234	-0.34882	1.51147	-0.430806	1.90901	H4K5K8diac-preferred
chr13:44714110-44716296	SMIM2-AS1	168	1.13588	17.7593	1	0	1	-0.603406	0.445019	2.82278	-0.157961	0.301875	H4K5K8diac-preferred
chr13:44716353-44718736	SMIM2-AS1	0	1.12782	14.3329	0	1	1	-0.603406	0.19789	0.447963	-0.0923071	0.0768669	H4K5K8diac-preferred
chr4:103939808-103942216	SLC9B1	0	1.56557	31.9686	0	1	1	-0.599877	0.27375	1.09611	0.334168	1.16426	H4K5K8diac-preferred
chr14:90796919-90799213	NRDE2	0	1.83596	37.8139	0	1	0	-0.599092	0.906847	10.0796	-0.208654	0.370865	H4K5K8diac-preferred
chr13:42533923-42536484	VWA8	0	1.06099	16.8246	0	1	1	-0.595022	-0.212263	0.700576	-0.347879	1.68258	H4K5K8diac-preferred
chr16:86587645-86590544	MTHFSD	0	1.05967	13.9734	1	1	1	-0.594385	0.727313	6.87548	0.190145	0.411277	H4K5K8diac-preferred
chr16:86587645-86590544	MTHFSD	0	1.05967	13.9734	1	1	1	-0.594385	0.727313	6.87548	0.190145	0.411277	H4K5K8diac-preferred
chr16:74699743-74702354	RFWD3	0	1.08942	18.0495	1	1	1	-0.593665	-0.227224	0.802207	-0.928232	11.1014	H4K5K8diac-preferred
chr1:236957302-236958424	MTR	157	2.44	45.0928	0	0	0	-0.593468	0.527704	2.60257	-0.435244	0.973668	H4K5K8diac-preferred
chr19:4245544-4248649	CCDC94	0	1.5853	33.473	1	1	0	-0.593015	0.468233	3.19795	-0.0456499	0.0234086	H4K5K8diac-preferred
chr3:48936436-48937081	SLC25A20	11	1.41975	6.10976	0	0	0	-0.589078	-0.232371	0.173623	-0.215865	0.136688	H4K5K8diac-preferred
chr9:131418153-131420467	WDR34	0	1.07042	18.8727	0	1	1	-0.587345	-0.318698	1.70331	-0.68517	7.18898	H4K5K8diac-preferred
chr20:32308250-32309222	PXMP4	115	1.64911	15.4461	0	1	1	-0.580445	0.817119	5.04534	0.339725	0.411173	H4K5K8diac-preferred
chr16:69795175-69797878	WWP2	0	1.16175	16.6758	1	1	0	-0.57699	0.196266	0.501999	-0.200642	0.457279	H4K5K8diac-preferred
chr2:55495094-55497868	MTIF2	0	1.11483	19.0655	0	1	1	-0.575892	0.722182	8.37382	-0.0825859	0.0951395	H4K5K8diac-preferred
chr2:55495094-55497868	MTIF2	0	1.11483	19.0655	0	1	1	-0.575892	0.722182	8.37382	-0.0825859	0.0951395	H4K5K8diac-preferred
chr9:97486912-97489849	C9orf3	0	1.46683	28.8913	1	1	0	-0.575651	0.617471	5.63802	-0.0535848	0.0345141	H4K5K8diac-preferred
chr5:145562424-145563500	LARS	75	1.11432	9.91117	0	1	1	-0.569282	0.324597	0.874667	-0.404543	1.06073	H4K5K8diac-preferred
chr6:36353950-36354890	ETV7	678	1.94593	24.6251	0	1	0	-0.541866	-1.20144	8.40332	-1.07341	4.68761	H4K5K8diac-preferred
chr11:7040688-7042216	ZNF214	0	1.02369	8.16458	1	1	0	-0.541597	0.458441	1.77922	-0.216909	0.302238	H4K5K8diac-preferred
chr8:146175064-146177395	ZNF16	0	1.08943	13.6753	0	1	0	-0.540833	0.0874278	0.0938105	-0.080054	0.0702745	H4K5K8diac-preferred
chr19:58094334-58096205	ZIK1	0	1.53259	33.9205	1	1	1	-0.53803	0.548706	4.69869	-0.458402	2.62089	H4K5K8diac-preferred
chr17:33287137-33289906	ZNF830	0	1.05815	16.937	1	1	1	-0.536179	0.636306	6.33833	0.142547	0.287683	H4K5K8diac-preferred
chr12:94655608-94657155	PLXNC1	0	1.20079	14.0451	1	1	0	-0.534485	-0.017204	0.00321745	0.499123	2.01589	H4K5K8diac-preferred
chr2:85644861-85647276	SH2D6	0	1.14413	18.6706	1	1	1	-0.53234	0.189093	0.530134	-0.0821878	0.0911057	H4K5K8diac-preferred
chr16:29085997-29087149	RRN3P2	0	1.55588	12.625	0	0	0	-0.531228	0.642885	2.87751	0.259782	0.257735	H4K5K8diac-preferred
chr2:220252803-220254187	DNPEP	0	1.42033	14.4289	0	0	0	-0.530711	-1.05627	7.14258	-1.14065	6.98075	H4K5K8diac-preferred
chr8:124084319-124084732	TBC1D31	127	1.1488	4.4137	0	0	0	-0.524622	-1.5014	4.22512	0.982378	1.95737	H4K5K8diac-preferred
chr14:78265935-78267692	ADCK1	0	1.0838	12.8948	0	1	0	-0.518611	-1.17155	14.7669	-0.596337	3.33043	H4K5K8diac-preferred
chr6:82956470-82958732	IBTK	0	1.21939	19.7367	0	1	0	-0.512497	0.00245863	8.66618e-05	0.264827	0.85602	H4K5K8diac-preferred
chr15:41693733-41695627	NDUFAF1	0	1.14322	14.6386	1	1	1	-0.509906	0.415802	2.03634	0.323483	1.02961	H4K5K8diac-preferred
chr17:43212849-43213690	ACBD4	0	1.92817	22.8355	1	0	1	-0.506436	0.750381	3.82904	0.1817	0.116821	H4K5K8diac-preferred
chr17:48624321-48625367	SPATA20	0	1.79948	27.5207	1	1	0	-0.505641	-0.616134	3.62485	-0.693009	3.45615	H4K5K8diac-preferred
chr3:53163192-53166551	RFT1	0	1.16223	21.8958	1	1	1	-0.501161	0.933095	14.7544	-0.0574969	0.0488931	H4K5K8diac-preferred
chr14:24897902-24900946	CBLN3	0	1.02684	13.5305	1	1	0	-0.500368	-0.814683	8.60952	-0.660738	5.19098	H4K5K8diac-preferred
chr20:45337722-45338958	SLC2A10	0	1.44436	12.8638	0	0	0	-0.499488	-0.5305	1.87348	-0.428971	0.866904	H4K5K8diac-preferred
chr3:13520594-13521695	HDAC11-AS1	0	1.5657	26.9358	1	1	1	-0.491041	-1.32958	19.0335	-0.683661	3.96344	H4K5K8diac-preferred
chr2:73440555-73442782	SMYD5	0	1.16284	18.413	1	1	0	-0.484587	-0.384179	2.10592	-0.131592	0.214346	H4K5K8diac-preferred
chr6:143831754-143833441	FUCA2	0	1.662	29.4053	0	1	0	-0.477594	-0.37019	1.62365	-0.167707	0.258895	H4K5K8diac-preferred
chr2:208889469-208891487	PLEKHM3	0	2.472	73.8109	1	1	1	-0.47574	0.016141	0.00382032	0.247813	0.636801	H4K5K8diac-preferred
chr9:35790590-35792464	NPR2	0	1.49754	23.6164	1	0	1	-0.47326	-1.66478	29.323	-0.785554	5.67478	H4K5K8diac-preferred
chr13:95130676-95134274	DCT	0	1.11892	16.6631	1	0	0	-0.469757	1.50708	30.5118	1.26639	19.0419	H4K5K8diac-preferred
chr1:218457357-218459650	RRP15	0	1.17048	20.1868	1	1	1	-0.468317	0.446956	3.10479	0.176301	0.402776	H4K5K8diac-preferred
chr15:90455399-90456953	C15orf38-AP3S2	0	1.88773	32.7585	0	1	0	-0.466992	-0.665126	4.77425	-0.648394	2.74623	H4K5K8diac-preferred
chr1:27225626-27227853	GPATCH3	0	1.76753	42.0908	1	1	1	-0.46461	0.855913	10.8484	0.312328	1.14125	H4K5K8diac-preferred
chr19:24097140-24098569	ZNF726	0	1.01722	9.41072	0	1	0	-0.461177	-0.273803	0.672864	-0.784551	4.07239	H4K5K8diac-preferred
chr2:62732053-62734110	TMEM17	0	1.50316	30.0009	0	1	0	-0.455515	-0.405074	2.34769	-0.071112	0.0573525	H4K5K8diac-preferred
chr2:178482575-178484471	TTC30A	0	1.05598	12.7218	0	1	0	-0.451396	-0.280618	0.910282	0.234243	0.544505	H4K5K8diac-preferred
chr4:164086564-164089237	NAF1	0	1.31393	16.0153	0	1	0	-0.449156	0.299464	0.923624	-0.0525358	0.0216277	H4K5K8diac-preferred
chrX:21856779-21858922	MBTPS2	0	1.18799	18.1096	0	1	1	-0.448216	0.0765491	0.0779946	-0.315834	1.0158	H4K5K8diac-preferred
chr15:23809671-23811977	MKRN3	0	1.67293	34.3299	0	1	0	-0.447327	0.534216	3.94933	0.0299236	0.00984314	H4K5K8diac-preferred
chr3:158518402-158520928	MFSD1	0	2.06024	57.3484	1	1	0	-0.441202	-0.211077	0.675946	-0.200314	0.460839	H4K5K8diac-preferred
chr12:75784737-75785533	GLIPR1L2	0	1.37652	15.1542	0	1	0	-0.431993	-0.416611	1.47607	-0.765573	3.00925	H4K5K8diac-preferred
chr19:57987846-57989803	ZNF772	0	1.46814	29.1813	1	1	1	-0.431003	0.275431	1.09335	0.29132	1.036	H4K5K8diac-preferred
chr12:129307175-129309859	SLC15A4	0	1.05864	10.7727	0	1	0	-0.42865	0.242921	0.621674	-0.396555	1.45885	H4K5K8diac-preferred
chr5:66125149-66125470	MAST4	546	2.5503	3.12847	0	0	0	-0.420638	0.655343	0.402928	-0.297006	0.0679018	H4K5K8diac-preferred
chr2:162929843-162931498	DPP4	0	1.38111	11.9126	0	0	0	-0.419855	0.384939	1.14055	0.44923	1.186	H4K5K8diac-preferred
chr2:69663558-69665944	NFU1	0	1.06776	16.9615	1	1	0	-0.419147	-0.273505	1.1281	-0.167198	0.382145	H4K5K8diac-preferred
chr9:37752955-37754726	TRMT10B	0	1.2237	16.9934	1	1	0	-0.416847	-0.240131	0.689232	0.115038	0.127527	H4K5K8diac-preferred
chr9:35080977-35081300	FANCG	965	1.54996	1.97565	0	0	0	-0.413482	0.873015	0.848334	0.147895	0.0161424	H4K5K8diac-preferred
chr1:205225038-205225447	TMCC2	0	2.78802	22.4363	0	0	0	-0.413348	-0.16132	0.0615487	0.140104	0.0347996	H4K5K8diac-preferred
chr17:48045592-48047052	DLX4	0	1.18579	8.5276	1	1	0	-0.408323	-0.771793	3.06243	-0.820197	3.14099	H4K5K8diac-preferred
chr5:176559806-176562827	NSD1	0	1.1202	14.8094	1	1	0	-0.407878	-0.047997	0.0286392	-0.413961	1.91275	H4K5K8diac-preferred
chr5:176559806-176562827	NSD1	0	1.1202	14.8094	1	1	0	-0.407878	-0.047997	0.0286392	-0.413961	1.91275	H4K5K8diac-preferred
chr17:36452605-36454036	MRPL45	0	1.28361	12.0259	0	1	0	-0.406877	1.00273	8.24541	-0.249599	0.296076	H4K5K8diac-preferred
chr2:61371370-61373143	C2orf74	0	1.01957	11.1362	0	1	0	-0.405883	0.898022	8.93194	0.56676	2.40228	H4K5K8diac-preferred
chr3:184971339-184972122	EHHADH	0	1.18744	9.03083	0	0	0	-0.405159	-0.949621	5.21387	0.621302	1.84208	H4K5K8diac-preferred
chr3:67703216-67706002	SUCLG2	0	1.44445	29.1312	1	1	1	-0.400268	-0.0891791	0.118748	-0.22408	0.672578	H4K5K8diac-preferred
chr1:28654291-28656670	MED18	0	1.17664	18.7599	1	1	1	-0.38977	1.0784	16.629	-0.160314	0.281829	H4K5K8diac-preferred
chr7:134001929-134002466	SLC35B4	103	1.13404	4.67131	0	0	1	-0.38936	-0.303031	0.452802	0.777789	1.77752	H4K5K8diac-preferred
chr1:33502671-33503445	AK2	160	1.58906	10.3249	0	1	0	-0.385377	0.68806	1.89555	-0.325807	0.178211	H4K5K8diac-preferred
chr19:4338066-4338868	STAP2	0	1.10528	5.16241	0	0	0	-0.383674	-0.270974	0.250394	-0.554459	0.819016	H4K5K8diac-preferred
chr6:43020429-43022452	CUL7	0	1.05115	5.2495	0	0	0	-0.379043	-0.525662	1.39359	-0.369689	0.427864	H4K5K8diac-preferred
chr11:47586270-47588339	PTPMT1	0	1.21869	17.8474	1	1	0	-0.378941	0.0230175	0.00671107	-0.295705	0.985465	H4K5K8diac-preferred
chr2:58467535-58469224	FANCL	0	1.03469	12.9219	0	1	0	-0.378747	-1.10475	14.239	-0.349492	1.21625	H4K5K8diac-preferred
chr5:68855349-68855836	GTF2H2C	215	1.80457	8.04148	0	0	0	-0.370045	0.349399	0.454768	-1.9683	3.24317	H4K5K8diac-preferred
chr7:38947659-38948958	VPS41	0	1.62317	30.9389	1	1	0	-0.362553	0.654834	5.92055	0.50481	2.51705	H4K5K8diac-preferred
chr9:96846597-96847748	PTPDC1	0	1.02639	6.63092	1	0	0	-0.348956	0.437758	1.35708	0.0993442	0.0511256	H4K5K8diac-preferred
chr9:90340457-90341956	CTSL	0	1.5806	25.3392	0	1	0	-0.345118	-0.29864	1.0294	-0.305703	0.785182	H4K5K8diac-preferred
chr11:36309946-36311418	COMMD9	0	1.4392	15.5168	1	1	0	-0.336828	0.143978	0.179205	-0.00159433	1.12848e-05	H4K5K8diac-preferred
chr2:197663307-197665825	GTF3C3	0	1.95514	47.3142	0	1	1	-0.333672	0.670353	6.53323	0.340836	1.16184	H4K5K8diac-preferred
chr20:2643589-2646455	IDH3B	0	1.25723	25.0056	1	1	1	-0.325942	1.20586	23.696	0.258113	0.972448	H4K5K8diac-preferred
chr6:29854990-29855280	HLA-H	70	1.52651	3.97633	0	0	0	-0.322893	0.77697	1.08189	-0.248049	0.0635015	H4K5K8diac-preferred
chr19:58950543-58952679	ZNF132	0	1.16891	18.3883	1	1	1	-0.32232	0.496387	3.54812	-0.480477	2.62701	H4K5K8diac-preferred
chr2:114195651-114196114	CBWD2	384	1.77031	4.53877	0	0	0	-0.321872	1.86878	4.28025	-0.559435	0.261402	H4K5K8diac-preferred
chr10:102901403-102902322	TLX1NB	381	2.94074	60.0652	0	0	0	-0.321502	-0.199567	0.39944	-0.212359	0.165342	H4K5K8diac-preferred
chr5:40756108-40756816	TTC33	37	1.48573	11.319	0	0	0	-0.320223	-0.597131	1.32957	-0.30122	0.250502	H4K5K8diac-preferred
chr14:23937331-23939955	NGDN	0	1.69561	46.3257	1	1	1	-0.3201	0.605803	6.42087	0.356881	1.82576	H4K5K8diac-preferred
chr15:40224601-40227442	EIF2AK4	0	1.1514	18.8607	1	1	0	-0.317841	-0.696861	7.09837	0.0529883	0.0365655	H4K5K8diac-preferred
chr10:99472619-99475237	MARVELD1	0	1.43113	8.69467	0	0	0	-0.309052	-1.49981	10.8157	-1.02345	3.97784	H4K5K8diac-preferred
chr8:144765556-144767544	ZNF707	0	1.46933	21.943	1	1	0	-0.302839	0.695011	5.31047	0.032977	0.00941875	H4K5K8diac-preferred
chr6:144163403-144165969	LTV1	0	1.08682	16.2369	0	1	0	-0.30185	0.452538	3.05159	0.554888	4.03121	H4K5K8diac-preferred
chr2:110961571-110963883	NPHP1	0	1.83149	33.9692	0	1	0	-0.301406	0.767509	6.95956	0.466772	1.91025	H4K5K8diac-preferred
chr17:17990066-17992418	DRG2	0	1.36528	24.2611	1	1	1	-0.297651	0.856496	10.4544	0.18293	0.361515	H4K5K8diac-preferred
chr8:37706486-37709301	BRF2	0	1.04475	14.1818	0	1	1	-0.296458	1.10398	16.5988	-0.296782	0.958185	H4K5K8diac-preferred
chr15:89089197-89090897	DET1	0	1.48674	29.2214	0	1	1	-0.290869	0.476656	3.25794	0.0393383	0.0176772	H4K5K8diac-preferred
chr15:89089197-89090897	DET1	0	1.48674	29.2214	0	1	1	-0.290869	0.476656	3.25794	0.0393383	0.0176772	H4K5K8diac-preferred
chr2:128457978-128460160	SFT2D3	0	1.34274	13.9296	1	1	0	-0.286844	-0.830182	5.64668	-0.714148	3.7819	H4K5K8diac-preferred
chr20:37074109-37076613	SNHG11	0	1.09289	15.8787	1	1	0	-0.285737	0.288499	1.12462	-0.196012	0.456727	H4K5K8diac-preferred
chr16:49891982-49892647	ZNF423	153	1.01159	1.97637	1	1	0	-0.282538	-1.10518	2.88831	-0.0200798	0.00121826	H4K5K8diac-preferred
chr17:56768650-56771369	RAD51C	0	1.4001	30.6705	1	1	0	-0.282358	0.196202	0.63987	-0.48487	3.25051	H4K5K8diac-preferred
chr3:44770066-44772094	ZNF501	0	2.23708	65.1354	0	1	1	-0.279516	0.473289	3.46379	-0.0714247	0.0583372	H4K5K8diac-preferred
chr1:204484427-204486731	MDM4	0	1.15301	19.8747	1	1	0	-0.279472	-0.00700778	0.000755421	-0.0809961	0.0885574	H4K5K8diac-preferred
chr20:33998549-34001340	UQCC1	0	1.45115	31.9091	1	1	1	-0.276945	0.673406	7.38669	0.0917572	0.114641	H4K5K8diac-preferred
chr11:77705871-77707550	INTS4	155	1.58294	29.0365	0	0	1	-0.275263	0.634802	5.16443	0.0660686	0.0412989	H4K5K8diac-preferred
chr19:57998156-57999568	ZNF419	0	1.72146	31.1973	0	1	1	-0.270065	0.514523	3.26977	0.0908772	0.0695328	H4K5K8diac-preferred
chr3:75833823-75835106	ZNF717	0	1.83265	25.5958	0	1	0	-0.269489	0.140433	0.179166	-0.261959	0.373838	H4K5K8diac-preferred
chr3:75833823-75835106	ZNF717	0	1.83265	25.5958	0	1	0	-0.269489	0.140433	0.179166	-0.261959	0.373838	H4K5K8diac-preferred
chr3:75833823-75835106	ZNF717	0	1.83265	25.5958	0	1	0	-0.269489	0.140433	0.179166	-0.261959	0.373838	H4K5K8diac-preferred
chr9:34636771-34638788	SIGMAR1	0	1.12951	16.4573	1	1	1	-0.269371	-0.308579	1.32077	-0.83858	7.45147	H4K5K8diac-preferred
chr1:44677668-44680113	DMAP1	0	1.20526	19.8777	1	1	0	-0.263278	1.24124	22.2886	-0.192746	0.422503	H4K5K8diac-preferred
chr13:49683414-49685198	FNDC3A	0	1.32538	19.0593	0	1	0	-0.252475	0.826647	7.6336	0.738066	4.00954	H4K5K8diac-preferred
chr6:135375109-135376996	HBS1L	0	1.5707	26.1496	0	1	0	-0.251823	0.578674	3.982	-0.239784	0.536206	H4K5K8diac-preferred
chr19:37700557-37702412	ZNF585B	0	1.04393	13.0272	0	1	0	-0.250986	0.520536	3.39719	0.265434	0.695682	H4K5K8diac-preferred
chr2:29320103-29320551	CLIP4	0	2.17133	12.1463	1	0	0	-0.249304	0.234741	0.113282	0.401433	0.291425	H4K5K8diac-preferred
chr12:121453041-121454834	C12orf43	0	1.00809	13.6906	1	1	0	-0.249035	0.493313	3.35712	-0.0370818	0.0160432	H4K5K8diac-preferred
chr6:28972625-28973813	ZNF311	784	1.15704	10.101	0	1	0	-0.24546	-0.137793	0.148973	-0.846468	3.63933	H4K5K8diac-preferred
chr19:51611871-51612595	CTU1	225	1.26832	8.84768	0	1	1	-0.24276	0.958462	4.90889	-0.30755	0.27408	H4K5K8diac-preferred
chr1:42921257-42923085	PPCS	0	2.34917	36.07	0	0	0	-0.23901	0.0980337	0.0840815	0.41124	0.794774	H4K5K8diac-preferred
chr1:42921257-42923085	PPCS	0	2.34917	36.07	0	0	0	-0.23901	0.0980337	0.0840815	0.41124	0.794774	H4K5K8diac-preferred
chr16:1993435-1993870	MSRB1	109	1.10269	3.27469	0	0	0	-0.238429	-0.626701	1.05703	0.304804	0.184372	H4K5K8diac-preferred
chr1:202994520-202996460	PPFIA4	0	2.13326	48.718	1	1	0	-0.236981	-0.128174	0.201736	-0.394826	1.31199	H4K5K8diac-preferred
chr20:18117390-18120047	PET117	0	1.14897	18.4583	1	1	0	-0.23364	-0.171721	0.428014	-0.310788	1.26641	H4K5K8diac-preferred
chr2:27804668-27807143	ZNF512	0	1.68905	38.9928	1	1	0	-0.230861	0.607174	5.51954	0.237881	0.667444	H4K5K8diac-preferred
chr11:22646351-22648535	FANCF	0	1.52082	24.4281	1	1	0	-0.229366	-0.0701701	0.0564717	0.60214	2.95959	H4K5K8diac-preferred
chr5:74161052-74163048	FAM169A	0	1.28558	14.0779	0	1	0	-0.227944	-0.0891844	0.0758399	0.0861324	0.0638991	H4K5K8diac-preferred
chr5:74161052-74163048	FAM169A	0	1.28558	14.0779	0	1	0	-0.227944	-0.0891844	0.0758399	0.0861324	0.0638991	H4K5K8diac-preferred
chr18:39534150-39536142	PIK3C3	0	1.00818	11.3566	0	1	1	-0.227386	0.294206	0.99029	0.576045	2.74804	H4K5K8diac-preferred
chr6:28219103-28221644	ZKSCAN4	0	1.36204	21.8282	0	1	0	-0.226504	0.80878	8.30661	-0.128143	0.16165	H4K5K8diac-preferred
chr16:5120898-5122761	ALG1	0	1.85439	44.843	1	1	0	-0.221221	-0.0270983	0.0108506	-0.247925	0.64266	H4K5K8diac-preferred
chr16:5120898-5122761	ALG1	0	1.85439	44.843	1	1	0	-0.221221	-0.0270983	0.0108506	-0.247925	0.64266	H4K5K8diac-preferred
chr15:34515521-34518532	EMC4	0	1.04204	15.9888	1	1	1	-0.212728	0.716553	7.74937	0.100576	0.135655	H4K5K8diac-preferred
chr11:59577109-59579269	MRPL16	0	1.13909	15.9598	1	1	0	-0.21023	0.549757	4.09934	-0.33406	1.14371	H4K5K8diac-preferred
chr22:37172478-37173506	IFT27	302	1.12872	14.2137	1	0	1	-0.2085	-0.115292	0.152325	-0.157774	0.177142	H4K5K8diac-preferred
chr11:78051055-78052275	GAB2	651	1.01184	6.52542	1	0	0	-0.207658	1.59177	15.6027	0.892116	3.99117	H4K5K8diac-preferred
chr6:8063638-8066123	BLOC1S5	0	1.06839	16.0789	0	1	0	-0.196754	0.614957	5.64459	-0.173429	0.364909	H4K5K8diac-preferred
chrX:54554948-54557796	GNL3L	0	1.205	20.9569	0	1	0	-0.196042	0.554954	4.61469	-0.440492	2.26822	H4K5K8diac-preferred
chr6:8063638-8066123	BLOC1S5-TXNDC5	0	1.06839	16.0789	0	1	0	-0.193249	0.614957	5.64459	-0.173429	0.364909	H4K5K8diac-preferred
chrX:64753808-64756185	LAS1L	0	1.2314	16.2238	0	1	0	-0.188673	1.07456	13.6683	0.157683	0.196375	H4K5K8diac-preferred
chr12:509893-510696	CCDC77	45	1.629	19.4569	1	1	0	-0.188168	-1.25213	10.9375	-1.05216	4.54439	H4K5K8diac-preferred
chr1:40203053-40205542	PPIE	0	1.14328	16.2844	1	1	0	-0.183588	0.64451	5.46774	0.128868	0.173454	H4K5K8diac-preferred
chr19:54022954-54025180	ZNF331	0	1.10684	15.4701	1	1	1	-0.181663	0.0857994	0.098421	-0.184432	0.340708	H4K5K8diac-preferred
chr10:97848672-97851092	ENTPD1-AS1	0	1.57982	34.4045	0	1	1	-0.180253	0.665167	6.81381	0.211616	0.523155	H4K5K8diac-preferred
chr3:32147139-32148933	GPD1L	0	1.81901	32.3421	1	1	1	-0.178218	-1.57838	25.5203	-0.749843	4.75533	H4K5K8diac-preferred
chr1:146372854-146373366	NBPF12	491	2.87231	8.11085	0	0	0	-0.170774	1.42486	2.76473	-0.739667	0.321371	H4K5K8diac-preferred
chr6:8434843-8436816	SLC35B3	0	1.14442	17.3959	0	1	0	-0.169151	0.096356	0.130537	0.15346	0.263687	H4K5K8diac-preferred
chr16:4817988-4819881	ZNF500	770	1.40892	15.1069	1	1	0	-0.163024	0.379558	1.25847	-0.014365	0.00118152	H4K5K8diac-preferred
chr16:89158850-89161390	ACSF3	0	1.09906	12.3241	1	1	0	-0.162089	0.525108	3.16665	-0.423676	1.7654	H4K5K8diac-preferred
chr11:108534521-108535607	DDX10	145	1.3869	6.45674	0	0	0	-0.160781	0.908502	4.45492	0.685168	1.6071	H4K5K8diac-preferred
chr8:110551228-110553983	EBAG9	0	1.09762	15.8394	0	1	0	-0.159274	0.0647123	0.058273	-0.230165	0.612279	H4K5K8diac-preferred
chr8:110551228-110553983	EBAG9	0	1.09762	15.8394	0	1	0	-0.159274	0.0647123	0.058273	-0.230165	0.612279	H4K5K8diac-preferred
chr8:110551228-110553983	EBAG9	0	1.09762	15.8394	0	1	0	-0.159274	0.0647123	0.058273	-0.230165	0.612279	H4K5K8diac-preferred
chr3:14691652-14694319	CCDC174	0	1.17066	20.4143	1	1	1	-0.159059	0.926636	13.2927	0.521511	3.55001	H4K5K8diac-preferred
chr13:47370346-47372476	ESD	0	1.24248	19.3166	0	1	0	-0.150728	-0.446599	2.64085	-0.253131	0.692223	H4K5K8diac-preferred
chr6:32013822-32016616	TNXB	0	1.03328	9.56265	1	0	0	-0.146766	-1.0845	10.0574	-0.299086	0.67072	H4K5K8diac-preferred
chr19:38806686-38807450	YIF1B	81	1.287	6.62305	0	0	1	-0.145842	-0.605264	1.41614	0.882711	1.87655	H4K5K8diac-preferred
chr16:21830895-21831164	RRN3P1	401	1.36096	0.735343	0	0	0	-0.143149	2.74973	5.0799	-0.735118	0.189601	H4K5K8diac-preferred
chr10:103985267-103985897	ELOVL3	138	2.19038	13.736	0	0	0	-0.137184	0.066142	0.0114325	0.160645	0.0308091	H4K5K8diac-preferred
chr17:33758568-33761364	SLFN12	0	1.23813	12.7881	1	1	0	-0.126849	1.04257	9.99013	0.587796	2.47497	H4K5K8diac-preferred
chr17:33758568-33761364	SLFN12	0	1.23813	12.7881	1	1	0	-0.126849	1.04257	9.99013	0.587796	2.47497	H4K5K8diac-preferred
chr19:796031-797140	PTBP1	252	1.09269	10.6967	1	1	1	-0.122439	-0.27971	0.717691	-0.0708655	0.0363769	H4K5K8diac-preferred
chr1:22776887-22779443	ZBTB40	0	1.02226	13.9967	0	1	0	-0.121431	0.133725	0.258632	-0.103658	0.126463	H4K5K8diac-preferred
chr21:38361355-38363489	HLCS	0	1.09327	12.303	1	1	0	-0.120642	-0.504153	2.74446	-0.27996	0.746368	H4K5K8diac-preferred
chr2:32501628-32504059	YIPF4	0	2.17264	67.2091	1	1	1	-0.118982	0.796915	10.1996	0.338557	1.51388	H4K5K8diac-preferred
chr5:133702070-133703914	CDKL3	0	1.75782	32.2163	0	1	1	-0.111962	1.07148	13.3712	-0.408914	1.26997	H4K5K8diac-preferred
chr3:184999472-185001527	MAP3K13	0	1.09718	14.2969	0	1	0	-0.101063	1.12208	16.0335	0.348936	1.20491	H4K5K8diac-preferred
chr11:1329141-1332095	TOLLIP-AS1	0	1.01769	12.2818	1	1	0	-0.100399	0.1305	0.214804	-0.671548	4.81315	H4K5K8diac-preferred
chr22:31794193-31794639	DRG1	900	1.04264	2.84938	0	0	0	-0.0954991	0.00422352	3.99358e-05	0.74905	0.932486	H4K5K8diac-preferred
chr6:33755328-33757879	LEMD2	0	1.29513	18.614	1	1	1	-0.0936511	0.0921138	0.101327	-0.21057	0.485993	H4K5K8diac-preferred
chr15:80188136-80190494	MTHFS	0	1.20804	18.3793	0	1	1	-0.0925497	-0.466003	2.86468	-0.402321	1.92557	H4K5K8diac-preferred
chr15:80188136-80190494	MTHFS	0	1.20804	18.3793	0	1	1	-0.0925497	-0.466003	2.86468	-0.402321	1.92557	H4K5K8diac-preferred
chr15:80188136-80190494	MTHFS	0	1.20804	18.3793	0	1	1	-0.0925497	-0.466003	2.86468	-0.402321	1.92557	H4K5K8diac-preferred
chrX:55743378-55743941	RRAGB	169	2.25292	8.63413	0	0	0	-0.0919888	0.726402	1.07523	0.865878	0.419063	H4K5K8diac-preferred
chr19:58513052-58515659	ZNF606	0	1.21437	21.4748	0	1	0	-0.0915979	0.177294	0.485541	-0.262711	0.956409	H4K5K8diac-preferred
chr19:58513052-58515659	ZNF606	0	1.21437	21.4748	0	1	0	-0.0915979	0.177294	0.485541	-0.262711	0.956409	H4K5K8diac-preferred
chr11:64861835-64864866	VPS51	0	1.35311	26.1101	0	1	0	-0.0887596	0.450379	3.09057	-0.0450658	0.0254646	H4K5K8diac-preferred
chr2:232650236-232651947	COPS7B	0	1.2646	18.9104	1	1	0	-0.0840224	-0.0507866	0.0327943	-0.687146	4.59266	H4K5K8diac-preferred
chr1:115299088-115301856	CSDE1	0	1.06961	18.1268	1	1	1	-0.0832609	0.283551	1.32207	0.402089	2.41835	H4K5K8diac-preferred
chr8:18067574-18068453	NAT1	0	2.53903	17.0188	0	0	0	-0.0818057	0.884645	3.26109	1.02864	1.94468	H4K5K8diac-preferred
chr2:219157438-219157726	TMBIM1	139	1.83032	4.09859	0	0	0	-0.0804741	-2.27192	6.58494	0.934504	0.686334	H4K5K8diac-preferred
chr4:156872723-156875806	CTSO	0	1.0966	14.3728	0	1	0	-0.0782917	-0.10295	0.131542	0.49533	2.65039	H4K5K8diac-preferred
chr2:75937105-75938828	GCFC2	0	1.96354	50.2341	0	1	0	-0.0782288	-0.549156	4.41125	-0.603755	4.30082	H4K5K8diac-preferred
chr2:75937105-75938828	GCFC2	0	1.96354	50.2341	0	1	0	-0.0782288	-0.549156	4.41125	-0.603755	4.30082	H4K5K8diac-preferred
chr4:39366778-39369140	RFC1	0	1.0836	16.5617	1	1	1	-0.0751125	-0.0792073	0.0907373	-0.2378	0.723615	H4K5K8diac-preferred
chr14:95598848-95599632	DICER1	208	1.19447	6.77272	1	0	0	-0.0747836	0.860287	3.16249	1.12656	4.88839	H4K5K8diac-preferred
chr14:95622548-95625052	DICER1	0	1.02566	11.3902	1	1	0	-0.0747836	-0.279097	0.880383	-0.336001	1.18536	H4K5K8diac-preferred
chr14:95622548-95625052	DICER1	0	1.02566	11.3902	1	1	0	-0.0747836	-0.279097	0.880383	-0.336001	1.18536	H4K5K8diac-preferred
chr3:139061902-139064172	MRPS22	0	1.20978	19.9309	1	1	0	-0.0651235	0.115542	0.193646	0.179121	0.379097	H4K5K8diac-preferred
chr4:10459152-10459395	ZNF518B	121	2.01631	3.62926	0	0	0	-0.0647162	-1.60246	3.64797	-0.95954	0.939424	H4K5K8diac-preferred
chr9:139886259-139886716	C9orf142	154	1.30785	5.65657	0	0	0	-0.0578709	-1.52622	10.1951	-0.218333	0.108226	H4K5K8diac-preferred
chr1:162466545-162468702	UHMK1	0	1.10826	17.357	1	1	1	-0.054175	-0.0467787	0.0316901	-0.125755	0.203584	H4K5K8diac-preferred
chr1:162466545-162468702	UHMK1	0	1.10826	17.357	1	1	1	-0.054175	-0.0467787	0.0316901	-0.125755	0.203584	H4K5K8diac-preferred
chr10:5725915-5726618	FAM208B	183	1.70357	9.30531	0	0	0	-0.0463912	0.453203	0.917109	0.677308	0.339201	H4K5K8diac-preferred
chr17:30263101-30263834	SUZ12	195	2.03945	19.112	0	0	0	-0.0455878	-1.07155	5.54198	-0.712706	0.902515	H4K5K8diac-preferred
chr2:163174233-163176440	GCA	0	1.08434	15.8917	0	1	1	-0.0430565	-0.362704	1.86564	-0.0278465	0.00945116	H4K5K8diac-preferred
chr2:163174233-163176440	GCA	0	1.08434	15.8917	0	1	1	-0.0430565	-0.362704	1.86564	-0.0278465	0.00945116	H4K5K8diac-preferred
chr4:154125577-154125993	TRIM2	12	1.61589	7.33699	1	0	0	-0.0383011	-2.3227	9.05731	-0.515501	0.342253	H4K5K8diac-preferred
chr17:33287137-33289906	CCT6B	0	1.05815	16.937	1	1	1	-0.0339616	0.636306	6.33833	0.142547	0.287683	H4K5K8diac-preferred
chr1:27559940-27561037	WDTC1	0	1.32103	12.047	1	1	0	-0.0145136	-0.0946292	0.0663082	-0.00112473	9.52392e-06	H4K5K8diac-preferred
chr12:6771075-6773937	ING4	0	1.41753	25.5889	1	1	1	-0.00162899	0.587564	4.62721	0.0400418	0.0176808	H4K5K8diac-preferred
chr3:100052935-100054687	NIT2	0	1.20583	15.4738	1	1	0	0.00323016	-0.454094	2.4189	-0.409244	1.68036	H4K5K8diac-preferred
chr19:47851643-47852387	DHX34	151	1.55594	5.69237	0	0	0	0.00417485	-0.679821	1.77022	-1.07686	2.41444	H4K5K8diac-preferred
chr2:70416929-70419008	C2orf42	0	1.26832	23.6961	0	1	0	0.00800284	-0.300724	1.38163	-0.176695	0.410488	H4K5K8diac-preferred
chr20:34822708-34825446	AAR2	0	1.73027	45.6161	1	1	1	0.00963729	0.504179	4.17246	-0.101152	0.13814	H4K5K8diac-preferred
chr5:40840724-40842604	CARD6	0	1.16972	10.5378	0	0	0	0.0116886	0.510078	1.83851	0.728791	3.05378	H4K5K8diac-preferred
chr3:44753164-44755051	ZNF502	0	2.12166	57.6101	0	1	0	0.0134907	0.296903	1.31181	-0.208193	0.452192	H4K5K8diac-preferred
chr14:70825123-70827816	COX16	0	1.22214	23.4465	1	1	1	0.0171612	0.369253	2.22041	0.0589898	0.0473989	H4K5K8diac-preferred
chr11:6256213-6257032	FAM160A2	273	1.09153	9.7142	0	1	1	0.0180144	-0.186705	0.291011	-0.1718	0.184635	H4K5K8diac-preferred
chr12:82750680-82753365	METTL25	0	1.19728	20.1067	1	1	1	0.0183663	0.923946	12.6101	0.392239	2.00252	H4K5K8diac-preferred
chrX:100672192-100674516	ARMCX4	0	1.26373	21.2717	0	1	0	0.0207114	0.0114343	0.00180306	0.225986	0.570742	H4K5K8diac-preferred
chr19:52510495-52512806	ZNF615	0	1.37642	28.6589	1	1	1	0.0230184	0.357614	2.03534	0.00889046	0.00110842	H4K5K8diac-preferred
chr14:55876972-55879822	ATG14	0	1.36162	28.7403	1	1	0	0.0241546	0.430671	3.03513	0.203817	0.591427	H4K5K8diac-preferred
chr15:41055335-41056180	GCHFR	105	1.03996	6.0073	1	1	0	0.0245719	-2.64566	30.056	-0.670723	1.69343	H4K5K8diac-preferred
chr17:258681-260029	C17orf97	89	2.13968	44.3568	1	0	0	0.0314986	0.864721	9.43065	0.352679	0.982911	H4K5K8diac-preferred
chr17:66254510-66255995	ARSG	0	1.65345	24.1974	1	0	0	0.0327555	0.0281496	0.00746531	0.439582	1.22352	H4K5K8diac-preferred
chr16:90037843-90040047	AFG3L1P	0	1.03873	14.3243	1	1	1	0.0341122	0.539168	4.07504	-0.197318	0.497934	H4K5K8diac-preferred
chr12:112846430-112848179	RPL6	0	1.17012	18.6256	0	1	0	0.0365486	-0.666105	6.04329	-0.358005	1.50504	H4K5K8diac-preferred
chr12:112846430-112848179	RPL6	0	1.17012	18.6256	0	1	0	0.0365486	-0.666105	6.04329	-0.358005	1.50504	H4K5K8diac-preferred
chr9:130158541-130159237	SLC2A8	180	1.39637	13.4187	1	1	0	0.0376271	-0.95933	6.64768	-1.08596	4.9238	H4K5K8diac-preferred
chrX:40033454-40036857	BCOR	0	1.17416	15.3679	0	1	0	0.0381525	-0.596495	4.17156	-0.596572	3.34205	H4K5K8diac-preferred
chr17:36980060-36983617	CWC25	0	1.30894	27.2965	1	1	1	0.038404	0.916594	13.9821	0.32506	1.58523	H4K5K8diac-preferred
chr8:48172278-48174263	SPIDR	0	1.79249	41.2242	0	1	0	0.0408699	0.0145502	0.00303431	-0.337422	1.26583	H4K5K8diac-preferred
chr22:19132366-19133071	DGCR14	177	2.03904	17.0958	0	0	0	0.0416521	-0.750998	2.56481	-0.270565	0.122039	H4K5K8diac-preferred
chr7:26903639-26905652	SKAP2	0	1.31165	24.908	1	1	1	0.0448184	-0.124891	0.238987	0.0716543	0.0646657	H4K5K8diac-preferred
chrX:48397150-48397789	TBC1D25	286	1.05896	4.43069	0	0	0	0.0452489	-1.03721	4.11597	0.274737	0.161318	H4K5K8diac-preferred
chr1:40254007-40255446	BMP8B	0	1.472	12.7682	1	1	0	0.0509917	-0.606516	2.6278	-1.11362	7.30668	H4K5K8diac-preferred
chr2:238599479-238600595	LRRFIP1	212	1.46356	7.83607	0	0	0	0.0572151	-2.05392	16.5525	-0.939185	2.01919	H4K5K8diac-preferred
chr19:58693586-58695633	ZNF274	0	1.13106	18.2134	0	1	0	0.0575045	0.0650105	0.0634649	-0.231537	0.71454	H4K5K8diac-preferred
chr7:27223528-27224361	HOXA11	474	1.27214	8.50963	0	0	0	0.0608444	-1.48171	14.0497	0.0793914	0.0277489	H4K5K8diac-preferred
chr3:167098107-167098875	ZBBX	23	1.1784	2.98867	0	0	0	0.0610912	0.193705	0.090177	-0.0926816	0.0110205	H4K5K8diac-preferred
chr3:119394945-119397297	COX17	0	1.01957	13.7046	0	1	0	0.0664535	0.094787	0.122297	0.112333	0.146758	H4K5K8diac-preferred
chr9:111882450-111883371	TMEM245	226	1.99662	36.6112	1	0	0	0.0695849	-0.747134	5.23072	-0.370869	0.782224	H4K5K8diac-preferred
chr19:37662938-37664943	ZNF585A	0	1.86897	38.4103	0	1	0	0.0717374	0.106139	0.143578	0.408712	1.47333	H4K5K8diac-preferred
chr19:37662938-37664943	ZNF585A	0	1.86897	38.4103	0	1	0	0.0717374	0.106139	0.143578	0.408712	1.47333	H4K5K8diac-preferred
chr1:161167643-161169564	ADAMTS4	0	1.19173	16.34	1	0	0	0.0744728	-1.45742	22.8804	-0.947173	7.5937	H4K5K8diac-preferred
chr1:51887968-51888549	EPS15	176	1.02748	4.4913	1	0	0	0.0798955	-1.8143	13.1344	-1.06267	2.53856	H4K5K8diac-preferred
chr3:3220257-3222395	CRBN	0	1.38442	20.7352	1	1	0	0.0814586	-0.639605	4.49814	-0.0678995	0.0429133	H4K5K8diac-preferred
chr12:50503414-50505572	COX14	192	1.16086	13.5832	1	0	1	0.0817422	-0.283053	0.83762	-0.238273	0.461858	H4K5K8diac-preferred
chr20:16709423-16711792	SNRPB2	0	1.9115	57.5697	1	1	1	0.0850681	0.972914	16.2786	0.222118	0.7213	H4K5K8diac-preferred
chr5:94982390-94983312	RFESD	0	1.39175	19.1467	0	1	0	0.0853087	-0.419662	1.80543	-0.177661	0.21705	H4K5K8diac-preferred
chr5:94982390-94983312	RFESD	0	1.39175	19.1467	0	1	0	0.0853087	-0.419662	1.80543	-0.177661	0.21705	H4K5K8diac-preferred
chr17:41559977-41561177	DHX8	56	2.02024	40.392	1	0	1	0.0886339	-0.236274	0.623758	-0.166679	0.183898	H4K5K8diac-preferred
chr19:20843445-20845196	ZNF626	0	1.19254	15.3057	0	1	0	0.0930386	0.114538	0.146758	-0.227722	0.452043	H4K5K8diac-preferred
chr3:62304152-62305333	C3orf14	0	1.37	14.0845	0	1	0	0.0993688	0.212035	0.352013	0.0355969	0.00733617	H4K5K8diac-preferred
chr3:62304152-62305333	C3orf14	0	1.37	14.0845	0	1	0	0.0993688	0.212035	0.352013	0.0355969	0.00733617	H4K5K8diac-preferred
chr5:134736348-134736820	H2AFY	772	1.57928	6.00419	1	0	0	0.101879	0.245515	0.170356	0.609603	0.523699	H4K5K8diac-preferred
chr1:55180558-55182993	TTC4	0	1.11682	15.0622	0	1	0	0.102269	0.034007	0.0142628	-0.160718	0.265776	H4K5K8diac-preferred
chr1:161067223-161067467	KLHDC9	684	1.1118	1.25298	0	0	0	0.107769	-3.67354	10.1804	-0.284225	0.0436008	H4K5K8diac-preferred
chr19:16221320-16222278	RAB8A	212	1.64097	20.5697	1	0	1	0.108592	-0.79426	4.68174	-1.47872	10.1369	H4K5K8diac-preferred
chr11:125757083-125758161	HYLS1	129	1.42917	16.9975	0	1	0	0.108662	-1.06375	8.70557	-0.639722	2.47499	H4K5K8diac-preferred
chr19:44575207-44576301	ZNF284	0	1.58894	22.8707	0	1	0	0.115762	0.483398	2.54021	0.301674	0.497128	H4K5K8diac-preferred
chr17:80022650-80025157	DUS1L	0	1.7447	37.05	1	1	1	0.126938	0.362255	1.79931	-0.519532	3.07698	H4K5K8diac-preferred
chr3:158361560-158362003	GFM1	314	2.49593	9.14585	0	0	0	0.129059	-0.694528	1.18984	0.224158	0.0485525	H4K5K8diac-preferred
chr15:72666977-72669624	HEXA	0	1.2028	20.6176	1	1	0	0.129597	0.611893	5.59381	0.316992	1.29159	H4K5K8diac-preferred
chr12:131324015-131324758	STX2	197	1.48237	11.2156	1	1	0	0.132233	-1.50669	10.7315	0.403261	0.610443	H4K5K8diac-preferred
chr20:45141408-45142737	ZNF334	0	1.26542	13.3353	0	1	0	0.133215	0.405551	1.60163	-0.21341	0.289494	H4K5K8diac-preferred
chrX:30907579-30908407	TAB3	69	1.57697	12.6994	0	1	0	0.133486	0.410973	0.902514	0.551538	1.01041	H4K5K8diac-preferred
chr19:21323941-21324253	ZNF431	560	1.67826	4.52151	0	0	0	0.133577	1.69651	3.44976	0.213162	0.0218828	H4K5K8diac-preferred
chr17:47020891-47023710	SNF8	0	1.67723	38.6305	1	1	1	0.138558	0.597661	5.39414	0.297249	1.10274	H4K5K8diac-preferred
chr19:6425182-6426869	KHSRP	361	2.07103	45.135	0	0	1	0.142498	0.790625	7.95244	-0.584649	2.86466	H4K5K8diac-preferred
chr12:54582130-54584173	SMUG1	0	1.42138	22.2745	0	1	1	0.142846	0.765834	7.03023	-0.531422	2.2471	H4K5K8diac-preferred
chr12:54582130-54584173	SMUG1	0	1.42138	22.2745	0	1	1	0.142846	0.765834	7.03023	-0.531422	2.2471	H4K5K8diac-preferred
chr19:18633353-18634274	ELL	417	1.59979	11.1763	0	0	0	0.143147	-0.00130352	8.70102e-06	0.955569	2.54874	H4K5K8diac-preferred
chr1:86173130-86175390	ZNHIT6	0	1.00107	12.4319	1	1	1	0.145226	0.612576	4.92918	0.00700438	0.000493672	H4K5K8diac-preferred
chr3:127841121-127843975	RUVBL1	0	1.10296	19.184	1	1	0	0.145782	0.269575	1.20173	-0.434175	2.52061	H4K5K8diac-preferred
chr3:127841121-127843975	RUVBL1	0	1.10296	19.184	1	1	0	0.145782	0.269575	1.20173	-0.434175	2.52061	H4K5K8diac-preferred
chr17:46047569-46048253	CDK5RAP3	0	1.04188	7.98146	1	0	1	0.146462	-0.662934	3.1015	0.281576	0.323732	H4K5K8diac-preferred
chr7:6865948-6866245	CCZ1B	23	1.31909	6.20527	0	0	0	0.148295	0.274494	0.312658	-3.62096	13.3781	H4K5K8diac-preferred
chr7:6866598-6867087	CCZ1B	673	3.0042	6.39021	0	0	0	0.148295	3.70198	20.6767	-1.11417	0.546739	H4K5K8diac-preferred
chr6:146134495-146137184	FBXO30	0	1.32333	14.9324	0	1	0	0.155227	-0.136153	0.189208	0.0513598	0.0217653	H4K5K8diac-preferred
chr1:213223360-213225648	RPS6KC1	0	2.16987	60.8519	1	1	1	0.158291	0.508789	3.82742	0.359762	1.44649	H4K5K8diac-preferred
chr19:52489031-52490930	ZNF350	0	1.19315	18.8417	0	1	1	0.167237	0.568796	4.61438	0.271426	0.801896	H4K5K8diac-preferred
chr19:58010400-58010893	ZNF773	329	3.93441	14.8655	0	0	0	0.169215	1.01305	2.92698	2.50629	3.63362	H4K5K8diac-preferred
chr1:244624012-244625459	C1orf101	0	1.75452	23.1118	0	0	0	0.173279	-0.0551395	0.0261594	-0.042593	0.00801214	H4K5K8diac-preferred
chr8:11140918-11143331	MTMR9	0	1.23162	16.8047	0	1	0	0.174571	-0.0435838	0.0226412	-0.395331	1.48198	H4K5K8diac-preferred
chr14:23788741-23792487	PABPN1	0	1.01323	14.4546	1	1	1	0.17524	0.356838	1.84289	-0.22883	0.710994	H4K5K8diac-preferred
chr3:58477058-58477659	KCTD6	164	1.02857	4.10563	1	0	0	0.179486	-0.949917	4.47194	0.182339	0.124441	H4K5K8diac-preferred
chr2:109334474-109336605	RANBP2	0	1.20425	20.2673	1	1	1	0.17975	0.353757	1.86055	-0.567641	3.87005	H4K5K8diac-preferred
chr10:103112887-103113565	BTRC	225	2.75623	27.0161	0	0	0	0.182072	-0.205119	0.199543	-0.747451	0.83273	H4K5K8diac-preferred
chr6:52535199-52536519	TMEM14A	0	1.10759	8.41171	0	1	0	0.187229	-0.289729	0.652086	-0.21397	0.239913	H4K5K8diac-preferred
chr15:50714707-50717945	USP8	0	1.11229	19.4899	1	1	1	0.188119	0.782385	10.0945	0.297205	1.1969	H4K5K8diac-preferred
chr1:29556827-29558416	MECR	0	1.11488	11.9175	0	1	0	0.192201	0.34822	1.23582	-0.202209	0.32197	H4K5K8diac-preferred
chr6:170604387-170605501	FAM120B	0	1.25719	8.67817	1	0	0	0.192725	-1.00929	5.61788	-1.31573	6.49705	H4K5K8diac-preferred
chr14:95622548-95625052	DICER1-AS1	0	1.02566	11.3902	1	1	0	0.193241	-0.279097	0.880383	-0.336001	1.18536	H4K5K8diac-preferred
chr1:249199143-249201839	PGBD2	0	1.12498	17.1264	1	1	0	0.193708	-0.040913	0.0236751	-0.396884	1.82078	H4K5K8diac-preferred
chr1:100434338-100436461	SLC35A3	0	1.29112	19.7522	1	1	0	0.200004	-0.0740512	0.0683979	-0.220372	0.482641	H4K5K8diac-preferred
chr1:100434338-100436461	SLC35A3	0	1.29112	19.7522	1	1	0	0.200004	-0.0740512	0.0683979	-0.220372	0.482641	H4K5K8diac-preferred
chr10:104502240-104504737	WBP1L	0	1.5272	25.0765	1	1	0	0.200284	1.30184	20.5031	-0.0128953	0.00145779	H4K5K8diac-preferred
chr10:12109563-12110781	DHTKD1	135	1.51379	8.35456	0	0	0	0.201454	0.208421	0.201738	-0.715412	1.19504	H4K5K8diac-preferred
chr10:122609839-122611753	WDR11	0	1.42427	21.8785	0	1	0	0.203363	0.704774	5.83038	0.161549	0.214803	H4K5K8diac-preferred
chr7:5937389-5937710	CCZ1	631	1.4932	2.70849	0	0	0	0.205008	1.2361	3.64464	0.286268	0.0567431	H4K5K8diac-preferred
chr7:5938021-5938434	CCZ1	0	1.53198	3.70237	0	0	0	0.205008	-0.225626	0.168006	0.393065	0.294058	H4K5K8diac-preferred
chr15:57023986-57026437	ZNF280D	0	1.01291	14.2032	1	1	1	0.208588	-0.514362	3.77119	-0.366752	1.72247	H4K5K8diac-preferred
chrX:46695653-46696016	RP2	331	1.40803	3.55314	0	0	0	0.21831	-0.463443	0.473106	-4.56521	5.0595	H4K5K8diac-preferred
chr5:93446447-93448663	FAM172A	0	1.58307	26.3819	0	1	0	0.218525	0.576003	3.87424	0.602613	2.98108	H4K5K8diac-preferred
chr2:73963555-73965946	TPRKB	0	1.70276	39.8794	0	1	1	0.226556	0.906386	12.4757	0.0493286	0.0290833	H4K5K8diac-preferred
chr2:73963555-73965946	TPRKB	0	1.70276	39.8794	0	1	1	0.226556	0.906386	12.4757	0.0493286	0.0290833	H4K5K8diac-preferred
chr17:26697764-26698442	SARM1	241	1.39423	10.6992	0	0	0	0.231856	-0.221522	0.275833	0.206487	0.148302	H4K5K8diac-preferred
chr12:28342508-28345129	CCDC91	0	1.10775	19.6247	1	1	1	0.235166	0.317038	1.67063	0.387823	2.25319	H4K5K8diac-preferred
chr3:51421164-51423589	MANF	0	1.07642	9.82773	0	1	0	0.242046	-0.185384	0.362805	0.209992	0.34312	H4K5K8diac-preferred
chr10:101988403-101990806	CHUK	0	1.06504	10.4411	1	1	0	0.243294	0.460773	2.25393	0.22635	0.420182	H4K5K8diac-preferred
chr10:103453122-103455450	FBXW4	0	1.8805	37.4028	0	1	1	0.246997	-0.547908	3.47481	-0.143276	0.203376	H4K5K8diac-preferred
chr10:103453122-103455450	FBXW4	0	1.8805	37.4028	0	1	1	0.246997	-0.547908	3.47481	-0.143276	0.203376	H4K5K8diac-preferred
chr14:24897902-24900946	KHNYN	0	1.02684	13.5305	1	1	0	0.251358	-0.814683	8.60952	-0.660738	5.19098	H4K5K8diac-preferred
chr14:24897902-24900946	KHNYN	0	1.02684	13.5305	1	1	0	0.251358	-0.814683	8.60952	-0.660738	5.19098	H4K5K8diac-preferred
chr19:50030307-50032654	RCN3	0	1.10524	7.88717	0	0	0	0.258552	0.167815	0.146531	-0.0204335	0.00227681	H4K5K8diac-preferred
chr2:210288050-210288617	MAP2	154	1.11218	5.78465	0	0	0	0.260405	0.164394	0.125441	-0.339696	0.426223	H4K5K8diac-preferred
chr19:44905066-44906794	ZNF285	0	1.95746	38.9218	0	1	0	0.260743	0.428608	2.14469	0.0488523	0.0164029	H4K5K8diac-preferred
chr5:131560111-131562238	P4HA2	697	1.42775	14.5108	1	0	1	0.260889	0.804098	3.67373	0.414603	0.833761	H4K5K8diac-preferred
chr1:20833700-20835861	MUL1	0	1.16908	15.5293	1	1	0	0.265831	0.795001	7.50481	-0.0603327	0.0349228	H4K5K8diac-preferred
chr15:52859349-52862560	ARPP19	0	1.26584	23.4604	1	1	1	0.269729	-0.213145	0.689981	-0.387221	2.05138	H4K5K8diac-preferred
chr15:52859349-52862560	ARPP19	0	1.26584	23.4604	1	1	1	0.269729	-0.213145	0.689981	-0.387221	2.05138	H4K5K8diac-preferred
chr15:52859349-52862560	ARPP19	0	1.26584	23.4604	1	1	1	0.269729	-0.213145	0.689981	-0.387221	2.05138	H4K5K8diac-preferred
chr15:52859349-52862560	ARPP19	0	1.26584	23.4604	1	1	1	0.269729	-0.213145	0.689981	-0.387221	2.05138	H4K5K8diac-preferred
chr19:36394311-36394782	HCST	930	1.33222	4.0114	1	0	0	0.271049	-1.54741	5.02458	0.767867	0.723534	H4K5K8diac-preferred
chrX:77153935-77154844	COX7B	117	1.74731	19.2658	0	0	0	0.271674	1.11867	10.2744	0.603563	1.38377	H4K5K8diac-preferred
chr16:30758408-30759550	PHKG2	70	1.37142	19.6762	0	1	0	0.272303	0.270656	0.831907	0.0234025	0.00413388	H4K5K8diac-preferred
chr20:523381-525899	CSNK2A1	0	1.01496	15.0925	1	1	1	0.279677	0.179006	0.48087	-0.0356398	0.0175002	H4K5K8diac-preferred
chr11:66885374-66886608	KDM2A	132	1.77666	19.8605	1	0	0	0.285924	-0.780335	4.92391	-0.687126	2.69828	H4K5K8diac-preferred
chr2:149631550-149634136	KIF5C	0	1.18528	12.9412	1	1	0	0.292521	0.218033	0.475732	-0.507973	2.16008	H4K5K8diac-preferred
chr11:64763796-64765129	BATF2	0	1.04573	9.38262	0	0	0	0.294515	0.0905344	0.0765545	-0.140557	0.126631	H4K5K8diac-preferred
chr3:57203634-57204553	IL17RD	0	1.76696	21.1916	1	0	0	0.295595	-0.0752607	0.0458921	0.130582	0.0770755	H4K5K8diac-preferred
chr1:182758287-182759288	NPL	0	1.23208	13.1074	0	1	0	0.308478	-1.27843	14.3735	-0.0278925	0.00559696	H4K5K8diac-preferred
chr1:174991722-174993958	MRPS14	0	1.05887	15.6577	0	1	1	0.310124	0.529131	4.17562	0.282593	0.95449	H4K5K8diac-preferred
chr12:14927208-14928532	H2AFJ	0	1.27916	9.95312	0	1	0	0.310804	-1.89507	19.961	-0.705336	1.98762	H4K5K8diac-preferred
chrX:70288427-70289248	SNX12	130	1.18051	7.3666	0	0	0	0.313531	0.425528	1.11565	-0.860231	2.26179	H4K5K8diac-preferred
chr6:151644758-151645864	AKAP12	802	1.71775	16.0005	1	0	0	0.313774	-0.114328	0.0705271	0.467178	0.814796	H4K5K8diac-preferred
chr7:48017859-48019929	HUS1	0	1.27688	25.0336	1	1	1	0.320255	-0.0186497	0.00558237	0.070857	0.0707812	H4K5K8diac-preferred
chr6:28410437-28412180	ZSCAN23	0	1.39353	14.7499	0	1	0	0.321073	-0.114282	0.110257	0.347165	0.780744	H4K5K8diac-preferred
chr4:2758277-2758737	TNIP2	175	1.40656	4.84916	0	0	0	0.324447	-1.57198	6.36174	0.385438	0.332659	H4K5K8diac-preferred
chr16:58717614-58719319	SLC38A7	0	1.32808	19.6324	1	1	0	0.336022	0.136212	0.224716	0.0860593	0.0708142	H4K5K8diac-preferred
chr16:58717614-58719319	SLC38A7	0	1.32808	19.6324	1	1	0	0.336022	0.136212	0.224716	0.0860593	0.0708142	H4K5K8diac-preferred
chr3:44595694-44597668	ZKSCAN7	0	2.07017	49.2932	0	1	0	0.361371	0.445262	2.73669	0.344852	1.09185	H4K5K8diac-preferred
chr3:62304152-62305333	PTPRG-AS1	0	1.37	14.0845	0	1	0	0.361875	0.212035	0.352013	0.0355969	0.00733617	H4K5K8diac-preferred
chr3:19975149-19975699	EFHB	7	2.66948	18.1015	0	0	0	0.362012	-0.535509	0.793499	-0.189345	0.0544495	H4K5K8diac-preferred
chr17:73996249-73997075	CDK3	0	2.08516	18.8344	0	0	0	0.364005	-0.850733	4.74888	-0.27761	0.324585	H4K5K8diac-preferred
chr4:99063149-99066072	STPG2	0	2.21137	42.2924	0	1	0	0.364243	0.310016	1.05984	0.696575	3.13749	H4K5K8diac-preferred
chrX:49019562-49020666	MAGIX	382	1.88569	27.6467	0	0	0	0.36669	-0.901297	6.63275	-0.865954	3.31917	H4K5K8diac-preferred
chr1:92545874-92546521	BTBD8	13	1.7776	11.3922	0	1	0	0.369715	0.305827	0.41094	1.00277	1.58759	H4K5K8diac-preferred
chr1:40025507-40025767	PPIEL	138	3.79784	4.36469	0	0	0	0.371052	0.347232	0.0993969	-0.553635	0.108312	H4K5K8diac-preferred
chr14:82000597-82001459	SEL1L	393	2.44603	14.2088	1	0	1	0.372361	0.904751	3.21837	1.98868	6.55706	H4K5K8diac-preferred
chr1:173682629-173685515	KLHL20	0	1.19377	20.9344	0	1	1	0.375457	0.624957	6.01708	0.0997511	0.131286	H4K5K8diac-preferred
chr17:30228900-30229240	UTP6	172	2.08871	6.35607	0	1	0	0.375956	0.39277	0.214978	-1.84607	3.06666	H4K5K8diac-preferred
chr11:924975-925713	AP2A2	96	1.04794	4.88825	0	0	0	0.376246	-1.17286	6.11643	-0.424077	0.766217	H4K5K8diac-preferred
chr16:10836922-10838794	NUBP1	0	1.144	15.8468	1	1	1	0.377443	-0.437013	2.31218	-0.608473	3.81163	H4K5K8diac-preferred
chr16:10836922-10838794	NUBP1	0	1.144	15.8468	1	1	1	0.377443	-0.437013	2.31218	-0.608473	3.81163	H4K5K8diac-preferred
chr16:10836922-10838794	NUBP1	0	1.144	15.8468	1	1	1	0.377443	-0.437013	2.31218	-0.608473	3.81163	H4K5K8diac-preferred
chr16:10836922-10838794	NUBP1	0	1.144	15.8468	1	1	1	0.377443	-0.437013	2.31218	-0.608473	3.81163	H4K5K8diac-preferred
chr16:10836922-10838794	NUBP1	0	1.144	15.8468	1	1	1	0.377443	-0.437013	2.31218	-0.608473	3.81163	H4K5K8diac-preferred
chr2:54341774-54343805	ACYP2	0	1.04834	18.0308	0	1	1	0.378534	0.221829	0.840092	0.128891	0.260944	H4K5K8diac-preferred
chr11:130785377-130787262	SNX19	0	1.65841	32.1935	1	1	0	0.385758	-0.143159	0.261335	0.0212308	0.00459865	H4K5K8diac-preferred
chr1:219346429-219349158	LYPLAL1	0	1.0258	15.2951	1	1	1	0.397092	0.290242	1.28854	0.178613	0.432229	H4K5K8diac-preferred
chr1:219346429-219349158	LYPLAL1	0	1.0258	15.2951	1	1	1	0.397092	0.290242	1.28854	0.178613	0.432229	H4K5K8diac-preferred
chr1:219346429-219349158	LYPLAL1	0	1.0258	15.2951	1	1	1	0.397092	0.290242	1.28854	0.178613	0.432229	H4K5K8diac-preferred
chr2:120980156-120981668	TMEM185B	0	1.49084	16.2824	0	0	0	0.402814	-0.704665	4.66613	-1.0417	7.04034	H4K5K8diac-preferred
chr3:125775020-125776619	SLC41A3	0	1.36755	13.5319	1	0	1	0.405325	0.438412	1.53209	0.132377	0.10708	H4K5K8diac-preferred
chr4:56718993-56719664	EXOC1	152	2.45428	21.4797	0	0	0	0.415642	0.86645	3.9087	0.219172	0.0694642	H4K5K8diac-preferred
chr6:35994761-35995418	MAPK14	36	1.29091	4.95807	0	0	0	0.420209	0.714605	1.46497	-0.268488	0.197328	H4K5K8diac-preferred
chr16:90037843-90040047	CENPBD1	0	1.03873	14.3243	1	1	1	0.435409	0.539168	4.07504	-0.197318	0.497934	H4K5K8diac-preferred
chr18:22005422-22008045	IMPACT	0	1.3408	21.9369	1	1	1	0.438162	0.148046	0.283722	0.0211267	0.00496588	H4K5K8diac-preferred
chrX:49686325-49687081	CLCN5	144	1.26121	4.15143	0	0	0	0.447143	0.753068	2.28647	0.528799	0.542906	H4K5K8diac-preferred
chr19:58569735-58571459	ZNF135	0	1.90541	31.1547	0	0	0	0.450984	0.409811	1.7426	-0.270604	0.470357	H4K5K8diac-preferred
chr2:70119976-70122001	SNRNP27	0	1.207	19.0236	1	1	0	0.455316	0.145669	0.29198	0.272286	0.803916	H4K5K8diac-preferred
chr6:146864020-146868514	RAB32	0	1.12427	15.0176	0	1	0	0.458892	-0.447907	2.49711	-0.38497	1.62353	H4K5K8diac-preferred
chr1:20878200-20879382	FAM43B	0	1.81901	23.5504	1	1	0	0.459785	-0.722747	4.0279	0.0651497	0.0254412	H4K5K8diac-preferred
chr17:43970721-43971798	MAPT	0	2.23027	46.3661	0	0	0	0.46106	0.255268	0.772348	-0.674705	3.18954	H4K5K8diac-preferred
chr3:180318444-180320814	TTC14	0	1.6525	37.8596	0	1	1	0.463148	0.945293	13.561	0.552505	3.75966	H4K5K8diac-preferred
chr11:43900956-43903547	ALKBH3	0	2.38458	75.9539	1	1	1	0.463762	1.04768	17.2964	0.556182	3.56106	H4K5K8diac-preferred
chr6:138426879-138429060	PERP	0	1.12194	12.0987	0	1	0	0.465001	-0.105604	0.124239	0.237384	0.489283	H4K5K8diac-preferred
chr1:209956691-209959384	C1orf74	0	1.44018	28.4861	1	1	1	0.474927	1.16421	19.682	0.153988	0.276559	H4K5K8diac-preferred
chr2:175351943-175353165	GPR155	128	1.21404	16.1786	0	1	0	0.475147	0.377568	1.65713	-0.237696	0.48914	H4K5K8diac-preferred
chr1:236046076-236047352	LYST	0	1.07584	9.88472	1	0	0	0.478681	-0.73448	3.92898	-0.46932	1.13769	H4K5K8diac-preferred
chr19:53868888-53869650	ZNF525	0	1.05305	6.27442	0	1	0	0.482285	-0.575664	2.50111	-0.148133	0.0985472	H4K5K8diac-preferred
chr19:53868888-53869650	ZNF525	0	1.05305	6.27442	0	1	0	0.482285	-0.575664	2.50111	-0.148133	0.0985472	H4K5K8diac-preferred
chr1:40838834-40839126	SMAP2	252	2.50208	9.83251	0	0	0	0.482513	-0.953965	1.13888	-0.672725	0.396403	H4K5K8diac-preferred
chrX:38186988-38187550	RPGR	201	1.55849	5.00536	0	0	0	0.488239	-0.977549	2.60618	1.17073	1.25394	H4K5K8diac-preferred
chr6:137142765-137144681	PEX7	0	1.06722	13.1548	0	1	0	0.492136	-0.601382	4.42903	-0.212293	0.480213	H4K5K8diac-preferred
chr1:84943649-84945862	RPF1	0	1.12517	17.8404	0	1	0	0.493082	0.546218	4.3977	-0.22713	0.604075	H4K5K8diac-preferred
chr1:110573226-110574689	STRIP1	0	1.61154	10.3441	0	0	0	0.505503	-1.5711	8.18826	0.0702228	0.0170574	H4K5K8diac-preferred
chr8:99838195-99838923	STK3	287	1.33485	11.7083	0	0	0	0.511107	-0.234598	0.428776	-0.147529	0.0896636	H4K5K8diac-preferred
chr7:23053989-23054702	FAM126A	220	1.77235	23.2865	1	0	1	0.513916	-0.292988	0.684885	-0.377964	0.496888	H4K5K8diac-preferred
chr13:21871369-21872107	MIPEPP3	157	1.20715	9.58628	0	1	0	0.528115	-0.967068	5.35365	-0.202937	0.182606	H4K5K8diac-preferred
chr19:34011915-34012753	PEPD	46	1.28799	13.2374	1	1	0	0.528508	-0.67711	3.84729	-0.73848	3.34961	H4K5K8diac-preferred
chr10:46167526-46169042	ZFAND4	0	1.10078	8.54735	0	0	0	0.547727	-0.464234	1.70306	0.031192	0.00505861	H4K5K8diac-preferred
chr10:46167526-46169042	ZFAND4	0	1.10078	8.54735	0	0	0	0.547727	-0.464234	1.70306	0.031192	0.00505861	H4K5K8diac-preferred
chr19:10827152-10828119	DNM2	610	1.44315	13.6141	0	0	0	0.551418	0.235114	0.420682	0.218303	0.200536	H4K5K8diac-preferred
chr4:109540796-109543033	RPL34	0	1.35208	23.0242	0	1	0	0.559859	-0.16703	0.363671	-0.331811	1.15493	H4K5K8diac-preferred
chr4:109540796-109543033	RPL34	0	1.35208	23.0242	0	1	0	0.559859	-0.16703	0.363671	-0.331811	1.15493	H4K5K8diac-preferred
chr4:109540796-109543033	RPL34	0	1.35208	23.0242	0	1	0	0.559859	-0.16703	0.363671	-0.331811	1.15493	H4K5K8diac-preferred
chr12:54121311-54122492	CALCOCO1	5	1.43696	20.2069	1	1	1	0.564714	0.189624	0.401034	0.2304	0.351465	H4K5K8diac-preferred
chr11:73086244-73087306	RELT	99	1.08369	8.42302	1	0	0	0.570643	-0.884617	6.29299	-1.19029	6.49864	H4K5K8diac-preferred
chr4:89376598-89379142	HERC5	0	1.06417	12.9301	1	1	1	0.573194	-2.00913	39.2145	-1.03932	9.74143	H4K5K8diac-preferred
chr3:69062036-69063606	EOGT	0	1.20322	4.17236	0	0	0	0.575079	-1.75	7.70304	-0.231588	0.195172	H4K5K8diac-preferred
chr5:79377613-79379566	CTD-2201I18.1	0	1.27198	20.5964	1	1	1	0.575079	-0.523355	3.56568	-0.0692266	0.0492236	H4K5K8diac-preferred
chr9:117347848-117351457	ATP6V1G1	0	1.13271	19.3648	1	1	0	0.581491	0.167562	0.437988	0.139133	0.273695	H4K5K8diac-preferred
chr1:41326977-41327994	CITED4	24	1.05625	2.05078	0	1	0	0.599554	-2.58931	14.7615	-1.52282	4.56476	H4K5K8diac-preferred
chr12:133463352-133465600	CHFR	0	1.37582	25.0555	0	1	1	0.603327	0.521614	3.88585	-0.236635	0.710325	H4K5K8diac-preferred
chr3:128443528-128446664	RAB7A	0	1.12065	17.7733	1	1	1	0.603646	0.255126	0.956747	-0.0981753	0.126308	H4K5K8diac-preferred
chr1:197870874-197872686	C1orf53	0	1.0185	10.2206	0	1	0	0.604577	-0.7133	5.41802	-0.0296752	0.00775783	H4K5K8diac-preferred
chr9:71393190-71395888	FAM122A	0	1.37052	30.1417	0	1	1	0.610515	0.344593	2.02593	-0.10666	0.169937	H4K5K8diac-preferred
chr4:178362214-178364549	AGA	0	1.10978	14.2378	0	1	0	0.614908	-0.849889	8.20598	0.0811541	0.0669005	H4K5K8diac-preferred
chr21:19190815-19192349	C21orf91	0	1.21567	9.60916	1	1	0	0.620892	-0.769804	4.4662	0.0863838	0.0454088	H4K5K8diac-preferred
chr16:57520497-57521243	DOK4	113	1.80752	15.0371	1	1	0	0.621598	-1.70567	13.9027	-0.114036	0.0447102	H4K5K8diac-preferred
chr21:45758864-45761248	C21orf2	0	1.11892	14.8413	1	1	0	0.639048	0.310837	1.2004	-0.234493	0.57525	H4K5K8diac-preferred
chr22:43583604-43584945	TTLL12	468	1.03382	11.0279	0	1	1	0.649851	0.363528	1.53704	-0.132754	0.144431	H4K5K8diac-preferred
chr16:81130237-81131087	GCSH	258	1.06139	6.84126	0	0	0	0.666369	-0.00169729	2.02882e-05	0.575566	1.52622	H4K5K8diac-preferred
chr14:78083432-78083907	SPTLC2	323	1.31653	3.24829	0	0	1	0.671064	0.832903	1.68995	0.17918	0.0597006	H4K5K8diac-preferred
chr16:19897651-19898812	GPRC5B	696	2.21146	29.8636	0	0	0	0.671162	-0.97172	6.56266	-0.429292	0.762936	H4K5K8diac-preferred
chr8:54764270-54764685	RGS20	0	2.06946	6.26965	0	0	0	0.693409	0.417258	0.386046	0.596359	0.346138	H4K5K8diac-preferred
chr1:155209801-155211950	GBA	0	1.34045	14.6099	1	0	0	0.700857	0.563463	2.65253	0.058963	0.0191615	H4K5K8diac-preferred
chr1:155209801-155211950	GBA	0	1.34045	14.6099	1	0	0	0.700857	0.563463	2.65253	0.058963	0.0191615	H4K5K8diac-preferred
chr9:92218466-92219698	GADD45G	229	1.00735	8.07814	1	1	1	0.704761	-0.567564	2.30831	-0.486611	1.28812	H4K5K8diac-preferred
chr14:92573122-92574121	ATXN3	158	2.84867	24.7545	0	0	0	0.709179	0.661144	2.07688	1.12632	2.90023	H4K5K8diac-preferred
chr22:20007805-20008510	TANGO2	82	1.17122	8.83707	1	0	0	0.719876	-0.346889	0.926411	-1.2946	6.60387	H4K5K8diac-preferred
chr11:118229006-118231148	UBE4A	0	2.03169	51.9797	1	1	0	0.719942	0.931285	12.4196	0.0886938	0.0795753	H4K5K8diac-preferred
chr13:78271067-78271634	SLAIN1	355	1.00137	5.52534	0	1	0	0.722136	-1.89177	13.3473	-0.273684	0.260839	H4K5K8diac-preferred
chr13:78314320-78315071	SLAIN1	224	1.19166	6.35057	1	0	0	0.722136	0.741101	1.889	0.584076	1.0215	H4K5K8diac-preferred
chr13:78315366-78316114	SLAIN1	72	1.45988	8.25086	0	0	0	0.722136	0.654789	1.4863	1.41892	4.02535	H4K5K8diac-preferred
chr1:232940167-232941941	MAP10	0	2.45357	51.2006	0	0	0	0.730863	0.120941	0.155547	-0.657857	2.5219	H4K5K8diac-preferred
chr10:102294434-102296283	HIF1AN	0	1.17332	9.80284	1	1	0	0.735371	-0.741502	3.85408	0.299221	0.424357	H4K5K8diac-preferred
chr1:26868059-26868873	RPS6KA1	730	1.5764	11.5167	1	0	0	0.735724	-0.7625	2.34419	-0.961373	2.21843	H4K5K8diac-preferred
chr1:14025862-14027624	PRDM2	0	2.79834	46.3066	0	0	0	0.746189	-0.174227	0.33101	-0.475379	1.25517	H4K5K8diac-preferred
chr7:112061909-112064173	IFRD1	0	1.0954	7.93416	1	0	0	0.748098	1.70539	19.7202	0.956797	5.42604	H4K5K8diac-preferred
chr13:113949949-113952684	LAMP1	0	1.31309	17.772	1	1	0	0.754915	0.695073	5.45308	-0.311786	0.881381	H4K5K8diac-preferred
chr17:47842049-47842398	FAM117A	532	1.31269	1.95336	0	1	0	0.770449	0.752145	0.835114	1.10486	1.32189	H4K5K8diac-preferred
chr17:81008835-81010563	B3GNTL1	0	1.21116	17.9503	1	1	0	0.781581	-0.549564	3.97578	-0.926398	9.04054	H4K5K8diac-preferred
chr8:95271589-95275800	GEM	0	1.00413	13.1408	1	1	0	0.782851	0.432391	2.49406	0.198289	0.475665	H4K5K8diac-preferred
chr9:131485141-131487105	ZDHHC12	0	1.44703	16.5167	1	1	0	0.785694	0.0778174	0.0488217	0.176785	0.205329	H4K5K8diac-preferred
chr11:75378704-75379002	MAP6	477	2.78997	4.76606	1	1	0	0.79502	-1.44418	3.302	0.961736	1.38752	H4K5K8diac-preferred
chr2:101617417-101621455	RPL31	0	1.1219	19.6229	1	1	1	0.822484	0.0949168	0.146236	-0.21782	0.677738	H4K5K8diac-preferred
chr21:43440513-43443021	ZNF295-AS1	0	1.03435	7.04466	1	0	0	0.828133	1.28596	12.0872	0.695748	3.15045	H4K5K8diac-preferred
chr21:43440513-43443021	ZNF295-AS1	0	1.03435	7.04466	1	0	0	0.828133	1.28596	12.0872	0.695748	3.15045	H4K5K8diac-preferred
chr6:41909686-41910591	CCND3	101	1.53199	20.3695	1	1	0	0.834497	-0.202791	0.368194	0.145274	0.125801	H4K5K8diac-preferred
chr20:1373810-1374872	FKBP1A	0	1.18565	12.2401	1	1	0	0.842493	2.01128	37.183	0.289479	0.558694	H4K5K8diac-preferred
chr11:14912863-14913895	CYP2R1	0	1.28118	7.82986	0	1	0	0.843176	-0.206147	0.228989	-0.410023	0.856004	H4K5K8diac-preferred
chr8:11057440-11060086	XKR6	0	1.62922	20.0599	1	1	0	0.846196	-0.762116	4.89177	-0.411834	1.21924	H4K5K8diac-preferred
chrX:153707282-153707846	LAGE3	0	1.42265	5.74336	0	0	0	0.868715	-0.877114	2.68338	-2.63575	4.41484	H4K5K8diac-preferred
chrX:21957861-21959825	SMS	0	1.21522	7.59329	0	1	0	0.87711	-1.08122	6.77914	-1.08779	5.87473	H4K5K8diac-preferred
chr19:53289384-53289949	ZNF600	95	1.65647	8.45131	0	0	0	0.888769	-0.303446	0.382459	-0.163435	0.0616596	H4K5K8diac-preferred
chr11:4628509-4630593	TRIM68	0	1.28669	20.9208	0	1	0	0.897462	-0.146886	0.287661	-0.276231	0.756865	H4K5K8diac-preferred
chr11:1329141-1332095	TOLLIP	0	1.01769	12.2818	1	1	0	0.922867	0.1305	0.214804	-0.671548	4.81315	H4K5K8diac-preferred
chr16:67449894-67450342	ZDHHC1	0	1.16809	3.10226	0	0	0	0.951039	-1.07735	2.87184	-0.076193	0.0117983	H4K5K8diac-preferred
chr2:220158837-220160198	MIR153-1	0	1.03885	8.23988	1	1	0	0.954192	-1.23929	11.4913	-1.31112	10.2631	H4K5K8diac-preferred
chr19:57967643-57968242	VN1R1	0	1.02965	1.48562	1	0	0	0.959262	2.2318	10.1002	0.424979	0.326404	H4K5K8diac-preferred
chr15:72666977-72669624	HEXA-AS1	0	1.2028	20.6176	1	1	0	0.963554	0.611893	5.59381	0.316992	1.29159	H4K5K8diac-preferred
chr1:171809562-171810545	DNM3	73	1.04679	6.21239	0	1	0	0.97938	-2.15792	21.9138	0.0054171	0.000124774	H4K5K8diac-preferred
chr2:3621325-3624111	RPS7	0	1.04879	16.7443	1	1	1	0.98196	0.454759	3.28487	-0.388365	2.0993	H4K5K8diac-preferred
chr14:73494075-73494864	ZFYVE1	156	1.33509	11.2351	0	1	1	1.00919	-1.30315	11.327	-0.277592	0.335671	H4K5K8diac-preferred
chrX:134165823-134166266	FAM127A	67	1.0874	2.30362	0	0	0	1.03396	-0.722592	1.37395	-0.863565	1.48154	H4K5K8diac-preferred
chr6:28129213-28130284	ZNF192P1	0	2.06869	24.0922	0	0	0	1.07871	-0.143174	0.16737	0.536719	1.48597	H4K5K8diac-preferred
chr10:14613675-14614133	FAM107B	55	1.07032	3.39645	1	0	0	1.11941	0.199331	0.0915964	0.0285278	0.00195142	H4K5K8diac-preferred
chr10:14614253-14614607	FAM107B	0	1.25808	3.27496	1	0	0	1.11941	-2.03127	5.69284	-1.27243	1.92309	H4K5K8diac-preferred
chrX:129402927-129403379	ZNF280C	6	2.73463	7.63576	0	0	0	1.12465	0.296756	0.181983	-0.311134	0.0546023	H4K5K8diac-preferred
chr5:40833819-40836769	RPL37	0	1.19922	20.748	1	1	1	1.15767	0.17739	0.471217	0.133111	0.227661	H4K5K8diac-preferred
chr2:10442026-10445108	HPCAL1	0	1.02444	11.5079	1	1	0	1.17744	-1.2075	16.2325	-0.681568	4.75295	H4K5K8diac-preferred
chr2:10442026-10445108	HPCAL1	0	1.02444	11.5079	1	1	0	1.17744	-1.2075	16.2325	-0.681568	4.75295	H4K5K8diac-preferred
chr11:65488579-65489105	RNASEH2C	171	1.93382	8.19521	0	0	0	1.1791	-0.881734	2.58859	0.195724	0.0263938	H4K5K8diac-preferred
chr1:28098552-28099539	STX12	155	1.07537	6.43139	0	1	0	1.18994	-0.0651855	0.0227718	0.563689	1.02628	H4K5K8diac-preferred
chr4:146599550-146603476	C4orf51	0	1.22676	17.2802	1	0	1	1.20986	1.76961	35.0353	1.22867	15.4609	H4K5K8diac-preferred
chr2:190444938-190446129	SLC40A1	0	1.30457	12.1414	0	1	0	1.21368	-1.0089	6.72687	-0.556032	1.81702	H4K5K8diac-preferred
chr17:42420976-42422595	GRN	0	1.87589	27.2021	1	1	0	1.2996	0.137252	0.18574	-0.658469	2.45436	H4K5K8diac-preferred
chr4:156297334-156298138	MAP9	0	1.31175	5.62803	0	1	0	1.30265	-0.564861	0.971829	-0.058915	0.00935059	H4K5K8diac-preferred
chr4:156298187-156298696	MAP9	66	2.57049	6.48683	0	0	0	1.30265	0.613882	0.784733	-0.292155	0.0485054	H4K5K8diac-preferred
chr7:17336637-17340363	AHR	0	1.56569	32.0226	0	1	0	1.30781	0.605562	5.24376	0.147012	0.267316	H4K5K8diac-preferred
chr14:23624039-23625207	SLC7A8	0	1.59516	28.0534	1	0	0	1.33691	0.111544	0.146589	0.102719	0.082919	H4K5K8diac-preferred
chr10:15211082-15211661	NMT2	374	2.06806	12.0879	0	0	0	1.38638	-1.1435	3.96254	0.261664	0.126138	H4K5K8diac-preferred
chr1:46639062-46639735	PIK3R3	838	2.02918	15.6204	1	0	0	1.4029	-2.26163	15.398	-0.352909	0.284525	H4K5K8diac-preferred
chr14:68066183-68067968	PIGH	0	1.04012	11.4934	0	1	0	1.44819	0.610109	4.17971	-0.576222	2.86007	H4K5K8diac-preferred
chr11:9024457-9026034	NRIP3	0	1.32127	5.55637	0	0	0	1.50546	-1.70207	9.47212	-0.0422939	0.00561575	H4K5K8diac-preferred
chr6:30456715-30457144	HLA-E	39	1.8077	7.88702	0	1	0	1.63028	0.0631193	0.0101295	0.641015	0.559839	H4K5K8diac-preferred
chr2:100938309-100938759	LONRF2	436	1.53713	2.22865	1	1	0	1.65308	0.502165	0.390294	-0.424347	0.411754	H4K5K8diac-preferred
chrX:49056741-49057499	SYP	81	1.94154	22.5828	0	0	0	1.65737	0.165787	0.215371	-0.232963	0.235756	H4K5K8diac-preferred
chr1:148241178-148241737	RNVU1-14	0	4.77765	8.8881	0	0	0	1.71322	-1.32719	2.75575	0.735894	0.60691	H4K5K8diac-preferred
chr11:61276345-61277540	LRRC10B	74	1.07708	4.29273	1	0	0	1.77041	-0.824997	3.99447	-0.983986	3.50878	H4K5K8diac-preferred
chr2:11294385-11295255	PQLC3	243	1.7728	32.4138	0	1	0	1.78494	-0.813691	7.18064	-0.627323	2.81244	H4K5K8diac-preferred
chr12:49259809-49260311	RND1	157	1.71035	8.47023	0	0	0	1.82978	0.310666	0.419828	-0.359658	0.245416	H4K5K8diac-preferred
chr19:38825833-38826194	CATSPERG	233	1.09034	3.14784	0	0	1	1.83204	0.12253	0.0376044	1.03067	1.02627	H4K5K8diac-preferred
chr6:28185948-28187250	TOB2P1	0	2.0647	26.7676	0	1	0	2.46209	0.312558	0.831193	0.29175	0.361152	H4K5K8diac-preferred
chr4:118006188-118007545	TRAM1L1	0	1.07754	6.01581	0	1	0	4.02212	0.0297459	0.00526979	0.590307	1.15878	H4K5K8diac-preferred
chr21:43915936-43917337	RSPH1	0	1.03748	7.67803	1	1	0	4.4818	-0.614686	2.75573	-0.46384	1.28199	H4K5K8diac-preferred
chr1:9241523-9243569	LINC01759	0	1.19076	10.5025	0	1	0	NA	-1.90685	23.1341	-1.43826	11.104	H4K5K8diac-preferred
chr1:9241523-9243569	MIR34AHG	0	1.19076	10.5025	0	1	0	NA	-1.90685	23.1341	-1.43826	11.104	H4K5K8diac-preferred
chr1:9488106-9490554	LOC100506022	0	1.9314	48.4891	1	1	0	NA	0.421384	2.6327	-0.262888	0.64422	H4K5K8diac-preferred
chr1:9488106-9490554	LOC100506022	0	1.9314	48.4891	1	1	0	NA	0.421384	2.6327	-0.262888	0.64422	H4K5K8diac-preferred
chr1:12226844-12227790	MIR7846	0	1.13031	4.27641	1	1	0	NA	-3.12068	24.348	-1.32015	4.08957	H4K5K8diac-preferred
chr1:25594502-25595045	RSRP1	87	1.09811	3.41622	0	0	0	NA	-0.0527285	0.0101359	0.651875	0.816718	H4K5K8diac-preferred
chr1:29138964-29139773	OPRD1	311	1.84854	15.7294	1	0	1	NA	-0.743764	2.65634	-0.155422	0.0605074	H4K5K8diac-preferred
chr1:40254007-40255446	LOC101929536	0	1.472	12.7682	1	1	0	NA	-0.606516	2.6278	-1.11362	7.30668	H4K5K8diac-preferred
chr1:42921257-42923085	ZMYND12	0	2.34917	36.07	0	0	0	NA	0.0980337	0.0840815	0.41124	0.794774	H4K5K8diac-preferred
chr1:51762072-51763467	TTC39A	166	2.13944	28.882	0	0	0	NA	-0.39549	1.35912	0.528458	1.38979	H4K5K8diac-preferred
chr1:51796033-51797814	TTC39A	0	2.15494	27.3047	1	0	0	NA	0.745336	4.55921	-0.0622966	0.0165127	H4K5K8diac-preferred
chr1:53163018-53164848	COA7	0	1.16053	15.2698	0	1	0	NA	-0.270086	0.878751	-0.263584	0.653562	H4K5K8diac-preferred
chr1:59484830-59486720	LINC01358	0	1.55993	17.9717	1	0	0	NA	0.0980409	0.078207	-0.0401627	0.00690405	H4K5K8diac-preferred
chr1:60195125-60198479	MIR4711	489	1.4963	14.3194	1	0	0	NA	0.439051	1.26438	0.81465	3.54822	H4K5K8diac-preferred
chr1:62207596-62209412	PATJ	0	1.7735	31.3333	0	1	0	NA	-0.89652	8.80029	-1.27655	12.5817	H4K5K8diac-preferred
chr1:84864389-84864697	DNASE2B	175	1.56206	3.44224	1	0	0	NA	-1.082	2.20713	-2.70867	4.84169	H4K5K8diac-preferred
chr1:84864744-84865182	DNASE2B	530	3.50704	14.9652	0	0	0	NA	0.00407445	1.99903e-05	0.573495	0.427308	H4K5K8diac-preferred
chr1:85084277-85085875	LINC01461	839	1.88099	12.8954	1	0	0	NA	1.61173	12.1713	1.94348	11.8635	H4K5K8diac-preferred
chr1:113392528-113392840	LINC01356	425	1.55555	5.56649	0	0	0	NA	-1.00779	2.23175	-0.336352	0.142264	H4K5K8diac-preferred
chr1:116381964-116382518	NHLH2	815	1.35456	5.23313	0	1	0	NA	-3.60897	14.441	-0.535414	0.568451	H4K5K8diac-preferred
chr1:116959952-116962383	ATP1A1-AS1	0	1.14016	19.6765	1	1	0	NA	1.14058	20.9371	0.125352	0.222137	H4K5K8diac-preferred
chr1:116959952-116962383	ATP1A1-AS1	0	1.14016	19.6765	1	1	0	NA	1.14058	20.9371	0.125352	0.222137	H4K5K8diac-preferred
chr1:116959952-116962383	ATP1A1-AS1	0	1.14016	19.6765	1	1	0	NA	1.14058	20.9371	0.125352	0.222137	H4K5K8diac-preferred
chr1:116959952-116962383	ATP1A1-AS1	0	1.14016	19.6765	1	1	0	NA	1.14058	20.9371	0.125352	0.222137	H4K5K8diac-preferred
chr1:153516932-153518721	LOC101928034	0	1.15578	14.1214	1	0	1	NA	-1.09208	11.6271	-0.612045	2.47745	H4K5K8diac-preferred
chr1:156264480-156266275	GLMP	0	1.04471	11.0021	1	1	0	NA	0.0412843	0.0183644	0.149092	0.17391	H4K5K8diac-preferred
chr1:161194791-161197717	MIR5187	0	1.07537	14.6955	1	1	1	NA	1.02927	14.5929	-0.0892049	0.084744	H4K5K8diac-preferred
chr1:182570617-182572781	RGS16	767	1.10573	8.93679	1	0	0	NA	1.7867	24.4712	0.831348	4.42597	H4K5K8diac-preferred
chr1:197743158-197745667	DENND1B	0	1.23568	6.26052	0	0	0	NA	-1.30063	4.6637	0.22675	0.23647	H4K5K8diac-preferred
chr1:209942666-209943469	TRAF3IP3	834	1.04975	4.46799	1	0	0	NA	0.235103	0.220405	-0.220309	0.11396	H4K5K8diac-preferred
chr1:219346429-219349158	LYPLAL1-AS1	0	1.0258	15.2951	1	1	1	NA	0.290242	1.28854	0.178613	0.432229	H4K5K8diac-preferred
chr1:219728886-219730098	LOC102723886	568	1.93852	15.1855	1	0	0	NA	0.778376	2.40468	1.02688	3.42897	H4K5K8diac-preferred
chr1:220959295-220960944	2018-03-01	0	1.40134	14.9532	1	1	0	NA	-1.13159	9.81114	-0.589922	2.23969	H4K5K8diac-preferred
chr1:236686517-236688558	LGALS8	0	1.35653	12.223	0	0	0	NA	0.0115116	0.00097931	0.0380337	0.00694795	H4K5K8diac-preferred
chr1:236686517-236688558	LGALS8	0	1.35653	12.223	0	0	0	NA	0.0115116	0.00097931	0.0380337	0.00694795	H4K5K8diac-preferred
chr1:236686517-236688558	LGALS8-AS1	0	1.35653	12.223	0	0	0	NA	0.0115116	0.00097931	0.0380337	0.00694795	H4K5K8diac-preferred
chr10:6779772-6780919	LINP1	429	1.40675	13.592	1	0	0	NA	-0.261854	0.567934	0.715922	2.00675	H4K5K8diac-preferred
chr10:14115679-14117290	LOC101928453	0	2.40657	6.42812	0	0	0	NA	1.98254	7.84416	0.789864	1.40917	H4K5K8diac-preferred
chr10:21434905-21435377	C10orf113	111	2.0225	7.30726	0	0	0	NA	-0.424762	0.327309	1.37228	2.13656	H4K5K8diac-preferred
chr10:22539960-22542160	LOC100130992	0	1.05047	15.724	0	1	0	NA	0.0541677	0.0439077	-0.0195897	0.00490968	H4K5K8diac-preferred
chr10:46089425-46090972	2018-03-08	0	1.50624	18.8752	0	1	0	NA	-0.326344	1.04449	-0.407507	1.12557	H4K5K8diac-preferred
chr10:46220883-46221912	WASHC2C	736	1.88286	4.73757	0	0	0	NA	1.25849	3.91359	1.20368	1.10722	H4K5K8diac-preferred
chr10:46222016-46222990	WASHC2C	0	1.81125	11.1355	0	0	0	NA	0.355393	0.548488	-0.710482	1.48973	H4K5K8diac-preferred
chr10:51826358-51826917	FAM21EP	646	4.979	9.90553	0	0	0	NA	2.36589	7.62019	2.65781	1.33777	H4K5K8diac-preferred
chr10:75117594-75119364	CFAP70	0	1.64069	17.4674	0	1	0	NA	-0.0370305	0.0104013	0.858627	3.14067	H4K5K8diac-preferred
chr10:92793840-92794688	LOC105378430	918	1.0401	2.7719	1	0	0	NA	1.67297	7.79804	1.09076	3.20515	H4K5K8diac-preferred
chr10:104220059-104221660	MFSD13A	0	1.59109	20.7801	1	1	0	NA	-0.507479	2.26282	-0.845304	3.50242	H4K5K8diac-preferred
chr10:105678162-105679155	STN1	118	1.00151	6.79307	1	0	0	NA	-0.391755	1.12823	-0.90954	3.4223	H4K5K8diac-preferred
chr10:115309410-115310763	HABP2	0	1.67132	6.10286	0	0	0	NA	1.83515	8.44022	0.378878	0.364885	H4K5K8diac-preferred
chr10:133622273-133622575	LINC01164	0	6.43345	23.1474	0	0	0	NA	-0.797738	0.364195	-0.721264	0.165731	H4K5K8diac-preferred
chr10:134775249-134775763	LINC01167	0	2.413	14.2558	0	0	0	NA	-1.64381	5.1532	-0.865325	0.737143	H4K5K8diac-preferred
chr11:3663397-3664150	ART5	0	1.05436	4.90585	1	0	0	NA	-1.59268	7.04947	-0.787659	2.11391	H4K5K8diac-preferred
chr11:5645755-5646633	TRIM34	0	1.28588	5.96566	0	1	0	NA	0.270923	0.386454	-0.203403	0.147651	H4K5K8diac-preferred
chr11:34653103-34654172	EHF	0	1.12452	5.18693	1	0	0	NA	0.261948	0.282045	0.400469	0.493618	H4K5K8diac-preferred
chr11:44330838-44331698	ALX4	18	1.0339	3.87175	0	1	0	NA	-2.18189	16.7112	-1.30405	4.75372	H4K5K8diac-preferred
chr11:45376126-45377658	LOC101928812	0	3.37666	82.9004	1	1	0	NA	0.505293	2.8397	1.14371	6.81795	H4K5K8diac-preferred
chr11:47421264-47422698	MIR4487	0	1.59848	19.9265	1	0	0	NA	-0.848726	6.0052	-0.512964	1.67157	H4K5K8diac-preferred
chr11:48115623-48118390	MIR3161	0	1.06172	9.57402	1	0	0	NA	0.82485	5.66103	1.06594	7.49552	H4K5K8diac-preferred
chr11:67219171-67220410	GPR152	0	1.16958	8.77278	1	0	0	NA	-0.260015	0.497123	-0.241269	0.269434	H4K5K8diac-preferred
chr11:71133661-71135724	FLJ42102	0	1.35292	12.3842	1	0	1	NA	1.44895	15.2859	0.785374	3.60758	H4K5K8diac-preferred
chr11:71524460-71524948	ALG1L9P	0	2.55166	17.2716	1	0	0	NA	-0.235789	0.294541	-0.0958964	0.0134838	H4K5K8diac-preferred
chr11:75479016-75480121	LOC283214	0	1.11684	8.99231	1	1	0	NA	-1.10149	8.37386	-1.21495	7.0332	H4K5K8diac-preferred
chr11:85565187-85567003	CCDC83	0	1.07091	13.6772	1	1	1	NA	-0.645377	5.11462	-0.155387	0.254076	H4K5K8diac-preferred
chr11:110225595-110225919	LOC105369486	0	1.74308	5.91365	1	0	0	NA	-1.53045	3.60891	0.352916	0.247294	H4K5K8diac-preferred
chr11:118122216-118123479	MPZL3	0	3.74197	67.1514	0	1	0	NA	0.693781	3.99645	1.71865	10.4223	H4K5K8diac-preferred
chr12:1608105-1610358	LINC00942	0	1.19878	11.6019	1	0	0	NA	-0.0924165	0.0672736	-0.292406	0.533048	H4K5K8diac-preferred
chr12:6741366-6742473	LPAR5	552	1.64471	16.2762	1	0	0	NA	-0.750235	3.27486	-0.280283	0.303495	H4K5K8diac-preferred
chr12:7260517-7262090	C1RL-AS1	0	2.05827	30.7081	1	0	0	NA	-1.43505	15.0596	0.164559	0.141848	H4K5K8diac-preferred
chr12:8043295-8044295	SLC2A14	0	1.46884	16.4282	1	1	0	NA	-0.729331	2.81977	-0.486373	1.45507	H4K5K8diac-preferred
chr12:13069277-13070251	MIR614	515	1.0938	4.0377	1	0	0	NA	-0.627955	1.12262	0.568977	0.855904	H4K5K8diac-preferred
chr12:43085583-43086637	LOC105369739	0	2.13211	26.8914	0	0	0	NA	0.00583495	0.000250919	1.25555	8.13283	H4K5K8diac-preferred
chr12:52306031-52306396	ACVRL1	0	1.33273	2.73467	1	0	0	NA	-2.36482	4.2186	-1.7336	3.12673	H4K5K8diac-preferred
chr12:54144440-54146657	CISTR	0	1.49247	26.6767	1	1	1	NA	-1.00218	12.7795	-0.488841	2.51741	H4K5K8diac-preferred
chr12:58329003-58331316	LOC100506844	0	1.3356	19.3702	1	1	1	NA	1.4792	25.1435	0.572278	2.84674	H4K5K8diac-preferred
chr12:93770073-93771011	LOC643339	501	1.86312	17.0104	1	0	0	NA	-0.3985	0.614128	0.398197	0.586381	H4K5K8diac-preferred
chr12:114210524-114211548	LINC01234	0	1.61717	8.66328	0	0	0	NA	0.396406	0.63681	-0.189375	0.078059	H4K5K8diac-preferred
chr12:122499987-122502892	LOC100506691	0	1.36344	12.884	1	0	0	NA	-0.714879	3.41299	0.368065	0.736507	H4K5K8diac-preferred
chr12:127256143-127257164	LINC00944	0	2.15005	11.5931	0	0	0	NA	-0.129348	0.0617791	1.80349	5.77227	H4K5K8diac-preferred
chr12:133463352-133465600	LOC101928530	0	1.37582	25.0555	0	1	1	NA	0.521614	3.88585	-0.236635	0.710325	H4K5K8diac-preferred
chr13:30462564-30463270	LINC00297	23	2.61096	17.6895	1	0	0	NA	0.274941	0.187502	0.51734	0.51777	H4K5K8diac-preferred
chr13:42533923-42536484	VWA8-AS1	0	1.06099	16.8246	0	1	1	NA	-0.212263	0.700576	-0.347879	1.68258	H4K5K8diac-preferred
chr13:44452696-44454396	LACC1	0	1.57075	6.5517	0	0	0	NA	-1.42303	5.70579	0.20742	0.124592	H4K5K8diac-preferred
chr13:44452696-44454396	CCDC122	0	1.57075	6.5517	0	0	0	NA	-1.42303	5.70579	0.20742	0.124592	H4K5K8diac-preferred
chr13:44452696-44454396	LACC1	0	1.57075	6.5517	0	0	0	NA	-1.42303	5.70579	0.20742	0.124592	H4K5K8diac-preferred
chr13:52419298-52420229	LINC00282	13	4.56337	104.765	0	0	0	NA	-1.23068	15.1984	0.815396	1.36321	H4K5K8diac-preferred
chr13:53311523-53313414	CNMD	533	1.60241	21.4207	1	0	0	NA	1.26498	15.1371	1.17117	11.1215	H4K5K8diac-preferred
chr13:84714563-84714888	LINC00333	0	1.08694	2.14702	1	0	0	NA	-0.410402	0.341053	1.31692	2.34306	H4K5K8diac-preferred
chr13:107269300-107269907	LINC00551	251	1.70772	3.43748	0	0	0	NA	2.83515	11.3996	2.93098	10.8701	H4K5K8diac-preferred
chr13:110380992-110382250	LINC00676	372	1.13146	10.1773	1	0	0	NA	0.225646	0.376762	0.570163	1.73876	H4K5K8diac-preferred
chr13:111266663-111269268	NAXD	0	1.02644	10.8908	0	1	0	NA	1.07227	12.6017	-0.239895	0.517295	H4K5K8diac-preferred
chr13:111266663-111269268	NAXD	0	1.02644	10.8908	0	1	0	NA	1.07227	12.6017	-0.239895	0.517295	H4K5K8diac-preferred
chr13:112547124-112548686	LINC00354	0	1.32713	12.3833	1	0	0	NA	1.79439	28.0033	1.38795	12.6961	H4K5K8diac-preferred
chr13:112547124-112548686	LINC00354	0	1.32713	12.3833	1	0	0	NA	1.79439	28.0033	1.38795	12.6961	H4K5K8diac-preferred
chr13:112720366-112721816	SOX1	97	2.22803	27.8986	0	1	0	NA	-0.392317	1.23805	-0.0750982	0.0310053	H4K5K8diac-preferred
chr13:112813175-112816409	LOC100506016	0	1.02541	12.0882	1	0	0	NA	0.534239	3.45223	0.485212	2.27878	H4K5K8diac-preferred
chr14:23707085-23707639	RNF212B	0	1.64916	14.1417	1	0	0	NA	-2.25988	16.2993	-0.307613	0.316781	H4K5K8diac-preferred
chr14:24476287-24476744	DHRS4L1	70	1.60817	9.97395	0	0	0	NA	-1.96637	12.8676	-1.84439	4.79783	H4K5K8diac-preferred
chr14:58862126-58863448	TOMM20L	0	1.43705	15.7715	0	0	0	NA	-0.924246	6.74989	-0.408093	0.93673	H4K5K8diac-preferred
chr14:86400027-86400383	LOC101928767	639	2.79508	4.80562	0	0	0	NA	0.546616	0.450643	-0.443457	0.14994	H4K5K8diac-preferred
chr14:86400456-86401867	LOC101928767	0	1.27489	17.5331	0	1	0	NA	0.0143376	0.0021462	-0.299415	0.758781	H4K5K8diac-preferred
chr14:101281441-101283538	MIR2392	614	1.25447	14.8892	1	0	1	NA	0.266107	0.706333	0.110785	0.0996703	H4K5K8diac-preferred
chr14:105131654-105133058	LOC101929634	0	2.31506	45.6108	1	0	0	NA	-0.986443	9.06064	-0.5261	1.73251	H4K5K8diac-preferred
chr15:31507583-31508684	LOC102725022	0	1.19968	10.8547	1	1	0	NA	-0.519179	2.28995	-0.597991	2.51579	H4K5K8diac-preferred
chr15:40530536-40532179	PAK6	0	1.42278	18.4808	1	0	0	NA	-0.715077	4.89313	-0.446749	1.60773	H4K5K8diac-preferred
chr15:40530536-40532179	PAK6	0	1.42278	18.4808	1	0	0	NA	-0.715077	4.89313	-0.446749	1.60773	H4K5K8diac-preferred
chr15:79102454-79104895	ADAMTS7	0	1.19523	11.2307	1	0	0	NA	-1.39998	15.0555	-1.40368	12.655	H4K5K8diac-preferred
chr15:86369171-86369773	MIR548AP	306	2.01515	16.3621	1	0	0	NA	-2.25733	16.1712	-0.366509	0.317648	H4K5K8diac-preferred
chr15:90319108-90320460	MESP2	0	1.05397	9.34724	1	0	0	NA	-1.49411	20.1472	-0.958582	5.55853	H4K5K8diac-preferred
chr15:90455399-90456953	ARPIN	0	1.88773	32.7585	0	1	0	NA	-0.665126	4.77425	-0.648394	2.74623	H4K5K8diac-preferred
chr15:90455399-90456953	ARPIN	0	1.88773	32.7585	0	1	0	NA	-0.665126	4.77425	-0.648394	2.74623	H4K5K8diac-preferred
chr15:101873474-101875532	PCSK6-AS1	0	4.36656	115.777	0	0	0	NA	1.44377	22.5077	0.943313	3.85899	H4K5K8diac-preferred
chr16:615540-617036	NHLRC4	0	1.38913	11.1702	1	0	0	NA	-0.894156	4.39183	-0.905573	3.013	H4K5K8diac-preferred
chr16:1630031-1631713	LOC105371046	0	1.4504	24.2087	1	0	1	NA	0.225126	0.575009	0.0371129	0.0128813	H4K5K8diac-preferred
chr16:3628304-3629947	NLRC3	900	1.06796	10.505	1	0	0	NA	-1.16316	11.6843	-0.833724	4.21264	H4K5K8diac-preferred
chr16:5082738-5085187	NAGPA-AS1	0	2.31299	60.6901	1	1	0	NA	0.170196	0.396465	-0.79039	5.48734	H4K5K8diac-preferred
chr16:25042302-25042741	LOC554206	321	2.55461	9.40006	0	0	0	NA	0.0151463	0.000647848	-2.06456	2.64026	H4K5K8diac-preferred
chr16:27279040-27281412	FLJ21408	0	1.33021	21.1892	0	1	0	NA	1.02748	14.0977	-0.394731	1.54539	H4K5K8diac-preferred
chr16:50731582-50732484	NOD2	533	1.74031	20.5334	1	0	0	NA	-1.11394	8.50014	0.638015	1.70398	H4K5K8diac-preferred
chr16:53085773-53087152	LOC105371267	0	1.08162	3.23377	1	0	0	NA	0.77337	1.59705	0.590615	1.05033	H4K5K8diac-preferred
chr16:57728661-57729535	DRC7	0	1.91256	10.0948	1	0	0	NA	0.993097	4.01972	1.05933	2.36223	H4K5K8diac-preferred
chr16:58009760-58010257	TEPP	82	1.87773	11.4678	1	0	0	NA	-0.140784	0.0566471	-1.43854	3.28913	H4K5K8diac-preferred
chr16:66879437-66879851	CA7	597	1.67578	6.3948	1	0	0	NA	-1.29971	2.00197	1.11444	2.38287	H4K5K8diac-preferred
chr16:68026758-68028108	DPEP2	86	2.3557	30.0795	1	0	0	NA	-1.35539	9.80221	-0.324739	0.386804	H4K5K8diac-preferred
chr16:86587645-86590544	FLJ30679	0	1.05967	13.9734	1	1	1	NA	0.727313	6.87548	0.190145	0.411277	H4K5K8diac-preferred
chr16:87811310-87813419	LOC102724467	0	1.16149	17.5322	1	0	1	NA	0.106321	0.153615	-0.75443	6.21529	H4K5K8diac-preferred
chr16:89233395-89234060	LINC02138	605	2.23247	18.7594	1	0	0	NA	-0.68795	2.41012	0.0151344	0.000525364	H4K5K8diac-preferred
chr17:29971-31184	DOC2B	237	2.26603	16.5517	1	0	0	NA	-2.68278	24.7472	-0.742155	1.85031	H4K5K8diac-preferred
chr17:6339038-6339395	AIPL1	520	1.14383	2.21123	0	0	0	NA	-1.62499	4.68494	0.627789	0.846166	H4K5K8diac-preferred
chr17:6924739-6926052	BCL6B	317	1.36039	17.9482	1	0	0	NA	-0.814179	6.60773	-1.23115	9.183	H4K5K8diac-preferred
chr17:10632430-10633978	TMEM220-AS1	0	1.26695	17.9986	1	1	1	NA	-1.88942	37.5925	-0.859001	6.52219	H4K5K8diac-preferred
chr17:20978981-20979380	LINC01563	113	1.4344	6.92385	1	0	0	NA	-0.961287	2.24657	-0.353238	0.193189	H4K5K8diac-preferred
chr17:33775204-33775966	SLFN13	0	1.29107	6.72636	0	1	0	NA	-0.182533	0.135541	0.166044	0.0726191	H4K5K8diac-preferred
chr17:37212704-37214450	LOC100131347	0	1.03889	12.019	1	1	0	NA	1.09623	14.6783	-0.335516	0.983816	H4K5K8diac-preferred
chr17:37320903-37321750	ARL5C	664	1.79645	18.4436	1	0	0	NA	-0.0487564	0.0159773	-0.0506346	0.00693159	H4K5K8diac-preferred
chr17:37762498-37763562	NEUROD2	613	1.00836	6.47909	1	1	0	NA	-2.09045	24.011	-0.765858	3.18862	H4K5K8diac-preferred
chr17:38716035-38718112	CCR7	0	1.63564	20.8605	1	0	0	NA	-0.584826	2.7538	0.155902	0.115738	H4K5K8diac-preferred
chr17:38716035-38718112	CCR7	0	1.63564	20.8605	1	0	0	NA	-0.584826	2.7538	0.155902	0.115738	H4K5K8diac-preferred
chr17:39866485-39867783	GAST	795	1.22425	10.9896	1	0	1	NA	0.814979	5.3086	0.811678	3.37975	H4K5K8diac-preferred
chr17:42015276-42015969	LINC01976	0	1.49616	10.4349	0	1	0	NA	-1.12467	5.63871	0.180369	0.0901961	H4K5K8diac-preferred
chr17:45400678-45402021	THCAT158	0	1.15138	11.6676	0	1	0	NA	-0.809623	6.51289	0.0270489	0.00561641	H4K5K8diac-preferred
chr17:45400678-45402021	THCAT158	0	1.15138	11.6676	0	1	0	NA	-0.809623	6.51289	0.0270489	0.00561641	H4K5K8diac-preferred
chr17:46800171-46801391	PRAC2	0	1.57525	14.6964	0	0	0	NA	-1.04901	6.63392	0.134636	0.0638932	H4K5K8diac-preferred
chr17:46800171-46801391	PRAC2	0	1.57525	14.6964	0	0	0	NA	-1.04901	6.63392	0.134636	0.0638932	H4K5K8diac-preferred
chr17:48365963-48368489	TMEM92-AS1	748	2.22924	23.4182	1	0	0	NA	0.335883	0.444154	0.0768897	0.022312	H4K5K8diac-preferred
chr17:56401490-56402456	TSPOAP1-AS1	355	2.19226	22.8699	1	0	0	NA	-1.9903	21.1382	-0.531441	0.883853	H4K5K8diac-preferred
chr17:56405792-56406256	TSPOAP1	0	1.37168	5.26854	1	0	0	NA	-0.891263	2.56607	-0.176072	0.0577739	H4K5K8diac-preferred
chr17:58179487-58180461	LOC653653	0	1.23746	8.84696	0	0	0	NA	-1.15512	8.67874	-0.392606	0.796612	H4K5K8diac-preferred
chr17:59445953-59447316	LOC101927855	889	1.045	8.93165	1	0	1	NA	0.13735	0.152536	0.496977	1.77445	H4K5K8diac-preferred
chr17:79197007-79197817	CEP131	219	1.33295	11.3866	1	1	1	NA	-2.16384	22.1693	-1.33032	6.39983	H4K5K8diac-preferred
chr17:80316074-80317337	TEX19	0	2.27539	27.3674	1	0	0	NA	1.83969	27.0535	0.695416	2.36944	H4K5K8diac-preferred
chr18:42792950-42793295	SLC14A2	4	1.11581	1.27716	0	0	0	NA	2.89685	6.06677	-0.54934	0.309692	H4K5K8diac-preferred
chr18:47792974-47793633	CFAP53	83	1.81288	14.8643	0	0	0	NA	-0.651722	2.48055	0.033583	0.00347894	H4K5K8diac-preferred
chr18:48347230-48347756	MRO	797	1.11839	3.85681	1	0	0	NA	-1.96522	9.74508	0.866912	1.12502	H4K5K8diac-preferred
chr18:55296622-55298504	LOC100505549	0	1.34126	18.8595	0	1	0	NA	0.166275	0.315791	-0.39455	1.27157	H4K5K8diac-preferred
chr18:73424611-73424912	LINC01898	254	4.00411	11.9857	0	0	0	NA	0.119685	0.018388	0.560272	0.194472	H4K5K8diac-preferred
chr18:74331748-74332492	LINC00683	15	2.12709	20.917	1	0	0	NA	-1.81729	14.1214	-0.387808	0.372511	H4K5K8diac-preferred
chr19:2461267-2463695	LINC01775	0	1.06032	15.6258	1	1	0	NA	-0.520699	3.83164	-0.691567	5.47038	H4K5K8diac-preferred
chr19:14473895-14474954	LINC01841	0	1.09574	11.5896	1	0	0	NA	-0.914091	8.77447	-0.766615	4.02257	H4K5K8diac-preferred
chr19:17515648-17518039	BISPR	0	1.44424	15.1906	1	0	0	NA	-0.731211	4.06529	-0.653029	2.01304	H4K5K8diac-preferred
chr19:33463049-33464248	FAAP24	0	1.47766	21.9598	0	1	0	NA	0.0609673	0.0422802	-0.235624	0.419509	H4K5K8diac-preferred
chr19:35597973-35598572	HPN-AS1	766	1.80117	11.5251	1	0	0	NA	-0.4798	0.916806	0.980923	2.68236	H4K5K8diac-preferred
chr19:37996313-37999034	ZNF793-AS1	0	1.31545	27.8093	0	1	1	NA	0.430856	3.13373	-0.0475855	0.0321909	H4K5K8diac-preferred
chr19:42006831-42007369	PCAT19	273	1.43516	2.82635	1	0	0	NA	0.777242	1.06046	-0.306352	0.111155	H4K5K8diac-preferred
chr19:44405358-44406900	LOC100505715	0	1.00928	9.44902	0	1	0	NA	0.298815	0.907014	-0.183923	0.245392	H4K5K8diac-preferred
chr19:48757715-48760028	CARD8-AS1	0	1.02542	15.0367	1	1	1	NA	0.971264	13.6668	0.135518	0.231225	H4K5K8diac-preferred
chr19:49258109-49259169	FGF21	0	1.43004	12.3223	1	0	0	NA	-1.62571	12.2399	-0.175365	0.123176	H4K5K8diac-preferred
chr19:51893745-51894870	C19orf84	0	2.13933	17.1926	0	0	0	NA	-0.297196	0.474254	0.664898	0.941052	H4K5K8diac-preferred
chr19:52390546-52392181	ZNF649-AS1	0	1.04703	11.4538	0	1	1	NA	0.40305	1.8006	0.161297	0.207388	H4K5K8diac-preferred
chr19:58513052-58515659	LOC100128398	0	1.21437	21.4748	0	1	0	NA	0.177294	0.485541	-0.262711	0.956409	H4K5K8diac-preferred
chr2:3704392-3706159	ALLC	0	1.25125	12.9557	1	0	0	NA	-1.16606	9.67411	-0.461901	1.37574	H4K5K8diac-preferred
chr2:10182876-10184911	LOC101929882	0	1.01407	8.02049	1	1	0	NA	-1.13532	10.8654	-0.552634	2.41659	H4K5K8diac-preferred
chr2:21021529-21025085	LDAH	0	1.2853	26.1377	0	1	1	NA	0.903244	13.5409	0.539965	4.34017	H4K5K8diac-preferred
chr2:26785167-26786259	C2orf70	0	1.08477	11.6918	1	0	0	NA	-1.79818	27.3744	-1.18437	8.66654	H4K5K8diac-preferred
chr2:29298118-29299908	C2orf71	992	1.56584	19.9786	1	0	1	NA	0.21179	0.385516	0.60072	2.34728	H4K5K8diac-preferred
chr2:31638444-31640136	XDH	834	1.94245	25.135	0	1	0	NA	-1.16586	9.627	-0.452254	0.843596	H4K5K8diac-preferred
chr2:50201334-50201928	NRXN1	0	1.03464	1.40719	0	1	0	NA	0.850735	1.52439	1.32499	2.66964	H4K5K8diac-preferred
chr2:61371370-61373143	LOC339803	0	1.01957	11.1362	0	1	0	NA	0.898022	8.93194	0.56676	2.40228	H4K5K8diac-preferred
chr2:64430710-64432006	LINC00309	613	2.31516	30.3482	1	0	0	NA	0.299963	0.63517	0.128515	0.0643582	H4K5K8diac-preferred
chr2:70350461-70353122	LINC01816	0	1.13153	16.8766	1	0	0	NA	0.389046	1.99716	0.0348609	0.0130427	H4K5K8diac-preferred
chr2:97173908-97174196	NEURL3	63	3.81945	12.4794	1	0	0	NA	1.49765	2.49978	-0.479407	0.240681	H4K5K8diac-preferred
chr2:98764893-98766565	VWA3B	0	1.62234	20.7712	1	0	1	NA	0.332513	0.982346	0.209316	0.273604	H4K5K8diac-preferred
chr2:105760043-105761182	LINC01918	0	1.36309	12.7421	0	1	0	NA	-1.23934	12.0264	-0.607198	2.61983	H4K5K8diac-preferred
chr2:128406768-128407580	LIMS2	941	1.46293	9.03345	1	0	0	NA	-0.722131	2.22057	0.173299	0.0878019	H4K5K8diac-preferred
chr2:160759549-160760864	LY75	403	1.79085	22.1969	1	0	0	NA	-0.354945	0.886405	0.257867	0.35113	H4K5K8diac-preferred
chr2:160759549-160760864	LY75-CD302	403	1.79085	22.1969	1	0	0	NA	-0.354945	0.886405	0.257867	0.35113	H4K5K8diac-preferred
chr2:167996467-167998769	XIRP2-AS1	0	1.42957	16.826	1	0	0	NA	1.47602	19.7515	1.52697	16.1416	H4K5K8diac-preferred
chr2:218899032-218899690	RUFY4	0	2.40768	22.9643	1	0	0	NA	-0.0153753	0.00125785	-1.02916	2.1196	H4K5K8diac-preferred
chr2:230932475-230932935	SLC16A14	780	1.16791	3.25512	0	0	0	NA	-2.108	6.2982	-0.46898	0.332156	H4K5K8diac-preferred
chr2:231750302-231750653	LOC151484	608	1.25012	3.62766	1	0	0	NA	-2.93593	14.5293	-0.24817	0.0860188	H4K5K8diac-preferred
chr2:231751228-231751536	LOC151484	0	1.21054	3.5228	1	0	0	NA	-0.337635	0.115897	0.262932	0.136639	H4K5K8diac-preferred
chr2:233389998-233390575	CHRND	295	2.02202	10.906	1	0	0	NA	-1.51807	4.50569	0.123002	0.0283696	H4K5K8diac-preferred
chr2:240322902-240324325	LOC101928111	0	1.14904	16.8852	0	1	0	NA	-0.855674	9.63273	-0.652591	4.98202	H4K5K8diac-preferred
chr2:240322902-240324325	LOC101928111	0	1.14904	16.8852	0	1	0	NA	-0.855674	9.63273	-0.652591	4.98202	H4K5K8diac-preferred
chr2:240322902-240324325	LOC101928111	0	1.14904	16.8852	0	1	0	NA	-0.855674	9.63273	-0.652591	4.98202	H4K5K8diac-preferred
chr2:241543997-241544402	GPR35	423	1.50927	3.99077	1	0	0	NA	-0.833137	0.802385	0.78211	0.335554	H4K5K8diac-preferred
chr20:1373810-1374872	FKBP1A-SDCBP2	0	1.18565	12.2401	1	1	0	NA	2.01128	37.183	0.289479	0.558694	H4K5K8diac-preferred
chr20:18774054-18775764	LOC100270804	0	1.72162	32.1671	1	1	0	NA	0.0505149	0.0310742	0.047967	0.0191813	H4K5K8diac-preferred
chr20:34637978-34640323	NORAD	0	1.01193	12.2475	1	1	1	NA	0.359414	1.62954	0.0528584	0.0307624	H4K5K8diac-preferred
chr20:42354887-42355966	GTSF1L	0	1.49654	10.1269	1	0	0	NA	0.155812	0.128819	0.764008	1.83529	H4K5K8diac-preferred
chr20:57617026-57618712	PRELID3B	0	1.60482	20.9855	1	1	0	NA	0.53508	2.94051	-0.0416749	0.0109164	H4K5K8diac-preferred
chr20:57617026-57618712	SLMO2-ATP5E	0	1.60482	20.9855	1	1	0	NA	0.53508	2.94051	-0.0416749	0.0109164	H4K5K8diac-preferred
chr21:18811171-18811460	LINC01549	0	1.29533	3.48197	1	0	1	NA	0.827115	0.670214	0.847712	0.841781	H4K5K8diac-preferred
chr21:31120714-31121552	GRIK1-AS1	221	1.65735	10.8994	0	0	0	NA	-0.671376	1.82237	-0.172397	0.0668182	H4K5K8diac-preferred
chr21:35746518-35748813	SMIM11A	0	1.35786	23.6579	1	1	0	NA	0.150682	0.327149	-0.49309	2.6668	H4K5K8diac-preferred
chr21:35882969-35883575	KCNE1	38	2.4023	8.82761	1	0	0	NA	2.2292	11.5953	2.12396	9.85527	H4K5K8diac-preferred
chr21:36117948-36118908	LINC01426	0	1.99153	24.0315	1	0	1	NA	0.686099	3.89992	0.360599	0.613729	H4K5K8diac-preferred
chr21:43915936-43917337	LOC101930094	0	1.03748	7.67803	1	1	0	NA	-0.614686	2.75573	-0.46384	1.28199	H4K5K8diac-preferred
chr21:44343052-44345170	ERVH48-1	538	1.44116	23.0217	1	0	0	NA	0.241091	0.685117	-0.224551	0.437664	H4K5K8diac-preferred
chr21:46898263-46898774	MIR6815	84	1.4179	5.73003	0	0	0	NA	0.430745	0.42086	1.00453	1.6827	H4K5K8diac-preferred
chr21:47255538-47256780	LOC100129027	0	1.38	14.1391	1	0	0	NA	-0.595495	2.47165	-0.514439	1.09019	H4K5K8diac-preferred
chr22:23483633-23484305	RSPH14	0	1.85032	10.8651	1	0	0	NA	-1.15	4.35172	-0.0470031	0.00541782	H4K5K8diac-preferred
chr22:38965526-38966255	DMC1	0	2.30436	16.8958	0	0	0	NA	-2.13352	11.1564	0.0813154	0.0147913	H4K5K8diac-preferred
chr3:67703216-67706002	SUCLG2-AS1	0	1.44445	29.1312	1	1	1	NA	-0.0891791	0.118748	-0.22408	0.672578	H4K5K8diac-preferred
chr3:97690447-97692222	RIOX2	0	1.5376	21.1812	1	1	0	NA	-1.05677	10.2285	-0.176708	0.221795	H4K5K8diac-preferred
chr3:107149613-107151532	LINC01990	0	1.41331	21.0585	1	1	0	NA	-1.15468	14.7863	-0.363884	1.29467	H4K5K8diac-preferred
chr3:107843363-107843803	LINC01215	108	1.10675	4.78713	1	0	0	NA	-0.231092	0.172114	-1.00024	2.02672	H4K5K8diac-preferred
chr3:112012306-112013392	SLC9C1	0	1.11583	7.45052	1	0	0	NA	0.0781392	0.0366512	-0.00860822	0.000286846	H4K5K8diac-preferred
chr3:119298006-119299159	ADPRH	0	1.65505	11.8303	0	0	0	NA	-1.9617	15.4027	-0.294284	0.290047	H4K5K8diac-preferred
chr3:119962819-119963299	GPR156	0	1.45533	4.32476	0	0	0	NA	-0.341771	0.372413	0.229887	0.0900037	H4K5K8diac-preferred
chr3:149953829-149955510	LINC01213	796	1.03726	3.22084	1	0	0	NA	0.931315	2.09428	0.0741885	0.0189699	H4K5K8diac-preferred
chr3:150421001-150422582	ERICH6-AS1	0	1.38365	21.2404	0	1	1	NA	-0.0195652	0.00458671	-0.574243	2.78535	H4K5K8diac-preferred
chr3:150421001-150422582	ERICH6	0	1.38365	21.2404	0	1	1	NA	-0.0195652	0.00458671	-0.574243	2.78535	H4K5K8diac-preferred
chr3:150421001-150422582	ERICH6-AS1	0	1.38365	21.2404	0	1	1	NA	-0.0195652	0.00458671	-0.574243	2.78535	H4K5K8diac-preferred
chr3:151487026-151489248	AADACP1	0	1.33478	14.9998	1	0	0	NA	1.08852	9.70837	1.22172	10.3318	H4K5K8diac-preferred
chr3:171560697-171561495	TMEM212	0	1.5164	7.19848	1	0	0	NA	2.00929	14.8396	0.626205	1.39139	H4K5K8diac-preferred
chr3:187085597-187086796	RTP4	0	2.4296	45.0802	0	0	0	NA	-0.695508	3.81263	-0.504991	1.06491	H4K5K8diac-preferred
chr3:193923345-193924516	LINC02036	0	1.79517	14.5202	0	0	0	NA	1.46826	14.2561	0.116008	0.0527398	H4K5K8diac-preferred
chr3:195586536-195586944	LINC01983	331	1.50164	7.36401	1	0	0	NA	0.19649	0.103106	0.643449	0.743482	H4K5K8diac-preferred
chr3:196728960-196731370	MELTF-AS1	0	1.05157	8.69415	1	1	0	NA	-2.63867	49.3552	-1.73613	21.0316	H4K5K8diac-preferred
chr4:40309536-40310075	LOC101060498	335	1.83573	7.26391	0	0	0	NA	0.895024	1.53298	0.301334	0.172331	H4K5K8diac-preferred
chr4:74921216-74924409	PPBPP2	101	1.2034	6.43927	0	0	0	NA	0.203066	0.175755	0.983822	3.57997	H4K5K8diac-preferred
chr4:88739899-88741722	MEPE	828	1.62507	5.64274	0	0	0	NA	0.0721626	0.0121267	-0.0524814	0.00572383	H4K5K8diac-preferred
chr4:95127942-95130300	LOC101929210	0	1.0247	15.5955	1	1	1	NA	0.4799	3.54905	0.288992	1.13529	H4K5K8diac-preferred
chr4:119511458-119513728	LOC729218	0	2.59479	71.8704	0	1	0	NA	0.932143	11.2238	0.609059	2.77493	H4K5K8diac-preferred
chr4:152681000-152683276	GATB	0	1.84756	44.4658	0	1	0	NA	0.846659	10.7963	0.40041	1.66696	H4K5K8diac-preferred
chr4:170679157-170679875	HPF1	65	2.72404	7.11454	0	1	0	NA	1.97809	3.64115	-0.428001	0.172287	H4K5K8diac-preferred
chr4:177115381-177117729	SPATA4	0	1.58093	19.0994	0	1	0	NA	0.68568	4.22626	0.407817	0.957326	H4K5K8diac-preferred
chr5:1633397-1634959	LOC728613	0	1.05181	10.8153	0	1	0	NA	-0.542539	2.98381	-0.625025	3.5059	H4K5K8diac-preferred
chr5:7348393-7349069	LINC02123	304	2.23598	12.7768	0	0	0	NA	0.373304	0.261397	0.606113	0.700971	H4K5K8diac-preferred
chr5:34838438-34840030	TTC23L	0	1.34124	10.0391	0	1	0	NA	-0.0475675	0.014542	-0.522211	0.954195	H4K5K8diac-preferred
chr5:34838438-34840030	TTC23L	0	1.34124	10.0391	0	1	0	NA	-0.0475675	0.014542	-0.522211	0.954195	H4K5K8diac-preferred
chr5:38147286-38147735	LINC02119	847	1.32912	2.09297	1	0	0	NA	3.10014	7.91431	1.83105	3.74526	H4K5K8diac-preferred
chr5:54039309-54040727	LOC102467080	0	1.41847	14.97	1	0	0	NA	1.2889	14.4025	0.847561	4.45599	H4K5K8diac-preferred
chr5:69344670-69345150	SMN2	200	3.91691	26.1029	0	0	0	NA	1.69485	9.51628	0.632283	0.441401	H4K5K8diac-preferred
chr5:74161052-74163048	LOC441086	0	1.28558	14.0779	0	1	0	NA	-0.0891844	0.0758399	0.0861324	0.0638991	H4K5K8diac-preferred
chr5:131991746-131991990	TH2LCRR	0	3.82946	3.69218	0	0	0	NA	-3.28532	9.25029	-2.06764	1.87522	H4K5K8diac-preferred
chr5:159625984-159627181	FABP6	0	1.56527	17.9729	1	0	0	NA	-0.857839	6.32818	-0.952141	4.57424	H4K5K8diac-preferred
chr5:170209457-170210298	GABRP	425	1.82831	19.1942	1	0	0	NA	-0.301205	0.672229	-0.22089	0.165529	H4K5K8diac-preferred
chr6:2634122-2635447	LINC01600	0	1.69402	19.4001	1	0	0	NA	-0.462145	1.81681	0.0102476	0.000613732	H4K5K8diac-preferred
chr6:5030808-5031714	LYRM4-AS1	603	3.03144	14.2243	0	0	0	NA	0.532543	0.884514	0.285738	0.182189	H4K5K8diac-preferred
chr6:8434843-8436816	LOC100506207	0	1.14442	17.3959	0	1	0	NA	0.096356	0.130537	0.15346	0.263687	H4K5K8diac-preferred
chr6:10954309-10954905	LOC101928191	0	2.60582	8.8184	0	0	0	NA	0.940431	2.70616	1.85477	3.81792	H4K5K8diac-preferred
chr6:27343019-27343583	ZNF204P	0	1.48135	8.05619	0	0	0	NA	-0.60142	0.718018	0.37918	0.266681	H4K5K8diac-preferred
chr6:27661436-27662617	LINC01012	0	1.8134	20.2797	0	1	0	NA	0.465163	1.52497	0.565752	1.12361	H4K5K8diac-preferred
chr6:27661436-27662617	LINC01012	0	1.8134	20.2797	0	1	0	NA	0.465163	1.52497	0.565752	1.12361	H4K5K8diac-preferred
chr6:31681454-31682357	LY6G6E	0	1.46376	10.1716	1	0	0	NA	-1.98993	14.0237	-1.45188	4.80299	H4K5K8diac-preferred
chr6:125522412-125523928	TPD52L1	857	1.78874	10.2779	1	0	0	NA	0.407675	0.680189	1.45505	4.94044	H4K5K8diac-preferred
chr6:134756569-134758789	LINC01010	65	1.67563	12.0929	0	0	0	NA	0.917565	3.56649	0.571494	1.25778	H4K5K8diac-preferred
chr6:134798724-134800318	LOC101928231	0	1.7372	8.17932	1	0	0	NA	0.77867	3.10849	1.29103	6.15901	H4K5K8diac-preferred
chr6:146134495-146137184	LOC100507557	0	1.32333	14.9324	0	1	0	NA	-0.136153	0.189208	0.0513598	0.0217653	H4K5K8diac-preferred
chr6:152011558-152013165	ESR1	0	1.47241	14.2997	0	0	0	NA	-0.489055	1.52385	-0.0150345	0.000951457	H4K5K8diac-preferred
chr6:163612525-163613245	PACRG-AS3	0	3.40877	29.0275	0	0	0	NA	-0.0532717	0.0111291	1.02493	2.44229	H4K5K8diac-preferred
chr6:167317320-167317904	RPS6KA2-AS1	135	1.78547	9.55694	1	0	0	NA	-1.94865	15.3476	0.567553	0.808997	H4K5K8diac-preferred
chr6:169612117-169615034	LOC101929523	0	2.86467	61.2574	0	0	0	NA	0.964267	10.3082	0.586848	2.21194	H4K5K8diac-preferred
chr6:170190460-170190855	LINC00574	292	1.52356	2.99107	0	0	0	NA	-0.813665	2.05762	-0.252319	0.138877	H4K5K8diac-preferred
chr7:147719-151197	LOC102723672	0	1.08956	17.7073	1	1	1	NA	0.819858	10.3065	-0.0142162	0.00286523	H4K5K8diac-preferred
chr7:147719-151197	LOC100507642	0	1.08956	17.7073	1	1	1	NA	0.819858	10.3065	-0.0142162	0.00286523	H4K5K8diac-preferred
chr7:12536472-12537407	LOC102725191	0	1.7015	20.0787	0	1	0	NA	-0.560931	2.47917	0.504337	1.13653	H4K5K8diac-preferred
chr7:25990143-25990931	MIR148A	538	1.31461	10.7747	1	1	0	NA	-0.927926	6.08304	-1.28456	7.93156	H4K5K8diac-preferred
chr7:47661826-47663404	LINC01447	290	2.06005	25.6402	1	0	0	NA	-0.189269	0.248361	1.06558	5.68277	H4K5K8diac-preferred
chr7:66312805-66313917	GTF2IP23	369	1.27781	9.297	0	0	0	NA	0.981067	4.93158	1.74889	9.98686	H4K5K8diac-preferred
chr7:92860663-92863181	VPS50	0	1.95043	53.8171	1	1	1	NA	0.367284	2.14117	0.17347	0.363708	H4K5K8diac-preferred
chr7:96338243-96340145	SEM1	0	1.01138	14.8182	0	1	1	NA	0.261486	1.0141	0.337	1.4965	H4K5K8diac-preferred
chr7:96745641-96747839	SDHAF3	0	1.38599	24.6389	0	1	1	NA	0.573009	4.56456	-0.0823891	0.069696	H4K5K8diac-preferred
chr7:100659901-100662258	LOC102724094	0	1.52455	24.1521	1	1	0	NA	-0.562867	3.48943	-0.818807	5.20256	H4K5K8diac-preferred
chr7:130005430-130007099	LOC105375504	0	1.0587	6.6152	1	0	0	NA	-0.167926	0.144963	0.38189	0.681364	H4K5K8diac-preferred
chr8:10530166-10530785	C8orf74	20	1.46491	5.74211	1	0	0	NA	-0.373996	0.413708	1.86836	4.20749	H4K5K8diac-preferred
chr8:22940858-22942677	LOC254896	0	2.86981	32.5583	0	0	0	NA	0.0823823	0.0325067	0.349569	0.283111	H4K5K8diac-preferred
chr8:27559509-27561222	MIR3622B	226	1.55179	26.6094	1	0	0	NA	-0.629705	4.61209	-0.300178	0.73288	H4K5K8diac-preferred
chr8:37605178-37606607	LOC728024	0	2.06786	32.5449	0	1	0	NA	0.650296	4.06625	-0.492727	1.19625	H4K5K8diac-preferred
chr8:56433548-56434237	LOC105375843	12	1.55519	12.6878	1	0	0	NA	-0.353432	0.571624	-0.250382	0.146508	H4K5K8diac-preferred
chr8:58256099-58256537	LOC101929488	0	1.31336	1.60548	0	0	0	NA	0.337992	0.162245	2.68407	8.10875	H4K5K8diac-preferred
chr8:58657571-58658372	LOC286178	336	1.86279	9.86687	0	0	0	NA	-0.625433	0.511037	-0.50046	0.462596	H4K5K8diac-preferred
chr8:74268363-74270076	RDH10-AS1	0	1.00904	6.92506	1	0	0	NA	0.0973593	0.0673895	0.698329	2.43986	H4K5K8diac-preferred
chr8:136247182-136247847	LINC01591	809	1.23886	4.09925	1	0	0	NA	0.0252106	0.00160603	-0.0467616	0.00390407	H4K5K8diac-preferred
chr9:1047609-1048704	LINC01230	0	1.04894	12.2261	1	1	0	NA	-1.20082	15.4108	-0.376857	1.14067	H4K5K8diac-preferred
chr9:4661588-4663335	PLPP6	0	1.40948	24.1618	1	1	0	NA	0.0860226	0.102448	-0.0430062	0.0213389	H4K5K8diac-preferred
chr9:12811372-12816083	LURAP1L-AS1	0	1.41517	25.0975	1	0	1	NA	1.04253	13.9035	0.697813	5.58153	H4K5K8diac-preferred
chr9:95856956-95858149	CARD19	256	1.3471	11.7245	1	0	0	NA	-0.410407	1.26013	-0.511208	1.48315	H4K5K8diac-preferred
chr9:97136033-97136709	MFSD14B	124	2.21413	22.0161	0	0	0	NA	0.52932	1.87045	0.382753	0.401078	H4K5K8diac-preferred
chr9:99064466-99064877	HSD17B3	33	2.72321	5.79125	0	0	0	NA	1.49225	2.5398	-0.511563	0.163228	H4K5K8diac-preferred
chr9:99775164-99776763	MFSD14C	0	1.18162	11.2816	0	1	0	NA	0.498095	2.15379	-1.15426	8.15052	H4K5K8diac-preferred
chr9:110228177-110228439	LINC01509	427	2.31913	5.97688	1	0	0	NA	-2.84807	7.28146	-0.974359	0.595145	H4K5K8diac-preferred
chr9:112180234-112181189	PTPN3	172	1.45437	6.80792	1	0	0	NA	1.44673	9.06788	1.7626	8.47184	H4K5K8diac-preferred
chr9:114521954-114522435	C9orf84	142	1.63366	6.67718	0	0	0	NA	0.27177	0.232943	0.210315	0.0739377	H4K5K8diac-preferred
chr9:117372864-117374928	TMEM268	0	1.08257	12.1896	1	1	1	NA	-1.50376	23.8558	-0.740858	5.4883	H4K5K8diac-preferred
chr9:117372864-117374928	TMEM268	0	1.08257	12.1896	1	1	1	NA	-1.50376	23.8558	-0.740858	5.4883	H4K5K8diac-preferred
chr9:129037354-129038619	LOC101929116	0	1.69053	27.7495	1	0	0	NA	-0.769382	6.01798	-0.279691	0.535825	H4K5K8diac-preferred
chr9:131485141-131487105	LOC100506100	0	1.44703	16.5167	1	1	0	NA	0.0778174	0.0488217	0.176785	0.205329	H4K5K8diac-preferred
chr9:134164371-134166195	PLPP7	0	1.36946	22.6609	1	1	0	NA	-0.0926503	0.111493	-0.527156	2.75987	H4K5K8diac-preferred
chr9:135752877-135754898	SPACA9	0	1.12856	16.6304	0	1	0	NA	0.0218517	0.00687622	-0.399402	1.80838	H4K5K8diac-preferred
chr9:135752877-135754898	SPACA9	0	1.12856	16.6304	0	1	0	NA	0.0218517	0.00687622	-0.399402	1.80838	H4K5K8diac-preferred
chr9:138594003-138594306	KCNT1	0	1.08741	2.58156	1	1	0	NA	-1.99358	2.09075	0.160887	0.0400305	H4K5K8diac-preferred
chr9:140064042-140064262	LRRC26	229	1.89649	3.53872	1	1	0	NA	-2.09674	4.44375	-0.535126	0.289565	H4K5K8diac-preferred
chrX:41134721-41136651	LOC105373185	0	1.09377	12.2415	1	1	0	NA	-0.25931	0.705466	-0.4074	1.33824	H4K5K8diac-preferred
chrX:45364033-45369103	LINC01204	0	1.63027	13.6185	1	0	0	NA	1.79624	19.1379	1.8377	13.7546	H4K5K8diac-preferred
chrX:57935852-57937566	ZXDA	0	1.39499	12.4852	0	0	0	NA	-0.197075	0.283867	-1.47571	7.88032	H4K5K8diac-preferred
chrX:62781768-62782199	LINC01278	896	1.79548	4.79346	0	0	0	NA	2.10165	4.39517	0.192119	0.0309511	H4K5K8diac-preferred
chrX:96818210-96819576	DIAPH2-AS1	0	1.93531	14.7052	0	0	0	NA	-0.872849	3.19788	0.189697	0.0712211	H4K5K8diac-preferred
chrX:102808870-102810352	LOC105373300	0	3.23059	77.8481	0	1	0	NA	1.12445	14.7954	-0.392023	0.659612	H4K5K8diac-preferred
chrX:118109688-118110819	LONRF3	0	1.25138	6.78356	0	1	0	NA	-1.26923	6.77002	-2.09388	8.4894	H4K5K8diac-preferred
chrX:129628174-129628465	FAM45BP	450	1.33816	0.745946	0	0	0	NA	2.17997	2.87463	-0.457461	0.169427	H4K5K8diac-preferred
chrX:130964055-130966224	FIRRE	0	1.60456	28.125	0	0	0	NA	0.243919	0.74462	0.432482	1.4838	H4K5K8diac-preferred
chrX:144907637-144908492	TMEM257	436	1.51454	11.0108	0	0	0	NA	0.518563	1.49817	0.158332	0.0605438	H4K5K8diac-preferred

## Sheet: H4K5acK8ac-pr-prom_Ch.dn
peakID	geneName	distance	logFC_H4K5K8diac_H3K27ac	F_H4K5K8diac_H3K27ac	H3K4me1_overlap	H3K4me3_overlap	BRD4_DMSO_overlap	log2FC_CAGE	logFC_H4K5K8diac_JQ1_DMSO	F_H4K5K8diac_JQ1_DMSO	logFC_H3K27ac_JQ1_DMSO	F_H3K27ac_JQ1_DMSO	peak_category
chr1:20616625-20617994	VWA5B1	0	1.64041	16.8259	1	0	0	-4.91001	-0.809237	3.93888	0.256921	0.28496	H4K5K8diac-preferred
chr1:181001779-181003945	MR1	0	2.46227	36.4794	0	0	0	-4.90181	-0.642379	2.81761	0.634138	1.78915	H4K5K8diac-preferred
chr7:100822521-100823002	NAT16	555	1.31941	6.43735	1	0	0	-4.60971	-1.5269	8.27375	-0.0103165	0.000273952	H4K5K8diac-preferred
chr17:80292117-80293507	SECTM1	197	1.33661	12.2397	1	0	0	-4.59969	-1.99664	23.6266	-0.414452	0.751993	H4K5K8diac-preferred
chr14:23284792-23285264	SLC7A7	0	1.86761	12.6374	1	0	0	-4.20438	-0.746544	1.46378	0.110656	0.0259414	H4K5K8diac-preferred
chr14:23284792-23285264	SLC7A7	0	1.86761	12.6374	1	0	0	-4.20438	-0.746544	1.46378	0.110656	0.0259414	H4K5K8diac-preferred
chr19:41728702-41734292	AXL	0	1.09726	9.69178	1	1	0	-3.90199	-1.67159	20.3726	0.526686	2.08634	H4K5K8diac-preferred
chr17:40335738-40336876	HCRT	594	1.38784	12.2191	1	1	0	-3.65807	-0.883293	5.56942	-1.10203	6.19588	H4K5K8diac-preferred
chr19:54493052-54493654	CACNG6	749	1.02231	2.87441	1	0	0	-3.65807	-2.21006	8.26755	-0.720891	1.36119	H4K5K8diac-preferred
chr22:36043920-36045643	APOL6	0	1.45432	28.1005	1	1	1	-3.51925	-0.559919	4.14705	-0.993531	9.64309	H4K5K8diac-preferred
chr12:113375601-113376922	OAS3	0	1.25222	14.8473	1	1	0	-3.30716	-1.30128	14.6847	-0.69658	3.27628	H4K5K8diac-preferred
chr10:44069508-44070176	ZNF239	0	2.23707	14.5733	0	0	0	-3.27467	-1.03832	4.28248	-0.896576	1.51391	H4K5K8diac-preferred
chr10:44069508-44070176	ZNF239	0	2.23707	14.5733	0	0	0	-3.27467	-1.03832	4.28248	-0.896576	1.51391	H4K5K8diac-preferred
chr13:114018795-114019704	GRTP1	333	1.45756	13.2559	1	0	0	-3.17295	-1.79088	20.5814	-0.621026	1.68582	H4K5K8diac-preferred
chr19:13029601-13030574	SYCE2	0	1.21975	11.2588	0	0	0	-3.04155	-1.62623	17.1325	-1.78928	12.9473	H4K5K8diac-preferred
chr5:131745159-131748048	C5orf56	0	1.10274	9.41679	1	1	0	-3.03818	-0.704199	3.96346	-0.0786865	0.0456805	H4K5K8diac-preferred
chr9:130615625-130617568	ENG	0	1.24883	12.5457	1	0	0	-3.0332	-0.995814	8.43621	-0.594847	2.33845	H4K5K8diac-preferred
chr7:100230678-100231441	TFR2	0	1.16976	7.7548	0	0	0	-2.90157	-1.24341	8.24986	-0.216097	0.186299	H4K5K8diac-preferred
chr21:43933432-43934715	SLC37A1	0	1.16207	6.66804	0	1	0	-2.86384	-1.57895	11.3482	-0.998429	4.46951	H4K5K8diac-preferred
chr16:29690161-29691273	QPRT	0	2.24028	39.5277	1	0	0	-2.84819	-1.50469	17.7589	0.0930025	0.0459668	H4K5K8diac-preferred
chr22:31518440-31519347	INPP5J	0	1.22747	8.47132	1	1	0	-2.80173	-1.19623	7.28626	-0.978749	3.87433	H4K5K8diac-preferred
chr1:43917156-43920770	HYI	0	1.18322	8.90516	1	0	0	-2.73448	-1.81615	19.1466	0.0887894	0.0480913	H4K5K8diac-preferred
chrX:118532592-118533928	SLC25A43	0	1.48199	18.6328	0	1	0	-2.73037	-1.67745	23.0708	-1.0165	6.32174	H4K5K8diac-preferred
chr17:40912559-40914082	RAMP2-AS1	0	1.02427	9.12701	1	1	0	-2.70147	-2.33609	40.8775	-1.6214	18.0265	H4K5K8diac-preferred
chr7:16459641-16461842	ISPD	0	1.12206	13.2216	0	0	0	-2.69117	-0.86903	8.08531	-0.705486	4.76586	H4K5K8diac-preferred
chr21:42791775-42793021	MX1	0	1.04639	10.6521	0	1	0	-2.61905	-1.17012	12.9017	-0.321491	0.721805	H4K5K8diac-preferred
chr12:7260517-7262090	C1RL	0	2.05827	30.7081	1	0	0	-2.55866	-1.43505	15.0596	0.164559	0.141848	H4K5K8diac-preferred
chr14:23845225-23847082	CMTM5	0	1.17711	17.7073	1	0	0	-2.47361	-0.829017	8.86904	-0.653217	4.28443	H4K5K8diac-preferred
chr1:153516932-153518721	S100A4	0	1.15578	14.1214	1	0	1	-2.42421	-1.09208	11.6271	-0.612045	2.47745	H4K5K8diac-preferred
chr12:57847799-57849846	INHBE	0	1.27542	17.4981	1	0	0	-2.41762	-1.4015	19.466	-1.07754	8.81946	H4K5K8diac-preferred
chr2:3650233-3650823	COLEC11	738	1.77004	7.67297	0	0	0	-2.40705	-0.805776	0.988038	0.104472	0.0132922	H4K5K8diac-preferred
chr15:65713713-65716069	IGDCC4	0	1.41289	17.2707	1	1	0	-2.39094	-2.34899	45.2119	-1.36171	14.9591	H4K5K8diac-preferred
chr13:51483448-51485175	RNASEH2B-AS1	0	1.38214	22.6864	0	1	0	-2.35141	-1.26231	18.8865	-1.29824	16.1376	H4K5K8diac-preferred
chr14:95875418-95875881	SYNE3	546	2.13223	8.3998	1	0	0	-2.33595	-1.19004	1.43408	-0.366041	0.158467	H4K5K8diac-preferred
chr19:35625944-35626537	LGI4	0	1.37069	5.87472	1	0	0	-2.32139	-1.51982	8.36284	-0.207156	0.0952688	H4K5K8diac-preferred
chr14:92976825-92981093	RIN3	0	1.55263	26.8669	1	1	0	-2.31649	-0.907235	10.0434	-0.686081	4.96032	H4K5K8diac-preferred
chr5:176784750-176785260	RGS14	0	1.66069	8.9814	1	0	0	-2.31619	-1.66211	6.34458	-0.945727	1.46655	H4K5K8diac-preferred
chr3:36985631-36986390	TRANK1	158	1.42985	5.39476	0	0	0	-2.29884	-1.16252	4.46306	-1.45031	4.55434	H4K5K8diac-preferred
chr8:76319116-76321397	HNF4G	0	1.10621	14.3589	0	1	0	-2.28142	-0.998337	11.859	-0.3343	1.20116	H4K5K8diac-preferred
chr12:40617413-40619501	LRRK2	0	1.20838	21.7285	1	1	1	-2.27672	-0.7669	8.9591	-0.114941	0.187014	H4K5K8diac-preferred
chr2:220118836-220119610	TUBA4A	0	1.34135	7.74517	1	1	0	-2.25303	-2.42807	15.4659	-0.241363	0.183178	H4K5K8diac-preferred
chr22:36556249-36557249	APOL3	0	1.06331	6.62975	1	0	0	-2.22399	-2.32472	17.9193	-0.303889	0.309505	H4K5K8diac-preferred
chr8:33456650-33457471	DUSP26	153	1.33113	8.15129	0	1	0	-2.21782	-1.55318	10.7232	-1.83454	10.5823	H4K5K8diac-preferred
chr19:49248212-49248620	IZUMO1	569	2.88937	11.1488	0	0	0	-2.18666	-2.24009	7.89923	-0.494909	0.152386	H4K5K8diac-preferred
chr19:49248782-49249131	IZUMO1	58	1.68203	5.11122	0	0	0	-2.18666	-1.32999	3.92945	-0.371558	0.204863	H4K5K8diac-preferred
chr22:39473109-39473799	APOBEC3G	100	1.24578	7.76358	0	0	0	-2.16479	-1.11161	6.96185	0.249032	0.177981	H4K5K8diac-preferred
chr20:35722877-35725683	RBL1	0	1.17812	20.464	1	1	1	-2.14903	-1.32378	25.1401	-1.27311	20.7306	H4K5K8diac-preferred
chr17:40912559-40914082	RAMP2	0	1.02427	9.12701	1	1	0	-2.1487	-2.33609	40.8775	-1.6214	18.0265	H4K5K8diac-preferred
chr19:30016960-30017399	VSTM2B	92	1.16548	1.87627	0	1	0	-2.11121	-2.78852	10.0012	-1.66433	4.55902	H4K5K8diac-preferred
chr12:7244014-7246035	C1R	0	1.71535	26.4897	1	0	0	-2.09173	-1.01249	9.33403	-0.276105	0.479172	H4K5K8diac-preferred
chr17:61523073-61524744	CYB561	0	1.77942	25.7285	1	1	0	-2.05713	-1.227	14.7329	-0.860528	5.10228	H4K5K8diac-preferred
chr17:61523073-61524744	CYB561	0	1.77942	25.7285	1	1	0	-2.05713	-1.227	14.7329	-0.860528	5.10228	H4K5K8diac-preferred
chr9:133884350-133885166	LAMC3	0	1.43534	6.04757	1	0	0	-2.03105	-1.39684	7.66327	-1.21345	4.34732	H4K5K8diac-preferred
chr7:26331697-26331917	SNX10	183	1.356	3.05061	0	1	0	-2.01775	-2.17164	4.6834	-0.190041	0.0854934	H4K5K8diac-preferred
chr12:31078711-31080167	TSPAN11	0	1.14025	9.9357	1	1	0	-2.00313	-1.49096	15.4576	-0.736711	3.31417	H4K5K8diac-preferred
chr1:20125350-20127638	TMCO4	0	1.79308	27.6034	0	1	0	-1.97331	-1.83493	29.9225	-1.01355	7.19998	H4K5K8diac-preferred
chr9:114936174-114938299	SUSD1	0	1.07552	8.0966	0	1	0	-1.93614	-1.69691	21.5095	-1.11372	7.81171	H4K5K8diac-preferred
chr14:24834827-24838959	NFATC4	0	1.25109	20.6894	1	1	0	-1.91982	-1.3607	23.4238	-0.640693	4.82287	H4K5K8diac-preferred
chr14:24834827-24838959	NFATC4	0	1.25109	20.6894	1	1	0	-1.91982	-1.3607	23.4238	-0.640693	4.82287	H4K5K8diac-preferred
chr14:24834827-24838959	NFATC4	0	1.25109	20.6894	1	1	0	-1.91982	-1.3607	23.4238	-0.640693	4.82287	H4K5K8diac-preferred
chr14:24834827-24838959	NFATC4	0	1.25109	20.6894	1	1	0	-1.91982	-1.3607	23.4238	-0.640693	4.82287	H4K5K8diac-preferred
chr11:75479016-75480121	DGAT2	0	1.11684	8.99231	1	1	0	-1.88331	-1.10149	8.37386	-1.21495	7.0332	H4K5K8diac-preferred
chr9:86237274-86239026	IDNK	0	1.29457	16.9752	0	1	0	-1.863	-0.645244	4.39107	-1.1278	10.1893	H4K5K8diac-preferred
chr1:53067153-53069246	GPX7	0	1.60176	23.7161	1	1	0	-1.83651	-1.04973	11.4592	-0.741239	4.19022	H4K5K8diac-preferred
chr15:56756622-56758407	MNS1	0	1.13499	14.9708	1	1	1	-1.79601	-0.99402	10.7669	-0.619172	3.3532	H4K5K8diac-preferred
chr2:97308305-97309074	FER1L5	0	2.21879	21.6938	1	0	0	-1.78057	-0.664721	2.33481	1.38988	4.82494	H4K5K8diac-preferred
chr1:151343924-151344525	SELENBP1	685	1.14453	5.22213	1	0	0	-1.7459	-1.46031	6.67842	-0.63967	1.10583	H4K5K8diac-preferred
chr5:41924687-41926274	FBXO4	0	1.81004	42.646	1	1	0	-1.73883	-0.675264	6.44392	-0.0379903	0.0159583	H4K5K8diac-preferred
chr5:41924687-41926274	FBXO4	0	1.81004	42.646	1	1	0	-1.73883	-0.675264	6.44392	-0.0379903	0.0159583	H4K5K8diac-preferred
chr3:32857318-32859113	TRIM71	397	1.03444	11.9239	1	1	0	-1.71588	-0.604708	4.21752	-0.488917	2.4441	H4K5K8diac-preferred
chr19:49258109-49259169	FUT1	0	1.43004	12.3223	1	0	0	-1.71259	-1.62571	12.2399	-0.175365	0.123176	H4K5K8diac-preferred
chr2:239755888-239757665	TWIST2	0	1.82619	21.5439	0	0	0	-1.70508	-1.03015	8.0617	-0.614571	2.1252	H4K5K8diac-preferred
chr3:155523120-155524448	C3orf33	0	1.04252	12.5522	0	1	0	-1.68792	-0.540242	3.43192	-0.233648	0.546823	H4K5K8diac-preferred
chr11:17034676-17036710	PLEKHA7	0	1.29659	9.33722	1	1	0	-1.65713	-1.08485	7.86174	-0.752585	3.43292	H4K5K8diac-preferred
chr19:18061549-18062380	KCNN1	0	1.38851	9.66072	1	0	0	-1.65263	-1.68606	12.5768	-0.758328	1.9486	H4K5K8diac-preferred
chr9:139266287-139268396	CARD9	0	1.21709	8.52707	1	0	0	-1.64039	-1.27691	8.08209	-1.02157	4.60198	H4K5K8diac-preferred
chr9:129088066-129090289	MVB12B	0	1.19303	12.3386	1	1	0	-1.63285	-1.44672	18.8069	-0.640717	3.57657	H4K5K8diac-preferred
chr13:51483448-51485175	RNASEH2B	0	1.38214	22.6864	0	1	0	-1.63058	-1.26231	18.8865	-1.29824	16.1376	H4K5K8diac-preferred
chr17:1665439-1667134	SERPINF1	0	1.63682	26.4166	1	0	0	-1.62923	-1.14607	11.9968	-0.442502	1.39232	H4K5K8diac-preferred
chr18:47721025-47721354	MYO5B	97	1.05468	1.59319	0	1	0	-1.61788	-1.61338	2.68112	-0.48651	0.354212	H4K5K8diac-preferred
chr3:178978495-178979900	KCNMB3	817	1.17645	12.709	0	1	0	-1.58004	-0.906804	8.20831	0.000452634	8.06803e-07	H4K5K8diac-preferred
chr17:45400678-45402021	EFCAB13	0	1.15138	11.6676	0	1	0	-1.57423	-0.809623	6.51289	0.0270489	0.00561641	H4K5K8diac-preferred
chr12:12502536-12503796	MANSC1	0	1.08004	11.7152	1	1	0	-1.53279	-0.516718	2.79599	-0.678323	3.74644	H4K5K8diac-preferred
chr19:49077411-49078122	SULT2B1	871	2.18439	15.3625	1	0	0	-1.52004	-0.730372	2.30859	1.29574	2.95909	H4K5K8diac-preferred
chr19:17515648-17518039	MVB12A	0	1.44424	15.1906	1	0	0	-1.50373	-0.731211	4.06529	-0.653029	2.01304	H4K5K8diac-preferred
chr5:1111013-1112091	SLC12A7	81	1.07075	5.58872	1	1	0	-1.49531	-1.28722	6.42532	-1.41402	6.48024	H4K5K8diac-preferred
chr9:116298032-116299256	RGS3	0	1.00524	6.69443	1	0	0	-1.49302	-1.23798	7.64114	-0.169391	0.1387	H4K5K8diac-preferred
chr15:90293160-90294949	MESP1	0	1.37241	20.4759	1	1	0	-1.49223	-1.60413	27.7452	-1.39262	17.9149	H4K5K8diac-preferred
chr3:138326896-138328746	FAIM	0	2.4035	61.8254	1	1	0	-1.46429	-1.05647	14.188	-0.393287	1.58633	H4K5K8diac-preferred
chr3:138326896-138328746	FAIM	0	2.4035	61.8254	1	1	0	-1.46429	-1.05647	14.188	-0.393287	1.58633	H4K5K8diac-preferred
chr6:166721325-166722289	PRR18	0	1.69674	12.2821	0	0	0	-1.4432	-1.94594	16.2154	-0.840797	2.99207	H4K5K8diac-preferred
chr12:106975014-106977341	RFX4	0	1.05544	13.7701	1	1	0	-1.43632	-1.18783	16.858	-0.555879	3.18005	H4K5K8diac-preferred
chr12:124155110-124156560	TCTN2	0	1.46807	19.6582	1	1	0	-1.40919	-1.23814	13.8783	-0.585154	2.42636	H4K5K8diac-preferred
chr3:13460638-13462595	NUP210	0	1.28438	12.5601	1	1	0	-1.40481	-1.8992	27.4268	-1.3022	11.5061	H4K5K8diac-preferred
chr3:13520594-13521695	HDAC11	0	1.5657	26.9358	1	1	1	-1.387	-1.32958	19.0335	-0.683661	3.96344	H4K5K8diac-preferred
chr11:111410487-111413305	LAYN	0	1.04001	6.50322	0	1	0	-1.35426	-1.95263	16.31	-0.415346	1.06187	H4K5K8diac-preferred
chr11:111410487-111413305	LAYN	0	1.04001	6.50322	0	1	0	-1.35426	-1.95263	16.31	-0.415346	1.06187	H4K5K8diac-preferred
chr7:27212789-27213496	HOXA10	459	1.48212	9.47608	0	0	0	-1.35098	-1.60564	11.0442	-1.9205	9.99722	H4K5K8diac-preferred
chr1:29562626-29562972	PTPRU	56	2.17981	5.84531	0	0	0	-1.34668	-1.13682	3.35315	0.676915	0.445256	H4K5K8diac-preferred
chr20:35722877-35725683	RBL1	0	1.17812	20.464	1	1	1	-1.32556	-1.32378	25.1401	-1.27311	20.7306	H4K5K8diac-preferred
chr17:37381634-37382588	STAC2	0	1.12388	5.04423	1	0	0	-1.30568	-1.69911	12.0218	-1.13892	4.49308	H4K5K8diac-preferred
chr2:88751796-88752288	FOXI3	0	1.02234	0.618217	0	1	0	-1.28133	-1.55227	3.29234	-1.30545	3.31498	H4K5K8diac-preferred
chr10:44143424-44145096	ZNF32	0	1.64192	20.168	0	1	0	-1.26817	-0.604539	3.09326	-0.551538	1.94634	H4K5K8diac-preferred
chr10:44143424-44145096	ZNF32	0	1.64192	20.168	0	1	0	-1.26817	-0.604539	3.09326	-0.551538	1.94634	H4K5K8diac-preferred
chr7:149410987-149411817	KRBA1	285	1.01813	9.59311	1	1	0	-1.22457	-1.57244	21.2594	-0.944179	6.39752	H4K5K8diac-preferred
chr6:150283839-150285426	ULBP1	0	1.01859	5.9427	0	0	0	-1.21519	-0.824561	4.11032	0.262965	0.294958	H4K5K8diac-preferred
chr2:69001481-69002539	ARHGAP25	0	1.47794	17.1016	1	0	0	-1.19745	-0.510941	2.32251	-0.82817	3.58937	H4K5K8diac-preferred
chr21:43345933-43347574	C2CD2	0	1.4752	25.9607	1	0	0	-1.19	-0.682985	5.71666	-0.294551	0.677935	H4K5K8diac-preferred
chr21:43373174-43374999	C2CD2	0	1.17847	6.96871	1	1	0	-1.19	-1.86363	21.9837	-1.42864	10.1777	H4K5K8diac-preferred
chr5:145214218-145215977	PRELID2	0	1.28324	18.627	1	1	0	-1.18194	-1.29549	17.3621	-1.11377	9.62708	H4K5K8diac-preferred
chr15:43425064-43426869	TMEM62	0	1.47105	27.9465	1	1	1	-1.17938	-0.576366	4.55404	-0.470756	2.5417	H4K5K8diac-preferred
chr15:43425064-43426869	TMEM62	0	1.47105	27.9465	1	1	1	-1.17938	-0.576366	4.55404	-0.470756	2.5417	H4K5K8diac-preferred
chr4:24913798-24915262	CCDC149	0	1.62629	16.6775	0	1	0	-1.17404	-1.09108	8.64244	-0.712285	3.19921	H4K5K8diac-preferred
chr12:49738637-49739859	DNAJC22	841	1.23607	10.397	1	0	0	-1.15248	-1.58612	14.3561	-0.954763	5.2564	H4K5K8diac-preferred
chr12:113344135-113345257	OAS1	0	1.71027	16.4727	1	0	0	-1.14437	-0.795573	3.7476	1.08343	4.15275	H4K5K8diac-preferred
chr2:169747129-169747599	SPC25	186	1.21893	4.82033	0	0	0	-1.13837	-1.17378	3.84775	0.226284	0.0849144	H4K5K8diac-preferred
chr4:89299801-89300778	HERC6	0	1.01261	10.9584	0	1	0	-1.12651	-0.840057	7.31547	-0.351962	1.10679	H4K5K8diac-preferred
chr19:17515648-17518039	BST2	0	1.44424	15.1906	1	0	0	-1.11239	-0.731211	4.06529	-0.653029	2.01304	H4K5K8diac-preferred
chr7:150973821-150975101	SMARCD3	0	1.78454	25.9134	1	1	0	-1.10098	-1.6216	22.1499	-1.12127	8.29673	H4K5K8diac-preferred
chr10:69598133-69598495	DNAJC12	197	3.20448	12.163	0	0	0	-1.08103	-0.703811	0.427142	-1.58562	1.22908	H4K5K8diac-preferred
chr7:139761711-139763699	PARP12	0	1.33152	19.4437	1	1	1	-1.07966	-0.714753	5.98266	-0.738542	5.61467	H4K5K8diac-preferred
chr7:112429065-112431201	TMEM168	0	1.20351	20.4269	0	1	1	-1.06243	-0.612136	5.41063	0.0123443	0.00190029	H4K5K8diac-preferred
chr1:202935566-202936426	CYB5R1	0	1.45209	6.02674	1	0	0	-1.05742	-0.760598	1.74265	-0.459133	0.596153	H4K5K8diac-preferred
chr7:140371791-140373731	ADCK2	0	1.35863	18.6372	1	1	0	-1.05002	-1.52535	23.5292	-0.548902	2.96989	H4K5K8diac-preferred
chr1:12226844-12227790	TNFRSF1B	0	1.13031	4.27641	1	1	0	-0.979287	-3.12068	24.348	-1.32015	4.08957	H4K5K8diac-preferred
chr2:10182876-10184911	KLF11	0	1.01407	8.02049	1	1	0	-0.966536	-1.13532	10.8654	-0.552634	2.41659	H4K5K8diac-preferred
chr2:10182876-10184911	KLF11	0	1.01407	8.02049	1	1	0	-0.966536	-1.13532	10.8654	-0.552634	2.41659	H4K5K8diac-preferred
chr2:10182876-10184911	KLF11	0	1.01407	8.02049	1	1	0	-0.966536	-1.13532	10.8654	-0.552634	2.41659	H4K5K8diac-preferred
chr12:26347938-26349802	SSPN	0	1.32461	16.2124	0	0	0	-0.928722	-1.13252	11.8094	-0.434468	1.34133	H4K5K8diac-preferred
chr12:26347938-26349802	SSPN	0	1.32461	16.2124	0	0	0	-0.928722	-1.13252	11.8094	-0.434468	1.34133	H4K5K8diac-preferred
chr16:66993764-66994333	CES3	799	1.22288	4.94645	1	0	0	-0.911518	-0.827743	2.28832	-0.261062	0.174859	H4K5K8diac-preferred
chr1:156829792-156830173	NTRK1	498	1.19998	1.79064	1	1	0	-0.897619	-1.57027	1.58364	-0.630897	0.854198	H4K5K8diac-preferred
chr7:1126141-1127010	GPER1	0	1.14867	7.83074	1	0	0	-0.881429	-0.735338	3.20602	0.625255	1.87062	H4K5K8diac-preferred
chr7:1127842-1128248	GPER1	120	1.43576	9.70488	1	0	0	-0.881429	-0.652589	1.68009	0.231524	0.184128	H4K5K8diac-preferred
chr5:132165186-132166957	SHROOM1	0	1.01462	4.39555	1	1	0	-0.861122	-2.02379	18.6942	-1.05648	4.83805	H4K5K8diac-preferred
chr8:145114981-145116224	OPLAH	0	1.62758	17.1451	0	0	0	-0.837004	-1.18333	10.5264	-1.0489	5.86898	H4K5K8diac-preferred
chr11:134145700-134146476	GLB1L3	0	1.26064	8.5869	1	1	0	-0.830549	-1.19051	5.78656	-0.314767	0.486613	H4K5K8diac-preferred
chr17:10632430-10633978	TMEM220	0	1.26695	17.9986	1	1	1	-0.813939	-1.88942	37.5925	-0.859001	6.52219	H4K5K8diac-preferred
chr17:40438945-40440027	STAT5A	0	1.35214	15.6388	1	0	0	-0.812394	-1.01737	8.54673	-0.24575	0.36063	H4K5K8diac-preferred
chr17:40438945-40440027	STAT5A	0	1.35214	15.6388	1	0	0	-0.812394	-1.01737	8.54673	-0.24575	0.36063	H4K5K8diac-preferred
chr2:37383035-37385051	EIF2AK2	0	1.0199	15.1283	1	1	0	-0.780414	-1.01399	15.0635	-0.167913	0.388302	H4K5K8diac-preferred
chr3:129147479-129148842	EFCAB12	0	1.66399	28.9312	1	0	0	-0.736262	-1.00144	10.3293	-0.861146	5.25342	H4K5K8diac-preferred
chr19:30301572-30302673	CCNE1	228	1.04252	7.00851	1	1	0	-0.720732	-2.33069	28.9159	-1.46752	9.89826	H4K5K8diac-preferred
chr2:197503528-197504242	CCDC150	114	2.07886	13.2813	0	1	0	-0.708566	-1.27747	5.25727	0.221791	0.115315	H4K5K8diac-preferred
chr10:85953711-85955005	CDHR1	0	1.19325	5.01705	0	1	0	-0.694754	-2.66313	18.7188	-1.047	3.0847	H4K5K8diac-preferred
chr2:105939336-105947747	TGFBRAP1	0	1.17096	16.2744	1	1	0	-0.67909	-0.736527	6.64701	-0.0861381	0.0875312	H4K5K8diac-preferred
chr2:105939336-105947747	TGFBRAP1	0	1.17096	16.2744	1	1	0	-0.67909	-0.736527	6.64701	-0.0861381	0.0875312	H4K5K8diac-preferred
chr2:105939336-105947747	TGFBRAP1	0	1.17096	16.2744	1	1	0	-0.67909	-0.736527	6.64701	-0.0861381	0.0875312	H4K5K8diac-preferred
chr1:161167643-161169564	NDUFS2	0	1.19173	16.34	1	0	0	-0.648149	-1.45742	22.8804	-0.947173	7.5937	H4K5K8diac-preferred
chr6:36353950-36354890	ETV7	678	1.94593	24.6251	0	1	0	-0.541866	-1.20144	8.40332	-1.07341	4.68761	H4K5K8diac-preferred
chr2:220252803-220254187	DNPEP	0	1.42033	14.4289	0	0	0	-0.530711	-1.05627	7.14258	-1.14065	6.98075	H4K5K8diac-preferred
chr8:124084319-124084732	TBC1D31	127	1.1488	4.4137	0	0	0	-0.524622	-1.5014	4.22512	0.982378	1.95737	H4K5K8diac-preferred
chr14:78265935-78267692	ADCK1	0	1.0838	12.8948	0	1	0	-0.518611	-1.17155	14.7669	-0.596337	3.33043	H4K5K8diac-preferred
chr17:48624321-48625367	SPATA20	0	1.79948	27.5207	1	1	0	-0.505641	-0.616134	3.62485	-0.693009	3.45615	H4K5K8diac-preferred
chr14:24897902-24900946	CBLN3	0	1.02684	13.5305	1	1	0	-0.500368	-0.814683	8.60952	-0.660738	5.19098	H4K5K8diac-preferred
chr20:45337722-45338958	SLC2A10	0	1.44436	12.8638	0	0	0	-0.499488	-0.5305	1.87348	-0.428971	0.866904	H4K5K8diac-preferred
chr3:13520594-13521695	HDAC11-AS1	0	1.5657	26.9358	1	1	1	-0.491041	-1.32958	19.0335	-0.683661	3.96344	H4K5K8diac-preferred
chr9:35790590-35792464	NPR2	0	1.49754	23.6164	1	0	1	-0.47326	-1.66478	29.323	-0.785554	5.67478	H4K5K8diac-preferred
chr15:90455399-90456953	C15orf38-AP3S2	0	1.88773	32.7585	0	1	0	-0.466992	-0.665126	4.77425	-0.648394	2.74623	H4K5K8diac-preferred
chr17:48045592-48047052	DLX4	0	1.18579	8.5276	1	1	0	-0.408323	-0.771793	3.06243	-0.820197	3.14099	H4K5K8diac-preferred
chr3:184971339-184972122	EHHADH	0	1.18744	9.03083	0	0	0	-0.405159	-0.949621	5.21387	0.621302	1.84208	H4K5K8diac-preferred
chr6:43020429-43022452	CUL7	0	1.05115	5.2495	0	0	0	-0.379043	-0.525662	1.39359	-0.369689	0.427864	H4K5K8diac-preferred
chr2:58467535-58469224	FANCL	0	1.03469	12.9219	0	1	0	-0.378747	-1.10475	14.239	-0.349492	1.21625	H4K5K8diac-preferred
chr5:40756108-40756816	TTC33	37	1.48573	11.319	0	0	0	-0.320223	-0.597131	1.32957	-0.30122	0.250502	H4K5K8diac-preferred
chr15:40224601-40227442	EIF2AK4	0	1.1514	18.8607	1	1	0	-0.317841	-0.696861	7.09837	0.0529883	0.0365655	H4K5K8diac-preferred
chr10:99472619-99475237	MARVELD1	0	1.43113	8.69467	0	0	0	-0.309052	-1.49981	10.8157	-1.02345	3.97784	H4K5K8diac-preferred
chr2:128457978-128460160	SFT2D3	0	1.34274	13.9296	1	1	0	-0.286844	-0.830182	5.64668	-0.714148	3.7819	H4K5K8diac-preferred
chr16:49891982-49892647	ZNF423	153	1.01159	1.97637	1	1	0	-0.282538	-1.10518	2.88831	-0.0200798	0.00121826	H4K5K8diac-preferred
chr16:1993435-1993870	MSRB1	109	1.10269	3.27469	0	0	0	-0.238429	-0.626701	1.05703	0.304804	0.184372	H4K5K8diac-preferred
chr12:509893-510696	CCDC77	45	1.629	19.4569	1	1	0	-0.188168	-1.25213	10.9375	-1.05216	4.54439	H4K5K8diac-preferred
chr3:32147139-32148933	GPD1L	0	1.81901	32.3421	1	1	1	-0.178218	-1.57838	25.5203	-0.749843	4.75533	H4K5K8diac-preferred
chr6:32013822-32016616	TNXB	0	1.03328	9.56265	1	0	0	-0.146766	-1.0845	10.0574	-0.299086	0.67072	H4K5K8diac-preferred
chr19:38806686-38807450	YIF1B	81	1.287	6.62305	0	0	1	-0.145842	-0.605264	1.41614	0.882711	1.87655	H4K5K8diac-preferred
chr21:38361355-38363489	HLCS	0	1.09327	12.303	1	1	0	-0.120642	-0.504153	2.74446	-0.27996	0.746368	H4K5K8diac-preferred
chr2:219157438-219157726	TMBIM1	139	1.83032	4.09859	0	0	0	-0.0804741	-2.27192	6.58494	0.934504	0.686334	H4K5K8diac-preferred
chr2:75937105-75938828	GCFC2	0	1.96354	50.2341	0	1	0	-0.0782288	-0.549156	4.41125	-0.603755	4.30082	H4K5K8diac-preferred
chr2:75937105-75938828	GCFC2	0	1.96354	50.2341	0	1	0	-0.0782288	-0.549156	4.41125	-0.603755	4.30082	H4K5K8diac-preferred
chr4:10459152-10459395	ZNF518B	121	2.01631	3.62926	0	0	0	-0.0647162	-1.60246	3.64797	-0.95954	0.939424	H4K5K8diac-preferred
chr9:139886259-139886716	C9orf142	154	1.30785	5.65657	0	0	0	-0.0578709	-1.52622	10.1951	-0.218333	0.108226	H4K5K8diac-preferred
chr17:30263101-30263834	SUZ12	195	2.03945	19.112	0	0	0	-0.0455878	-1.07155	5.54198	-0.712706	0.902515	H4K5K8diac-preferred
chr4:154125577-154125993	TRIM2	12	1.61589	7.33699	1	0	0	-0.0383011	-2.3227	9.05731	-0.515501	0.342253	H4K5K8diac-preferred
chr19:47851643-47852387	DHX34	151	1.55594	5.69237	0	0	0	0.00417485	-0.679821	1.77022	-1.07686	2.41444	H4K5K8diac-preferred
chr15:41055335-41056180	GCHFR	105	1.03996	6.0073	1	1	0	0.0245719	-2.64566	30.056	-0.670723	1.69343	H4K5K8diac-preferred
chr12:112846430-112848179	RPL6	0	1.17012	18.6256	0	1	0	0.0365486	-0.666105	6.04329	-0.358005	1.50504	H4K5K8diac-preferred
chr12:112846430-112848179	RPL6	0	1.17012	18.6256	0	1	0	0.0365486	-0.666105	6.04329	-0.358005	1.50504	H4K5K8diac-preferred
chr9:130158541-130159237	SLC2A8	180	1.39637	13.4187	1	1	0	0.0376271	-0.95933	6.64768	-1.08596	4.9238	H4K5K8diac-preferred
chrX:40033454-40036857	BCOR	0	1.17416	15.3679	0	1	0	0.0381525	-0.596495	4.17156	-0.596572	3.34205	H4K5K8diac-preferred
chr22:19132366-19133071	DGCR14	177	2.03904	17.0958	0	0	0	0.0416521	-0.750998	2.56481	-0.270565	0.122039	H4K5K8diac-preferred
chrX:48397150-48397789	TBC1D25	286	1.05896	4.43069	0	0	0	0.0452489	-1.03721	4.11597	0.274737	0.161318	H4K5K8diac-preferred
chr1:40254007-40255446	BMP8B	0	1.472	12.7682	1	1	0	0.0509917	-0.606516	2.6278	-1.11362	7.30668	H4K5K8diac-preferred
chr2:238599479-238600595	LRRFIP1	212	1.46356	7.83607	0	0	0	0.0572151	-2.05392	16.5525	-0.939185	2.01919	H4K5K8diac-preferred
chr7:27223528-27224361	HOXA11	474	1.27214	8.50963	0	0	0	0.0608444	-1.48171	14.0497	0.0793914	0.0277489	H4K5K8diac-preferred
chr9:111882450-111883371	TMEM245	226	1.99662	36.6112	1	0	0	0.0695849	-0.747134	5.23072	-0.370869	0.782224	H4K5K8diac-preferred
chr1:161167643-161169564	ADAMTS4	0	1.19173	16.34	1	0	0	0.0744728	-1.45742	22.8804	-0.947173	7.5937	H4K5K8diac-preferred
chr1:51887968-51888549	EPS15	176	1.02748	4.4913	1	0	0	0.0798955	-1.8143	13.1344	-1.06267	2.53856	H4K5K8diac-preferred
chr3:3220257-3222395	CRBN	0	1.38442	20.7352	1	1	0	0.0814586	-0.639605	4.49814	-0.0678995	0.0429133	H4K5K8diac-preferred
chr1:161067223-161067467	KLHDC9	684	1.1118	1.25298	0	0	0	0.107769	-3.67354	10.1804	-0.284225	0.0436008	H4K5K8diac-preferred
chr19:16221320-16222278	RAB8A	212	1.64097	20.5697	1	0	1	0.108592	-0.79426	4.68174	-1.47872	10.1369	H4K5K8diac-preferred
chr11:125757083-125758161	HYLS1	129	1.42917	16.9975	0	1	0	0.108662	-1.06375	8.70557	-0.639722	2.47499	H4K5K8diac-preferred
chr3:158361560-158362003	GFM1	314	2.49593	9.14585	0	0	0	0.129059	-0.694528	1.18984	0.224158	0.0485525	H4K5K8diac-preferred
chr12:131324015-131324758	STX2	197	1.48237	11.2156	1	1	0	0.132233	-1.50669	10.7315	0.403261	0.610443	H4K5K8diac-preferred
chr17:46047569-46048253	CDK5RAP3	0	1.04188	7.98146	1	0	1	0.146462	-0.662934	3.1015	0.281576	0.323732	H4K5K8diac-preferred
chr3:58477058-58477659	KCTD6	164	1.02857	4.10563	1	0	0	0.179486	-0.949917	4.47194	0.182339	0.124441	H4K5K8diac-preferred
chr6:170604387-170605501	FAM120B	0	1.25719	8.67817	1	0	0	0.192725	-1.00929	5.61788	-1.31573	6.49705	H4K5K8diac-preferred
chr15:57023986-57026437	ZNF280D	0	1.01291	14.2032	1	1	1	0.208588	-0.514362	3.77119	-0.366752	1.72247	H4K5K8diac-preferred
chr10:103453122-103455450	FBXW4	0	1.8805	37.4028	0	1	1	0.246997	-0.547908	3.47481	-0.143276	0.203376	H4K5K8diac-preferred
chr10:103453122-103455450	FBXW4	0	1.8805	37.4028	0	1	1	0.246997	-0.547908	3.47481	-0.143276	0.203376	H4K5K8diac-preferred
chr14:24897902-24900946	KHNYN	0	1.02684	13.5305	1	1	0	0.251358	-0.814683	8.60952	-0.660738	5.19098	H4K5K8diac-preferred
chr14:24897902-24900946	KHNYN	0	1.02684	13.5305	1	1	0	0.251358	-0.814683	8.60952	-0.660738	5.19098	H4K5K8diac-preferred
chr19:36394311-36394782	HCST	930	1.33222	4.0114	1	0	0	0.271049	-1.54741	5.02458	0.767867	0.723534	H4K5K8diac-preferred
chr11:66885374-66886608	KDM2A	132	1.77666	19.8605	1	0	0	0.285924	-0.780335	4.92391	-0.687126	2.69828	H4K5K8diac-preferred
chr1:182758287-182759288	NPL	0	1.23208	13.1074	0	1	0	0.308478	-1.27843	14.3735	-0.0278925	0.00559696	H4K5K8diac-preferred
chr12:14927208-14928532	H2AFJ	0	1.27916	9.95312	0	1	0	0.310804	-1.89507	19.961	-0.705336	1.98762	H4K5K8diac-preferred
chr4:2758277-2758737	TNIP2	175	1.40656	4.84916	0	0	0	0.324447	-1.57198	6.36174	0.385438	0.332659	H4K5K8diac-preferred
chr3:19975149-19975699	EFHB	7	2.66948	18.1015	0	0	0	0.362012	-0.535509	0.793499	-0.189345	0.0544495	H4K5K8diac-preferred
chr17:73996249-73997075	CDK3	0	2.08516	18.8344	0	0	0	0.364005	-0.850733	4.74888	-0.27761	0.324585	H4K5K8diac-preferred
chrX:49019562-49020666	MAGIX	382	1.88569	27.6467	0	0	0	0.36669	-0.901297	6.63275	-0.865954	3.31917	H4K5K8diac-preferred
chr11:924975-925713	AP2A2	96	1.04794	4.88825	0	0	0	0.376246	-1.17286	6.11643	-0.424077	0.766217	H4K5K8diac-preferred
chr2:120980156-120981668	TMEM185B	0	1.49084	16.2824	0	0	0	0.402814	-0.704665	4.66613	-1.0417	7.04034	H4K5K8diac-preferred
chr1:20878200-20879382	FAM43B	0	1.81901	23.5504	1	1	0	0.459785	-0.722747	4.0279	0.0651497	0.0254412	H4K5K8diac-preferred
chr1:236046076-236047352	LYST	0	1.07584	9.88472	1	0	0	0.478681	-0.73448	3.92898	-0.46932	1.13769	H4K5K8diac-preferred
chr19:53868888-53869650	ZNF525	0	1.05305	6.27442	0	1	0	0.482285	-0.575664	2.50111	-0.148133	0.0985472	H4K5K8diac-preferred
chr19:53868888-53869650	ZNF525	0	1.05305	6.27442	0	1	0	0.482285	-0.575664	2.50111	-0.148133	0.0985472	H4K5K8diac-preferred
chr1:40838834-40839126	SMAP2	252	2.50208	9.83251	0	0	0	0.482513	-0.953965	1.13888	-0.672725	0.396403	H4K5K8diac-preferred
chrX:38186988-38187550	RPGR	201	1.55849	5.00536	0	0	0	0.488239	-0.977549	2.60618	1.17073	1.25394	H4K5K8diac-preferred
chr6:137142765-137144681	PEX7	0	1.06722	13.1548	0	1	0	0.492136	-0.601382	4.42903	-0.212293	0.480213	H4K5K8diac-preferred
chr1:110573226-110574689	STRIP1	0	1.61154	10.3441	0	0	0	0.505503	-1.5711	8.18826	0.0702228	0.0170574	H4K5K8diac-preferred
chr13:21871369-21872107	MIPEPP3	157	1.20715	9.58628	0	1	0	0.528115	-0.967068	5.35365	-0.202937	0.182606	H4K5K8diac-preferred
chr19:34011915-34012753	PEPD	46	1.28799	13.2374	1	1	0	0.528508	-0.67711	3.84729	-0.73848	3.34961	H4K5K8diac-preferred
chr11:73086244-73087306	RELT	99	1.08369	8.42302	1	0	0	0.570643	-0.884617	6.29299	-1.19029	6.49864	H4K5K8diac-preferred
chr4:89376598-89379142	HERC5	0	1.06417	12.9301	1	1	1	0.573194	-2.00913	39.2145	-1.03932	9.74143	H4K5K8diac-preferred
chr3:69062036-69063606	EOGT	0	1.20322	4.17236	0	0	0	0.575079	-1.75	7.70304	-0.231588	0.195172	H4K5K8diac-preferred
chr5:79377613-79379566	CTD-2201I18.1	0	1.27198	20.5964	1	1	1	0.575079	-0.523355	3.56568	-0.0692266	0.0492236	H4K5K8diac-preferred
chr1:41326977-41327994	CITED4	24	1.05625	2.05078	0	1	0	0.599554	-2.58931	14.7615	-1.52282	4.56476	H4K5K8diac-preferred
chr1:197870874-197872686	C1orf53	0	1.0185	10.2206	0	1	0	0.604577	-0.7133	5.41802	-0.0296752	0.00775783	H4K5K8diac-preferred
chr4:178362214-178364549	AGA	0	1.10978	14.2378	0	1	0	0.614908	-0.849889	8.20598	0.0811541	0.0669005	H4K5K8diac-preferred
chr21:19190815-19192349	C21orf91	0	1.21567	9.60916	1	1	0	0.620892	-0.769804	4.4662	0.0863838	0.0454088	H4K5K8diac-preferred
chr16:57520497-57521243	DOK4	113	1.80752	15.0371	1	1	0	0.621598	-1.70567	13.9027	-0.114036	0.0447102	H4K5K8diac-preferred
chr16:19897651-19898812	GPRC5B	696	2.21146	29.8636	0	0	0	0.671162	-0.97172	6.56266	-0.429292	0.762936	H4K5K8diac-preferred
chr9:92218466-92219698	GADD45G	229	1.00735	8.07814	1	1	1	0.704761	-0.567564	2.30831	-0.486611	1.28812	H4K5K8diac-preferred
chr13:78271067-78271634	SLAIN1	355	1.00137	5.52534	0	1	0	0.722136	-1.89177	13.3473	-0.273684	0.260839	H4K5K8diac-preferred
chr10:102294434-102296283	HIF1AN	0	1.17332	9.80284	1	1	0	0.735371	-0.741502	3.85408	0.299221	0.424357	H4K5K8diac-preferred
chr1:26868059-26868873	RPS6KA1	730	1.5764	11.5167	1	0	0	0.735724	-0.7625	2.34419	-0.961373	2.21843	H4K5K8diac-preferred
chr17:81008835-81010563	B3GNTL1	0	1.21116	17.9503	1	1	0	0.781581	-0.549564	3.97578	-0.926398	9.04054	H4K5K8diac-preferred
chr11:75378704-75379002	MAP6	477	2.78997	4.76606	1	1	0	0.79502	-1.44418	3.302	0.961736	1.38752	H4K5K8diac-preferred
chr8:11057440-11060086	XKR6	0	1.62922	20.0599	1	1	0	0.846196	-0.762116	4.89177	-0.411834	1.21924	H4K5K8diac-preferred
chrX:153707282-153707846	LAGE3	0	1.42265	5.74336	0	0	0	0.868715	-0.877114	2.68338	-2.63575	4.41484	H4K5K8diac-preferred
chrX:21957861-21959825	SMS	0	1.21522	7.59329	0	1	0	0.87711	-1.08122	6.77914	-1.08779	5.87473	H4K5K8diac-preferred
chr16:67449894-67450342	ZDHHC1	0	1.16809	3.10226	0	0	0	0.951039	-1.07735	2.87184	-0.076193	0.0117983	H4K5K8diac-preferred
chr2:220158837-220160198	MIR153-1	0	1.03885	8.23988	1	1	0	0.954192	-1.23929	11.4913	-1.31112	10.2631	H4K5K8diac-preferred
chr1:171809562-171810545	DNM3	73	1.04679	6.21239	0	1	0	0.97938	-2.15792	21.9138	0.0054171	0.000124774	H4K5K8diac-preferred
chr14:73494075-73494864	ZFYVE1	156	1.33509	11.2351	0	1	1	1.00919	-1.30315	11.327	-0.277592	0.335671	H4K5K8diac-preferred
chrX:134165823-134166266	FAM127A	67	1.0874	2.30362	0	0	0	1.03396	-0.722592	1.37395	-0.863565	1.48154	H4K5K8diac-preferred
chr10:14614253-14614607	FAM107B	0	1.25808	3.27496	1	0	0	1.11941	-2.03127	5.69284	-1.27243	1.92309	H4K5K8diac-preferred
chr2:10442026-10445108	HPCAL1	0	1.02444	11.5079	1	1	0	1.17744	-1.2075	16.2325	-0.681568	4.75295	H4K5K8diac-preferred
chr2:10442026-10445108	HPCAL1	0	1.02444	11.5079	1	1	0	1.17744	-1.2075	16.2325	-0.681568	4.75295	H4K5K8diac-preferred
chr11:65488579-65489105	RNASEH2C	171	1.93382	8.19521	0	0	0	1.1791	-0.881734	2.58859	0.195724	0.0263938	H4K5K8diac-preferred
chr2:190444938-190446129	SLC40A1	0	1.30457	12.1414	0	1	0	1.21368	-1.0089	6.72687	-0.556032	1.81702	H4K5K8diac-preferred
chr4:156297334-156298138	MAP9	0	1.31175	5.62803	0	1	0	1.30265	-0.564861	0.971829	-0.058915	0.00935059	H4K5K8diac-preferred
chr10:15211082-15211661	NMT2	374	2.06806	12.0879	0	0	0	1.38638	-1.1435	3.96254	0.261664	0.126138	H4K5K8diac-preferred
chr1:46639062-46639735	PIK3R3	838	2.02918	15.6204	1	0	0	1.4029	-2.26163	15.398	-0.352909	0.284525	H4K5K8diac-preferred
chr11:9024457-9026034	NRIP3	0	1.32127	5.55637	0	0	0	1.50546	-1.70207	9.47212	-0.0422939	0.00561575	H4K5K8diac-preferred
chr1:148241178-148241737	RNVU1-14	0	4.77765	8.8881	0	0	0	1.71322	-1.32719	2.75575	0.735894	0.60691	H4K5K8diac-preferred
chr11:61276345-61277540	LRRC10B	74	1.07708	4.29273	1	0	0	1.77041	-0.824997	3.99447	-0.983986	3.50878	H4K5K8diac-preferred
chr2:11294385-11295255	PQLC3	243	1.7728	32.4138	0	1	0	1.78494	-0.813691	7.18064	-0.627323	2.81244	H4K5K8diac-preferred
chr21:43915936-43917337	RSPH1	0	1.03748	7.67803	1	1	0	4.4818	-0.614686	2.75573	-0.46384	1.28199	H4K5K8diac-preferred
chr1:9241523-9243569	LINC01759	0	1.19076	10.5025	0	1	0	NA	-1.90685	23.1341	-1.43826	11.104	H4K5K8diac-preferred
chr1:9241523-9243569	MIR34AHG	0	1.19076	10.5025	0	1	0	NA	-1.90685	23.1341	-1.43826	11.104	H4K5K8diac-preferred
chr1:12226844-12227790	MIR7846	0	1.13031	4.27641	1	1	0	NA	-3.12068	24.348	-1.32015	4.08957	H4K5K8diac-preferred
chr1:29138964-29139773	OPRD1	311	1.84854	15.7294	1	0	1	NA	-0.743764	2.65634	-0.155422	0.0605074	H4K5K8diac-preferred
chr1:40254007-40255446	LOC101929536	0	1.472	12.7682	1	1	0	NA	-0.606516	2.6278	-1.11362	7.30668	H4K5K8diac-preferred
chr1:62207596-62209412	PATJ	0	1.7735	31.3333	0	1	0	NA	-0.89652	8.80029	-1.27655	12.5817	H4K5K8diac-preferred
chr1:84864389-84864697	DNASE2B	175	1.56206	3.44224	1	0	0	NA	-1.082	2.20713	-2.70867	4.84169	H4K5K8diac-preferred
chr1:113392528-113392840	LINC01356	425	1.55555	5.56649	0	0	0	NA	-1.00779	2.23175	-0.336352	0.142264	H4K5K8diac-preferred
chr1:116381964-116382518	NHLH2	815	1.35456	5.23313	0	1	0	NA	-3.60897	14.441	-0.535414	0.568451	H4K5K8diac-preferred
chr1:153516932-153518721	LOC101928034	0	1.15578	14.1214	1	0	1	NA	-1.09208	11.6271	-0.612045	2.47745	H4K5K8diac-preferred
chr1:197743158-197745667	DENND1B	0	1.23568	6.26052	0	0	0	NA	-1.30063	4.6637	0.22675	0.23647	H4K5K8diac-preferred
chr1:220959295-220960944	2018-03-01	0	1.40134	14.9532	1	1	0	NA	-1.13159	9.81114	-0.589922	2.23969	H4K5K8diac-preferred
chr10:104220059-104221660	MFSD13A	0	1.59109	20.7801	1	1	0	NA	-0.507479	2.26282	-0.845304	3.50242	H4K5K8diac-preferred
chr10:133622273-133622575	LINC01164	0	6.43345	23.1474	0	0	0	NA	-0.797738	0.364195	-0.721264	0.165731	H4K5K8diac-preferred
chr10:134775249-134775763	LINC01167	0	2.413	14.2558	0	0	0	NA	-1.64381	5.1532	-0.865325	0.737143	H4K5K8diac-preferred
chr11:3663397-3664150	ART5	0	1.05436	4.90585	1	0	0	NA	-1.59268	7.04947	-0.787659	2.11391	H4K5K8diac-preferred
chr11:44330838-44331698	ALX4	18	1.0339	3.87175	0	1	0	NA	-2.18189	16.7112	-1.30405	4.75372	H4K5K8diac-preferred
chr11:47421264-47422698	MIR4487	0	1.59848	19.9265	1	0	0	NA	-0.848726	6.0052	-0.512964	1.67157	H4K5K8diac-preferred
chr11:75479016-75480121	LOC283214	0	1.11684	8.99231	1	1	0	NA	-1.10149	8.37386	-1.21495	7.0332	H4K5K8diac-preferred
chr11:85565187-85567003	CCDC83	0	1.07091	13.6772	1	1	1	NA	-0.645377	5.11462	-0.155387	0.254076	H4K5K8diac-preferred
chr11:110225595-110225919	LOC105369486	0	1.74308	5.91365	1	0	0	NA	-1.53045	3.60891	0.352916	0.247294	H4K5K8diac-preferred
chr12:6741366-6742473	LPAR5	552	1.64471	16.2762	1	0	0	NA	-0.750235	3.27486	-0.280283	0.303495	H4K5K8diac-preferred
chr12:7260517-7262090	C1RL-AS1	0	2.05827	30.7081	1	0	0	NA	-1.43505	15.0596	0.164559	0.141848	H4K5K8diac-preferred
chr12:8043295-8044295	SLC2A14	0	1.46884	16.4282	1	1	0	NA	-0.729331	2.81977	-0.486373	1.45507	H4K5K8diac-preferred
chr12:13069277-13070251	MIR614	515	1.0938	4.0377	1	0	0	NA	-0.627955	1.12262	0.568977	0.855904	H4K5K8diac-preferred
chr12:52306031-52306396	ACVRL1	0	1.33273	2.73467	1	0	0	NA	-2.36482	4.2186	-1.7336	3.12673	H4K5K8diac-preferred
chr12:54144440-54146657	CISTR	0	1.49247	26.6767	1	1	1	NA	-1.00218	12.7795	-0.488841	2.51741	H4K5K8diac-preferred
chr12:122499987-122502892	LOC100506691	0	1.36344	12.884	1	0	0	NA	-0.714879	3.41299	0.368065	0.736507	H4K5K8diac-preferred
chr13:44452696-44454396	LACC1	0	1.57075	6.5517	0	0	0	NA	-1.42303	5.70579	0.20742	0.124592	H4K5K8diac-preferred
chr13:44452696-44454396	CCDC122	0	1.57075	6.5517	0	0	0	NA	-1.42303	5.70579	0.20742	0.124592	H4K5K8diac-preferred
chr13:44452696-44454396	LACC1	0	1.57075	6.5517	0	0	0	NA	-1.42303	5.70579	0.20742	0.124592	H4K5K8diac-preferred
chr13:52419298-52420229	LINC00282	13	4.56337	104.765	0	0	0	NA	-1.23068	15.1984	0.815396	1.36321	H4K5K8diac-preferred
chr14:23707085-23707639	RNF212B	0	1.64916	14.1417	1	0	0	NA	-2.25988	16.2993	-0.307613	0.316781	H4K5K8diac-preferred
chr14:24476287-24476744	DHRS4L1	70	1.60817	9.97395	0	0	0	NA	-1.96637	12.8676	-1.84439	4.79783	H4K5K8diac-preferred
chr14:58862126-58863448	TOMM20L	0	1.43705	15.7715	0	0	0	NA	-0.924246	6.74989	-0.408093	0.93673	H4K5K8diac-preferred
chr14:105131654-105133058	LOC101929634	0	2.31506	45.6108	1	0	0	NA	-0.986443	9.06064	-0.5261	1.73251	H4K5K8diac-preferred
chr15:31507583-31508684	LOC102725022	0	1.19968	10.8547	1	1	0	NA	-0.519179	2.28995	-0.597991	2.51579	H4K5K8diac-preferred
chr15:40530536-40532179	PAK6	0	1.42278	18.4808	1	0	0	NA	-0.715077	4.89313	-0.446749	1.60773	H4K5K8diac-preferred
chr15:40530536-40532179	PAK6	0	1.42278	18.4808	1	0	0	NA	-0.715077	4.89313	-0.446749	1.60773	H4K5K8diac-preferred
chr15:79102454-79104895	ADAMTS7	0	1.19523	11.2307	1	0	0	NA	-1.39998	15.0555	-1.40368	12.655	H4K5K8diac-preferred
chr15:86369171-86369773	MIR548AP	306	2.01515	16.3621	1	0	0	NA	-2.25733	16.1712	-0.366509	0.317648	H4K5K8diac-preferred
chr15:90319108-90320460	MESP2	0	1.05397	9.34724	1	0	0	NA	-1.49411	20.1472	-0.958582	5.55853	H4K5K8diac-preferred
chr15:90455399-90456953	ARPIN	0	1.88773	32.7585	0	1	0	NA	-0.665126	4.77425	-0.648394	2.74623	H4K5K8diac-preferred
chr15:90455399-90456953	ARPIN	0	1.88773	32.7585	0	1	0	NA	-0.665126	4.77425	-0.648394	2.74623	H4K5K8diac-preferred
chr16:615540-617036	NHLRC4	0	1.38913	11.1702	1	0	0	NA	-0.894156	4.39183	-0.905573	3.013	H4K5K8diac-preferred
chr16:3628304-3629947	NLRC3	900	1.06796	10.505	1	0	0	NA	-1.16316	11.6843	-0.833724	4.21264	H4K5K8diac-preferred
chr16:50731582-50732484	NOD2	533	1.74031	20.5334	1	0	0	NA	-1.11394	8.50014	0.638015	1.70398	H4K5K8diac-preferred
chr16:66879437-66879851	CA7	597	1.67578	6.3948	1	0	0	NA	-1.29971	2.00197	1.11444	2.38287	H4K5K8diac-preferred
chr16:68026758-68028108	DPEP2	86	2.3557	30.0795	1	0	0	NA	-1.35539	9.80221	-0.324739	0.386804	H4K5K8diac-preferred
chr16:89233395-89234060	LINC02138	605	2.23247	18.7594	1	0	0	NA	-0.68795	2.41012	0.0151344	0.000525364	H4K5K8diac-preferred
chr17:29971-31184	DOC2B	237	2.26603	16.5517	1	0	0	NA	-2.68278	24.7472	-0.742155	1.85031	H4K5K8diac-preferred
chr17:6339038-6339395	AIPL1	520	1.14383	2.21123	0	0	0	NA	-1.62499	4.68494	0.627789	0.846166	H4K5K8diac-preferred
chr17:6924739-6926052	BCL6B	317	1.36039	17.9482	1	0	0	NA	-0.814179	6.60773	-1.23115	9.183	H4K5K8diac-preferred
chr17:10632430-10633978	TMEM220-AS1	0	1.26695	17.9986	1	1	1	NA	-1.88942	37.5925	-0.859001	6.52219	H4K5K8diac-preferred
chr17:20978981-20979380	LINC01563	113	1.4344	6.92385	1	0	0	NA	-0.961287	2.24657	-0.353238	0.193189	H4K5K8diac-preferred
chr17:37762498-37763562	NEUROD2	613	1.00836	6.47909	1	1	0	NA	-2.09045	24.011	-0.765858	3.18862	H4K5K8diac-preferred
chr17:38716035-38718112	CCR7	0	1.63564	20.8605	1	0	0	NA	-0.584826	2.7538	0.155902	0.115738	H4K5K8diac-preferred
chr17:38716035-38718112	CCR7	0	1.63564	20.8605	1	0	0	NA	-0.584826	2.7538	0.155902	0.115738	H4K5K8diac-preferred
chr17:42015276-42015969	LINC01976	0	1.49616	10.4349	0	1	0	NA	-1.12467	5.63871	0.180369	0.0901961	H4K5K8diac-preferred
chr17:45400678-45402021	THCAT158	0	1.15138	11.6676	0	1	0	NA	-0.809623	6.51289	0.0270489	0.00561641	H4K5K8diac-preferred
chr17:45400678-45402021	THCAT158	0	1.15138	11.6676	0	1	0	NA	-0.809623	6.51289	0.0270489	0.00561641	H4K5K8diac-preferred
chr17:46800171-46801391	PRAC2	0	1.57525	14.6964	0	0	0	NA	-1.04901	6.63392	0.134636	0.0638932	H4K5K8diac-preferred
chr17:46800171-46801391	PRAC2	0	1.57525	14.6964	0	0	0	NA	-1.04901	6.63392	0.134636	0.0638932	H4K5K8diac-preferred
chr17:56401490-56402456	TSPOAP1-AS1	355	2.19226	22.8699	1	0	0	NA	-1.9903	21.1382	-0.531441	0.883853	H4K5K8diac-preferred
chr17:56405792-56406256	TSPOAP1	0	1.37168	5.26854	1	0	0	NA	-0.891263	2.56607	-0.176072	0.0577739	H4K5K8diac-preferred
chr17:58179487-58180461	LOC653653	0	1.23746	8.84696	0	0	0	NA	-1.15512	8.67874	-0.392606	0.796612	H4K5K8diac-preferred
chr17:79197007-79197817	CEP131	219	1.33295	11.3866	1	1	1	NA	-2.16384	22.1693	-1.33032	6.39983	H4K5K8diac-preferred
chr18:47792974-47793633	CFAP53	83	1.81288	14.8643	0	0	0	NA	-0.651722	2.48055	0.033583	0.00347894	H4K5K8diac-preferred
chr18:48347230-48347756	MRO	797	1.11839	3.85681	1	0	0	NA	-1.96522	9.74508	0.866912	1.12502	H4K5K8diac-preferred
chr18:74331748-74332492	LINC00683	15	2.12709	20.917	1	0	0	NA	-1.81729	14.1214	-0.387808	0.372511	H4K5K8diac-preferred
chr19:2461267-2463695	LINC01775	0	1.06032	15.6258	1	1	0	NA	-0.520699	3.83164	-0.691567	5.47038	H4K5K8diac-preferred
chr19:14473895-14474954	LINC01841	0	1.09574	11.5896	1	0	0	NA	-0.914091	8.77447	-0.766615	4.02257	H4K5K8diac-preferred
chr19:17515648-17518039	BISPR	0	1.44424	15.1906	1	0	0	NA	-0.731211	4.06529	-0.653029	2.01304	H4K5K8diac-preferred
chr19:49258109-49259169	FGF21	0	1.43004	12.3223	1	0	0	NA	-1.62571	12.2399	-0.175365	0.123176	H4K5K8diac-preferred
chr2:3704392-3706159	ALLC	0	1.25125	12.9557	1	0	0	NA	-1.16606	9.67411	-0.461901	1.37574	H4K5K8diac-preferred
chr2:10182876-10184911	LOC101929882	0	1.01407	8.02049	1	1	0	NA	-1.13532	10.8654	-0.552634	2.41659	H4K5K8diac-preferred
chr2:26785167-26786259	C2orf70	0	1.08477	11.6918	1	0	0	NA	-1.79818	27.3744	-1.18437	8.66654	H4K5K8diac-preferred
chr2:31638444-31640136	XDH	834	1.94245	25.135	0	1	0	NA	-1.16586	9.627	-0.452254	0.843596	H4K5K8diac-preferred
chr2:105760043-105761182	LINC01918	0	1.36309	12.7421	0	1	0	NA	-1.23934	12.0264	-0.607198	2.61983	H4K5K8diac-preferred
chr2:128406768-128407580	LIMS2	941	1.46293	9.03345	1	0	0	NA	-0.722131	2.22057	0.173299	0.0878019	H4K5K8diac-preferred
chr2:230932475-230932935	SLC16A14	780	1.16791	3.25512	0	0	0	NA	-2.108	6.2982	-0.46898	0.332156	H4K5K8diac-preferred
chr2:231750302-231750653	LOC151484	608	1.25012	3.62766	1	0	0	NA	-2.93593	14.5293	-0.24817	0.0860188	H4K5K8diac-preferred
chr2:233389998-233390575	CHRND	295	2.02202	10.906	1	0	0	NA	-1.51807	4.50569	0.123002	0.0283696	H4K5K8diac-preferred
chr2:240322902-240324325	LOC101928111	0	1.14904	16.8852	0	1	0	NA	-0.855674	9.63273	-0.652591	4.98202	H4K5K8diac-preferred
chr2:240322902-240324325	LOC101928111	0	1.14904	16.8852	0	1	0	NA	-0.855674	9.63273	-0.652591	4.98202	H4K5K8diac-preferred
chr2:240322902-240324325	LOC101928111	0	1.14904	16.8852	0	1	0	NA	-0.855674	9.63273	-0.652591	4.98202	H4K5K8diac-preferred
chr2:241543997-241544402	GPR35	423	1.50927	3.99077	1	0	0	NA	-0.833137	0.802385	0.78211	0.335554	H4K5K8diac-preferred
chr21:31120714-31121552	GRIK1-AS1	221	1.65735	10.8994	0	0	0	NA	-0.671376	1.82237	-0.172397	0.0668182	H4K5K8diac-preferred
chr21:43915936-43917337	LOC101930094	0	1.03748	7.67803	1	1	0	NA	-0.614686	2.75573	-0.46384	1.28199	H4K5K8diac-preferred
chr21:47255538-47256780	LOC100129027	0	1.38	14.1391	1	0	0	NA	-0.595495	2.47165	-0.514439	1.09019	H4K5K8diac-preferred
chr22:23483633-23484305	RSPH14	0	1.85032	10.8651	1	0	0	NA	-1.15	4.35172	-0.0470031	0.00541782	H4K5K8diac-preferred
chr22:38965526-38966255	DMC1	0	2.30436	16.8958	0	0	0	NA	-2.13352	11.1564	0.0813154	0.0147913	H4K5K8diac-preferred
chr3:97690447-97692222	RIOX2	0	1.5376	21.1812	1	1	0	NA	-1.05677	10.2285	-0.176708	0.221795	H4K5K8diac-preferred
chr3:107149613-107151532	LINC01990	0	1.41331	21.0585	1	1	0	NA	-1.15468	14.7863	-0.363884	1.29467	H4K5K8diac-preferred
chr3:119298006-119299159	ADPRH	0	1.65505	11.8303	0	0	0	NA	-1.9617	15.4027	-0.294284	0.290047	H4K5K8diac-preferred
chr3:187085597-187086796	RTP4	0	2.4296	45.0802	0	0	0	NA	-0.695508	3.81263	-0.504991	1.06491	H4K5K8diac-preferred
chr3:196728960-196731370	MELTF-AS1	0	1.05157	8.69415	1	1	0	NA	-2.63867	49.3552	-1.73613	21.0316	H4K5K8diac-preferred
chr5:1633397-1634959	LOC728613	0	1.05181	10.8153	0	1	0	NA	-0.542539	2.98381	-0.625025	3.5059	H4K5K8diac-preferred
chr5:131991746-131991990	TH2LCRR	0	3.82946	3.69218	0	0	0	NA	-3.28532	9.25029	-2.06764	1.87522	H4K5K8diac-preferred
chr5:159625984-159627181	FABP6	0	1.56527	17.9729	1	0	0	NA	-0.857839	6.32818	-0.952141	4.57424	H4K5K8diac-preferred
chr6:27343019-27343583	ZNF204P	0	1.48135	8.05619	0	0	0	NA	-0.60142	0.718018	0.37918	0.266681	H4K5K8diac-preferred
chr6:31681454-31682357	LY6G6E	0	1.46376	10.1716	1	0	0	NA	-1.98993	14.0237	-1.45188	4.80299	H4K5K8diac-preferred
chr6:167317320-167317904	RPS6KA2-AS1	135	1.78547	9.55694	1	0	0	NA	-1.94865	15.3476	0.567553	0.808997	H4K5K8diac-preferred
chr6:170190460-170190855	LINC00574	292	1.52356	2.99107	0	0	0	NA	-0.813665	2.05762	-0.252319	0.138877	H4K5K8diac-preferred
chr7:12536472-12537407	LOC102725191	0	1.7015	20.0787	0	1	0	NA	-0.560931	2.47917	0.504337	1.13653	H4K5K8diac-preferred
chr7:25990143-25990931	MIR148A	538	1.31461	10.7747	1	1	0	NA	-0.927926	6.08304	-1.28456	7.93156	H4K5K8diac-preferred
chr7:100659901-100662258	LOC102724094	0	1.52455	24.1521	1	1	0	NA	-0.562867	3.48943	-0.818807	5.20256	H4K5K8diac-preferred
chr8:27559509-27561222	MIR3622B	226	1.55179	26.6094	1	0	0	NA	-0.629705	4.61209	-0.300178	0.73288	H4K5K8diac-preferred
chr8:58657571-58658372	LOC286178	336	1.86279	9.86687	0	0	0	NA	-0.625433	0.511037	-0.50046	0.462596	H4K5K8diac-preferred
chr9:1047609-1048704	LINC01230	0	1.04894	12.2261	1	1	0	NA	-1.20082	15.4108	-0.376857	1.14067	H4K5K8diac-preferred
chr9:110228177-110228439	LINC01509	427	2.31913	5.97688	1	0	0	NA	-2.84807	7.28146	-0.974359	0.595145	H4K5K8diac-preferred
chr9:117372864-117374928	TMEM268	0	1.08257	12.1896	1	1	1	NA	-1.50376	23.8558	-0.740858	5.4883	H4K5K8diac-preferred
chr9:117372864-117374928	TMEM268	0	1.08257	12.1896	1	1	1	NA	-1.50376	23.8558	-0.740858	5.4883	H4K5K8diac-preferred
chr9:129037354-129038619	LOC101929116	0	1.69053	27.7495	1	0	0	NA	-0.769382	6.01798	-0.279691	0.535825	H4K5K8diac-preferred
chr9:138594003-138594306	KCNT1	0	1.08741	2.58156	1	1	0	NA	-1.99358	2.09075	0.160887	0.0400305	H4K5K8diac-preferred
chr9:140064042-140064262	LRRC26	229	1.89649	3.53872	1	1	0	NA	-2.09674	4.44375	-0.535126	0.289565	H4K5K8diac-preferred
chrX:96818210-96819576	DIAPH2-AS1	0	1.93531	14.7052	0	0	0	NA	-0.872849	3.19788	0.189697	0.0712211	H4K5K8diac-preferred
chrX:118109688-118110819	LONRF3	0	1.25138	6.78356	0	1	0	NA	-1.26923	6.77002	-2.09388	8.4894	H4K5K8diac-preferred

## Sheet: H4K5acK8ac-pr-prom_Ch.dn_Txn.dn
peakID	geneName	distance	logFC_H4K5K8diac_H3K27ac	F_H4K5K8diac_H3K27ac	H3K4me1_overlap	H3K4me3_overlap	BRD4_DMSO_overlap	log2FC_CAGE	logFC_H4K5K8diac_JQ1_DMSO	F_H4K5K8diac_JQ1_DMSO	logFC_H3K27ac_JQ1_DMSO	F_H3K27ac_JQ1_DMSO	peak_category
chr1:20616625-20617994	VWA5B1	0	1.64041	16.8259	1	0	0	-4.91001	-0.809237	3.93888	0.256921	0.28496	H4K5K8diac-preferred
chr1:181001779-181003945	MR1	0	2.46227	36.4794	0	0	0	-4.90181	-0.642379	2.81761	0.634138	1.78915	H4K5K8diac-preferred
chr7:100822521-100823002	NAT16	555	1.31941	6.43735	1	0	0	-4.60971	-1.5269	8.27375	-0.0103165	0.000273952	H4K5K8diac-preferred
chr17:80292117-80293507	SECTM1	197	1.33661	12.2397	1	0	0	-4.59969	-1.99664	23.6266	-0.414452	0.751993	H4K5K8diac-preferred
chr14:23284792-23285264	SLC7A7	0	1.86761	12.6374	1	0	0	-4.20438	-0.746544	1.46378	0.110656	0.0259414	H4K5K8diac-preferred
chr14:23284792-23285264	SLC7A7	0	1.86761	12.6374	1	0	0	-4.20438	-0.746544	1.46378	0.110656	0.0259414	H4K5K8diac-preferred
chr19:41728702-41734292	AXL	0	1.09726	9.69178	1	1	0	-3.90199	-1.67159	20.3726	0.526686	2.08634	H4K5K8diac-preferred
chr17:40335738-40336876	HCRT	594	1.38784	12.2191	1	1	0	-3.65807	-0.883293	5.56942	-1.10203	6.19588	H4K5K8diac-preferred
chr19:54493052-54493654	CACNG6	749	1.02231	2.87441	1	0	0	-3.65807	-2.21006	8.26755	-0.720891	1.36119	H4K5K8diac-preferred
chr22:36043920-36045643	APOL6	0	1.45432	28.1005	1	1	1	-3.51925	-0.559919	4.14705	-0.993531	9.64309	H4K5K8diac-preferred
chr12:113375601-113376922	OAS3	0	1.25222	14.8473	1	1	0	-3.30716	-1.30128	14.6847	-0.69658	3.27628	H4K5K8diac-preferred
chr10:44069508-44070176	ZNF239	0	2.23707	14.5733	0	0	0	-3.27467	-1.03832	4.28248	-0.896576	1.51391	H4K5K8diac-preferred
chr10:44069508-44070176	ZNF239	0	2.23707	14.5733	0	0	0	-3.27467	-1.03832	4.28248	-0.896576	1.51391	H4K5K8diac-preferred
chr13:114018795-114019704	GRTP1	333	1.45756	13.2559	1	0	0	-3.17295	-1.79088	20.5814	-0.621026	1.68582	H4K5K8diac-preferred
chr19:13029601-13030574	SYCE2	0	1.21975	11.2588	0	0	0	-3.04155	-1.62623	17.1325	-1.78928	12.9473	H4K5K8diac-preferred
chr5:131745159-131748048	C5orf56	0	1.10274	9.41679	1	1	0	-3.03818	-0.704199	3.96346	-0.0786865	0.0456805	H4K5K8diac-preferred
chr9:130615625-130617568	ENG	0	1.24883	12.5457	1	0	0	-3.0332	-0.995814	8.43621	-0.594847	2.33845	H4K5K8diac-preferred
chr7:100230678-100231441	TFR2	0	1.16976	7.7548	0	0	0	-2.90157	-1.24341	8.24986	-0.216097	0.186299	H4K5K8diac-preferred
chr21:43933432-43934715	SLC37A1	0	1.16207	6.66804	0	1	0	-2.86384	-1.57895	11.3482	-0.998429	4.46951	H4K5K8diac-preferred
chr16:29690161-29691273	QPRT	0	2.24028	39.5277	1	0	0	-2.84819	-1.50469	17.7589	0.0930025	0.0459668	H4K5K8diac-preferred
chr22:31518440-31519347	INPP5J	0	1.22747	8.47132	1	1	0	-2.80173	-1.19623	7.28626	-0.978749	3.87433	H4K5K8diac-preferred
chr1:43917156-43920770	HYI	0	1.18322	8.90516	1	0	0	-2.73448	-1.81615	19.1466	0.0887894	0.0480913	H4K5K8diac-preferred
chrX:118532592-118533928	SLC25A43	0	1.48199	18.6328	0	1	0	-2.73037	-1.67745	23.0708	-1.0165	6.32174	H4K5K8diac-preferred
chr17:40912559-40914082	RAMP2-AS1	0	1.02427	9.12701	1	1	0	-2.70147	-2.33609	40.8775	-1.6214	18.0265	H4K5K8diac-preferred
chr7:16459641-16461842	ISPD	0	1.12206	13.2216	0	0	0	-2.69117	-0.86903	8.08531	-0.705486	4.76586	H4K5K8diac-preferred
chr21:42791775-42793021	MX1	0	1.04639	10.6521	0	1	0	-2.61905	-1.17012	12.9017	-0.321491	0.721805	H4K5K8diac-preferred
chr12:7260517-7262090	C1RL	0	2.05827	30.7081	1	0	0	-2.55866	-1.43505	15.0596	0.164559	0.141848	H4K5K8diac-preferred
chr14:23845225-23847082	CMTM5	0	1.17711	17.7073	1	0	0	-2.47361	-0.829017	8.86904	-0.653217	4.28443	H4K5K8diac-preferred
chr1:153516932-153518721	S100A4	0	1.15578	14.1214	1	0	1	-2.42421	-1.09208	11.6271	-0.612045	2.47745	H4K5K8diac-preferred
chr12:57847799-57849846	INHBE	0	1.27542	17.4981	1	0	0	-2.41762	-1.4015	19.466	-1.07754	8.81946	H4K5K8diac-preferred
chr2:3650233-3650823	COLEC11	738	1.77004	7.67297	0	0	0	-2.40705	-0.805776	0.988038	0.104472	0.0132922	H4K5K8diac-preferred
chr15:65713713-65716069	IGDCC4	0	1.41289	17.2707	1	1	0	-2.39094	-2.34899	45.2119	-1.36171	14.9591	H4K5K8diac-preferred
chr13:51483448-51485175	RNASEH2B-AS1	0	1.38214	22.6864	0	1	0	-2.35141	-1.26231	18.8865	-1.29824	16.1376	H4K5K8diac-preferred
chr14:95875418-95875881	SYNE3	546	2.13223	8.3998	1	0	0	-2.33595	-1.19004	1.43408	-0.366041	0.158467	H4K5K8diac-preferred
chr19:35625944-35626537	LGI4	0	1.37069	5.87472	1	0	0	-2.32139	-1.51982	8.36284	-0.207156	0.0952688	H4K5K8diac-preferred
chr14:92976825-92981093	RIN3	0	1.55263	26.8669	1	1	0	-2.31649	-0.907235	10.0434	-0.686081	4.96032	H4K5K8diac-preferred
chr5:176784750-176785260	RGS14	0	1.66069	8.9814	1	0	0	-2.31619	-1.66211	6.34458	-0.945727	1.46655	H4K5K8diac-preferred
chr3:36985631-36986390	TRANK1	158	1.42985	5.39476	0	0	0	-2.29884	-1.16252	4.46306	-1.45031	4.55434	H4K5K8diac-preferred
chr8:76319116-76321397	HNF4G	0	1.10621	14.3589	0	1	0	-2.28142	-0.998337	11.859	-0.3343	1.20116	H4K5K8diac-preferred
chr12:40617413-40619501	LRRK2	0	1.20838	21.7285	1	1	1	-2.27672	-0.7669	8.9591	-0.114941	0.187014	H4K5K8diac-preferred
chr2:220118836-220119610	TUBA4A	0	1.34135	7.74517	1	1	0	-2.25303	-2.42807	15.4659	-0.241363	0.183178	H4K5K8diac-preferred
chr22:36556249-36557249	APOL3	0	1.06331	6.62975	1	0	0	-2.22399	-2.32472	17.9193	-0.303889	0.309505	H4K5K8diac-preferred
chr8:33456650-33457471	DUSP26	153	1.33113	8.15129	0	1	0	-2.21782	-1.55318	10.7232	-1.83454	10.5823	H4K5K8diac-preferred
chr19:49248212-49248620	IZUMO1	569	2.88937	11.1488	0	0	0	-2.18666	-2.24009	7.89923	-0.494909	0.152386	H4K5K8diac-preferred
chr19:49248782-49249131	IZUMO1	58	1.68203	5.11122	0	0	0	-2.18666	-1.32999	3.92945	-0.371558	0.204863	H4K5K8diac-preferred
chr22:39473109-39473799	APOBEC3G	100	1.24578	7.76358	0	0	0	-2.16479	-1.11161	6.96185	0.249032	0.177981	H4K5K8diac-preferred
chr20:35722877-35725683	RBL1	0	1.17812	20.464	1	1	1	-2.14903	-1.32378	25.1401	-1.27311	20.7306	H4K5K8diac-preferred
chr17:40912559-40914082	RAMP2	0	1.02427	9.12701	1	1	0	-2.1487	-2.33609	40.8775	-1.6214	18.0265	H4K5K8diac-preferred
chr19:30016960-30017399	VSTM2B	92	1.16548	1.87627	0	1	0	-2.11121	-2.78852	10.0012	-1.66433	4.55902	H4K5K8diac-preferred
chr12:7244014-7246035	C1R	0	1.71535	26.4897	1	0	0	-2.09173	-1.01249	9.33403	-0.276105	0.479172	H4K5K8diac-preferred
chr17:61523073-61524744	CYB561	0	1.77942	25.7285	1	1	0	-2.05713	-1.227	14.7329	-0.860528	5.10228	H4K5K8diac-preferred
chr17:61523073-61524744	CYB561	0	1.77942	25.7285	1	1	0	-2.05713	-1.227	14.7329	-0.860528	5.10228	H4K5K8diac-preferred
chr9:133884350-133885166	LAMC3	0	1.43534	6.04757	1	0	0	-2.03105	-1.39684	7.66327	-1.21345	4.34732	H4K5K8diac-preferred
chr7:26331697-26331917	SNX10	183	1.356	3.05061	0	1	0	-2.01775	-2.17164	4.6834	-0.190041	0.0854934	H4K5K8diac-preferred
chr12:31078711-31080167	TSPAN11	0	1.14025	9.9357	1	1	0	-2.00313	-1.49096	15.4576	-0.736711	3.31417	H4K5K8diac-preferred
chr1:20125350-20127638	TMCO4	0	1.79308	27.6034	0	1	0	-1.97331	-1.83493	29.9225	-1.01355	7.19998	H4K5K8diac-preferred
chr9:114936174-114938299	SUSD1	0	1.07552	8.0966	0	1	0	-1.93614	-1.69691	21.5095	-1.11372	7.81171	H4K5K8diac-preferred
chr14:24834827-24838959	NFATC4	0	1.25109	20.6894	1	1	0	-1.91982	-1.3607	23.4238	-0.640693	4.82287	H4K5K8diac-preferred
chr14:24834827-24838959	NFATC4	0	1.25109	20.6894	1	1	0	-1.91982	-1.3607	23.4238	-0.640693	4.82287	H4K5K8diac-preferred
chr14:24834827-24838959	NFATC4	0	1.25109	20.6894	1	1	0	-1.91982	-1.3607	23.4238	-0.640693	4.82287	H4K5K8diac-preferred
chr14:24834827-24838959	NFATC4	0	1.25109	20.6894	1	1	0	-1.91982	-1.3607	23.4238	-0.640693	4.82287	H4K5K8diac-preferred
chr11:75479016-75480121	DGAT2	0	1.11684	8.99231	1	1	0	-1.88331	-1.10149	8.37386	-1.21495	7.0332	H4K5K8diac-preferred
chr9:86237274-86239026	IDNK	0	1.29457	16.9752	0	1	0	-1.863	-0.645244	4.39107	-1.1278	10.1893	H4K5K8diac-preferred
chr1:53067153-53069246	GPX7	0	1.60176	23.7161	1	1	0	-1.83651	-1.04973	11.4592	-0.741239	4.19022	H4K5K8diac-preferred
chr15:56756622-56758407	MNS1	0	1.13499	14.9708	1	1	1	-1.79601	-0.99402	10.7669	-0.619172	3.3532	H4K5K8diac-preferred
chr2:97308305-97309074	FER1L5	0	2.21879	21.6938	1	0	0	-1.78057	-0.664721	2.33481	1.38988	4.82494	H4K5K8diac-preferred
chr1:151343924-151344525	SELENBP1	685	1.14453	5.22213	1	0	0	-1.7459	-1.46031	6.67842	-0.63967	1.10583	H4K5K8diac-preferred
chr5:41924687-41926274	FBXO4	0	1.81004	42.646	1	1	0	-1.73883	-0.675264	6.44392	-0.0379903	0.0159583	H4K5K8diac-preferred
chr5:41924687-41926274	FBXO4	0	1.81004	42.646	1	1	0	-1.73883	-0.675264	6.44392	-0.0379903	0.0159583	H4K5K8diac-preferred
chr3:32857318-32859113	TRIM71	397	1.03444	11.9239	1	1	0	-1.71588	-0.604708	4.21752	-0.488917	2.4441	H4K5K8diac-preferred
chr19:49258109-49259169	FUT1	0	1.43004	12.3223	1	0	0	-1.71259	-1.62571	12.2399	-0.175365	0.123176	H4K5K8diac-preferred
chr2:239755888-239757665	TWIST2	0	1.82619	21.5439	0	0	0	-1.70508	-1.03015	8.0617	-0.614571	2.1252	H4K5K8diac-preferred
chr3:155523120-155524448	C3orf33	0	1.04252	12.5522	0	1	0	-1.68792	-0.540242	3.43192	-0.233648	0.546823	H4K5K8diac-preferred
chr11:17034676-17036710	PLEKHA7	0	1.29659	9.33722	1	1	0	-1.65713	-1.08485	7.86174	-0.752585	3.43292	H4K5K8diac-preferred
chr19:18061549-18062380	KCNN1	0	1.38851	9.66072	1	0	0	-1.65263	-1.68606	12.5768	-0.758328	1.9486	H4K5K8diac-preferred
chr9:139266287-139268396	CARD9	0	1.21709	8.52707	1	0	0	-1.64039	-1.27691	8.08209	-1.02157	4.60198	H4K5K8diac-preferred
chr9:129088066-129090289	MVB12B	0	1.19303	12.3386	1	1	0	-1.63285	-1.44672	18.8069	-0.640717	3.57657	H4K5K8diac-preferred
chr13:51483448-51485175	RNASEH2B	0	1.38214	22.6864	0	1	0	-1.63058	-1.26231	18.8865	-1.29824	16.1376	H4K5K8diac-preferred
chr17:1665439-1667134	SERPINF1	0	1.63682	26.4166	1	0	0	-1.62923	-1.14607	11.9968	-0.442502	1.39232	H4K5K8diac-preferred
chr18:47721025-47721354	MYO5B	97	1.05468	1.59319	0	1	0	-1.61788	-1.61338	2.68112	-0.48651	0.354212	H4K5K8diac-preferred
chr3:178978495-178979900	KCNMB3	817	1.17645	12.709	0	1	0	-1.58004	-0.906804	8.20831	0.000452634	8.06803e-07	H4K5K8diac-preferred
chr17:45400678-45402021	EFCAB13	0	1.15138	11.6676	0	1	0	-1.57423	-0.809623	6.51289	0.0270489	0.00561641	H4K5K8diac-preferred
chr12:12502536-12503796	MANSC1	0	1.08004	11.7152	1	1	0	-1.53279	-0.516718	2.79599	-0.678323	3.74644	H4K5K8diac-preferred
chr19:49077411-49078122	SULT2B1	871	2.18439	15.3625	1	0	0	-1.52004	-0.730372	2.30859	1.29574	2.95909	H4K5K8diac-preferred
chr19:17515648-17518039	MVB12A	0	1.44424	15.1906	1	0	0	-1.50373	-0.731211	4.06529	-0.653029	2.01304	H4K5K8diac-preferred
chr5:1111013-1112091	SLC12A7	81	1.07075	5.58872	1	1	0	-1.49531	-1.28722	6.42532	-1.41402	6.48024	H4K5K8diac-preferred
chr9:116298032-116299256	RGS3	0	1.00524	6.69443	1	0	0	-1.49302	-1.23798	7.64114	-0.169391	0.1387	H4K5K8diac-preferred
chr15:90293160-90294949	MESP1	0	1.37241	20.4759	1	1	0	-1.49223	-1.60413	27.7452	-1.39262	17.9149	H4K5K8diac-preferred
chr3:138326896-138328746	FAIM	0	2.4035	61.8254	1	1	0	-1.46429	-1.05647	14.188	-0.393287	1.58633	H4K5K8diac-preferred
chr3:138326896-138328746	FAIM	0	2.4035	61.8254	1	1	0	-1.46429	-1.05647	14.188	-0.393287	1.58633	H4K5K8diac-preferred
chr6:166721325-166722289	PRR18	0	1.69674	12.2821	0	0	0	-1.4432	-1.94594	16.2154	-0.840797	2.99207	H4K5K8diac-preferred
chr12:106975014-106977341	RFX4	0	1.05544	13.7701	1	1	0	-1.43632	-1.18783	16.858	-0.555879	3.18005	H4K5K8diac-preferred
chr12:124155110-124156560	TCTN2	0	1.46807	19.6582	1	1	0	-1.40919	-1.23814	13.8783	-0.585154	2.42636	H4K5K8diac-preferred
chr3:13460638-13462595	NUP210	0	1.28438	12.5601	1	1	0	-1.40481	-1.8992	27.4268	-1.3022	11.5061	H4K5K8diac-preferred
chr3:13520594-13521695	HDAC11	0	1.5657	26.9358	1	1	1	-1.387	-1.32958	19.0335	-0.683661	3.96344	H4K5K8diac-preferred
chr11:111410487-111413305	LAYN	0	1.04001	6.50322	0	1	0	-1.35426	-1.95263	16.31	-0.415346	1.06187	H4K5K8diac-preferred
chr11:111410487-111413305	LAYN	0	1.04001	6.50322	0	1	0	-1.35426	-1.95263	16.31	-0.415346	1.06187	H4K5K8diac-preferred
chr7:27212789-27213496	HOXA10	459	1.48212	9.47608	0	0	0	-1.35098	-1.60564	11.0442	-1.9205	9.99722	H4K5K8diac-preferred
chr1:29562626-29562972	PTPRU	56	2.17981	5.84531	0	0	0	-1.34668	-1.13682	3.35315	0.676915	0.445256	H4K5K8diac-preferred
chr20:35722877-35725683	RBL1	0	1.17812	20.464	1	1	1	-1.32556	-1.32378	25.1401	-1.27311	20.7306	H4K5K8diac-preferred
chr17:37381634-37382588	STAC2	0	1.12388	5.04423	1	0	0	-1.30568	-1.69911	12.0218	-1.13892	4.49308	H4K5K8diac-preferred
chr2:88751796-88752288	FOXI3	0	1.02234	0.618217	0	1	0	-1.28133	-1.55227	3.29234	-1.30545	3.31498	H4K5K8diac-preferred
chr10:44143424-44145096	ZNF32	0	1.64192	20.168	0	1	0	-1.26817	-0.604539	3.09326	-0.551538	1.94634	H4K5K8diac-preferred
chr10:44143424-44145096	ZNF32	0	1.64192	20.168	0	1	0	-1.26817	-0.604539	3.09326	-0.551538	1.94634	H4K5K8diac-preferred
chr7:149410987-149411817	KRBA1	285	1.01813	9.59311	1	1	0	-1.22457	-1.57244	21.2594	-0.944179	6.39752	H4K5K8diac-preferred
chr6:150283839-150285426	ULBP1	0	1.01859	5.9427	0	0	0	-1.21519	-0.824561	4.11032	0.262965	0.294958	H4K5K8diac-preferred
chr2:69001481-69002539	ARHGAP25	0	1.47794	17.1016	1	0	0	-1.19745	-0.510941	2.32251	-0.82817	3.58937	H4K5K8diac-preferred
chr21:43345933-43347574	C2CD2	0	1.4752	25.9607	1	0	0	-1.19	-0.682985	5.71666	-0.294551	0.677935	H4K5K8diac-preferred
chr21:43373174-43374999	C2CD2	0	1.17847	6.96871	1	1	0	-1.19	-1.86363	21.9837	-1.42864	10.1777	H4K5K8diac-preferred
chr5:145214218-145215977	PRELID2	0	1.28324	18.627	1	1	0	-1.18194	-1.29549	17.3621	-1.11377	9.62708	H4K5K8diac-preferred
chr15:43425064-43426869	TMEM62	0	1.47105	27.9465	1	1	1	-1.17938	-0.576366	4.55404	-0.470756	2.5417	H4K5K8diac-preferred
chr15:43425064-43426869	TMEM62	0	1.47105	27.9465	1	1	1	-1.17938	-0.576366	4.55404	-0.470756	2.5417	H4K5K8diac-preferred
chr4:24913798-24915262	CCDC149	0	1.62629	16.6775	0	1	0	-1.17404	-1.09108	8.64244	-0.712285	3.19921	H4K5K8diac-preferred
chr12:49738637-49739859	DNAJC22	841	1.23607	10.397	1	0	0	-1.15248	-1.58612	14.3561	-0.954763	5.2564	H4K5K8diac-preferred
chr12:113344135-113345257	OAS1	0	1.71027	16.4727	1	0	0	-1.14437	-0.795573	3.7476	1.08343	4.15275	H4K5K8diac-preferred
chr2:169747129-169747599	SPC25	186	1.21893	4.82033	0	0	0	-1.13837	-1.17378	3.84775	0.226284	0.0849144	H4K5K8diac-preferred
chr4:89299801-89300778	HERC6	0	1.01261	10.9584	0	1	0	-1.12651	-0.840057	7.31547	-0.351962	1.10679	H4K5K8diac-preferred
chr19:17515648-17518039	BST2	0	1.44424	15.1906	1	0	0	-1.11239	-0.731211	4.06529	-0.653029	2.01304	H4K5K8diac-preferred
chr7:150973821-150975101	SMARCD3	0	1.78454	25.9134	1	1	0	-1.10098	-1.6216	22.1499	-1.12127	8.29673	H4K5K8diac-preferred
chr10:69598133-69598495	DNAJC12	197	3.20448	12.163	0	0	0	-1.08103	-0.703811	0.427142	-1.58562	1.22908	H4K5K8diac-preferred
chr7:139761711-139763699	PARP12	0	1.33152	19.4437	1	1	1	-1.07966	-0.714753	5.98266	-0.738542	5.61467	H4K5K8diac-preferred
chr7:112429065-112431201	TMEM168	0	1.20351	20.4269	0	1	1	-1.06243	-0.612136	5.41063	0.0123443	0.00190029	H4K5K8diac-preferred
chr1:202935566-202936426	CYB5R1	0	1.45209	6.02674	1	0	0	-1.05742	-0.760598	1.74265	-0.459133	0.596153	H4K5K8diac-preferred
chr7:140371791-140373731	ADCK2	0	1.35863	18.6372	1	1	0	-1.05002	-1.52535	23.5292	-0.548902	2.96989	H4K5K8diac-preferred
chr1:12226844-12227790	TNFRSF1B	0	1.13031	4.27641	1	1	0	-0.979287	-3.12068	24.348	-1.32015	4.08957	H4K5K8diac-preferred
chr2:10182876-10184911	KLF11	0	1.01407	8.02049	1	1	0	-0.966536	-1.13532	10.8654	-0.552634	2.41659	H4K5K8diac-preferred
chr2:10182876-10184911	KLF11	0	1.01407	8.02049	1	1	0	-0.966536	-1.13532	10.8654	-0.552634	2.41659	H4K5K8diac-preferred
chr2:10182876-10184911	KLF11	0	1.01407	8.02049	1	1	0	-0.966536	-1.13532	10.8654	-0.552634	2.41659	H4K5K8diac-preferred
chr12:26347938-26349802	SSPN	0	1.32461	16.2124	0	0	0	-0.928722	-1.13252	11.8094	-0.434468	1.34133	H4K5K8diac-preferred
chr12:26347938-26349802	SSPN	0	1.32461	16.2124	0	0	0	-0.928722	-1.13252	11.8094	-0.434468	1.34133	H4K5K8diac-preferred
chr16:66993764-66994333	CES3	799	1.22288	4.94645	1	0	0	-0.911518	-0.827743	2.28832	-0.261062	0.174859	H4K5K8diac-preferred
chr1:156829792-156830173	NTRK1	498	1.19998	1.79064	1	1	0	-0.897619	-1.57027	1.58364	-0.630897	0.854198	H4K5K8diac-preferred
chr7:1126141-1127010	GPER1	0	1.14867	7.83074	1	0	0	-0.881429	-0.735338	3.20602	0.625255	1.87062	H4K5K8diac-preferred
chr7:1127842-1128248	GPER1	120	1.43576	9.70488	1	0	0	-0.881429	-0.652589	1.68009	0.231524	0.184128	H4K5K8diac-preferred
chr5:132165186-132166957	SHROOM1	0	1.01462	4.39555	1	1	0	-0.861122	-2.02379	18.6942	-1.05648	4.83805	H4K5K8diac-preferred
chr8:145114981-145116224	OPLAH	0	1.62758	17.1451	0	0	0	-0.837004	-1.18333	10.5264	-1.0489	5.86898	H4K5K8diac-preferred
chr11:134145700-134146476	GLB1L3	0	1.26064	8.5869	1	1	0	-0.830549	-1.19051	5.78656	-0.314767	0.486613	H4K5K8diac-preferred
chr17:10632430-10633978	TMEM220	0	1.26695	17.9986	1	1	1	-0.813939	-1.88942	37.5925	-0.859001	6.52219	H4K5K8diac-preferred
chr17:40438945-40440027	STAT5A	0	1.35214	15.6388	1	0	0	-0.812394	-1.01737	8.54673	-0.24575	0.36063	H4K5K8diac-preferred
chr17:40438945-40440027	STAT5A	0	1.35214	15.6388	1	0	0	-0.812394	-1.01737	8.54673	-0.24575	0.36063	H4K5K8diac-preferred
chr2:37383035-37385051	EIF2AK2	0	1.0199	15.1283	1	1	0	-0.780414	-1.01399	15.0635	-0.167913	0.388302	H4K5K8diac-preferred
chr3:129147479-129148842	EFCAB12	0	1.66399	28.9312	1	0	0	-0.736262	-1.00144	10.3293	-0.861146	5.25342	H4K5K8diac-preferred
chr19:30301572-30302673	CCNE1	228	1.04252	7.00851	1	1	0	-0.720732	-2.33069	28.9159	-1.46752	9.89826	H4K5K8diac-preferred
chr2:197503528-197504242	CCDC150	114	2.07886	13.2813	0	1	0	-0.708566	-1.27747	5.25727	0.221791	0.115315	H4K5K8diac-preferred
chr10:85953711-85955005	CDHR1	0	1.19325	5.01705	0	1	0	-0.694754	-2.66313	18.7188	-1.047	3.0847	H4K5K8diac-preferred
chr2:105939336-105947747	TGFBRAP1	0	1.17096	16.2744	1	1	0	-0.67909	-0.736527	6.64701	-0.0861381	0.0875312	H4K5K8diac-preferred
chr2:105939336-105947747	TGFBRAP1	0	1.17096	16.2744	1	1	0	-0.67909	-0.736527	6.64701	-0.0861381	0.0875312	H4K5K8diac-preferred
chr2:105939336-105947747	TGFBRAP1	0	1.17096	16.2744	1	1	0	-0.67909	-0.736527	6.64701	-0.0861381	0.0875312	H4K5K8diac-preferred
chr1:161167643-161169564	NDUFS2	0	1.19173	16.34	1	0	0	-0.648149	-1.45742	22.8804	-0.947173	7.5937	H4K5K8diac-preferred
chr6:36353950-36354890	ETV7	678	1.94593	24.6251	0	1	0	-0.541866	-1.20144	8.40332	-1.07341	4.68761	H4K5K8diac-preferred
chr2:220252803-220254187	DNPEP	0	1.42033	14.4289	0	0	0	-0.530711	-1.05627	7.14258	-1.14065	6.98075	H4K5K8diac-preferred
chr8:124084319-124084732	TBC1D31	127	1.1488	4.4137	0	0	0	-0.524622	-1.5014	4.22512	0.982378	1.95737	H4K5K8diac-preferred
chr14:78265935-78267692	ADCK1	0	1.0838	12.8948	0	1	0	-0.518611	-1.17155	14.7669	-0.596337	3.33043	H4K5K8diac-preferred
chr17:48624321-48625367	SPATA20	0	1.79948	27.5207	1	1	0	-0.505641	-0.616134	3.62485	-0.693009	3.45615	H4K5K8diac-preferred
chr14:24897902-24900946	CBLN3	0	1.02684	13.5305	1	1	0	-0.500368	-0.814683	8.60952	-0.660738	5.19098	H4K5K8diac-preferred

## Sheet: H4K5acK8ac-pr-prom_Ch.up
peakID	geneName	distance	logFC_H4K5K8diac_H3K27ac	F_H4K5K8diac_H3K27ac	H3K4me1_overlap	H3K4me3_overlap	BRD4_DMSO_overlap	log2FC_CAGE	logFC_H4K5K8diac_JQ1_DMSO	F_H4K5K8diac_JQ1_DMSO	logFC_H3K27ac_JQ1_DMSO	F_H3K27ac_JQ1_DMSO	peak_category
chr14:94916862-94919347	SERPINA11	0	1.09059	11.5628	1	0	0	-4.59969	0.587527	3.24743	-0.00822273	0.00052572	H4K5K8diac-preferred
chr1:161194791-161197717	TOMM40L	0	1.07537	14.6955	1	1	1	-2.6022	1.02927	14.5929	-0.0892049	0.084744	H4K5K8diac-preferred
chr3:167370511-167372616	WDR49	0	1.53319	18.1416	1	0	0	-2.50043	0.721514	3.69056	0.441706	1.21488	H4K5K8diac-preferred
chr5:140551500-140552787	PCDHB7	0	1.208	5.21138	0	0	0	-2.26833	1.51338	9.28551	0.597727	1.17274	H4K5K8diac-preferred
chr1:171282511-171284314	FMO4	0	1.25735	14.55	0	1	1	-2.23632	0.887256	8.11022	-0.0499558	0.0170908	H4K5K8diac-preferred
chr16:27898537-27899863	GSG1L	0	1.16683	10.6951	1	0	0	-2.19506	0.776013	5.63388	0.204665	0.270607	H4K5K8diac-preferred
chr2:138720988-138722856	HNMT	0	1.70058	23.1389	1	0	0	-2.17928	0.713813	4.48752	0.41135	0.997874	H4K5K8diac-preferred
chr9:89762001-89764527	C9orf170	0	1.74671	46.1975	1	0	1	-2.0239	0.815544	10.752	0.337711	1.64737	H4K5K8diac-preferred
chr3:181328228-181328830	SOX2-OT	107	1.57297	7.2413	1	0	0	-1.89404	2.02456	10.4807	1.17882	3.66775	H4K5K8diac-preferred
chr10:122609839-122611753	WDR11-AS1	0	1.42427	21.8785	0	1	0	-1.82862	0.704774	5.83038	0.161549	0.214803	H4K5K8diac-preferred
chr14:69656977-69659446	EXD2	0	1.66835	39.1527	1	1	1	-1.81676	0.800261	9.77202	0.351108	1.46816	H4K5K8diac-preferred
chr14:69656977-69659446	EXD2	0	1.66835	39.1527	1	1	1	-1.81676	0.800261	9.77202	0.351108	1.46816	H4K5K8diac-preferred
chr16:27279040-27281412	NSMCE1	0	1.33021	21.1892	0	1	0	-1.78553	1.02748	14.0977	-0.394731	1.54539	H4K5K8diac-preferred
chr11:84028612-84028922	DLG2	231	1.06806	2.69672	0	0	1	-1.75085	1.60808	3.79916	0.582991	0.82894	H4K5K8diac-preferred
chr2:231191268-231192707	SP140L	0	3.6674	76.9588	0	0	0	-1.74188	0.517363	2.65652	0.822011	2.59741	H4K5K8diac-preferred
chr2:231191268-231192707	SP140L	0	3.6674	76.9588	0	0	0	-1.74188	0.517363	2.65652	0.822011	2.59741	H4K5K8diac-preferred
chr2:32852361-32854293	TTC27	0	1.63917	28.8487	1	1	0	-1.62252	0.637896	5.14898	0.125427	0.135369	H4K5K8diac-preferred
chr2:231084032-231085835	SP110	0	1.23387	17.2124	0	1	0	-1.53532	0.539277	3.696	0.137301	0.167893	H4K5K8diac-preferred
chr3:185270046-185270525	LIPH	0	1.14217	2.97441	0	0	0	-1.53483	0.728173	1.40544	0.0973011	0.0162799	H4K5K8diac-preferred
chr10:69425820-69426328	CTNNA3	378	1.51416	3.31461	0	0	0	-1.44007	2.51103	6.51563	0.370177	0.208748	H4K5K8diac-preferred
chr5:79285814-79288344	THBS4	0	1.03734	14.7824	0	1	1	-1.41905	0.727313	7.58025	0.126665	0.206405	H4K5K8diac-preferred
chr16:80573806-80575465	DYNLRB2	0	2.16223	34.3311	0	1	0	-1.40637	0.825939	6.8729	-0.314015	0.526874	H4K5K8diac-preferred
chr16:80573806-80575465	DYNLRB2	0	2.16223	34.3311	0	1	0	-1.40637	0.825939	6.8729	-0.314015	0.526874	H4K5K8diac-preferred
chr12:34175221-34176718	ALG10	6	1.05367	13.3142	0	1	1	-1.40221	0.541955	3.69792	0.31385	0.908413	H4K5K8diac-preferred
chr11:66205223-66206656	MRPL11	0	1.02477	12.9316	1	1	1	-1.35039	1.03073	13.6708	-0.557126	3.12754	H4K5K8diac-preferred
chr6:126306310-126308615	TRMT11	0	1.32835	17.742	0	1	0	-1.27351	1.29476	18.5912	0.525078	2.23203	H4K5K8diac-preferred
chr3:66271147-66272612	SLC25A26	0	1.75385	38.4242	0	1	0	-1.26341	0.986757	14.0164	0.478536	2.53597	H4K5K8diac-preferred
chr1:177139425-177139832	BRINP2	692	1.25645	4.61163	0	0	0	-1.25059	0.855956	1.09067	0.200747	0.0774592	H4K5K8diac-preferred
chr2:202095907-202097804	CASP8	362	4.15572	106.713	1	0	0	-1.22608	0.971399	9.61673	0.909557	3.26861	H4K5K8diac-preferred
chr3:131219979-131223504	MRPL3	0	1.47407	35.2853	1	1	1	-1.14462	0.978972	16.4598	0.202307	0.614459	H4K5K8diac-preferred
chr5:68628081-68629388	CCDC125	0	1.24763	12.3461	0	1	0	-1.10301	0.814409	5.95962	0.13167	0.101045	H4K5K8diac-preferred
chr5:68628081-68629388	CCDC125	0	1.24763	12.3461	0	1	0	-1.10301	0.814409	5.95962	0.13167	0.101045	H4K5K8diac-preferred
chr11:16424007-16425350	SOX6	0	1.23489	5.64851	1	0	0	-1.07058	1.26791	5.49592	1.7211	7.88768	H4K5K8diac-preferred
chr1:53479839-53481721	SCP2	0	1.24196	16.6222	0	1	0	-1.06749	0.983318	11.4085	0.460404	1.67665	H4K5K8diac-preferred
chr10:120100921-120103593	FAM204A	0	1.04151	12.6073	0	1	0	-1.04803	0.619802	4.55591	-0.0699296	0.0463563	H4K5K8diac-preferred
chr12:75904213-75906662	KRR1	0	1.10746	18.875	0	1	1	-1.01079	0.782849	9.76199	0.421083	2.35381	H4K5K8diac-preferred
chr1:206784353-206786346	EIF2D	0	1.27919	21.8312	1	1	1	-1.00585	0.719428	7.49711	-0.10072	0.117448	H4K5K8diac-preferred
chr17:18624982-18625459	TRIM16L	0	1.38805	3.81576	0	0	0	-1.0014	1.232	4.5211	-0.39937	0.260528	H4K5K8diac-preferred
chr12:82750680-82753365	CCDC59	0	1.19728	20.1067	1	1	1	-0.988389	0.923946	12.6101	0.392239	2.00252	H4K5K8diac-preferred
chr12:82750680-82753365	CCDC59	0	1.19728	20.1067	1	1	1	-0.988389	0.923946	12.6101	0.392239	2.00252	H4K5K8diac-preferred
chr3:114789483-114792157	ZBTB20	0	1.7901	25.5828	1	0	0	-0.930354	0.97512	7.6917	1.05864	7.12919	H4K5K8diac-preferred
chr17:36980060-36983617	MIR4727	0	1.30894	27.2965	1	1	1	-0.914624	0.916594	13.9821	0.32506	1.58523	H4K5K8diac-preferred
chr9:97020964-97021408	ZNF169	140	1.70051	4.57592	0	1	0	-0.911679	0.516849	0.750291	1.66468	2.01173	H4K5K8diac-preferred
chr2:196932960-196934595	DNAH7	0	1.7287	20.471	0	1	0	-0.901658	0.59786	3.4344	0.103432	0.0542688	H4K5K8diac-preferred
chrX:70442473-70443013	GJB1	43	1.28911	5.77488	0	0	0	-0.877181	0.543363	0.981162	-1.07763	2.41061	H4K5K8diac-preferred
chr1:162759666-162760320	HSD17B7	172	1.61382	6.99959	0	0	0	-0.863534	1.48663	7.02772	1.66563	3.32421	H4K5K8diac-preferred
chr10:102026534-102028392	CWF19L1	0	1.05025	12.2466	0	1	0	-0.852356	0.950823	10.3637	-0.0391247	0.0135198	H4K5K8diac-preferred
chr12:114402640-114405233	RBM19	0	1.66807	38.5647	1	1	0	-0.848942	0.579487	5.27745	-0.149186	0.258453	H4K5K8diac-preferred
chr19:48757715-48760028	CARD8	0	1.02542	15.0367	1	1	1	-0.838503	0.971264	13.6668	0.135518	0.231225	H4K5K8diac-preferred
chr14:68281508-68284386	ZFYVE26	0	1.06288	12.4448	1	1	1	-0.828951	0.783506	7.08103	0.393362	1.50902	H4K5K8diac-preferred
chr7:129690097-129692437	ZC3HC1	0	1.19938	22.9894	1	1	1	-0.770174	0.782866	10.1885	0.502651	3.71794	H4K5K8diac-preferred
chr7:72721774-72724294	NSUN5	0	1.15759	15.6182	1	1	1	-0.767709	1.15118	16.5738	-0.164225	0.274339	H4K5K8diac-preferred
chr3:45882832-45884716	LZTFL1	0	1.57053	20.9974	1	1	1	-0.730713	0.581566	3.42263	0.0468247	0.0165191	H4K5K8diac-preferred
chr5:79285814-79288344	MTX3	0	1.03734	14.7824	0	1	1	-0.647463	0.727313	7.58025	0.126665	0.206405	H4K5K8diac-preferred
chr11:36615217-36616860	C11orf74	0	1.49936	19.3575	1	1	0	-0.622279	0.733455	5.17496	0.92757	6.28485	H4K5K8diac-preferred
chr11:36615217-36616860	C11orf74	0	1.49936	19.3575	1	1	0	-0.622279	0.733455	5.17496	0.92757	6.28485	H4K5K8diac-preferred
chr1:115123368-115125869	BCAS2	0	1.68339	39.2142	1	1	1	-0.616939	0.803569	9.84093	-0.140528	0.230734	H4K5K8diac-preferred
chr19:7553069-7555017	PEX11G	0	1.39789	22.9549	1	1	0	-0.616175	0.518864	3.59333	-0.347356	1.08883	H4K5K8diac-preferred
chr19:7553069-7555017	PEX11G	0	1.39789	22.9549	1	1	0	-0.616175	0.518864	3.59333	-0.347356	1.08883	H4K5K8diac-preferred
chr14:71066087-71068710	MED6	0	1.56204	34.2663	1	1	1	-0.609611	0.677875	6.98309	0.341656	1.37566	H4K5K8diac-preferred
chr14:90796919-90799213	NRDE2	0	1.83596	37.8139	0	1	0	-0.599092	0.906847	10.0796	-0.208654	0.370865	H4K5K8diac-preferred
chr16:86587645-86590544	MTHFSD	0	1.05967	13.9734	1	1	1	-0.594385	0.727313	6.87548	0.190145	0.411277	H4K5K8diac-preferred
chr16:86587645-86590544	MTHFSD	0	1.05967	13.9734	1	1	1	-0.594385	0.727313	6.87548	0.190145	0.411277	H4K5K8diac-preferred
chr1:236957302-236958424	MTR	157	2.44	45.0928	0	0	0	-0.593468	0.527704	2.60257	-0.435244	0.973668	H4K5K8diac-preferred
chr20:32308250-32309222	PXMP4	115	1.64911	15.4461	0	1	1	-0.580445	0.817119	5.04534	0.339725	0.411173	H4K5K8diac-preferred
chr2:55495094-55497868	MTIF2	0	1.11483	19.0655	0	1	1	-0.575892	0.722182	8.37382	-0.0825859	0.0951395	H4K5K8diac-preferred
chr2:55495094-55497868	MTIF2	0	1.11483	19.0655	0	1	1	-0.575892	0.722182	8.37382	-0.0825859	0.0951395	H4K5K8diac-preferred
chr9:97486912-97489849	C9orf3	0	1.46683	28.8913	1	1	0	-0.575651	0.617471	5.63802	-0.0535848	0.0345141	H4K5K8diac-preferred
chr19:58094334-58096205	ZIK1	0	1.53259	33.9205	1	1	1	-0.53803	0.548706	4.69869	-0.458402	2.62089	H4K5K8diac-preferred
chr17:33287137-33289906	ZNF830	0	1.05815	16.937	1	1	1	-0.536179	0.636306	6.33833	0.142547	0.287683	H4K5K8diac-preferred
chr16:29085997-29087149	RRN3P2	0	1.55588	12.625	0	0	0	-0.531228	0.642885	2.87751	0.259782	0.257735	H4K5K8diac-preferred
chr17:43212849-43213690	ACBD4	0	1.92817	22.8355	1	0	1	-0.506436	0.750381	3.82904	0.1817	0.116821	H4K5K8diac-preferred
chr3:53163192-53166551	RFT1	0	1.16223	21.8958	1	1	1	-0.501161	0.933095	14.7544	-0.0574969	0.0488931	H4K5K8diac-preferred
chr13:95130676-95134274	DCT	0	1.11892	16.6631	1	0	0	-0.469757	1.50708	30.5118	1.26639	19.0419	H4K5K8diac-preferred
chr1:27225626-27227853	GPATCH3	0	1.76753	42.0908	1	1	1	-0.46461	0.855913	10.8484	0.312328	1.14125	H4K5K8diac-preferred
chr15:23809671-23811977	MKRN3	0	1.67293	34.3299	0	1	0	-0.447327	0.534216	3.94933	0.0299236	0.00984314	H4K5K8diac-preferred
chr5:66125149-66125470	MAST4	546	2.5503	3.12847	0	0	0	-0.420638	0.655343	0.402928	-0.297006	0.0679018	H4K5K8diac-preferred
chr9:35080977-35081300	FANCG	965	1.54996	1.97565	0	0	0	-0.413482	0.873015	0.848334	0.147895	0.0161424	H4K5K8diac-preferred
chr17:36452605-36454036	MRPL45	0	1.28361	12.0259	0	1	0	-0.406877	1.00273	8.24541	-0.249599	0.296076	H4K5K8diac-preferred
chr2:61371370-61373143	C2orf74	0	1.01957	11.1362	0	1	0	-0.405883	0.898022	8.93194	0.56676	2.40228	H4K5K8diac-preferred
chr1:28654291-28656670	MED18	0	1.17664	18.7599	1	1	1	-0.38977	1.0784	16.629	-0.160314	0.281829	H4K5K8diac-preferred
chr1:33502671-33503445	AK2	160	1.58906	10.3249	0	1	0	-0.385377	0.68806	1.89555	-0.325807	0.178211	H4K5K8diac-preferred
chr7:38947659-38948958	VPS41	0	1.62317	30.9389	1	1	0	-0.362553	0.654834	5.92055	0.50481	2.51705	H4K5K8diac-preferred
chr2:197663307-197665825	GTF3C3	0	1.95514	47.3142	0	1	1	-0.333672	0.670353	6.53323	0.340836	1.16184	H4K5K8diac-preferred
chr20:2643589-2646455	IDH3B	0	1.25723	25.0056	1	1	1	-0.325942	1.20586	23.696	0.258113	0.972448	H4K5K8diac-preferred
chr6:29854990-29855280	HLA-H	70	1.52651	3.97633	0	0	0	-0.322893	0.77697	1.08189	-0.248049	0.0635015	H4K5K8diac-preferred
chr2:114195651-114196114	CBWD2	384	1.77031	4.53877	0	0	0	-0.321872	1.86878	4.28025	-0.559435	0.261402	H4K5K8diac-preferred
chr14:23937331-23939955	NGDN	0	1.69561	46.3257	1	1	1	-0.3201	0.605803	6.42087	0.356881	1.82576	H4K5K8diac-preferred
chr8:144765556-144767544	ZNF707	0	1.46933	21.943	1	1	0	-0.302839	0.695011	5.31047	0.032977	0.00941875	H4K5K8diac-preferred
chr2:110961571-110963883	NPHP1	0	1.83149	33.9692	0	1	0	-0.301406	0.767509	6.95956	0.466772	1.91025	H4K5K8diac-preferred
chr17:17990066-17992418	DRG2	0	1.36528	24.2611	1	1	1	-0.297651	0.856496	10.4544	0.18293	0.361515	H4K5K8diac-preferred
chr8:37706486-37709301	BRF2	0	1.04475	14.1818	0	1	1	-0.296458	1.10398	16.5988	-0.296782	0.958185	H4K5K8diac-preferred
chr20:33998549-34001340	UQCC1	0	1.45115	31.9091	1	1	1	-0.276945	0.673406	7.38669	0.0917572	0.114641	H4K5K8diac-preferred
chr11:77705871-77707550	INTS4	155	1.58294	29.0365	0	0	1	-0.275263	0.634802	5.16443	0.0660686	0.0412989	H4K5K8diac-preferred
chr19:57998156-57999568	ZNF419	0	1.72146	31.1973	0	1	1	-0.270065	0.514523	3.26977	0.0908772	0.0695328	H4K5K8diac-preferred
chr1:44677668-44680113	DMAP1	0	1.20526	19.8777	1	1	0	-0.263278	1.24124	22.2886	-0.192746	0.422503	H4K5K8diac-preferred
chr13:49683414-49685198	FNDC3A	0	1.32538	19.0593	0	1	0	-0.252475	0.826647	7.6336	0.738066	4.00954	H4K5K8diac-preferred
chr6:135375109-135376996	HBS1L	0	1.5707	26.1496	0	1	0	-0.251823	0.578674	3.982	-0.239784	0.536206	H4K5K8diac-preferred
chr19:37700557-37702412	ZNF585B	0	1.04393	13.0272	0	1	0	-0.250986	0.520536	3.39719	0.265434	0.695682	H4K5K8diac-preferred
chr19:51611871-51612595	CTU1	225	1.26832	8.84768	0	1	1	-0.24276	0.958462	4.90889	-0.30755	0.27408	H4K5K8diac-preferred
chr2:27804668-27807143	ZNF512	0	1.68905	38.9928	1	1	0	-0.230861	0.607174	5.51954	0.237881	0.667444	H4K5K8diac-preferred
chr6:28219103-28221644	ZKSCAN4	0	1.36204	21.8282	0	1	0	-0.226504	0.80878	8.30661	-0.128143	0.16165	H4K5K8diac-preferred
chr15:34515521-34518532	EMC4	0	1.04204	15.9888	1	1	1	-0.212728	0.716553	7.74937	0.100576	0.135655	H4K5K8diac-preferred
chr11:59577109-59579269	MRPL16	0	1.13909	15.9598	1	1	0	-0.21023	0.549757	4.09934	-0.33406	1.14371	H4K5K8diac-preferred
chr11:78051055-78052275	GAB2	651	1.01184	6.52542	1	0	0	-0.207658	1.59177	15.6027	0.892116	3.99117	H4K5K8diac-preferred
chr6:8063638-8066123	BLOC1S5	0	1.06839	16.0789	0	1	0	-0.196754	0.614957	5.64459	-0.173429	0.364909	H4K5K8diac-preferred
chrX:54554948-54557796	GNL3L	0	1.205	20.9569	0	1	0	-0.196042	0.554954	4.61469	-0.440492	2.26822	H4K5K8diac-preferred
chr6:8063638-8066123	BLOC1S5-TXNDC5	0	1.06839	16.0789	0	1	0	-0.193249	0.614957	5.64459	-0.173429	0.364909	H4K5K8diac-preferred
chrX:64753808-64756185	LAS1L	0	1.2314	16.2238	0	1	0	-0.188673	1.07456	13.6683	0.157683	0.196375	H4K5K8diac-preferred
chr1:40203053-40205542	PPIE	0	1.14328	16.2844	1	1	0	-0.183588	0.64451	5.46774	0.128868	0.173454	H4K5K8diac-preferred
chr10:97848672-97851092	ENTPD1-AS1	0	1.57982	34.4045	0	1	1	-0.180253	0.665167	6.81381	0.211616	0.523155	H4K5K8diac-preferred
chr1:146372854-146373366	NBPF12	491	2.87231	8.11085	0	0	0	-0.170774	1.42486	2.76473	-0.739667	0.321371	H4K5K8diac-preferred
chr16:89158850-89161390	ACSF3	0	1.09906	12.3241	1	1	0	-0.162089	0.525108	3.16665	-0.423676	1.7654	H4K5K8diac-preferred
chr11:108534521-108535607	DDX10	145	1.3869	6.45674	0	0	0	-0.160781	0.908502	4.45492	0.685168	1.6071	H4K5K8diac-preferred
chr3:14691652-14694319	CCDC174	0	1.17066	20.4143	1	1	1	-0.159059	0.926636	13.2927	0.521511	3.55001	H4K5K8diac-preferred
chr16:21830895-21831164	RRN3P1	401	1.36096	0.735343	0	0	0	-0.143149	2.74973	5.0799	-0.735118	0.189601	H4K5K8diac-preferred
chr17:33758568-33761364	SLFN12	0	1.23813	12.7881	1	1	0	-0.126849	1.04257	9.99013	0.587796	2.47497	H4K5K8diac-preferred
chr17:33758568-33761364	SLFN12	0	1.23813	12.7881	1	1	0	-0.126849	1.04257	9.99013	0.587796	2.47497	H4K5K8diac-preferred
chr2:32501628-32504059	YIPF4	0	2.17264	67.2091	1	1	1	-0.118982	0.796915	10.1996	0.338557	1.51388	H4K5K8diac-preferred
chr5:133702070-133703914	CDKL3	0	1.75782	32.2163	0	1	1	-0.111962	1.07148	13.3712	-0.408914	1.26997	H4K5K8diac-preferred
chr3:184999472-185001527	MAP3K13	0	1.09718	14.2969	0	1	0	-0.101063	1.12208	16.0335	0.348936	1.20491	H4K5K8diac-preferred
chrX:55743378-55743941	RRAGB	169	2.25292	8.63413	0	0	0	-0.0919888	0.726402	1.07523	0.865878	0.419063	H4K5K8diac-preferred
chr8:18067574-18068453	NAT1	0	2.53903	17.0188	0	0	0	-0.0818057	0.884645	3.26109	1.02864	1.94468	H4K5K8diac-preferred
chr14:95598848-95599632	DICER1	208	1.19447	6.77272	1	0	0	-0.0747836	0.860287	3.16249	1.12656	4.88839	H4K5K8diac-preferred
chr17:33287137-33289906	CCT6B	0	1.05815	16.937	1	1	1	-0.0339616	0.636306	6.33833	0.142547	0.287683	H4K5K8diac-preferred
chr12:6771075-6773937	ING4	0	1.41753	25.5889	1	1	1	-0.00162899	0.587564	4.62721	0.0400418	0.0176808	H4K5K8diac-preferred
chr20:34822708-34825446	AAR2	0	1.73027	45.6161	1	1	1	0.00963729	0.504179	4.17246	-0.101152	0.13814	H4K5K8diac-preferred
chr5:40840724-40842604	CARD6	0	1.16972	10.5378	0	0	0	0.0116886	0.510078	1.83851	0.728791	3.05378	H4K5K8diac-preferred
chr12:82750680-82753365	METTL25	0	1.19728	20.1067	1	1	1	0.0183663	0.923946	12.6101	0.392239	2.00252	H4K5K8diac-preferred
chr17:258681-260029	C17orf97	89	2.13968	44.3568	1	0	0	0.0314986	0.864721	9.43065	0.352679	0.982911	H4K5K8diac-preferred
chr16:90037843-90040047	AFG3L1P	0	1.03873	14.3243	1	1	1	0.0341122	0.539168	4.07504	-0.197318	0.497934	H4K5K8diac-preferred
chr17:36980060-36983617	CWC25	0	1.30894	27.2965	1	1	1	0.038404	0.916594	13.9821	0.32506	1.58523	H4K5K8diac-preferred
chr20:16709423-16711792	SNRPB2	0	1.9115	57.5697	1	1	1	0.0850681	0.972914	16.2786	0.222118	0.7213	H4K5K8diac-preferred
chr15:72666977-72669624	HEXA	0	1.2028	20.6176	1	1	0	0.129597	0.611893	5.59381	0.316992	1.29159	H4K5K8diac-preferred
chr19:21323941-21324253	ZNF431	560	1.67826	4.52151	0	0	0	0.133577	1.69651	3.44976	0.213162	0.0218828	H4K5K8diac-preferred
chr17:47020891-47023710	SNF8	0	1.67723	38.6305	1	1	1	0.138558	0.597661	5.39414	0.297249	1.10274	H4K5K8diac-preferred
chr19:6425182-6426869	KHSRP	361	2.07103	45.135	0	0	1	0.142498	0.790625	7.95244	-0.584649	2.86466	H4K5K8diac-preferred
chr12:54582130-54584173	SMUG1	0	1.42138	22.2745	0	1	1	0.142846	0.765834	7.03023	-0.531422	2.2471	H4K5K8diac-preferred
chr12:54582130-54584173	SMUG1	0	1.42138	22.2745	0	1	1	0.142846	0.765834	7.03023	-0.531422	2.2471	H4K5K8diac-preferred
chr1:86173130-86175390	ZNHIT6	0	1.00107	12.4319	1	1	1	0.145226	0.612576	4.92918	0.00700438	0.000493672	H4K5K8diac-preferred
chr7:6866598-6867087	CCZ1B	673	3.0042	6.39021	0	0	0	0.148295	3.70198	20.6767	-1.11417	0.546739	H4K5K8diac-preferred
chr1:213223360-213225648	RPS6KC1	0	2.16987	60.8519	1	1	1	0.158291	0.508789	3.82742	0.359762	1.44649	H4K5K8diac-preferred
chr19:52489031-52490930	ZNF350	0	1.19315	18.8417	0	1	1	0.167237	0.568796	4.61438	0.271426	0.801896	H4K5K8diac-preferred
chr19:58010400-58010893	ZNF773	329	3.93441	14.8655	0	0	0	0.169215	1.01305	2.92698	2.50629	3.63362	H4K5K8diac-preferred
chr15:50714707-50717945	USP8	0	1.11229	19.4899	1	1	1	0.188119	0.782385	10.0945	0.297205	1.1969	H4K5K8diac-preferred
chr10:104502240-104504737	WBP1L	0	1.5272	25.0765	1	1	0	0.200284	1.30184	20.5031	-0.0128953	0.00145779	H4K5K8diac-preferred
chr10:122609839-122611753	WDR11	0	1.42427	21.8785	0	1	0	0.203363	0.704774	5.83038	0.161549	0.214803	H4K5K8diac-preferred
chr7:5937389-5937710	CCZ1	631	1.4932	2.70849	0	0	0	0.205008	1.2361	3.64464	0.286268	0.0567431	H4K5K8diac-preferred
chr5:93446447-93448663	FAM172A	0	1.58307	26.3819	0	1	0	0.218525	0.576003	3.87424	0.602613	2.98108	H4K5K8diac-preferred
chr2:73963555-73965946	TPRKB	0	1.70276	39.8794	0	1	1	0.226556	0.906386	12.4757	0.0493286	0.0290833	H4K5K8diac-preferred
chr2:73963555-73965946	TPRKB	0	1.70276	39.8794	0	1	1	0.226556	0.906386	12.4757	0.0493286	0.0290833	H4K5K8diac-preferred
chr5:131560111-131562238	P4HA2	697	1.42775	14.5108	1	0	1	0.260889	0.804098	3.67373	0.414603	0.833761	H4K5K8diac-preferred
chr1:20833700-20835861	MUL1	0	1.16908	15.5293	1	1	0	0.265831	0.795001	7.50481	-0.0603327	0.0349228	H4K5K8diac-preferred
chrX:77153935-77154844	COX7B	117	1.74731	19.2658	0	0	0	0.271674	1.11867	10.2744	0.603563	1.38377	H4K5K8diac-preferred
chr1:174991722-174993958	MRPS14	0	1.05887	15.6577	0	1	1	0.310124	0.529131	4.17562	0.282593	0.95449	H4K5K8diac-preferred
chr14:82000597-82001459	SEL1L	393	2.44603	14.2088	1	0	1	0.372361	0.904751	3.21837	1.98868	6.55706	H4K5K8diac-preferred
chr1:173682629-173685515	KLHL20	0	1.19377	20.9344	0	1	1	0.375457	0.624957	6.01708	0.0997511	0.131286	H4K5K8diac-preferred
chr4:56718993-56719664	EXOC1	152	2.45428	21.4797	0	0	0	0.415642	0.86645	3.9087	0.219172	0.0694642	H4K5K8diac-preferred
chr6:35994761-35995418	MAPK14	36	1.29091	4.95807	0	0	0	0.420209	0.714605	1.46497	-0.268488	0.197328	H4K5K8diac-preferred
chr16:90037843-90040047	CENPBD1	0	1.03873	14.3243	1	1	1	0.435409	0.539168	4.07504	-0.197318	0.497934	H4K5K8diac-preferred
chrX:49686325-49687081	CLCN5	144	1.26121	4.15143	0	0	0	0.447143	0.753068	2.28647	0.528799	0.542906	H4K5K8diac-preferred
chr3:180318444-180320814	TTC14	0	1.6525	37.8596	0	1	1	0.463148	0.945293	13.561	0.552505	3.75966	H4K5K8diac-preferred
chr11:43900956-43903547	ALKBH3	0	2.38458	75.9539	1	1	1	0.463762	1.04768	17.2964	0.556182	3.56106	H4K5K8diac-preferred
chr1:209956691-209959384	C1orf74	0	1.44018	28.4861	1	1	1	0.474927	1.16421	19.682	0.153988	0.276559	H4K5K8diac-preferred
chr1:84943649-84945862	RPF1	0	1.12517	17.8404	0	1	0	0.493082	0.546218	4.3977	-0.22713	0.604075	H4K5K8diac-preferred
chr12:133463352-133465600	CHFR	0	1.37582	25.0555	0	1	1	0.603327	0.521614	3.88585	-0.236635	0.710325	H4K5K8diac-preferred
chr14:78083432-78083907	SPTLC2	323	1.31653	3.24829	0	0	1	0.671064	0.832903	1.68995	0.17918	0.0597006	H4K5K8diac-preferred
chr1:155209801-155211950	GBA	0	1.34045	14.6099	1	0	0	0.700857	0.563463	2.65253	0.058963	0.0191615	H4K5K8diac-preferred
chr1:155209801-155211950	GBA	0	1.34045	14.6099	1	0	0	0.700857	0.563463	2.65253	0.058963	0.0191615	H4K5K8diac-preferred
chr14:92573122-92574121	ATXN3	158	2.84867	24.7545	0	0	0	0.709179	0.661144	2.07688	1.12632	2.90023	H4K5K8diac-preferred
chr11:118229006-118231148	UBE4A	0	2.03169	51.9797	1	1	0	0.719942	0.931285	12.4196	0.0886938	0.0795753	H4K5K8diac-preferred
chr13:78314320-78315071	SLAIN1	224	1.19166	6.35057	1	0	0	0.722136	0.741101	1.889	0.584076	1.0215	H4K5K8diac-preferred
chr13:78315366-78316114	SLAIN1	72	1.45988	8.25086	0	0	0	0.722136	0.654789	1.4863	1.41892	4.02535	H4K5K8diac-preferred
chr7:112061909-112064173	IFRD1	0	1.0954	7.93416	1	0	0	0.748098	1.70539	19.7202	0.956797	5.42604	H4K5K8diac-preferred
chr13:113949949-113952684	LAMP1	0	1.31309	17.772	1	1	0	0.754915	0.695073	5.45308	-0.311786	0.881381	H4K5K8diac-preferred
chr17:47842049-47842398	FAM117A	532	1.31269	1.95336	0	1	0	0.770449	0.752145	0.835114	1.10486	1.32189	H4K5K8diac-preferred
chr21:43440513-43443021	ZNF295-AS1	0	1.03435	7.04466	1	0	0	0.828133	1.28596	12.0872	0.695748	3.15045	H4K5K8diac-preferred
chr21:43440513-43443021	ZNF295-AS1	0	1.03435	7.04466	1	0	0	0.828133	1.28596	12.0872	0.695748	3.15045	H4K5K8diac-preferred
chr20:1373810-1374872	FKBP1A	0	1.18565	12.2401	1	1	0	0.842493	2.01128	37.183	0.289479	0.558694	H4K5K8diac-preferred
chr19:57967643-57968242	VN1R1	0	1.02965	1.48562	1	0	0	0.959262	2.2318	10.1002	0.424979	0.326404	H4K5K8diac-preferred
chr15:72666977-72669624	HEXA-AS1	0	1.2028	20.6176	1	1	0	0.963554	0.611893	5.59381	0.316992	1.29159	H4K5K8diac-preferred
chr4:146599550-146603476	C4orf51	0	1.22676	17.2802	1	0	1	1.20986	1.76961	35.0353	1.22867	15.4609	H4K5K8diac-preferred
chr4:156298187-156298696	MAP9	66	2.57049	6.48683	0	0	0	1.30265	0.613882	0.784733	-0.292155	0.0485054	H4K5K8diac-preferred
chr7:17336637-17340363	AHR	0	1.56569	32.0226	0	1	0	1.30781	0.605562	5.24376	0.147012	0.267316	H4K5K8diac-preferred
chr14:68066183-68067968	PIGH	0	1.04012	11.4934	0	1	0	1.44819	0.610109	4.17971	-0.576222	2.86007	H4K5K8diac-preferred
chr2:100938309-100938759	LONRF2	436	1.53713	2.22865	1	1	0	1.65308	0.502165	0.390294	-0.424347	0.411754	H4K5K8diac-preferred
chr1:51796033-51797814	TTC39A	0	2.15494	27.3047	1	0	0	NA	0.745336	4.55921	-0.0622966	0.0165127	H4K5K8diac-preferred
chr1:85084277-85085875	LINC01461	839	1.88099	12.8954	1	0	0	NA	1.61173	12.1713	1.94348	11.8635	H4K5K8diac-preferred
chr1:116959952-116962383	ATP1A1-AS1	0	1.14016	19.6765	1	1	0	NA	1.14058	20.9371	0.125352	0.222137	H4K5K8diac-preferred
chr1:116959952-116962383	ATP1A1-AS1	0	1.14016	19.6765	1	1	0	NA	1.14058	20.9371	0.125352	0.222137	H4K5K8diac-preferred
chr1:116959952-116962383	ATP1A1-AS1	0	1.14016	19.6765	1	1	0	NA	1.14058	20.9371	0.125352	0.222137	H4K5K8diac-preferred
chr1:116959952-116962383	ATP1A1-AS1	0	1.14016	19.6765	1	1	0	NA	1.14058	20.9371	0.125352	0.222137	H4K5K8diac-preferred
chr1:161194791-161197717	MIR5187	0	1.07537	14.6955	1	1	1	NA	1.02927	14.5929	-0.0892049	0.084744	H4K5K8diac-preferred
chr1:182570617-182572781	RGS16	767	1.10573	8.93679	1	0	0	NA	1.7867	24.4712	0.831348	4.42597	H4K5K8diac-preferred
chr1:219728886-219730098	LOC102723886	568	1.93852	15.1855	1	0	0	NA	0.778376	2.40468	1.02688	3.42897	H4K5K8diac-preferred
chr10:14115679-14117290	LOC101928453	0	2.40657	6.42812	0	0	0	NA	1.98254	7.84416	0.789864	1.40917	H4K5K8diac-preferred
chr10:46220883-46221912	WASHC2C	736	1.88286	4.73757	0	0	0	NA	1.25849	3.91359	1.20368	1.10722	H4K5K8diac-preferred
chr10:51826358-51826917	FAM21EP	646	4.979	9.90553	0	0	0	NA	2.36589	7.62019	2.65781	1.33777	H4K5K8diac-preferred
chr10:92793840-92794688	LOC105378430	918	1.0401	2.7719	1	0	0	NA	1.67297	7.79804	1.09076	3.20515	H4K5K8diac-preferred
chr10:115309410-115310763	HABP2	0	1.67132	6.10286	0	0	0	NA	1.83515	8.44022	0.378878	0.364885	H4K5K8diac-preferred
chr11:45376126-45377658	LOC101928812	0	3.37666	82.9004	1	1	0	NA	0.505293	2.8397	1.14371	6.81795	H4K5K8diac-preferred
chr11:48115623-48118390	MIR3161	0	1.06172	9.57402	1	0	0	NA	0.82485	5.66103	1.06594	7.49552	H4K5K8diac-preferred
chr11:71133661-71135724	FLJ42102	0	1.35292	12.3842	1	0	1	NA	1.44895	15.2859	0.785374	3.60758	H4K5K8diac-preferred
chr11:118122216-118123479	MPZL3	0	3.74197	67.1514	0	1	0	NA	0.693781	3.99645	1.71865	10.4223	H4K5K8diac-preferred
chr12:58329003-58331316	LOC100506844	0	1.3356	19.3702	1	1	1	NA	1.4792	25.1435	0.572278	2.84674	H4K5K8diac-preferred
chr12:133463352-133465600	LOC101928530	0	1.37582	25.0555	0	1	1	NA	0.521614	3.88585	-0.236635	0.710325	H4K5K8diac-preferred
chr13:53311523-53313414	CNMD	533	1.60241	21.4207	1	0	0	NA	1.26498	15.1371	1.17117	11.1215	H4K5K8diac-preferred
chr13:107269300-107269907	LINC00551	251	1.70772	3.43748	0	0	0	NA	2.83515	11.3996	2.93098	10.8701	H4K5K8diac-preferred
chr13:111266663-111269268	NAXD	0	1.02644	10.8908	0	1	0	NA	1.07227	12.6017	-0.239895	0.517295	H4K5K8diac-preferred
chr13:111266663-111269268	NAXD	0	1.02644	10.8908	0	1	0	NA	1.07227	12.6017	-0.239895	0.517295	H4K5K8diac-preferred
chr13:112547124-112548686	LINC00354	0	1.32713	12.3833	1	0	0	NA	1.79439	28.0033	1.38795	12.6961	H4K5K8diac-preferred
chr13:112547124-112548686	LINC00354	0	1.32713	12.3833	1	0	0	NA	1.79439	28.0033	1.38795	12.6961	H4K5K8diac-preferred
chr13:112813175-112816409	LOC100506016	0	1.02541	12.0882	1	0	0	NA	0.534239	3.45223	0.485212	2.27878	H4K5K8diac-preferred
chr14:86400027-86400383	LOC101928767	639	2.79508	4.80562	0	0	0	NA	0.546616	0.450643	-0.443457	0.14994	H4K5K8diac-preferred
chr15:101873474-101875532	PCSK6-AS1	0	4.36656	115.777	0	0	0	NA	1.44377	22.5077	0.943313	3.85899	H4K5K8diac-preferred
chr16:27279040-27281412	FLJ21408	0	1.33021	21.1892	0	1	0	NA	1.02748	14.0977	-0.394731	1.54539	H4K5K8diac-preferred
chr16:53085773-53087152	LOC105371267	0	1.08162	3.23377	1	0	0	NA	0.77337	1.59705	0.590615	1.05033	H4K5K8diac-preferred
chr16:57728661-57729535	DRC7	0	1.91256	10.0948	1	0	0	NA	0.993097	4.01972	1.05933	2.36223	H4K5K8diac-preferred
chr16:86587645-86590544	FLJ30679	0	1.05967	13.9734	1	1	1	NA	0.727313	6.87548	0.190145	0.411277	H4K5K8diac-preferred
chr17:37212704-37214450	LOC100131347	0	1.03889	12.019	1	1	0	NA	1.09623	14.6783	-0.335516	0.983816	H4K5K8diac-preferred
chr17:39866485-39867783	GAST	795	1.22425	10.9896	1	0	1	NA	0.814979	5.3086	0.811678	3.37975	H4K5K8diac-preferred
chr17:80316074-80317337	TEX19	0	2.27539	27.3674	1	0	0	NA	1.83969	27.0535	0.695416	2.36944	H4K5K8diac-preferred
chr18:42792950-42793295	SLC14A2	4	1.11581	1.27716	0	0	0	NA	2.89685	6.06677	-0.54934	0.309692	H4K5K8diac-preferred
chr19:42006831-42007369	PCAT19	273	1.43516	2.82635	1	0	0	NA	0.777242	1.06046	-0.306352	0.111155	H4K5K8diac-preferred
chr19:48757715-48760028	CARD8-AS1	0	1.02542	15.0367	1	1	1	NA	0.971264	13.6668	0.135518	0.231225	H4K5K8diac-preferred
chr2:21021529-21025085	LDAH	0	1.2853	26.1377	0	1	1	NA	0.903244	13.5409	0.539965	4.34017	H4K5K8diac-preferred
chr2:50201334-50201928	NRXN1	0	1.03464	1.40719	0	1	0	NA	0.850735	1.52439	1.32499	2.66964	H4K5K8diac-preferred
chr2:61371370-61373143	LOC339803	0	1.01957	11.1362	0	1	0	NA	0.898022	8.93194	0.56676	2.40228	H4K5K8diac-preferred
chr2:97173908-97174196	NEURL3	63	3.81945	12.4794	1	0	0	NA	1.49765	2.49978	-0.479407	0.240681	H4K5K8diac-preferred
chr2:167996467-167998769	XIRP2-AS1	0	1.42957	16.826	1	0	0	NA	1.47602	19.7515	1.52697	16.1416	H4K5K8diac-preferred
chr20:1373810-1374872	FKBP1A-SDCBP2	0	1.18565	12.2401	1	1	0	NA	2.01128	37.183	0.289479	0.558694	H4K5K8diac-preferred
chr20:57617026-57618712	PRELID3B	0	1.60482	20.9855	1	1	0	NA	0.53508	2.94051	-0.0416749	0.0109164	H4K5K8diac-preferred
chr20:57617026-57618712	SLMO2-ATP5E	0	1.60482	20.9855	1	1	0	NA	0.53508	2.94051	-0.0416749	0.0109164	H4K5K8diac-preferred
chr21:18811171-18811460	LINC01549	0	1.29533	3.48197	1	0	1	NA	0.827115	0.670214	0.847712	0.841781	H4K5K8diac-preferred
chr21:35882969-35883575	KCNE1	38	2.4023	8.82761	1	0	0	NA	2.2292	11.5953	2.12396	9.85527	H4K5K8diac-preferred
chr21:36117948-36118908	LINC01426	0	1.99153	24.0315	1	0	1	NA	0.686099	3.89992	0.360599	0.613729	H4K5K8diac-preferred
chr3:149953829-149955510	LINC01213	796	1.03726	3.22084	1	0	0	NA	0.931315	2.09428	0.0741885	0.0189699	H4K5K8diac-preferred
chr3:151487026-151489248	AADACP1	0	1.33478	14.9998	1	0	0	NA	1.08852	9.70837	1.22172	10.3318	H4K5K8diac-preferred
chr3:171560697-171561495	TMEM212	0	1.5164	7.19848	1	0	0	NA	2.00929	14.8396	0.626205	1.39139	H4K5K8diac-preferred
chr3:193923345-193924516	LINC02036	0	1.79517	14.5202	0	0	0	NA	1.46826	14.2561	0.116008	0.0527398	H4K5K8diac-preferred
chr4:40309536-40310075	LOC101060498	335	1.83573	7.26391	0	0	0	NA	0.895024	1.53298	0.301334	0.172331	H4K5K8diac-preferred
chr4:119511458-119513728	LOC729218	0	2.59479	71.8704	0	1	0	NA	0.932143	11.2238	0.609059	2.77493	H4K5K8diac-preferred
chr4:152681000-152683276	GATB	0	1.84756	44.4658	0	1	0	NA	0.846659	10.7963	0.40041	1.66696	H4K5K8diac-preferred
chr4:170679157-170679875	HPF1	65	2.72404	7.11454	0	1	0	NA	1.97809	3.64115	-0.428001	0.172287	H4K5K8diac-preferred
chr4:177115381-177117729	SPATA4	0	1.58093	19.0994	0	1	0	NA	0.68568	4.22626	0.407817	0.957326	H4K5K8diac-preferred
chr5:38147286-38147735	LINC02119	847	1.32912	2.09297	1	0	0	NA	3.10014	7.91431	1.83105	3.74526	H4K5K8diac-preferred
chr5:54039309-54040727	LOC102467080	0	1.41847	14.97	1	0	0	NA	1.2889	14.4025	0.847561	4.45599	H4K5K8diac-preferred
chr5:69344670-69345150	SMN2	200	3.91691	26.1029	0	0	0	NA	1.69485	9.51628	0.632283	0.441401	H4K5K8diac-preferred
chr6:5030808-5031714	LYRM4-AS1	603	3.03144	14.2243	0	0	0	NA	0.532543	0.884514	0.285738	0.182189	H4K5K8diac-preferred
chr6:10954309-10954905	LOC101928191	0	2.60582	8.8184	0	0	0	NA	0.940431	2.70616	1.85477	3.81792	H4K5K8diac-preferred
chr6:134756569-134758789	LINC01010	65	1.67563	12.0929	0	0	0	NA	0.917565	3.56649	0.571494	1.25778	H4K5K8diac-preferred
chr6:134798724-134800318	LOC101928231	0	1.7372	8.17932	1	0	0	NA	0.77867	3.10849	1.29103	6.15901	H4K5K8diac-preferred
chr6:169612117-169615034	LOC101929523	0	2.86467	61.2574	0	0	0	NA	0.964267	10.3082	0.586848	2.21194	H4K5K8diac-preferred
chr7:147719-151197	LOC102723672	0	1.08956	17.7073	1	1	1	NA	0.819858	10.3065	-0.0142162	0.00286523	H4K5K8diac-preferred
chr7:147719-151197	LOC100507642	0	1.08956	17.7073	1	1	1	NA	0.819858	10.3065	-0.0142162	0.00286523	H4K5K8diac-preferred
chr7:66312805-66313917	GTF2IP23	369	1.27781	9.297	0	0	0	NA	0.981067	4.93158	1.74889	9.98686	H4K5K8diac-preferred
chr7:96745641-96747839	SDHAF3	0	1.38599	24.6389	0	1	1	NA	0.573009	4.56456	-0.0823891	0.069696	H4K5K8diac-preferred
chr8:37605178-37606607	LOC728024	0	2.06786	32.5449	0	1	0	NA	0.650296	4.06625	-0.492727	1.19625	H4K5K8diac-preferred
chr9:12811372-12816083	LURAP1L-AS1	0	1.41517	25.0975	1	0	1	NA	1.04253	13.9035	0.697813	5.58153	H4K5K8diac-preferred
chr9:97136033-97136709	MFSD14B	124	2.21413	22.0161	0	0	0	NA	0.52932	1.87045	0.382753	0.401078	H4K5K8diac-preferred
chr9:99064466-99064877	HSD17B3	33	2.72321	5.79125	0	0	0	NA	1.49225	2.5398	-0.511563	0.163228	H4K5K8diac-preferred
chr9:112180234-112181189	PTPN3	172	1.45437	6.80792	1	0	0	NA	1.44673	9.06788	1.7626	8.47184	H4K5K8diac-preferred
chrX:45364033-45369103	LINC01204	0	1.63027	13.6185	1	0	0	NA	1.79624	19.1379	1.8377	13.7546	H4K5K8diac-preferred
chrX:62781768-62782199	LINC01278	896	1.79548	4.79346	0	0	0	NA	2.10165	4.39517	0.192119	0.0309511	H4K5K8diac-preferred
chrX:102808870-102810352	LOC105373300	0	3.23059	77.8481	0	1	0	NA	1.12445	14.7954	-0.392023	0.659612	H4K5K8diac-preferred
chrX:129628174-129628465	FAM45BP	450	1.33816	0.745946	0	0	0	NA	2.17997	2.87463	-0.457461	0.169427	H4K5K8diac-preferred
chrX:144907637-144908492	TMEM257	436	1.51454	11.0108	0	0	0	NA	0.518563	1.49817	0.158332	0.0605438	H4K5K8diac-preferred

## Sheet: H4K5acK8ac-pr-prom_Ch.up_Txn.dn
peakID	geneName	distance	logFC_H4K5K8diac_H3K27ac	F_H4K5K8diac_H3K27ac	H3K4me1_overlap	H3K4me3_overlap	BRD4_DMSO_overlap	log2FC_CAGE	logFC_H4K5K8diac_JQ1_DMSO	F_H4K5K8diac_JQ1_DMSO	logFC_H3K27ac_JQ1_DMSO	F_H3K27ac_JQ1_DMSO	peak_category
chr14:94916862-94919347	SERPINA11	0	1.09059	11.5628	1	0	0	-4.59969	0.587527	3.24743	-0.00822273	0.00052572	H4K5K8diac-preferred
chr1:161194791-161197717	TOMM40L	0	1.07537	14.6955	1	1	1	-2.6022	1.02927	14.5929	-0.0892049	0.084744	H4K5K8diac-preferred
chr3:167370511-167372616	WDR49	0	1.53319	18.1416	1	0	0	-2.50043	0.721514	3.69056	0.441706	1.21488	H4K5K8diac-preferred
chr5:140551500-140552787	PCDHB7	0	1.208	5.21138	0	0	0	-2.26833	1.51338	9.28551	0.597727	1.17274	H4K5K8diac-preferred
chr1:171282511-171284314	FMO4	0	1.25735	14.55	0	1	1	-2.23632	0.887256	8.11022	-0.0499558	0.0170908	H4K5K8diac-preferred
chr16:27898537-27899863	GSG1L	0	1.16683	10.6951	1	0	0	-2.19506	0.776013	5.63388	0.204665	0.270607	H4K5K8diac-preferred
chr2:138720988-138722856	HNMT	0	1.70058	23.1389	1	0	0	-2.17928	0.713813	4.48752	0.41135	0.997874	H4K5K8diac-preferred
chr9:89762001-89764527	C9orf170	0	1.74671	46.1975	1	0	1	-2.0239	0.815544	10.752	0.337711	1.64737	H4K5K8diac-preferred
chr3:181328228-181328830	SOX2-OT	107	1.57297	7.2413	1	0	0	-1.89404	2.02456	10.4807	1.17882	3.66775	H4K5K8diac-preferred
chr10:122609839-122611753	WDR11-AS1	0	1.42427	21.8785	0	1	0	-1.82862	0.704774	5.83038	0.161549	0.214803	H4K5K8diac-preferred
chr14:69656977-69659446	EXD2	0	1.66835	39.1527	1	1	1	-1.81676	0.800261	9.77202	0.351108	1.46816	H4K5K8diac-preferred
chr14:69656977-69659446	EXD2	0	1.66835	39.1527	1	1	1	-1.81676	0.800261	9.77202	0.351108	1.46816	H4K5K8diac-preferred
chr16:27279040-27281412	NSMCE1	0	1.33021	21.1892	0	1	0	-1.78553	1.02748	14.0977	-0.394731	1.54539	H4K5K8diac-preferred
chr11:84028612-84028922	DLG2	231	1.06806	2.69672	0	0	1	-1.75085	1.60808	3.79916	0.582991	0.82894	H4K5K8diac-preferred
chr2:231191268-231192707	SP140L	0	3.6674	76.9588	0	0	0	-1.74188	0.517363	2.65652	0.822011	2.59741	H4K5K8diac-preferred
chr2:231191268-231192707	SP140L	0	3.6674	76.9588	0	0	0	-1.74188	0.517363	2.65652	0.822011	2.59741	H4K5K8diac-preferred
chr2:32852361-32854293	TTC27	0	1.63917	28.8487	1	1	0	-1.62252	0.637896	5.14898	0.125427	0.135369	H4K5K8diac-preferred
chr2:231084032-231085835	SP110	0	1.23387	17.2124	0	1	0	-1.53532	0.539277	3.696	0.137301	0.167893	H4K5K8diac-preferred
chr3:185270046-185270525	LIPH	0	1.14217	2.97441	0	0	0	-1.53483	0.728173	1.40544	0.0973011	0.0162799	H4K5K8diac-preferred
chr10:69425820-69426328	CTNNA3	378	1.51416	3.31461	0	0	0	-1.44007	2.51103	6.51563	0.370177	0.208748	H4K5K8diac-preferred
chr5:79285814-79288344	THBS4	0	1.03734	14.7824	0	1	1	-1.41905	0.727313	7.58025	0.126665	0.206405	H4K5K8diac-preferred
chr16:80573806-80575465	DYNLRB2	0	2.16223	34.3311	0	1	0	-1.40637	0.825939	6.8729	-0.314015	0.526874	H4K5K8diac-preferred
chr16:80573806-80575465	DYNLRB2	0	2.16223	34.3311	0	1	0	-1.40637	0.825939	6.8729	-0.314015	0.526874	H4K5K8diac-preferred
chr12:34175221-34176718	ALG10	6	1.05367	13.3142	0	1	1	-1.40221	0.541955	3.69792	0.31385	0.908413	H4K5K8diac-preferred
chr11:66205223-66206656	MRPL11	0	1.02477	12.9316	1	1	1	-1.35039	1.03073	13.6708	-0.557126	3.12754	H4K5K8diac-preferred
chr6:126306310-126308615	TRMT11	0	1.32835	17.742	0	1	0	-1.27351	1.29476	18.5912	0.525078	2.23203	H4K5K8diac-preferred
chr3:66271147-66272612	SLC25A26	0	1.75385	38.4242	0	1	0	-1.26341	0.986757	14.0164	0.478536	2.53597	H4K5K8diac-preferred
chr1:177139425-177139832	BRINP2	692	1.25645	4.61163	0	0	0	-1.25059	0.855956	1.09067	0.200747	0.0774592	H4K5K8diac-preferred
chr2:202095907-202097804	CASP8	362	4.15572	106.713	1	0	0	-1.22608	0.971399	9.61673	0.909557	3.26861	H4K5K8diac-preferred
chr3:131219979-131223504	MRPL3	0	1.47407	35.2853	1	1	1	-1.14462	0.978972	16.4598	0.202307	0.614459	H4K5K8diac-preferred
chr5:68628081-68629388	CCDC125	0	1.24763	12.3461	0	1	0	-1.10301	0.814409	5.95962	0.13167	0.101045	H4K5K8diac-preferred
chr5:68628081-68629388	CCDC125	0	1.24763	12.3461	0	1	0	-1.10301	0.814409	5.95962	0.13167	0.101045	H4K5K8diac-preferred
chr11:16424007-16425350	SOX6	0	1.23489	5.64851	1	0	0	-1.07058	1.26791	5.49592	1.7211	7.88768	H4K5K8diac-preferred
chr1:53479839-53481721	SCP2	0	1.24196	16.6222	0	1	0	-1.06749	0.983318	11.4085	0.460404	1.67665	H4K5K8diac-preferred
chr10:120100921-120103593	FAM204A	0	1.04151	12.6073	0	1	0	-1.04803	0.619802	4.55591	-0.0699296	0.0463563	H4K5K8diac-preferred
chr12:75904213-75906662	KRR1	0	1.10746	18.875	0	1	1	-1.01079	0.782849	9.76199	0.421083	2.35381	H4K5K8diac-preferred
chr1:206784353-206786346	EIF2D	0	1.27919	21.8312	1	1	1	-1.00585	0.719428	7.49711	-0.10072	0.117448	H4K5K8diac-preferred
chr17:18624982-18625459	TRIM16L	0	1.38805	3.81576	0	0	0	-1.0014	1.232	4.5211	-0.39937	0.260528	H4K5K8diac-preferred
chr12:82750680-82753365	CCDC59	0	1.19728	20.1067	1	1	1	-0.988389	0.923946	12.6101	0.392239	2.00252	H4K5K8diac-preferred
chr12:82750680-82753365	CCDC59	0	1.19728	20.1067	1	1	1	-0.988389	0.923946	12.6101	0.392239	2.00252	H4K5K8diac-preferred
chr3:114789483-114792157	ZBTB20	0	1.7901	25.5828	1	0	0	-0.930354	0.97512	7.6917	1.05864	7.12919	H4K5K8diac-preferred
chr17:36980060-36983617	MIR4727	0	1.30894	27.2965	1	1	1	-0.914624	0.916594	13.9821	0.32506	1.58523	H4K5K8diac-preferred
chr9:97020964-97021408	ZNF169	140	1.70051	4.57592	0	1	0	-0.911679	0.516849	0.750291	1.66468	2.01173	H4K5K8diac-preferred
chr2:196932960-196934595	DNAH7	0	1.7287	20.471	0	1	0	-0.901658	0.59786	3.4344	0.103432	0.0542688	H4K5K8diac-preferred
chrX:70442473-70443013	GJB1	43	1.28911	5.77488	0	0	0	-0.877181	0.543363	0.981162	-1.07763	2.41061	H4K5K8diac-preferred
chr1:162759666-162760320	HSD17B7	172	1.61382	6.99959	0	0	0	-0.863534	1.48663	7.02772	1.66563	3.32421	H4K5K8diac-preferred
chr10:102026534-102028392	CWF19L1	0	1.05025	12.2466	0	1	0	-0.852356	0.950823	10.3637	-0.0391247	0.0135198	H4K5K8diac-preferred
chr12:114402640-114405233	RBM19	0	1.66807	38.5647	1	1	0	-0.848942	0.579487	5.27745	-0.149186	0.258453	H4K5K8diac-preferred
chr19:48757715-48760028	CARD8	0	1.02542	15.0367	1	1	1	-0.838503	0.971264	13.6668	0.135518	0.231225	H4K5K8diac-preferred
chr14:68281508-68284386	ZFYVE26	0	1.06288	12.4448	1	1	1	-0.828951	0.783506	7.08103	0.393362	1.50902	H4K5K8diac-preferred
chr7:129690097-129692437	ZC3HC1	0	1.19938	22.9894	1	1	1	-0.770174	0.782866	10.1885	0.502651	3.71794	H4K5K8diac-preferred
chr7:72721774-72724294	NSUN5	0	1.15759	15.6182	1	1	1	-0.767709	1.15118	16.5738	-0.164225	0.274339	H4K5K8diac-preferred
chr3:45882832-45884716	LZTFL1	0	1.57053	20.9974	1	1	1	-0.730713	0.581566	3.42263	0.0468247	0.0165191	H4K5K8diac-preferred
chr5:79285814-79288344	MTX3	0	1.03734	14.7824	0	1	1	-0.647463	0.727313	7.58025	0.126665	0.206405	H4K5K8diac-preferred
chr11:36615217-36616860	C11orf74	0	1.49936	19.3575	1	1	0	-0.622279	0.733455	5.17496	0.92757	6.28485	H4K5K8diac-preferred
chr11:36615217-36616860	C11orf74	0	1.49936	19.3575	1	1	0	-0.622279	0.733455	5.17496	0.92757	6.28485	H4K5K8diac-preferred
chr1:115123368-115125869	BCAS2	0	1.68339	39.2142	1	1	1	-0.616939	0.803569	9.84093	-0.140528	0.230734	H4K5K8diac-preferred
chr19:7553069-7555017	PEX11G	0	1.39789	22.9549	1	1	0	-0.616175	0.518864	3.59333	-0.347356	1.08883	H4K5K8diac-preferred
chr19:7553069-7555017	PEX11G	0	1.39789	22.9549	1	1	0	-0.616175	0.518864	3.59333	-0.347356	1.08883	H4K5K8diac-preferred
chr14:71066087-71068710	MED6	0	1.56204	34.2663	1	1	1	-0.609611	0.677875	6.98309	0.341656	1.37566	H4K5K8diac-preferred
chr14:90796919-90799213	NRDE2	0	1.83596	37.8139	0	1	0	-0.599092	0.906847	10.0796	-0.208654	0.370865	H4K5K8diac-preferred
chr16:86587645-86590544	MTHFSD	0	1.05967	13.9734	1	1	1	-0.594385	0.727313	6.87548	0.190145	0.411277	H4K5K8diac-preferred
chr16:86587645-86590544	MTHFSD	0	1.05967	13.9734	1	1	1	-0.594385	0.727313	6.87548	0.190145	0.411277	H4K5K8diac-preferred
chr1:236957302-236958424	MTR	157	2.44	45.0928	0	0	0	-0.593468	0.527704	2.60257	-0.435244	0.973668	H4K5K8diac-preferred
chr20:32308250-32309222	PXMP4	115	1.64911	15.4461	0	1	1	-0.580445	0.817119	5.04534	0.339725	0.411173	H4K5K8diac-preferred
chr2:55495094-55497868	MTIF2	0	1.11483	19.0655	0	1	1	-0.575892	0.722182	8.37382	-0.0825859	0.0951395	H4K5K8diac-preferred
chr2:55495094-55497868	MTIF2	0	1.11483	19.0655	0	1	1	-0.575892	0.722182	8.37382	-0.0825859	0.0951395	H4K5K8diac-preferred
chr9:97486912-97489849	C9orf3	0	1.46683	28.8913	1	1	0	-0.575651	0.617471	5.63802	-0.0535848	0.0345141	H4K5K8diac-preferred
chr19:58094334-58096205	ZIK1	0	1.53259	33.9205	1	1	1	-0.53803	0.548706	4.69869	-0.458402	2.62089	H4K5K8diac-preferred
chr17:33287137-33289906	ZNF830	0	1.05815	16.937	1	1	1	-0.536179	0.636306	6.33833	0.142547	0.287683	H4K5K8diac-preferred
chr16:29085997-29087149	RRN3P2	0	1.55588	12.625	0	0	0	-0.531228	0.642885	2.87751	0.259782	0.257735	H4K5K8diac-preferred
chr17:43212849-43213690	ACBD4	0	1.92817	22.8355	1	0	1	-0.506436	0.750381	3.82904	0.1817	0.116821	H4K5K8diac-preferred
chr3:53163192-53166551	RFT1	0	1.16223	21.8958	1	1	1	-0.501161	0.933095	14.7544	-0.0574969	0.0488931	H4K5K8diac-preferred

## Sheet: H3K27ac-pr-prom
peakID	geneName	distance	logFC_H4K5K8diac_H3K27ac	F_H4K5K8diac_H3K27ac	H3K4me1_overlap	H3K4me3_overlap	BRD4_DMSO_overlap	log2FC_CAGE	logFC_H4K5K8diac_JQ1_DMSO	F_H4K5K8diac_JQ1_DMSO	logFC_H3K27ac_JQ1_DMSO	F_H3K27ac_JQ1_DMSO	peak_category
chr1:32225095-32227567	MIR4254	760	-1.5913	26.6115	1	1	1	-3.65807	-1.05892	8.39006	-0.876138	8.57654	H3K27ac-preferred
chr17:50235591-50236126	CA10	6	-2.64157	9.55731	1	1	0	-3.30511	0.164376	0.0452223	-0.887332	2.34916	H3K27ac-preferred
chr12:10572562-10573137	KLRC3	57	-1.71071	16.5929	0	1	0	-3.06072	0.528989	1.23774	0.465026	1.17044	H3K27ac-preferred
chr12:10573314-10573831	KLRC3	121	-1.8972	11.7623	0	0	0	-3.06072	0.903384	1.38225	-0.323373	0.258116	H3K27ac-preferred
chr17:47653044-47654751	NXPH3	0	-1.21006	9.93703	1	1	0	-3.03722	-2.07945	20.1005	-1.5512	14.8813	H3K27ac-preferred
chr22:37822008-37824166	ELFN2	0	-1.12888	8.71541	1	1	0	-2.90517	-1.87517	19.1294	-1.32569	11.5191	H3K27ac-preferred
chr15:72612107-72613359	CELF6	0	-1.432	11.2526	1	1	0	-2.8939	-1.17122	2.92099	-0.468752	1.23271	H3K27ac-preferred
chr15:72612107-72613359	CELF6	0	-1.432	11.2526	1	1	0	-2.8939	-1.17122	2.92099	-0.468752	1.23271	H3K27ac-preferred
chr11:62378249-62381468	ROM1	0	-1.13779	12.8113	1	1	0	-2.85545	-1.31936	15.2371	-1.31679	16.4048	H3K27ac-preferred
chr3:14580878-14582486	GRIP2	0	-1.47374	18.6339	1	1	0	-2.84772	-0.647789	3.64213	-0.860854	6.12532	H3K27ac-preferred
chr2:220368952-220379938	ASIC4	0	-1.19353	19.5862	1	0	1	-2.76017	-0.0741664	0.0746992	-0.777318	8.20742	H3K27ac-preferred
chr17:34058194-34059423	RASL10B	0	-1.42852	10.9068	1	1	0	-2.51511	-1.89556	17.1642	-0.778942	3.91361	H3K27ac-preferred
chr6:27105915-27108426	HIST1H4I	0	-1.08945	9.05675	1	1	0	-2.40053	-1.33726	9.78053	-1.3027	11.0108	H3K27ac-preferred
chr11:19261391-19262610	E2F8	0	-1.27897	10.5673	0	1	0	-2.36378	-1.49081	9.60155	-1.51203	11.7944	H3K27ac-preferred
chr3:50306060-50309711	SEMA3B	0	-1.68335	31.909	1	0	0	-2.27503	-0.478837	2.4829	-0.852437	8.57672	H3K27ac-preferred
chr3:50306060-50309711	SEMA3B	0	-1.68335	31.909	1	0	0	-2.27503	-0.478837	2.4829	-0.852437	8.57672	H3K27ac-preferred
chr1:208416465-208418429	PLXNA2	0	-1.18308	8.87893	1	1	0	-2.226	-1.1501	6.28776	-1.27374	10.9248	H3K27ac-preferred
chr17:7791004-7792630	CHD3	0	-1.78536	24.653	1	1	0	-2.21105	0.454607	1.4613	-0.394292	1.44532	H3K27ac-preferred
chr3:46923239-46924887	PTH1R	0	-1.63114	12.2791	1	1	0	-2.19825	-1.19617	5.20959	-0.65472	2.60264	H3K27ac-preferred
chr17:8020961-8022498	ALOXE3	0	-1.42826	11.337	1	1	0	-2.18675	-0.622074	1.50976	0.364428	0.885933	H3K27ac-preferred
chr17:8020961-8022498	ALOXE3	0	-1.42826	11.337	1	1	0	-2.18675	-0.622074	1.50976	0.364428	0.885933	H3K27ac-preferred
chr8:134202684-134205461	WISP1	0	-1.18551	14.3329	1	1	0	-2.17585	-0.062626	0.0373135	-1.12633	12.0864	H3K27ac-preferred
chr1:31844924-31847783	FABP3	0	-1.07486	13.3069	1	0	0	-2.17285	-0.486944	2.60313	-0.763776	6.79659	H3K27ac-preferred
chr13:24462127-24463592	C1QTNF9B-AS1	0	-1.42629	16.5101	0	1	0	-2.12887	-1.99345	21.6205	-0.841279	5.98183	H3K27ac-preferred
chr13:24462127-24463592	C1QTNF9B-AS1	0	-1.42629	16.5101	0	1	0	-2.12887	-1.99345	21.6205	-0.841279	5.98183	H3K27ac-preferred
chr12:109746356-109748264	FOXN4	0	-1.4251	10.6431	1	1	0	-2.07886	-2.54966	25.9099	-0.848952	4.22613	H3K27ac-preferred
chr1:108505257-108508924	VAV3-AS1	0	-1.13618	17.4633	1	1	1	-2.04281	-0.0716888	0.068344	-0.524433	3.92413	H3K27ac-preferred
chr10:102824929-102827786	KAZALD1	0	-1.17549	10.8848	1	1	0	-2.01348	-1.53929	10.3881	-0.719604	4.03409	H3K27ac-preferred
chr19:47161886-47164481	DACT3-AS1	0	-1.4284	24.767	1	1	0	-1.99497	-2.54647	58.4843	-1.04205	13.3595	H3K27ac-preferred
chr11:64570042-64571917	MAP4K2	0	-1.26097	8.42219	1	1	0	-1.99001	-1.21645	6.81747	-0.829981	4.00689	H3K27ac-preferred
chr19:10339700-10342530	MIR4322	0	-1.32366	18.6227	1	1	0	-1.91617	-1.33469	17.4347	-1.38286	19.7002	H3K27ac-preferred
chr11:46298745-46303924	CREB3L1	0	-1.09779	14.2921	1	1	1	-1.91483	-0.139785	0.226047	-0.779786	7.09941	H3K27ac-preferred
chr7:100060803-100061919	C7orf61	0	-1.2235	9.74633	1	0	0	-1.90317	0.148141	0.100898	-0.735641	3.52639	H3K27ac-preferred
chr7:100062358-100066459	C7orf61	465	-1.1848	17.0741	1	1	1	-1.90317	0.699694	5.87423	-0.630941	4.86276	H3K27ac-preferred
chr2:188416507-188419861	TFPI	0	-1.03581	11.8245	0	1	0	-1.88273	0.769501	5.84425	0.342887	1.29138	H3K27ac-preferred
chr17:44928860-44929760	WNT9B	0	-1.91988	11.5285	1	1	0	-1.86964	0.515264	0.908995	-0.804938	2.79272	H3K27ac-preferred
chr12:10560676-10564694	KLRC4-KLRK1	0	-1.06105	11.8265	1	0	1	-1.84704	1.1274	11.1874	0.184865	0.346853	H3K27ac-preferred
chr7:73246082-73246667	CLDN4	890	-2.3043	10.5985	1	0	0	-1.84593	-0.480459	0.305728	0.20385	0.10054	H3K27ac-preferred
chr16:11439146-11441707	RMI2	0	-1.19648	10.8034	1	1	0	-1.8363	-1.66165	19.0818	-1.2761	12.2713	H3K27ac-preferred
chr1:32168826-32171241	COL16A1	0	-1.39637	11.0746	1	0	0	-1.82944	-0.104601	0.0542241	-0.218753	0.337505	H3K27ac-preferred
chr16:2197691-2200510	RAB26	0	-1.532	18.8653	1	1	0	-1.76035	-2.31076	24.0535	-1.00168	8.43731	H3K27ac-preferred
chr16:2197691-2200510	RAB26	0	-1.532	18.8653	1	1	0	-1.76035	-2.31076	24.0535	-1.00168	8.43731	H3K27ac-preferred
chr11:85337543-85339469	DLG2	0	-1.64297	30.1973	0	1	0	-1.75085	-0.952565	7.6253	-0.531378	3.37727	H3K27ac-preferred
chr10:134257147-134262188	C10orf91	0	-1.08496	12.4312	1	0	0	-1.74089	-0.944294	8.15216	-1.4052	18.9513	H3K27ac-preferred
chr12:6929425-6932254	GPR162	0	-1.24181	17.963	1	1	0	-1.69458	-0.933067	9.09969	-0.880927	8.89865	H3K27ac-preferred
chr10:90709720-90713022	ACTA2	0	-1.04273	11.1926	1	0	1	-1.6862	-0.313773	0.839772	-0.538997	2.72041	H3K27ac-preferred
chr19:10023956-10026042	OLFM2	0	-1.56691	17.2449	0	1	0	-1.67587	-0.0744346	0.0358097	-1.13517	10.6799	H3K27ac-preferred
chr19:18062819-18064082	KCNN1	709	-1.38061	11.2149	1	1	0	-1.65263	-1.86687	13.8921	-1.10939	7.68545	H3K27ac-preferred
chr20:34680022-34682059	EPB41L1	0	-1.3384	10.6692	1	1	0	-1.65235	-1.53633	11.1543	-1.01676	6.44267	H3K27ac-preferred
chr3:186647573-186650930	ST6GAL1	0	-1.14204	12.7288	1	1	0	-1.61619	-0.398125	1.37399	-0.797423	6.08974	H3K27ac-preferred
chr4:186729702-186733698	SORBS2	0	-1.25524	18.5053	1	1	0	-1.61539	1.15708	15.0025	0.377354	1.74597	H3K27ac-preferred
chr4:186729702-186733698	SORBS2	0	-1.25524	18.5053	1	1	0	-1.61539	1.15708	15.0025	0.377354	1.74597	H3K27ac-preferred
chr4:186729702-186733698	SORBS2	0	-1.25524	18.5053	1	1	0	-1.61539	1.15708	15.0025	0.377354	1.74597	H3K27ac-preferred
chr17:79981094-79982460	LRRC45	0	-1.33052	12.6363	1	1	0	-1.59306	-1.12021	7.73696	-1.28708	11.3386	H3K27ac-preferred
chr14:105991973-105995363	TMEM121	0	-1.77	27.0419	1	1	0	-1.55815	-0.621924	3.43395	-1.28846	15.1173	H3K27ac-preferred
chr14:105991973-105995363	TMEM121	0	-1.77	27.0419	1	1	0	-1.55815	-0.621924	3.43395	-1.28846	15.1173	H3K27ac-preferred
chr19:10531173-10532515	PDE4A	0	-1.88752	20.2701	1	1	0	-1.53275	-3.04976	18.8747	-1.60378	14.7439	H3K27ac-preferred
chr17:41603624-41609530	ETV4	0	-1.22901	22.8263	1	0	0	-1.51837	1.12596	18.8217	-0.0222563	0.00778371	H3K27ac-preferred
chr9:116355664-116358198	RGS3	0	-1.47948	21.8351	1	1	1	-1.49302	-0.0113647	0.00121545	-0.508066	2.82041	H3K27ac-preferred
chr9:116355664-116358198	RGS3	0	-1.47948	21.8351	1	1	1	-1.49302	-0.0113647	0.00121545	-0.508066	2.82041	H3K27ac-preferred
chr12:125049954-125053233	NCOR2	0	-1.39533	15.0798	1	1	0	-1.49184	-1.42046	13.8876	-0.807815	5.54335	H3K27ac-preferred
chr1:15478602-15481717	TMEM51-AS1	0	-1.16153	10.0695	1	1	0	-1.48834	-1.61031	16.4726	-1.10868	9.43909	H3K27ac-preferred
chr19:17796488-17798259	UNC13A	749	-1.14316	9.82948	1	1	0	-1.47819	-0.590201	2.5475	-0.725833	4.20528	H3K27ac-preferred
chr19:17798345-17799058	UNC13A	0	-1.69788	12.1942	0	1	0	-1.47819	-1.11042	3.53806	-1.04148	5.57003	H3K27ac-preferred
chr1:156218522-156221532	PAQR6	615	-1.04743	11.0836	1	0	0	-1.45192	-1.59167	15.5844	-0.855195	7.04097	H3K27ac-preferred
chr19:12944619-12945511	RTBDN	0	-1.43926	10.2696	1	1	0	-1.44199	-2.6869	17.8213	-1.60124	12.6539	H3K27ac-preferred
chr6:36806765-36808409	CPNE5	0	-1.46998	11.5195	1	1	0	-1.41144	-0.773107	2.89545	-1.01589	6.76488	H3K27ac-preferred
chr1:66456917-66461759	PDE4B	0	-1.06967	17.0203	0	1	0	-1.39834	0.734357	7.14011	0.359723	1.90429	H3K27ac-preferred
chr1:66796883-66803401	PDE4B	0	-1.2203	22.9417	1	1	1	-1.39834	0.964465	13.7997	0.023023	0.00829174	H3K27ac-preferred
chr11:128760341-128761204	KCNJ5	109	-1.38027	9.03339	1	1	0	-1.37706	-1.8816	10.3064	-1.27952	7.45727	H3K27ac-preferred
chr11:19370466-19372495	NAV2	0	-1.18717	13.4897	1	0	1	-1.37663	0.208849	0.365511	-0.361745	1.22305	H3K27ac-preferred
chr11:105480493-105484826	GRIA4	0	-1.37799	25.2145	0	1	0	-1.35747	-0.0811891	0.0793034	-0.124156	0.212656	H3K27ac-preferred
chr11:105480493-105484826	GRIA4	0	-1.37799	25.2145	0	1	0	-1.35747	-0.0811891	0.0793034	-0.124156	0.212656	H3K27ac-preferred
chr7:100074195-100077639	TSC22D4	0	-1.62379	30.4674	1	1	0	-1.34588	-0.00171746	2.84893e-05	-0.374595	1.75813	H3K27ac-preferred
chr22:50707130-50711001	MAPK11	0	-1.26685	16.2979	1	1	0	-1.34174	-1.22466	13.9656	-1.36057	18.9726	H3K27ac-preferred
chr6:20400987-20401777	E2F3	360	-1.24419	8.29641	0	1	1	-1.33013	-1.19174	3.60592	-0.470365	1.05995	H3K27ac-preferred
chr12:49207664-49210368	CACNB3	0	-1.15969	14.3361	1	1	0	-1.32922	-1.59173	22.9054	-0.71835	5.50241	H3K27ac-preferred
chr12:49207664-49210368	CACNB3	0	-1.15969	14.3361	1	1	0	-1.32922	-1.59173	22.9054	-0.71835	5.50241	H3K27ac-preferred
chr7:102104046-102106543	ALKBH4	0	-1.34354	21.5242	1	1	0	-1.32546	1.33114	21.3316	-0.366043	1.67376	H3K27ac-preferred
chr12:10560676-10564694	KLRC4	0	-1.06105	11.8265	1	0	1	-1.3099	1.1274	11.1874	0.184865	0.346853	H3K27ac-preferred
chr8:105235352-105236638	RIMS2	0	-1.3767	11.4088	0	1	0	-1.30696	-0.339689	0.413551	-0.728387	3.77872	H3K27ac-preferred
chr12:58130958-58133465	AGAP2	0	-1.54418	17.8104	1	1	0	-1.30315	-1.43955	13.5401	-1.07642	9.29122	H3K27ac-preferred
chr5:64775462-64777721	ADAMTS6	26	-1.32864	13.867	0	1	0	-1.29968	0.0232087	0.00342269	-0.167383	0.234412	H3K27ac-preferred
chr1:155291086-155295775	RUSC1-AS1	0	-1.36323	21.7558	1	1	0	-1.29874	-1.65925	26.5694	-1.07467	13.7357	H3K27ac-preferred
chr1:155291086-155295775	RUSC1-AS1	0	-1.36323	21.7558	1	1	0	-1.29874	-1.65925	26.5694	-1.07467	13.7357	H3K27ac-preferred
chr19:49436624-49437149	DHDH	0	-2.24192	11.8614	0	1	0	-1.2974	-1.37675	2.66652	0.11381	0.0417144	H3K27ac-preferred
chr3:138048007-138048783	NME9	0	-1.53179	8.50914	0	1	0	-1.29739	1.50712	7.6973	-0.47998	0.917609	H3K27ac-preferred
chr11:44971106-44972542	TP53I11	0	-1.28974	10.5224	0	1	0	-1.28715	-1.29369	9.51034	-1.39588	12.5486	H3K27ac-preferred
chr11:44971106-44972542	TP53I11	0	-1.28974	10.5224	0	1	0	-1.28715	-1.29369	9.51034	-1.39588	12.5486	H3K27ac-preferred
chr19:10339700-10342530	S1PR2	0	-1.32366	18.6227	1	1	0	-1.28067	-1.33469	17.4347	-1.38286	19.7002	H3K27ac-preferred
chr11:62378249-62381468	EML3	0	-1.13779	12.8113	1	1	0	-1.27059	-1.31936	15.2371	-1.31679	16.4048	H3K27ac-preferred
chr20:61446289-61450870	COL9A3	0	-1.25072	15.9731	1	1	0	-1.25191	-0.319668	1.04757	-1.28639	16.523	H3K27ac-preferred
chr6:33264719-33268306	RGL2	0	-1.78932	30.8478	0	1	0	-1.23698	-0.589261	2.96862	-0.707584	5.23917	H3K27ac-preferred
chr14:105945869-105952507	CRIP1	750	-1.18408	20.099	1	1	1	-1.2202	0.524138	3.74844	-0.74954	8.05113	H3K27ac-preferred
chr14:105952550-105952932	CRIP1	325	-3.99017	16.3751	1	0	0	-1.2202	-0.568404	0.164409	-1.48144	3.0431	H3K27ac-preferred
chr5:88177384-88180880	MEF2C-AS1	0	-1.47282	28.8297	0	1	0	-1.20563	-0.551017	3.50193	-0.415711	2.38738	H3K27ac-preferred
chr16:3012939-3014894	KREMEN2	0	-1.11858	8.35858	1	1	0	-1.1828	-1.87048	16.699	-0.975419	5.99194	H3K27ac-preferred
chr11:64527363-64528153	PYGM	0	-2.36421	17.1689	1	0	0	-1.14334	-2.04866	5.47896	-0.49238	1.10431	H3K27ac-preferred
chr6:30649625-30659658	NRM	0	-1.65297	39.3425	1	1	0	-1.14236	-0.584803	4.79522	-0.739397	8.24302	H3K27ac-preferred
chr6:30649625-30659658	NRM	0	-1.65297	39.3425	1	1	0	-1.14236	-0.584803	4.79522	-0.739397	8.24302	H3K27ac-preferred
chr6:30649625-30659658	NRM	0	-1.65297	39.3425	1	1	0	-1.14236	-0.584803	4.79522	-0.739397	8.24302	H3K27ac-preferred
chr11:113930367-113932567	ZBTB16	0	-1.83906	19.6336	0	1	0	-1.13557	-1.1734	6.59273	-1.43512	13.0071	H3K27ac-preferred
chr11:113930367-113932567	ZBTB16	0	-1.83906	19.6336	0	1	0	-1.13557	-1.1734	6.59273	-1.43512	13.0071	H3K27ac-preferred
chr11:66102058-66106656	RIN1	0	-1.07345	13.1852	1	1	0	-1.12257	-1.64628	23.894	-0.923717	9.93845	H3K27ac-preferred
chr8:27632003-27632996	ESCO2	0	-1.50279	15.911	0	1	1	-1.11887	-2.61808	29.0415	-1.76264	17.4122	H3K27ac-preferred
chr19:6739661-6741759	TRIP10	0	-1.08507	9.66084	1	1	0	-1.10869	-1.00734	6.27426	-0.826595	5.47261	H3K27ac-preferred
chr4:157889805-157894056	PDGFC	0	-1.1262	12.4184	0	1	0	-1.10225	-0.90704	7.38642	-0.422194	1.85013	H3K27ac-preferred
chr14:21565130-21568638	ZNF219	0	-1.05188	13.3734	1	1	0	-1.09665	-0.803443	7.36938	-0.742846	6.70619	H3K27ac-preferred
chr14:21565130-21568638	ZNF219	0	-1.05188	13.3734	1	1	0	-1.09665	-0.803443	7.36938	-0.742846	6.70619	H3K27ac-preferred
chr1:111146658-111151364	KCNA2	0	-1.15795	16.6964	1	1	1	-1.07813	-0.200654	0.5095	-0.588229	4.42191	H3K27ac-preferred
chr11:68815916-68817319	TPCN2	0	-1.03031	8.37301	0	1	0	-1.05587	0.10901	0.0961544	-0.542679	2.50024	H3K27ac-preferred
chr17:40833706-40835852	CCR10	0	-1.52753	20.7399	1	1	0	-1.04765	-0.89077	5.75659	-0.450363	1.84044	H3K27ac-preferred
chr1:155247181-155248220	HCN3	0	-1.39161	12.5814	1	1	0	-1.0472	-1.89554	12.546	-1.10933	8.35517	H3K27ac-preferred
chr2:42275088-42279611	PKDCC	0	-2.02139	47.3793	1	1	0	-1.0384	-0.338272	1.35494	-0.534037	3.83501	H3K27ac-preferred
chr11:7533227-7536052	PPFIBP2	0	-1.0884	12.9747	1	1	0	-1.03091	-0.249374	0.64401	-0.568855	3.6488	H3K27ac-preferred
chr6:41746839-41749395	PRICKLE4	0	-1.68852	23.8333	1	1	0	-1.02504	-1.80327	23.7625	-0.591129	3.34979	H3K27ac-preferred
chr1:224620061-224624253	CNIH3	0	-1.17351	16.0866	0	1	0	-1.02364	-1.03649	11.9469	-0.598357	4.36392	H3K27ac-preferred
chr1:224620061-224624253	CNIH3	0	-1.17351	16.0866	0	1	0	-1.02364	-1.03649	11.9469	-0.598357	4.36392	H3K27ac-preferred
chr16:776443-779493	HAGHL	0	-1.33656	16.0307	1	1	0	-1.01885	-1.21086	12.4729	-1.48421	20.1571	H3K27ac-preferred
chr16:776443-779493	HAGHL	0	-1.33656	16.0307	1	1	0	-1.01885	-1.21086	12.4729	-1.48421	20.1571	H3K27ac-preferred
chr6:27796573-27799122	HIST1H4K	183	-1.62549	18.9437	0	0	0	-1.01111	-1.43282	8.80673	-1.19086	10.2638	H3K27ac-preferred
chr20:55837404-55842348	BMP7	0	-1.03227	12.3825	1	1	0	-1.01037	-0.890953	8.67721	-0.94425	10.2148	H3K27ac-preferred
chr6:27792061-27793608	HIST1H4J	159	-2.21449	33.8631	0	1	0	-1.00302	-0.896065	3.73565	-0.952898	7.10814	H3K27ac-preferred
chr11:133824721-133827833	IGSF9B	0	-1.33277	15.4443	1	1	0	-0.996046	-0.571849	2.7504	-1.72311	25.2087	H3K27ac-preferred
chr4:23889648-23892940	PPARGC1A	0	-1.18468	16.0635	1	1	1	-0.995512	0.871523	7.94969	0.117688	0.166975	H3K27ac-preferred
chr4:24470543-24476139	PPARGC1A	0	-1.05551	12.9091	1	1	1	-0.995512	-0.934041	9.55342	-0.948138	10.3886	H3K27ac-preferred
chr3:49840130-49841658	FAM212A	0	-1.06669	9.31793	1	1	0	-0.993472	-2.59789	35.0159	-0.869809	6.291	H3K27ac-preferred
chr1:16476088-16483957	EPHA2	0	-1.89539	41.2826	1	1	0	-0.979451	-0.304396	1.00715	-0.823019	8.56369	H3K27ac-preferred
chr20:5930156-5932851	MCM8	0	-1.48954	27.7463	1	1	0	-0.973087	-0.504568	2.79381	-0.843111	8.85661	H3K27ac-preferred
chr8:17658067-17659298	MTUS1	0	-1.74977	9.32375	0	1	0	-0.972028	-0.674074	0.684625	-1.85188	10.1298	H3K27ac-preferred
chr13:113654790-113657094	MCF2L	0	-1.2231	12.0037	1	1	0	-0.955503	0.682384	3.93942	-0.0433488	0.0159147	H3K27ac-preferred
chr19:39389374-39390410	NFKBIB	0	-1.34424	9.63974	1	1	1	-0.940432	-0.51807	0.775121	-0.924359	4.82876	H3K27ac-preferred
chr9:135036319-135038277	NTNG2	0	-1.35055	12.2754	1	1	0	-0.934556	-0.703957	3.31538	-0.833627	5.58143	H3K27ac-preferred
chr12:89917803-89920396	POC1B	0	-1.48145	21.2701	1	1	0	-0.933374	-0.532993	2.59052	-0.3916	1.60254	H3K27ac-preferred
chr12:89917803-89920396	POC1B	0	-1.48145	21.2701	1	1	0	-0.933374	-0.532993	2.59052	-0.3916	1.60254	H3K27ac-preferred
chr17:27042431-27050822	SNORD42B	0	-1.4939	28.4118	1	1	1	-0.930738	-0.534793	3.64455	-0.517705	3.55653	H3K27ac-preferred
chr3:114619376-114619936	ZBTB20	0	-2.43999	10.3135	0	0	0	-0.930354	-0.472909	0.319403	0.955126	2.20413	H3K27ac-preferred
chr5:180667775-180668603	SNORD96A	286	-2.49057	17.4681	1	0	0	-0.91402	-0.919064	1.59099	-0.595477	1.25523	H3K27ac-preferred
chr17:7608127-7609244	EFNB3	0	-1.67689	14.8123	1	1	0	-0.913813	-1.26243	6.22435	-0.526461	1.83274	H3K27ac-preferred
chr17:27914381-27921530	ANKRD13B	0	-1.09649	13.1993	1	1	0	-0.91211	-1.57849	24.7953	-1.08571	12.8514	H3K27ac-preferred
chr6:27782699-27786027	HIST1H2BM	0	-1.46594	26.0547	1	1	0	-0.910789	-1.63234	24.5355	-1.75699	33.9376	H3K27ac-preferred
chr5:111753163-111756670	EPB41L4A-AS2	0	-1.08925	10.1015	1	1	0	-0.90859	-1.57113	17.7693	-0.815231	5.59648	H3K27ac-preferred
chr1:17906720-17906973	ARHGEF10L	75	-5.37695	10.239	1	0	0	-0.906336	1.19322	0.598958	0.0498642	0.00262878	H3K27ac-preferred
chr5:98103975-98112607	RGMB	0	-1.46383	20.6332	1	1	0	-0.897753	-1.59909	21.7351	-1.36707	17.4232	H3K27ac-preferred
chr14:90419309-90424110	EFCAB11	0	-1.00522	13.1957	1	1	0	-0.896158	-0.984275	11.2074	-0.672323	5.7125	H3K27ac-preferred
chr14:90419309-90424110	EFCAB11	0	-1.00522	13.1957	1	1	0	-0.896158	-0.984275	11.2074	-0.672323	5.7125	H3K27ac-preferred
chr6:30649625-30659658	PPP1R18	0	-1.65297	39.3425	1	1	0	-0.890699	-0.584803	4.79522	-0.739397	8.24302	H3K27ac-preferred
chr6:30649625-30659658	PPP1R18	0	-1.65297	39.3425	1	1	0	-0.890699	-0.584803	4.79522	-0.739397	8.24302	H3K27ac-preferred
chr12:123920386-123921827	RILPL2	0	-1.749	25.3403	0	1	0	-0.88541	-0.905982	5.35341	-0.815642	6.07479	H3K27ac-preferred
chr10:126431427-126433697	FAM53B	0	-1.24885	10.5225	0	1	0	-0.879987	-1.69089	15.6137	-1.01246	7.87113	H3K27ac-preferred
chr1:45205407-45206773	KIF2C	0	-1.37022	18.1582	1	1	1	-0.877055	-0.364477	1.05869	-0.978794	8.52968	H3K27ac-preferred
chr20:61435078-61438378	OGFR-AS1	0	-1.05983	7.92116	1	1	0	-0.87622	-0.481519	1.64778	-0.400413	1.24454	H3K27ac-preferred
chr11:65121165-65123193	TIGD3	0	-1.47382	12.7119	1	1	0	-0.873387	-1.53509	8.82113	-1.13972	8.44447	H3K27ac-preferred
chr19:54371065-54373428	MYADM	0	-1.34905	12.31	1	1	0	-0.869594	0.108414	0.0738529	-0.552439	2.19914	H3K27ac-preferred
chr19:54371065-54373428	MYADM	0	-1.34905	12.31	1	1	0	-0.869594	0.108414	0.0738529	-0.552439	2.19914	H3K27ac-preferred
chr19:54371065-54373428	MYADM	0	-1.34905	12.31	1	1	0	-0.869594	0.108414	0.0738529	-0.552439	2.19914	H3K27ac-preferred
chr1:166135907-166136358	FAM78B	0	-3.05638	7.9454	0	1	0	-0.862748	-0.31849	0.208876	-2.23363	8.82527	H3K27ac-preferred
chr12:89917803-89920396	POC1B-GALNT4	0	-1.48145	21.2701	1	1	0	-0.861658	-0.532993	2.59052	-0.3916	1.60254	H3K27ac-preferred
chr11:44587100-44592131	CD82	0	-2.20747	59.3465	1	1	1	-0.858027	-0.226423	0.540566	-0.767646	8.09004	H3K27ac-preferred
chr9:139248318-139249668	GPSM1	0	-1.85346	11.7384	1	0	0	-0.858007	-2.3569	12.204	-0.190078	0.156998	H3K27ac-preferred
chr1:40366472-40368208	MYCL	0	-1.20987	8.07491	1	1	0	-0.857717	-1.32701	8.59403	-0.954276	6.04704	H3K27ac-preferred
chr12:52430151-52432863	NR4A1	0	-1.18339	17.0943	1	1	0	-0.850107	-0.85363	8.53063	-0.851182	9.41613	H3K27ac-preferred
chr14:104177509-104181889	XRCC3	0	-1.22452	12.3135	1	1	1	-0.846613	-2.58632	39.7475	-0.991866	8.14578	H3K27ac-preferred
chr10:25465058-25466295	GPR158-AS1	0	-1.6458	12.4663	0	1	0	-0.845742	-0.141731	0.0934279	0.100466	0.0607198	H3K27ac-preferred
chr5:92918911-92922818	NR2F1	0	-2.09131	18.912	1	1	0	-0.843142	-1.4444	7.76422	-1.07207	6.09667	H3K27ac-preferred
chr10:103542215-103544138	NPM3	0	-1.33474	14.7231	1	1	0	-0.841999	-1.59217	13.9165	-1.03083	8.10873	H3K27ac-preferred
chr17:9929143-9930543	GAS7	0	-1.33315	10.565	1	0	0	-0.836189	2.22421	27.5977	0.420892	1.2498	H3K27ac-preferred
chrX:122316898-122320412	GRIA3	0	-1.14122	11.7441	0	1	0	-0.835797	0.916503	6.99797	0.474784	2.14817	H3K27ac-preferred
chr5:92914324-92917224	NR2F1-AS1	0	-1.57854	17.4719	1	1	0	-0.831328	-1.54588	11.7366	-1.6075	17.1631	H3K27ac-preferred
chr5:92917412-92918562	NR2F1-AS1	387	-1.99398	18.0742	0	1	0	-0.831328	-2.54117	8.92399	-0.840575	2.50178	H3K27ac-preferred
chr20:43437926-43439889	RIMS4	0	-1.21586	10.1106	1	1	0	-0.830572	-3.00428	42.5239	-1.58721	17.9589	H3K27ac-preferred
chr10:134142295-134146469	LRRC27	0	-1.40319	17.4833	1	1	0	-0.825066	-0.686608	3.76267	-0.208407	0.407264	H3K27ac-preferred
chr10:134142295-134146469	LRRC27	0	-1.40319	17.4833	1	1	0	-0.825066	-0.686608	3.76267	-0.208407	0.407264	H3K27ac-preferred
chr1:145469813-145475275	ANKRD34A	0	-1.16423	16.9182	1	1	1	-0.818027	-1.10241	13.9133	-0.718631	6.46457	H3K27ac-preferred
chr13:24152919-24155204	TNFRSF19	0	-1.44086	18.1191	1	1	0	-0.817549	-0.11059	0.0946659	-0.141524	0.197383	H3K27ac-preferred
chr8:22421698-22424505	SORBS3	0	-1.25825	13.0235	1	1	0	-0.806114	0.492238	2.18451	-0.510616	2.44469	H3K27ac-preferred
chr5:52775202-52777110	FST	0	-1.26434	8.6117	0	1	0	-0.804829	-1.47191	7.1565	-1.54277	14.0954	H3K27ac-preferred
chr15:70388054-70390271	TLE3	0	-1.18596	10.3951	1	1	0	-0.80463	-1.40004	12.035	-1.43961	14.3904	H3K27ac-preferred
chr15:70388054-70390271	TLE3	0	-1.18596	10.3951	1	1	0	-0.80463	-1.40004	12.035	-1.43961	14.3904	H3K27ac-preferred
chr3:165551766-165556128	BCHE	0	-1.05521	14.0755	1	1	1	-0.80276	-0.0261257	0.00782664	0.00997692	0.00124174	H3K27ac-preferred
chr17:74234894-74240492	RNF157	0	-1.12429	15.3261	1	1	0	-0.802617	-1.02975	12.6157	-1.0003	12.1011	H3K27ac-preferred
chr17:74234894-74240492	RNF157	0	-1.12429	15.3261	1	1	0	-0.802617	-1.02975	12.6157	-1.0003	12.1011	H3K27ac-preferred
chr12:50096790-50101445	FMNL3	0	-1.06543	12.987	1	1	0	-0.795702	-1.27826	16.7727	-0.80904	7.45747	H3K27ac-preferred
chr11:62558346-62559559	TMEM223	0	-1.60953	18.5871	1	1	0	-0.791231	-0.92235	4.46842	-1.44864	15.05	H3K27ac-preferred
chr17:79988329-79990891	RAC3	0	-1.1955	10.6262	1	1	0	-0.790246	-2.28861	31.4482	-1.62013	19.0881	H3K27ac-preferred
chr10:63658140-63664342	ARID5B	0	-1.07838	14.9032	0	1	0	-0.783672	-0.018293	0.0038342	-0.308368	1.21464	H3K27ac-preferred
chr16:2520381-2522503	NTN3	0	-1.24862	10.4605	1	0	0	-0.780763	-2.04599	19.108	-1.58333	16.5249	H3K27ac-preferred
chr16:29909720-29913293	ASPHD1	0	-1.32912	20.437	1	1	0	-0.776359	-1.83366	25.6541	-1.38985	21.1273	H3K27ac-preferred
chr14:105938449-105944236	CRIP2	0	-1.75785	32.7547	1	1	0	-0.773405	-1.35805	18.6978	-1.14818	14.5974	H3K27ac-preferred
chr14:105938449-105944236	CRIP2	0	-1.75785	32.7547	1	1	0	-0.773405	-1.35805	18.6978	-1.14818	14.5974	H3K27ac-preferred
chr14:105938449-105944236	CRIP2	0	-1.75785	32.7547	1	1	0	-0.773405	-1.35805	18.6978	-1.14818	14.5974	H3K27ac-preferred
chr14:105938449-105944236	CRIP2	0	-1.75785	32.7547	1	1	0	-0.773405	-1.35805	18.6978	-1.14818	14.5974	H3K27ac-preferred
chr1:1950825-1951616	GABRD	58	-2.36855	8.37871	1	1	0	-0.772443	-0.924054	0.777452	-1.1036	3.03481	H3K27ac-preferred
chr10:31606820-31611745	ZEB1	0	-1.04632	10.9797	0	1	0	-0.767951	0.607225	3.82338	0.0901975	0.0864265	H3K27ac-preferred
chr10:31606820-31611745	ZEB1	0	-1.04632	10.9797	0	1	0	-0.767951	0.607225	3.82338	0.0901975	0.0864265	H3K27ac-preferred
chr10:31606820-31611745	ZEB1	0	-1.04632	10.9797	0	1	0	-0.767951	0.607225	3.82338	0.0901975	0.0864265	H3K27ac-preferred
chr10:31606820-31611745	ZEB1	0	-1.04632	10.9797	0	1	0	-0.767951	0.607225	3.82338	0.0901975	0.0864265	H3K27ac-preferred
chr10:31606820-31611745	ZEB1	0	-1.04632	10.9797	0	1	0	-0.767951	0.607225	3.82338	0.0901975	0.0864265	H3K27ac-preferred
chr10:31606820-31611745	ZEB1	0	-1.04632	10.9797	0	1	0	-0.767951	0.607225	3.82338	0.0901975	0.0864265	H3K27ac-preferred
chr10:31606820-31611745	ZEB1	0	-1.04632	10.9797	0	1	0	-0.767951	0.607225	3.82338	0.0901975	0.0864265	H3K27ac-preferred
chr1:153745165-153746829	SLC27A3	939	-1.56776	15.4106	1	0	0	-0.765109	-1.87457	10.5524	-0.330425	0.708576	H3K27ac-preferred
chr1:153747157-153749102	SLC27A3	0	-1.01747	11.7194	1	1	0	-0.765109	-0.590586	3.86803	-1.04921	12.2324	H3K27ac-preferred
chr2:27272273-27275361	AGBL5	0	-1.45918	21.8552	1	1	1	-0.756133	-0.441894	1.94419	-0.236287	0.630113	H3K27ac-preferred
chr2:27272273-27275361	AGBL5	0	-1.45918	21.8552	1	1	1	-0.756133	-0.441894	1.94419	-0.236287	0.630113	H3K27ac-preferred
chr1:27928026-27931078	AHDC1	0	-1.52698	23.9812	1	1	0	-0.754151	-1.68882	24.2153	-1.46125	22.8122	H3K27ac-preferred
chr3:45729616-45732639	LIMD1-AS1	0	-1.15646	16.3259	0	1	1	-0.753154	-0.953673	9.63334	-0.193074	0.456874	H3K27ac-preferred
chrX:119443795-119445535	TMEM255A	0	-1.05043	7.96578	0	1	0	-0.749836	-0.966443	4.33965	-1.88088	17.4713	H3K27ac-preferred
chr19:54926457-54928374	TTYH1	0	-2.12112	45.7865	1	1	0	-0.741485	0.161977	0.245655	-0.732794	6.55439	H3K27ac-preferred
chr1:1243934-1245886	PUSL1	0	-2.338	29.7497	1	1	0	-0.736473	-2.19888	18.635	-1.78418	20.8999	H3K27ac-preferred
chr6:26194443-26201127	HIST1H3D	0	-2.12971	56.9935	0	1	1	-0.728554	-1.23574	14.8838	-0.923744	11.5356	H3K27ac-preferred
chr11:64001134-64003125	VEGFB	0	-1.47173	14.4953	1	1	0	-0.728037	-1.51716	14.9924	-1.27101	13.2024	H3K27ac-preferred
chrX:33228156-33228778	DMD	895	-2.47328	13.8561	0	1	0	-0.72141	-0.504914	0.487826	-0.13511	0.0659492	H3K27ac-preferred
chr1:160035871-160041540	KCNJ10	0	-1.3108	26.1731	1	1	1	-0.717063	0.0587004	0.0510891	-0.706071	7.63569	H3K27ac-preferred
chr15:65669007-65670996	IGDCC3	0	-1.56769	18.2312	1	1	0	-0.713912	-1.51259	15.6805	-1.10714	10.7949	H3K27ac-preferred
chr1:156049941-156054210	MEX3A	0	-1.16785	15.8376	1	1	0	-0.713736	0.0336271	0.0130208	-0.439454	2.31945	H3K27ac-preferred
chr17:79007819-79008757	BAIAP2-AS1	0	-1.90336	14.1555	1	1	0	-0.713658	-2.24284	14.8886	-1.84773	17.3206	H3K27ac-preferred
chr16:2509210-2511227	C16orf59	0	-2.1177	21.2596	1	1	0	-0.711441	-1.35439	6.04865	-1.28491	8.51263	H3K27ac-preferred
chr1:15478602-15481717	TMEM51	0	-1.16153	10.0695	1	1	0	-0.706742	-1.61031	16.4726	-1.10868	9.43909	H3K27ac-preferred
chr1:15478602-15481717	TMEM51	0	-1.16153	10.0695	1	1	0	-0.706742	-1.61031	16.4726	-1.10868	9.43909	H3K27ac-preferred
chr1:15478602-15481717	TMEM51	0	-1.16153	10.0695	1	1	0	-0.706742	-1.61031	16.4726	-1.10868	9.43909	H3K27ac-preferred
chr16:67977200-67978168	LCAT	0	-1.37898	10.6697	1	0	1	-0.699833	-0.350394	0.488849	-1.2735	8.73917	H3K27ac-preferred
chr16:15148892-15149980	NTAN1	0	-1.21281	12.4412	0	1	0	-0.698682	-1.42709	14.7997	-1.09014	9.79525	H3K27ac-preferred
chr6:26217010-26220466	HIST1H2AE	0	-1.21179	18.9098	1	1	1	-0.696798	-0.766403	5.99084	-1.06335	14.053	H3K27ac-preferred
chr6:27776140-27780535	HIST1H3H	0	-2.54608	65.8301	1	1	1	-0.689597	-0.264819	0.465162	-0.837596	8.1061	H3K27ac-preferred
chr12:57520871-57531319	LRP1	0	-1.25467	24.8269	1	1	0	-0.688268	0.0334585	0.0177158	-0.491938	3.90524	H3K27ac-preferred
chr12:118540731-118542788	VSIG10	0	-1.16942	13.3088	0	1	0	-0.687274	-1.39885	16.7748	-0.739345	5.42896	H3K27ac-preferred
chr6:26194443-26201127	HIST1H2BF	0	-2.12971	56.9935	0	1	1	-0.686913	-1.23574	14.8838	-0.923744	11.5356	H3K27ac-preferred
chr6:32156288-32159316	PBX2	0	-1.09383	13.3857	1	1	1	-0.68286	0.944021	9.82798	-0.402438	1.88423	H3K27ac-preferred
chr11:66045031-66046975	CNIH2	0	-1.83761	10.5097	1	1	0	-0.669492	-1.40358	5.45173	-1.19492	6.65982	H3K27ac-preferred
chr6:27780589-27782398	HIST1H2AJ	120	-1.58837	16.6465	1	1	0	-0.657125	-0.973855	3.76333	-1.98068	20.838	H3K27ac-preferred
chr15:67833678-67836721	MAP2K5	0	-1.0566	13.4085	1	1	1	-0.655428	-0.650879	4.82304	-0.441824	2.36843	H3K27ac-preferred
chr22:30684505-30685610	GATSL3	6	-1.84142	16.5194	1	1	0	-0.647931	-1.72226	9.64724	-0.742956	3.11142	H3K27ac-preferred
chr16:67693271-67695569	PARD6A	0	-1.20611	14.8325	1	1	0	-0.641295	-0.613107	3.20046	-0.642764	4.3799	H3K27ac-preferred
chr10:65224261-65226752	JMJD1C-AS1	0	-1.21166	13.4655	0	1	0	-0.630495	-0.627837	2.62632	-0.556977	3.01932	H3K27ac-preferred
chr11:82441810-82445450	FAM181B	0	-1.17548	11.964	0	1	0	-0.629541	0.227643	0.445489	-0.714618	4.58152	H3K27ac-preferred
chr19:58918775-58921301	ZNF584	0	-1.61661	30.3577	1	1	0	-0.628228	-1.10564	12.2933	-0.827579	8.43064	H3K27ac-preferred
chr15:74044041-74046038	C15orf59	0	-1.21627	8.07249	1	1	0	-0.625769	-1.65588	12.8027	-1.11982	7.87147	H3K27ac-preferred
chr11:27717856-27723753	BDNF	0	-1.08766	10.7592	1	1	0	-0.625521	-0.25358	0.496668	-0.518137	2.55344	H3K27ac-preferred
chr11:27717856-27723753	BDNF	0	-1.08766	10.7592	1	1	0	-0.625521	-0.25358	0.496668	-0.518137	2.55344	H3K27ac-preferred
chr11:27717856-27723753	BDNF	0	-1.08766	10.7592	1	1	0	-0.625521	-0.25358	0.496668	-0.518137	2.55344	H3K27ac-preferred
chr11:27717856-27723753	BDNF	0	-1.08766	10.7592	1	1	0	-0.625521	-0.25358	0.496668	-0.518137	2.55344	H3K27ac-preferred
chr11:27717856-27723753	BDNF	0	-1.08766	10.7592	1	1	0	-0.625521	-0.25358	0.496668	-0.518137	2.55344	H3K27ac-preferred
chr11:27739287-27741820	BDNF	0	-1.05536	12.7954	1	1	0	-0.625521	-0.971172	10.2504	-1.18454	14.694	H3K27ac-preferred
chr5:139027140-139036252	CXXC5	0	-2.32706	43.8272	1	1	0	-0.620351	-0.819642	5.15762	-0.874216	6.92188	H3K27ac-preferred
chr5:139027140-139036252	CXXC5	0	-2.32706	43.8272	1	1	0	-0.620351	-0.819642	5.15762	-0.874216	6.92188	H3K27ac-preferred
chr5:139027140-139036252	CXXC5	0	-2.32706	43.8272	1	1	0	-0.620351	-0.819642	5.15762	-0.874216	6.92188	H3K27ac-preferred
chr5:139027140-139036252	CXXC5	0	-2.32706	43.8272	1	1	0	-0.620351	-0.819642	5.15762	-0.874216	6.92188	H3K27ac-preferred
chr5:139036657-139042740	CXXC5	0	-1.95227	35.0638	1	0	0	-0.620351	-0.661995	3.47416	-0.74786	5.52635	H3K27ac-preferred
chr5:139053429-139054213	CXXC5	812	-1.6699	13.1199	1	0	0	-0.620351	-0.660191	0.629347	-0.823371	2.90057	H3K27ac-preferred
chr5:139055950-139059124	CXXC5	926	-2.07032	36.3575	1	0	0	-0.620351	-0.781966	3.99296	-0.793938	5.90463	H3K27ac-preferred
chr11:121964568-121974247	MIR125B1	0	-1.5043	35.7275	1	1	1	-0.620144	1.10012	18.6665	0.189044	0.588588	H3K27ac-preferred
chr5:87563746-87566657	TMEM161B-AS1	0	-1.191	16.6316	1	1	0	-0.61486	-0.0261929	0.0074908	-0.112725	0.151309	H3K27ac-preferred
chr5:87563746-87566657	TMEM161B-AS1	0	-1.191	16.6316	1	1	0	-0.61486	-0.0261929	0.0074908	-0.112725	0.151309	H3K27ac-preferred
chr6:27100737-27102573	HIST1H2AG	0	-1.40741	18.3022	0	1	1	-0.614478	-1.36149	12.3215	-1.26221	13.7975	H3K27ac-preferred
chr19:14246105-14247596	ASF1B	0	-1.89914	23.4086	1	1	0	-0.612327	-2.25087	18.1449	-1.85199	20.9898	H3K27ac-preferred
chr1:230560337-230562216	PGBD5	0	-1.79586	13.0165	1	1	0	-0.610068	-1.33153	6.42436	-1.0527	6.26701	H3K27ac-preferred
chr16:3018607-3021207	PAQR4	0	-1.14394	10.7972	1	1	0	-0.609768	-2.31781	33.5916	-1.88964	27.9194	H3K27ac-preferred
chr16:3018607-3021207	PAQR4	0	-1.14394	10.7972	1	1	0	-0.609768	-2.31781	33.5916	-1.88964	27.9194	H3K27ac-preferred
chr17:6541454-6545375	KIAA0753	0	-1.28836	19.8499	1	1	0	-0.5973	-0.299394	1.03629	-0.57359	4.05459	H3K27ac-preferred
chr17:73510070-73513902	CASKIN2	0	-1.21804	14.3898	1	1	0	-0.59531	-1.1741	12.1926	-0.873667	7.64647	H3K27ac-preferred
chr11:75524886-75527688	UVRAG	0	-1.20863	17.1328	1	1	0	-0.594396	-0.637204	4.21053	-0.660037	5.22436	H3K27ac-preferred
chr8:22856395-22858976	RHOBTB2	0	-1.18516	9.93852	1	1	0	-0.590644	-1.89913	19.2041	-0.723394	3.77401	H3K27ac-preferred
chr1:1365242-1372795	VWA1	0	-1.19127	17.8907	1	1	0	-0.587895	-0.631569	4.89373	-1.10108	15.0323	H3K27ac-preferred
chr1:229760542-229763350	URB2	0	-1.05106	9.19023	1	1	0	-0.587517	-1.81324	22.2751	-0.700413	4.31288	H3K27ac-preferred
chr14:21565130-21568638	TMEM253	0	-1.05188	13.3734	1	1	0	-0.586178	-0.803443	7.36938	-0.742846	6.70619	H3K27ac-preferred
chr8:145668047-145670761	TONSL	0	-1.00653	9.18248	1	1	0	-0.583792	-2.24289	34.1086	-1.18077	12.6981	H3K27ac-preferred
chr12:58146424-58147058	CDK4	195	-1.55031	9.20449	1	0	0	-0.582759	0.886418	3.04731	-0.304141	0.430542	H3K27ac-preferred
chr9:23823459-23826293	ELAVL2	0	-1.55819	27.1108	1	1	0	-0.579514	0.0335962	0.0114006	-0.536536	3.29848	H3K27ac-preferred
chr15:30919002-30919408	ARHGAP11B	124	-1.98742	8.40108	0	1	0	-0.579316	1.36848	1.01218	-2.12087	9.10496	H3K27ac-preferred
chr16:776443-779493	CCDC78	0	-1.33656	16.0307	1	1	0	-0.577515	-1.21086	12.4729	-1.48421	20.1571	H3K27ac-preferred
chr6:31126246-31127824	TCF19	0	-1.34675	12.7983	1	1	0	-0.574139	-1.29737	6.90583	-0.821408	4.59556	H3K27ac-preferred
chr6:31126246-31127824	TCF19	0	-1.34675	12.7983	1	1	0	-0.574139	-1.29737	6.90583	-0.821408	4.59556	H3K27ac-preferred
chrX:19904183-19905804	SH3KBP1	0	-1.49392	16.0199	0	1	0	-0.573223	0.0637811	0.0314778	-0.407163	1.50385	H3K27ac-preferred
chr6:27110325-27115985	MIR3143	0	-1.01082	13.5899	1	1	1	-0.57157	-1.1122	14.2942	-1.11157	15.3339	H3K27ac-preferred
chr6:27110325-27115985	HIST1H2AH	0	-1.01082	13.5899	1	1	1	-0.57157	-1.1122	14.2942	-1.11157	15.3339	H3K27ac-preferred
chr16:2096946-2098793	NTHL1	0	-1.65763	19.3953	1	1	0	-0.571242	-1.0985	6.70238	-0.98174	7.50757	H3K27ac-preferred
chr9:139780210-139782262	TRAF2	0	-1.29082	13.227	1	1	0	-0.571087	-1.70561	17.4023	-1.27503	13.2607	H3K27ac-preferred
chr9:139780210-139782262	MIR4479	0	-1.29082	13.227	1	1	0	-0.5668	-1.70561	17.4023	-1.27503	13.2607	H3K27ac-preferred
chr19:46268773-46272717	SIX5	0	-1.08397	11.9161	1	1	0	-0.565142	-1.48853	20.4574	-0.900497	8.3816	H3K27ac-preferred
chr22:50698322-50701340	MAPK12	0	-1.45721	15.0569	1	1	0	-0.564627	-1.02004	7.1936	-0.891907	6.1414	H3K27ac-preferred
chr19:1353845-1356495	MUM1	0	-1.06525	11.3342	1	1	0	-0.563053	-1.15224	11.7499	-0.828087	6.87211	H3K27ac-preferred
chr19:1353845-1356495	MUM1	0	-1.06525	11.3342	1	1	0	-0.563053	-1.15224	11.7499	-0.828087	6.87211	H3K27ac-preferred
chrX:153713803-153715666	UBL4A	0	-1.34136	9.50267	0	1	0	-0.56181	-2.07257	17.2982	-1.29864	9.60109	H3K27ac-preferred
chr12:8086000-8088957	SLC2A3	0	-1.87749	35.5816	0	1	1	-0.558437	0.602958	3.17639	-0.174363	0.353118	H3K27ac-preferred
chr19:10982227-10984057	CARM1	0	-1.12118	10.6975	1	1	0	-0.557394	-1.54376	18.315	-0.782006	5.67582	H3K27ac-preferred
chr5:111753163-111756670	EPB41L4A	0	-1.08925	10.1015	1	1	0	-0.553739	-1.57113	17.7693	-0.815231	5.59648	H3K27ac-preferred
chr7:30065576-30069396	FKBP14	0	-1.24995	21.1048	0	1	1	-0.553432	-0.482512	2.94058	-0.472331	3.1317	H3K27ac-preferred
chr9:35113661-35116109	FAM214B	0	-1.12649	10.5453	1	1	1	-0.552807	0.0969662	0.0725608	-0.337866	0.941625	H3K27ac-preferred
chr9:35113661-35116109	FAM214B	0	-1.12649	10.5453	1	1	1	-0.552807	0.0969662	0.0725608	-0.337866	0.941625	H3K27ac-preferred
chr1:47778326-47779862	STIL	0	-2.30318	39.5207	0	1	1	-0.54905	-1.58899	12.106	-1.62033	19.8934	H3K27ac-preferred
chr3:87037826-87041239	VGLL3	0	-1.04237	14.0215	0	1	0	-0.54837	-1.02567	12.2509	-0.465994	2.9075	H3K27ac-preferred
chr21:31311047-31312230	GRIK1	52	-1.24907	9.53811	0	1	0	-0.54544	-0.905661	3.52079	-1.12723	7.55961	H3K27ac-preferred
chr5:112072880-112075407	APC	0	-1.08149	12.6478	0	1	1	-0.535242	-0.562608	2.78111	0.0444752	0.0203802	H3K27ac-preferred
chr3:58222634-58224429	ABHD6	0	-1.09463	10.2238	1	1	0	-0.533249	-0.801711	4.61188	-0.757818	5.09758	H3K27ac-preferred
chr15:75938673-75941965	SNX33	0	-1.26879	18.6277	1	1	1	-0.52732	-0.603628	3.88795	-0.592085	4.2031	H3K27ac-preferred
chr16:88728487-88730581	MVD	0	-1.26487	16.1893	0	1	1	-0.523785	-0.34633	1.11119	-0.515849	2.90458	H3K27ac-preferred
chr5:56245738-56249233	MIER3	0	-1.19271	13.2408	0	1	0	-0.523338	-0.480573	2.19893	-0.465932	2.16667	H3K27ac-preferred
chr1:1050566-1051550	C1orf159	186	-1.85575	14.856	0	1	0	-0.522687	-0.3239	0.3682	-1.12806	7.28602	H3K27ac-preferred
chr15:99788374-99792484	TTC23	0	-1.24119	23.2002	1	1	1	-0.522105	-0.889	10.7304	-0.404113	2.49211	H3K27ac-preferred
chr15:99788374-99792484	TTC23	0	-1.24119	23.2002	1	1	1	-0.522105	-0.889	10.7304	-0.404113	2.49211	H3K27ac-preferred
chr9:129883433-129886142	ANGPTL2	0	-1.02256	12.8902	1	1	0	-0.51243	-0.556758	3.66063	-0.668238	5.53614	H3K27ac-preferred
chr16:17563191-17565316	XYLT1	0	-1.3919	9.75735	1	1	0	-0.511833	-0.963052	2.98589	-1.31172	10.4082	H3K27ac-preferred
chr9:134152548-134153542	FAM78A	643	-1.63795	9.98473	0	1	1	-0.510775	-1.96475	12.1537	-1.33763	9.50972	H3K27ac-preferred
chr14:75530000-75531002	ACYP1	0	-1.04225	9.07053	0	1	0	-0.510517	-0.736184	3.80474	-0.952377	6.58218	H3K27ac-preferred
chr14:90419309-90424110	TDP1	0	-1.00522	13.1957	1	1	0	-0.506988	-0.984275	11.2074	-0.672323	5.7125	H3K27ac-preferred
chr14:90419309-90424110	TDP1	0	-1.00522	13.1957	1	1	0	-0.506988	-0.984275	11.2074	-0.672323	5.7125	H3K27ac-preferred
chr17:43208974-43210798	ACBD4	0	-1.28868	12.265	1	1	0	-0.506436	-2.13083	22.7884	-1.30056	12.7232	H3K27ac-preferred
chr15:80985864-80989981	ABHD17C	0	-1.06854	12.7591	1	1	0	-0.502744	-0.949797	10.1498	-0.572283	3.86786	H3K27ac-preferred
chr11:63579760-63582286	C11orf84	0	-1.07125	12.9644	1	1	0	-0.497078	-2.24084	39.9815	-1.15728	14.8828	H3K27ac-preferred
chr19:14200207-14203268	SAMD1	0	-1.34861	15.1677	1	1	0	-0.49132	-2.16848	29.088	-1.26136	14.3804	H3K27ac-preferred
chr10:65025043-65030494	JMJD1C	0	-1.14966	14.6584	1	1	0	-0.486528	0.69711	4.50279	0.227754	0.571351	H3K27ac-preferred
chr10:65224261-65226752	JMJD1C	0	-1.21166	13.4655	0	1	0	-0.486528	-0.627837	2.62632	-0.556977	3.01932	H3K27ac-preferred
chrX:70315728-70316518	FOXO4	0	-1.99606	8.04359	0	1	0	-0.483836	-0.717571	0.530949	-1.29095	3.78616	H3K27ac-preferred
chr4:1723112-1724730	TACC3	0	-1.3172	10.6973	1	1	0	-0.479516	-0.0699212	0.0246281	-1.46211	12.8273	H3K27ac-preferred
chr17:61914712-61917370	SMARCD2	0	-1.70754	35.6238	1	0	0	-0.475937	-1.56042	20.6724	-0.930576	11.0415	H3K27ac-preferred
chr5:113696491-113697640	KCNN2	376	-2.0204	14.5643	0	1	0	-0.475547	-0.172299	0.0627427	-2.18751	13.6952	H3K27ac-preferred
chr14:61112415-61117950	SIX1	0	-1.47619	30.1246	1	1	1	-0.471143	-1.5969	31.3527	-0.982522	13.5145	H3K27ac-preferred
chr17:40728628-40730940	PSMC3IP	0	-1.24939	17.9046	1	1	0	-0.470734	-0.875377	6.88806	-0.923113	9.61526	H3K27ac-preferred
chr17:40728628-40730940	PSMC3IP	0	-1.24939	17.9046	1	1	0	-0.470734	-0.875377	6.88806	-0.923113	9.61526	H3K27ac-preferred
chr2:219135187-219136410	PNKD	73	-1.64092	16.4135	1	1	0	-0.469844	0.61967	1.51713	-0.230528	0.347794	H3K27ac-preferred
chr2:219187455-219189373	PNKD	0	-1.6105	18.5586	1	1	0	-0.469844	-1.26461	9.15896	-0.741918	4.49545	H3K27ac-preferred
chr14:45605110-45607199	FANCM	0	-1.52386	20.452	1	1	0	-0.469694	-1.01046	5.91977	-0.487136	2.21789	H3K27ac-preferred
chr4:55523584-55525959	KIT	0	-1.49771	10.5603	1	1	0	-0.46745	-1.0834	3.93524	-0.776228	3.47285	H3K27ac-preferred
chr4:15780088-15781519	CD38	201	-1.12257	8.4841	0	1	0	-0.46727	-0.184319	0.159889	-0.433612	1.17191	H3K27ac-preferred
chr19:19174639-19175383	SLC25A42	0	-1.5861	10.1793	0	1	0	-0.464898	0.481796	0.55877	-0.15803	0.15721	H3K27ac-preferred
chr19:19174639-19175383	SLC25A42	0	-1.5861	10.1793	0	1	0	-0.464898	0.481796	0.55877	-0.15803	0.15721	H3K27ac-preferred
chrX:71458066-71458910	ERCC6L	0	-1.53084	11.4408	0	1	0	-0.461665	-2.08918	10.9266	-1.54738	8.69495	H3K27ac-preferred
chr10:70319975-70323529	TET1	0	-1.35483	17.6956	0	1	0	-0.459557	-0.910678	6.62663	-0.343342	1.19734	H3K27ac-preferred
chr14:48143297-48146572	MDGA2	0	-1.03605	10.6765	1	1	0	-0.457396	-0.375285	1.2599	-0.317305	1.04164	H3K27ac-preferred
chr19:42723456-42725498	DEDD2	0	-1.0921	12.9908	1	1	0	-0.454903	-0.227695	0.467837	-0.687939	5.09327	H3K27ac-preferred
chr10:31606820-31611745	ZEB1-AS1	0	-1.04632	10.9797	0	1	0	-0.451288	0.607225	3.82338	0.0901975	0.0864265	H3K27ac-preferred
chr7:75366174-75369806	HIP1	0	-2.01161	49.1642	1	1	0	-0.449151	-0.611178	4.30393	-0.582059	4.64865	H3K27ac-preferred
chr8:145741957-145744419	RECQL4	0	-1.27138	10.5516	1	1	0	-0.446909	-1.73711	14.54	-1.46785	14.2835	H3K27ac-preferred
chr17:1732183-1734239	SMYD4	0	-1.29474	15.7248	1	1	0	-0.446015	-1.78592	22.0573	-0.835932	6.84952	H3K27ac-preferred
chr18:53067814-53071018	TCF4	0	-1.0157	12.9755	1	0	1	-0.44306	0.533546	3.11072	0.215746	0.571495	H3K27ac-preferred
chr18:53086766-53090337	TCF4	0	-1.00962	12.6639	1	0	1	-0.44306	0.455938	2.36139	0.239953	0.708824	H3K27ac-preferred
chr1:38156327-38157954	C1orf109	61	-1.40263	15.4501	1	1	0	-0.441939	0.361527	0.990304	-0.238524	0.488572	H3K27ac-preferred
chr6:30856366-30857170	DDR1	0	-1.66808	9.22249	1	0	0	-0.440619	1.11162	2.49049	0.761165	2.91635	H3K27ac-preferred
chr7:100802200-100804530	MIR4653	0	-1.03058	8.39397	1	0	0	-0.438514	-1.52417	12.6682	0.0951884	0.0781084	H3K27ac-preferred
chr3:49207829-49212573	KLHDC8B	0	-1.11655	15.3686	1	1	1	-0.438144	-0.144562	0.242856	-0.184114	0.432349	H3K27ac-preferred
chr22:25843962-25845254	CRYBB2P1	0	-1.34265	12.895	0	1	0	-0.433871	-0.645839	2.2867	-0.445612	1.3673	H3K27ac-preferred
chr15:74832235-74833396	ARID3B	122	-1.25692	15.6161	1	1	0	-0.431718	-0.22761	0.413612	-0.59083	3.25175	H3K27ac-preferred
chr4:966208-967374	DGKQ	0	-1.43995	10.7299	1	1	0	-0.431308	-2.06211	13.6985	-0.808038	4.37514	H3K27ac-preferred
chr12:89917803-89920396	GALNT4	0	-1.48145	21.2701	1	1	0	-0.430326	-0.532993	2.59052	-0.3916	1.60254	H3K27ac-preferred
chr16:575022-580072	CAPN15	0	-1.24446	13.4674	1	1	0	-0.429624	-1.32779	13.3365	-0.821633	6.21132	H3K27ac-preferred
chr1:201616788-201618491	NAV1	0	-1.6607	11.2728	1	1	0	-0.424394	-0.651049	1.79771	0.105766	0.0729766	H3K27ac-preferred
chr17:7140397-7142927	PHF23	0	-1.6223	28.7823	1	1	1	-0.423265	-1.294	14.9241	-0.756566	6.8206	H3K27ac-preferred
chr17:7140397-7142927	PHF23	0	-1.6223	28.7823	1	1	1	-0.423265	-1.294	14.9241	-0.756566	6.8206	H3K27ac-preferred
chr8:125737301-125741228	MTSS1	0	-1.03922	14.9387	1	1	0	-0.416129	-0.0295125	0.0119504	-0.257536	0.931249	H3K27ac-preferred
chr9:136854886-136859802	VAV2	0	-1.36383	19.4461	1	1	0	-0.415403	-1.35704	18.3231	-0.974231	10.5434	H3K27ac-preferred
chr22:31891297-31893394	SFI1	0	-1.03079	9.41746	1	1	0	-0.414123	-1.81012	23.6388	-0.814211	5.43794	H3K27ac-preferred
chr20:43209556-43214052	PKIG	0	-1.79862	46.1041	1	1	1	-0.412021	1.02385	15.1243	0.276934	1.19241	H3K27ac-preferred
chr15:32908356-32908755	ARHGAP11A	680	-3.5419	21.0239	0	1	0	-0.41126	-1.51823	1.0428	-0.0831374	0.0165876	H3K27ac-preferred
chr6:30875908-30876921	GTF2H4	0	-2.61339	37.7339	1	1	0	-0.40809	0.401685	1.0142	-0.529124	2.04595	H3K27ac-preferred
chr11:73880265-73884296	C2CD3	0	-1.57091	31.9	1	1	0	-0.407943	-0.204106	0.471612	-0.248226	0.842989	H3K27ac-preferred
chr19:2326817-2330182	LSM7	0	-1.03298	12.3744	1	1	0	-0.40661	-0.610063	3.92095	-0.594734	4.12238	H3K27ac-preferred
chr11:118304723-118310065	KMT2A	0	-1.02982	15.0164	1	1	1	-0.402573	-2.02791	48.8658	-1.19084	19.4451	H3K27ac-preferred
chr5:146613853-146615285	STK32A	0	-1.01196	7.91558	0	1	0	-0.402404	1.27128	11.3898	-0.0725867	0.0426057	H3K27ac-preferred
chr11:118475379-118476451	PHLDB1	762	-1.47603	11.7193	1	0	0	-0.40199	-0.551553	1.05508	-0.942711	4.74716	H3K27ac-preferred
chr3:9289524-9292162	SRGAP3	0	-1.32696	22.1111	1	1	0	-0.398457	-0.672336	4.73702	-0.485624	3.00171	H3K27ac-preferred
chr11:108091390-108093530	NPAT	0	-1.91729	37.1604	1	1	0	-0.395494	-1.33843	12.4169	-0.989253	9.9673	H3K27ac-preferred
chr3:39147569-39150038	TTC21A	0	-1.26549	15.9753	1	1	0	-0.395355	-1.45524	19.0414	-0.743953	5.94574	H3K27ac-preferred
chr4:72051793-72056331	SLC4A4	0	-1.31554	21.5841	1	1	0	-0.39467	-0.356463	1.52414	-0.279724	1.04618	H3K27ac-preferred
chr20:5985856-5987763	CRLS1	0	-1.31419	11.432	0	1	0	-0.394561	-0.648865	2.91952	-0.431151	1.53199	H3K27ac-preferred
chr20:5985856-5987763	CRLS1	0	-1.31419	11.432	0	1	0	-0.394561	-0.648865	2.91952	-0.431151	1.53199	H3K27ac-preferred
chr20:5985856-5987763	CRLS1	0	-1.31419	11.432	0	1	0	-0.394561	-0.648865	2.91952	-0.431151	1.53199	H3K27ac-preferred
chr2:109402137-109404376	CCDC138	0	-1.37485	16.9342	0	1	0	-0.389607	-2.29589	36.2796	-0.417046	1.69084	H3K27ac-preferred
chr19:40770913-40773738	AKT2	0	-1.26915	17.5633	1	0	0	-0.389208	0.529825	2.91718	-0.183282	0.368953	H3K27ac-preferred
chr1:149887525-149890505	SV2A	0	-1.02426	14.3388	1	1	1	-0.388207	0.290777	1.03709	-0.489719	3.24926	H3K27ac-preferred
chr7:2280863-2283624	NUDT1	0	-1.02943	13.5711	1	1	0	-0.380328	-1.19039	15.9702	-1.20694	17.9276	H3K27ac-preferred
chr7:2280863-2283624	NUDT1	0	-1.02943	13.5711	1	1	0	-0.380328	-1.19039	15.9702	-1.20694	17.9276	H3K27ac-preferred
chr7:2280863-2283624	NUDT1	0	-1.02943	13.5711	1	1	0	-0.380328	-1.19039	15.9702	-1.20694	17.9276	H3K27ac-preferred
chr8:124283244-124288278	ZHX1	0	-1.21651	20.7068	1	1	0	-0.379569	-1.11683	15.8038	-0.842425	10.118	H3K27ac-preferred
chr8:124283244-124288278	ZHX1	0	-1.21651	20.7068	1	1	0	-0.379569	-1.11683	15.8038	-0.842425	10.118	H3K27ac-preferred
chr12:111843606-111851497	SH2B3	0	-1.25498	20.9593	1	1	0	-0.370896	-0.381598	1.85792	-0.702159	6.67424	H3K27ac-preferred
chr19:2454624-2457813	LMNB2	0	-1.22839	10.4096	1	1	0	-0.370019	-1.22329	9.57495	-0.698886	3.63691	H3K27ac-preferred
chr1:228642931-228648073	HIST3H2BB	0	-1.33032	23.2015	1	1	0	-0.36859	-1.0521	13.3243	-1.01241	13.1806	H3K27ac-preferred
chr4:2963983-2966397	GRK4	0	-1.25617	15.8419	0	1	0	-0.368006	-1.20082	13.0171	-0.689886	5.05806	H3K27ac-preferred
chr9:135993205-135996711	RALGDS	0	-1.02511	13.8342	1	1	0	-0.367388	-0.675672	5.47753	-0.878946	10.1446	H3K27ac-preferred
chr16:19535143-19537027	CCP110	0	-1.30617	17.8066	0	1	0	-0.366235	-1.46424	16.0931	-1.00835	9.91828	H3K27ac-preferred
chr6:26194443-26201127	HIST1H2AD	0	-2.12971	56.9935	0	1	1	-0.363581	-1.23574	14.8838	-0.923744	11.5356	H3K27ac-preferred
chr2:48756556-48759393	STON1-GTF2A1L	0	-1.10771	12.7827	1	1	0	-0.361605	-0.695182	4.3602	0.158873	0.280044	H3K27ac-preferred
chr15:76030431-76031604	DNM1P35	814	-1.29092	10.6215	1	1	0	-0.359807	-0.922183	5.70457	-0.338629	0.772073	H3K27ac-preferred
chr6:10408242-10415906	TFAP2A	0	-1.16143	19.7017	1	1	0	-0.358994	-1.28784	21.6811	-0.838301	10.2557	H3K27ac-preferred
chr6:10408242-10415906	TFAP2A	0	-1.16143	19.7017	1	1	0	-0.358994	-1.28784	21.6811	-0.838301	10.2557	H3K27ac-preferred
chr11:67270629-67273640	PITPNM1	0	-1.7411	20.6905	1	1	0	-0.357166	-1.56401	11.7684	-1.33095	13.0666	H3K27ac-preferred
chr1:155223149-155226376	FAM189B	0	-1.08975	15.5105	1	1	0	-0.354021	-1.22019	16.2888	-0.692229	6.17692	H3K27ac-preferred
chr4:106816099-106817606	NPNT	0	-1.18401	8.88829	0	1	0	-0.352348	-1.95265	18.2394	-1.14933	8.2678	H3K27ac-preferred
chr2:48756556-48759393	STON1	0	-1.10771	12.7827	1	1	0	-0.341091	-0.695182	4.3602	0.158873	0.280044	H3K27ac-preferred
chr19:13259991-13262598	STX10	0	-1.23345	16.546	1	1	1	-0.340719	-0.784979	6.24075	-1.19091	15.1829	H3K27ac-preferred
chr19:40853578-40854372	C19orf47	0	-1.4488	10.4092	0	1	0	-0.338328	0.0527313	0.0134818	0.461717	1.39578	H3K27ac-preferred
chr19:40854640-40855558	C19orf47	207	-1.21965	7.96036	1	1	0	-0.338328	-0.995427	3.0303	0.273634	0.317842	H3K27ac-preferred
chr7:150754102-150759462	CDK5	0	-1.07992	16.0321	1	1	1	-0.337692	-0.0149547	0.00301276	-0.545595	4.11395	H3K27ac-preferred
chr17:27227760-27230131	DHRS13	0	-1.33056	14.9507	1	1	0	-0.337609	-0.738734	4.49093	-0.68178	4.28103	H3K27ac-preferred
chr17:40833706-40835852	CNTNAP1	0	-1.52753	20.7399	1	1	0	-0.336575	-0.89077	5.75659	-0.450363	1.84044	H3K27ac-preferred
chr8:67524037-67525632	MYBL1	0	-1.62796	24.7894	0	1	0	-0.328124	-1.99646	23.427	-1.52443	21.7802	H3K27ac-preferred
chr17:19140516-19143411	EPN2	0	-1.04371	14.2366	1	1	0	-0.327283	-0.543545	3.75964	-0.67342	5.97977	H3K27ac-preferred
chr14:74218586-74228159	MIR4505	0	-1.09627	14.0501	1	1	1	-0.323347	-0.588995	3.90656	-0.625148	4.70436	H3K27ac-preferred
chr19:1448867-1454406	APC2	0	-1.09107	13.4995	1	1	0	-0.321249	-0.482109	2.57059	-0.663138	5.03916	H3K27ac-preferred
chr2:236401614-236406243	AGAP1	0	-1.27646	15.9059	1	1	0	-0.320698	-0.42773	1.85015	-0.59098	3.66648	H3K27ac-preferred
chr5:40754065-40756090	TTC33	0	-1.4184	16.9289	0	1	0	-0.320223	-0.706007	3.12332	-0.624484	3.33519	H3K27ac-preferred
chr19:17184841-17188601	HAUS8	0	-1.24637	20.5705	1	1	0	-0.317277	-0.813909	7.55316	-0.811313	8.64724	H3K27ac-preferred
chr6:43542536-43545635	POLH	0	-1.59469	23.7351	0	1	0	-0.31723	-1.65787	18.5328	-0.539847	2.90513	H3K27ac-preferred
chr10:128991219-128997535	FAM196A	0	-1.23897	18.5445	1	1	0	-0.317039	-0.14262	0.248703	-0.47714	2.84839	H3K27ac-preferred
chr15:101142593-101144002	ASB7	0	-1.12047	11.6919	1	1	0	-0.316875	0.420121	1.53185	-0.113507	0.134533	H3K27ac-preferred
chr6:27110325-27115985	HIST1H2BK	0	-1.01082	13.5899	1	1	1	-0.315025	-1.1122	14.2942	-1.11157	15.3339	H3K27ac-preferred
chr1:164528272-164530856	PBX1	0	-1.81427	33.8469	0	1	0	-0.314279	0.126176	0.116958	-0.308877	1.06248	H3K27ac-preferred
chr3:196226794-196231495	RNF168	0	-1.46063	31.6461	1	1	0	-0.313615	-0.91237	11.152	-0.732453	8.07315	H3K27ac-preferred
chr17:4612409-4614908	ARRB2	0	-1.19467	11.1245	1	1	0	-0.30867	-1.68415	17.728	-0.948385	7.07594	H3K27ac-preferred
chr4:141073403-141075839	MAML3	0	-1.05583	10.386	0	1	0	-0.307103	-0.579969	2.58276	-1.10624	11.7577	H3K27ac-preferred
chr18:3591488-3599633	DLGAP1-AS1	0	-1.03512	16.1942	1	1	1	-0.30627	1.16895	20.183	0.0634683	0.0611173	H3K27ac-preferred
chr2:237074564-237078064	GBX2	0	-1.58779	18.0464	1	1	0	-0.304226	0.0519835	0.018853	-0.352563	1.00761	H3K27ac-preferred
chr11:65625885-65629894	MUS81	0	-1.15344	15.9662	1	1	1	-0.303685	0.207208	0.507354	-0.666988	5.36781	H3K27ac-preferred
chr19:6458938-6460956	SLC25A23	0	-1.07924	10.3468	1	1	0	-0.301243	-1.30657	11.7861	-1.07492	10.9957	H3K27ac-preferred
chr17:7116647-7126759	DLG4	0	-1.19729	21.3731	1	1	1	-0.301053	-0.248146	0.894528	-0.6008	5.43031	H3K27ac-preferred
chr17:7116647-7126759	DLG4	0	-1.19729	21.3731	1	1	1	-0.301053	-0.248146	0.894528	-0.6008	5.43031	H3K27ac-preferred
chr6:31696619-31698587	DDAH2	0	-1.44389	18.2452	1	1	0	-0.299584	-0.55505	2.18673	-0.720772	4.63903	H3K27ac-preferred
chr6:31696619-31698587	DDAH2	0	-1.44389	18.2452	1	1	0	-0.299584	-0.55505	2.18673	-0.720772	4.63903	H3K27ac-preferred
chr12:51983845-51986348	SCN8A	0	-1.15268	9.18645	1	1	0	-0.299113	-0.661338	3.00245	-0.439232	1.49638	H3K27ac-preferred
chr8:145149244-145149794	CYC1	144	-1.83299	10.1601	0	1	0	-0.294623	-0.223325	0.0785495	-1.2014	5.22738	H3K27ac-preferred
chr8:145149896-145151157	CYC1	0	-1.16892	10.3662	1	1	0	-0.294623	-0.75847	4.06698	-0.70783	4.01439	H3K27ac-preferred
chr17:1732183-1734239	RPA1	0	-1.29474	15.7248	1	1	0	-0.294458	-1.78592	22.0573	-0.835932	6.84952	H3K27ac-preferred
chr17:47491674-47492328	PHB	0	-2.28702	28.1204	0	1	0	-0.293921	0.0252262	0.00227127	-0.4013	1.0675	H3K27ac-preferred
chr17:47491674-47492328	PHB	0	-2.28702	28.1204	0	1	0	-0.293921	0.0252262	0.00227127	-0.4013	1.0675	H3K27ac-preferred
chr3:42543324-42547597	VIPR1	0	-1.0417	11.1292	1	1	0	-0.292901	-0.268004	0.73983	-0.25387	0.683572	H3K27ac-preferred
chr17:34947615-34949843	DHRS11	0	-1.19132	10.5544	1	1	0	-0.292595	-1.20619	8.02857	-0.697039	4.15311	H3K27ac-preferred
chr4:130013315-130015329	SCLT1	0	-1.38543	19.1222	1	1	0	-0.292196	-0.682573	3.75631	-0.898224	8.22222	H3K27ac-preferred
chr6:12008089-12014489	HIVEP1	0	-1.18564	14.3074	1	1	0	-0.291082	-0.647095	4.00381	-0.598661	3.85262	H3K27ac-preferred
chr15:45471647-45476033	SHF	0	-1.52609	28.4996	1	0	0	-0.29015	-0.612699	3.70978	-0.911293	9.90408	H3K27ac-preferred
chr15:45478088-45480960	SHF	0	-1.80481	24.012	1	1	0	-0.29015	-1.72243	17.1487	-0.914	6.86919	H3K27ac-preferred
chr14:48143297-48146572	MDGA2	0	-1.03605	10.6765	1	1	0	-0.287837	-0.375285	1.2599	-0.317305	1.04164	H3K27ac-preferred
chr1:149784266-149784541	HIST2H2BF	339	-6.09715	18.6227	0	0	0	-0.287491	-1.13174	0.781998	-1.72121	2.62333	H3K27ac-preferred
chr7:555571-560489	PDGFA	0	-1.79425	24.9431	1	1	0	-0.285284	-1.18232	10.9017	-1.0002	8.57859	H3K27ac-preferred
chr17:27042431-27050822	RPL23A	0	-1.4939	28.4118	1	1	1	-0.281966	-0.534793	3.64455	-0.517705	3.55653	H3K27ac-preferred
chr16:1029485-1039379	LMF1	0	-1.84007	38.0712	1	1	1	-0.281634	-1.29738	17.7877	-1.1815	16.628	H3K27ac-preferred
chr4:130013315-130015329	C4orf33	0	-1.38543	19.1222	1	1	0	-0.280505	-0.682573	3.75631	-0.898224	8.22222	H3K27ac-preferred
chr5:178015322-178017842	COL23A1	0	-1.14929	10.2427	1	1	0	-0.279878	0.236836	0.464398	-0.191134	0.318252	H3K27ac-preferred
chrX:30671588-30672480	GK	113	-1.4894	8.97918	0	1	0	-0.279516	-0.573299	0.723423	-1.34348	6.36024	H3K27ac-preferred
chr11:77704736-77705844	INTS4	0	-1.18451	9.79447	0	1	1	-0.275263	0.242243	0.359725	0.0769791	0.0448126	H3K27ac-preferred
chr14:76451896-76452910	IFT43	0	-1.40507	9.49585	1	1	0	-0.275159	-0.0842179	0.028963	-0.688323	2.72206	H3K27ac-preferred
chr9:37484992-37488147	POLR1E	0	-1.00362	12.3461	1	1	0	-0.272777	-0.963986	10.5309	-0.737845	6.50438	H3K27ac-preferred
chr16:67693271-67695569	ACD	0	-1.20611	14.8325	1	1	0	-0.269564	-0.613107	3.20046	-0.642764	4.3799	H3K27ac-preferred
chr1:12079341-12080493	MIIP	43	-1.07298	9.58012	1	1	0	-0.262524	-0.850693	5.48342	-0.3043	0.859095	H3K27ac-preferred
chr4:3368682-3375460	RGS12	0	-1.01251	14.8067	1	1	0	-0.262328	0.948321	12.6556	-0.0808155	0.0948727	H3K27ac-preferred
chr1:160067563-160068696	IGSF8	0	-1.13186	8.7955	1	1	0	-0.262128	-1.19743	7.25127	-0.705299	3.77194	H3K27ac-preferred
chr1:160067563-160068696	IGSF8	0	-1.13186	8.7955	1	1	0	-0.262128	-1.19743	7.25127	-0.705299	3.77194	H3K27ac-preferred
chr14:103241950-103245970	TRAF3	0	-1.30825	9.87297	1	1	0	-0.262027	-1.46073	10.4682	-1.12293	8.38019	H3K27ac-preferred
chr4:100866372-100869031	DNAJB14	0	-1.28499	16.3929	1	1	0	-0.26164	-0.575226	3.07166	-0.460801	2.32836	H3K27ac-preferred
chr6:41746839-41749395	FRS3	0	-1.68852	23.8333	1	1	0	-0.261479	-1.80327	23.7625	-0.591129	3.34979	H3K27ac-preferred
chr17:8023703-8027028	HES7	382	-2.75971	50.097	1	1	0	-0.261274	-1.42714	8.55557	-0.913075	6.86791	H3K27ac-preferred
chr15:43803174-43803827	TP53BP1	468	-1.77054	13.233	1	1	1	-0.261196	-0.0251263	0.00159327	0.308382	0.395332	H3K27ac-preferred
chr5:150156573-150164698	SMIM3	0	-1.15446	17.9768	1	1	1	-0.252359	0.104601	0.14549	-0.561938	4.24883	H3K27ac-preferred
chr20:23400658-23403029	NAPB	0	-1.49789	19.5902	0	1	0	-0.251026	-0.190735	0.288559	-0.384515	1.42735	H3K27ac-preferred
chr20:17548556-17552215	BFSP1	0	-1.05668	12.7161	1	1	0	-0.250292	-0.857469	7.43754	-0.515664	3.0887	H3K27ac-preferred
chr8:42357820-42358954	SLC20A2	24	-1.8074	17.5222	0	1	0	-0.248602	1.06188	3.21915	0.139339	0.103241	H3K27ac-preferred
chr17:27051267-27056647	NEK8	0	-1.53418	25.621	1	1	1	-0.239162	-0.453195	2.19389	-0.697192	5.52038	H3K27ac-preferred
chr16:1990375-1993398	MSRB1	0	-1.28301	13.806	1	1	0	-0.238429	-1.42215	13.2431	-1.08386	10.0095	H3K27ac-preferred
chr17:27042431-27050822	SNORD4B	0	-1.4939	28.4118	1	1	1	-0.237682	-0.534793	3.64455	-0.517705	3.55653	H3K27ac-preferred
chr1:38469003-38471852	FHL3	0	-1.02063	8.0614	1	1	0	-0.237185	-2.07948	26.1798	-0.744208	4.59113	H3K27ac-preferred
chr1:174127916-174129611	RABGAP1L	0	-1.03597	8.33061	0	1	0	-0.234297	-1.31874	10.7404	-0.661562	3.61048	H3K27ac-preferred
chr19:4063519-4066046	ZBTB7A	0	-1.45685	10.4945	1	1	0	-0.233121	-2.61191	28.1135	-0.944181	5.22221	H3K27ac-preferred
chr19:4066077-4068530	ZBTB7A	0	-1.11641	11.7808	1	1	0	-0.233121	-1.73011	24.864	-1.13838	12.5389	H3K27ac-preferred
chr16:50582183-50583272	NKD1	0	-1.60715	11.9258	1	1	0	-0.232187	-1.32922	6.99322	-0.903462	4.97888	H3K27ac-preferred
chr19:1204864-1208321	STK11	0	-1.86105	26.8859	1	1	0	-0.231932	-0.0878322	0.0617744	-0.860659	7.02279	H3K27ac-preferred
chr3:85008028-85012017	CADM2	0	-1.74583	35.7078	1	1	0	-0.231911	-1.27412	16.1482	-0.493747	3.04904	H3K27ac-preferred
chr15:56284299-56286913	NEDD4	0	-1.0274	11.5524	1	1	0	-0.224121	-1.8555	30.6676	-0.608875	4.09246	H3K27ac-preferred
chr22:38140836-38150253	TRIOBP	0	-1.61072	28.3986	1	1	0	-0.223619	-0.803069	6.60207	-0.817848	7.77804	H3K27ac-preferred
chr14:105945869-105952507	CRIP1	750	-1.18408	20.099	1	1	1	-0.221469	0.524138	3.74844	-0.74954	8.05113	H3K27ac-preferred
chr14:105952550-105952932	CRIP1	325	-3.99017	16.3751	1	0	0	-0.221469	-0.568404	0.164409	-1.48144	3.0431	H3K27ac-preferred
chr18:12946520-12947774	SEH1L	209	-1.60794	20.5431	1	1	0	-0.221164	-1.82848	18.1696	-0.655415	3.73463	H3K27ac-preferred
chr17:73042043-73044747	KCTD2	0	-1.61788	25.4564	0	1	1	-0.220219	-1.4169	17.7061	-0.774083	6.32212	H3K27ac-preferred
chr3:183977483-183980960	CAMK2N2	0	-1.38704	18.0923	1	1	0	-0.217061	-1.92203	27.7872	-1.33003	16.5724	H3K27ac-preferred
chr11:64018005-64020352	PLCB3	0	-1.58322	22.0017	1	1	0	-0.216022	-1.68752	19.6607	-1.36977	16.6277	H3K27ac-preferred
chr22:24407760-24409179	CABIN1	0	-1.61703	13.986	0	1	0	-0.214202	-1.3941	7.69585	-0.189272	0.209184	H3K27ac-preferred
chr22:24407760-24409179	CABIN1	0	-1.61703	13.986	0	1	0	-0.214202	-1.3941	7.69585	-0.189272	0.209184	H3K27ac-preferred
chr11:65638288-65641669	EFEMP2	0	-1.26511	14.3452	1	1	0	-0.207293	-0.577096	2.79899	-0.646615	3.94964	H3K27ac-preferred
chr9:35747361-35750521	RGP1	0	-1.45741	25.8634	1	1	0	-0.205019	-0.0246575	0.00732263	-0.461384	2.83644	H3K27ac-preferred
chr1:112274208-112284170	FAM212B	0	-1.29053	24.6847	1	1	1	-0.20487	-0.663855	6.36044	-0.669862	6.73738	H3K27ac-preferred
chr16:15743130-15745291	NDE1	0	-1.22094	12.8887	0	1	0	-0.204133	-0.524971	2.2918	-0.643381	3.71978	H3K27ac-preferred
chr12:56497121-56499903	PA2G4	0	-1.25235	21.2167	1	1	0	-0.203625	-0.741965	6.34999	-0.713032	7.11342	H3K27ac-preferred
chr19:1406542-1412625	DAZAP1	0	-1.46278	18.4573	1	1	0	-0.203307	-1.13609	10.1245	-0.79367	5.80867	H3K27ac-preferred
chr7:5457295-5470640	TNRC18	0	-1.2652	23.2863	1	1	1	-0.203008	-0.489913	3.53987	-0.497938	3.68809	H3K27ac-preferred
chr7:77165414-77170101	PTPN12	0	-1.21444	18.0698	1	1	0	-0.202525	-1.31824	19.3697	-0.704651	6.23164	H3K27ac-preferred
chr7:77165414-77170101	PTPN12	0	-1.21444	18.0698	1	1	0	-0.202525	-1.31824	19.3697	-0.704651	6.23164	H3K27ac-preferred
chr8:22453384-22456639	C8orf58	475	-1.1459	10.3874	1	1	0	-0.20139	1.18216	11.1883	-0.0755356	0.046372	H3K27ac-preferred
chr8:144921837-144923367	NRBP2	0	-1.40371	11.8943	1	1	0	-0.201341	-1.82935	16.0097	-0.752677	3.97372	H3K27ac-preferred
chr22:39927678-39929440	RPS19BP1	0	-1.13647	13.2471	1	1	1	-0.200487	-0.0813413	0.0615867	-0.496249	2.59359	H3K27ac-preferred
chr7:100422601-100426633	EPHB4	0	-1.02573	12.2662	1	1	1	-0.199567	-1.42983	21.9755	-0.843457	8.36996	H3K27ac-preferred
chr6:43737087-43742389	VEGFA	0	-1.03101	13.5688	1	1	1	-0.192336	-1.55223	27.4312	-1.01438	13.1363	H3K27ac-preferred
chr6:43737087-43742389	VEGFA	0	-1.03101	13.5688	1	1	1	-0.192336	-1.55223	27.4312	-1.01438	13.1363	H3K27ac-preferred
chr7:75156105-75158299	PMS2P3	0	-1.51568	19.9412	1	1	0	-0.18457	-0.743259	4.07736	-0.584856	3.30574	H3K27ac-preferred
chr19:1859168-1863989	KLF16	0	-1.74425	18.7754	1	1	0	-0.184272	-2.32075	25.6737	-1.20147	10.9171	H3K27ac-preferred
chrX:46404175-46406339	ZNF674-AS1	0	-1.13093	11.3961	1	1	0	-0.181398	-0.969262	5.96142	-0.467928	1.95907	H3K27ac-preferred
chr19:11307019-11308894	KANK2	0	-1.1541	11.5576	1	1	0	-0.179519	-1.4075	12.0314	-1.05429	10.6927	H3K27ac-preferred
chr19:2161540-2165956	DOT1L	0	-1.28338	15.8387	1	1	0	-0.176893	-0.982319	8.45528	-0.624127	3.99135	H3K27ac-preferred
chr18:76737218-76744371	SALL3	0	-1.01132	8.12556	1	1	0	-0.176536	-1.19309	10.9306	-0.697062	3.91299	H3K27ac-preferred
chr12:54811231-54814091	ITGA5	0	-1.4011	17.3091	1	1	0	-0.176279	-0.494776	1.97098	-0.721692	4.83372	H3K27ac-preferred
chr1:155825993-155827042	GON4L	44	-1.31181	12.4028	1	1	0	-0.175725	-0.593445	1.73526	-0.0212616	0.00355616	H3K27ac-preferred
chr7:45957534-45961676	IGFBP3	0	-1.03529	11.8556	1	1	1	-0.175063	-0.99799	10.3313	-0.466518	2.43791	H3K27ac-preferred
chr13:47125937-47129382	LRCH1	0	-1.41925	19.6302	1	1	0	-0.17504	-0.329954	1.01183	-0.446325	2.09921	H3K27ac-preferred
chr11:46368902-46371052	DGKZ	0	-2.22813	37.604	1	1	0	-0.172896	-2.0678	16.1312	-0.923858	8.03037	H3K27ac-preferred
chr11:46382338-46386649	DGKZ	0	-1.15295	15.392	1	0	1	-0.172896	-1.12567	10.9658	-0.660811	5.04343	H3K27ac-preferred
chr1:211848023-211849555	NEK2	0	-1.30516	12.4	1	1	0	-0.170245	-0.171866	0.205231	-0.405618	1.29637	H3K27ac-preferred
chr16:22384269-22386876	CDR2	0	-1.4221	18.3428	1	1	0	-0.169628	-1.61545	19.8189	-0.784705	5.98544	H3K27ac-preferred
chr8:81784304-81787519	ZNF704	0	-1.01458	8.28859	0	1	0	-0.16898	-1.89525	25.1407	-0.771984	5.18898	H3K27ac-preferred
chr11:118779369-118794340	BCL9L	0	-1.42061	28.9702	1	0	0	-0.168712	-0.46941	3.00267	-0.612525	5.56487	H3K27ac-preferred
chr19:44617564-44618620	ZNF225	50	-1.08785	9.74698	0	1	0	-0.168518	-0.584273	2.00203	0.121426	0.119514	H3K27ac-preferred
chr12:56099707-56102887	ITGA7	0	-1.44158	22.809	1	1	0	-0.167171	-0.918752	7.58975	-0.422079	2.0533	H3K27ac-preferred
chr9:2013994-2015182	SMARCA2	37	-1.76855	21.6137	1	1	0	-0.166114	-0.0765137	0.024056	-0.347888	0.972083	H3K27ac-preferred
chr2:197789181-197793037	PGAP1	0	-1.20703	17.1838	0	1	1	-0.165879	-0.996459	10.2897	-0.478331	2.68075	H3K27ac-preferred
chr2:197789181-197793037	PGAP1	0	-1.20703	17.1838	0	1	1	-0.165879	-0.996459	10.2897	-0.478331	2.68075	H3K27ac-preferred
chr1:93913100-93915085	FNBP1L	0	-1.27674	10.9972	1	1	0	-0.165599	-0.0470566	0.0142405	-0.247916	0.464134	H3K27ac-preferred
chr4:41214386-41216652	APBB2	0	-1.15979	10.0312	0	1	0	-0.165149	-1.55812	15.2172	-0.779647	4.64494	H3K27ac-preferred
chr19:17444797-17446117	GTPBP3	0	-1.37418	13.0717	1	1	0	-0.162912	-0.733717	3.76692	-0.782333	4.96775	H3K27ac-preferred
chr6:26158288-26161219	HIST1H2BD	0	-3.03245	68.6932	1	1	1	-0.162702	-0.302933	0.436626	-0.304157	0.928356	H3K27ac-preferred
chr11:108535756-108536528	DDX10	5	-1.67151	10.7035	0	1	0	-0.160781	-0.733854	1.73015	-0.169856	0.136342	H3K27ac-preferred
chr5:36602849-36609740	SLC1A3	0	-1.0286	17.854	1	1	0	-0.157851	1.05537	18.2343	0.362715	2.24281	H3K27ac-preferred
chr17:74261191-74264966	UBALD2	0	-1.89248	35.4471	1	1	0	-0.157054	-0.94017	8.78908	-0.824246	7.74226	H3K27ac-preferred
chr2:65656864-65660761	SPRED2	0	-1.16069	15.1537	1	1	0	-0.15614	-0.126275	0.178601	-0.19468	0.450165	H3K27ac-preferred
chr19:54958721-54961771	LENG8-AS1	0	-1.05201	14.493	1	1	0	-0.151261	-0.673273	5.08056	-0.434457	2.51149	H3K27ac-preferred
chr16:2262987-2264883	PGP	0	-1.80546	15.5625	1	1	0	-0.150404	-1.73619	9.59625	-1.31851	10.5506	H3K27ac-preferred
chr19:1240557-1242821	ATP5D	0	-1.92896	28.269	1	1	0	-0.1492	-1.67072	14.7499	-1.38942	16.6159	H3K27ac-preferred
chr19:4181754-4183194	SIRT6	0	-1.24593	14.1934	0	1	0	-0.149006	0.368982	1.1139	-0.308224	0.911916	H3K27ac-preferred
chr19:4181754-4183194	SIRT6	0	-1.24593	14.1934	0	1	0	-0.149006	0.368982	1.1139	-0.308224	0.911916	H3K27ac-preferred
chr2:225905611-225908004	DOCK10	0	-1.20635	9.19045	1	1	0	-0.148938	-1.16946	6.77528	-1.21185	9.31815	H3K27ac-preferred
chr12:45608468-45612441	PLEKHA8P1	0	-1.17066	19.541	1	1	1	-0.14769	-1.23008	19.0432	-0.488113	3.48613	H3K27ac-preferred
chr15:64443272-64445257	SNX22	0	-1.41435	18.2115	1	1	0	-0.147373	-1.95428	27.3366	-1.33961	17.333	H3K27ac-preferred
chr1:2323146-2324503	MORN1	0	-1.47224	14.732	1	1	0	-0.144502	-0.935391	4.4426	-1.18841	11.4203	H3K27ac-preferred
chr14:64008632-64011293	PPP2R5E	0	-1.18223	14.9074	0	1	0	-0.144471	-0.219199	0.476551	-0.2372	0.642013	H3K27ac-preferred
chr7:11869903-11872151	THSD7A	0	-1.06418	12.2142	1	1	0	-0.142205	-1.01299	9.51248	-0.0499046	0.0288359	H3K27ac-preferred
chr20:5930156-5932851	TRMT6	0	-1.48954	27.7463	1	1	0	-0.14006	-0.504568	2.79381	-0.843111	8.85661	H3K27ac-preferred
chr12:70759341-70760924	KCNMB4	0	-1.43787	10.4656	1	1	0	-0.136953	-1.43296	9.09608	-0.961046	6.28024	H3K27ac-preferred
chr12:49365149-49365989	WNT10B	0	-1.49647	10.7232	0	1	0	-0.136479	-1.65401	12.3162	-0.50809	1.26381	H3K27ac-preferred
chr2:128641968-128642814	AMMECR1L	0	-2.16602	22.5893	1	1	0	-0.136186	0.351606	0.346305	-0.49541	1.33631	H3K27ac-preferred
chr1:153934576-153937532	SLC39A1	0	-1.49999	26.1431	1	1	1	-0.135718	-0.889403	8.22456	-0.357285	1.54648	H3K27ac-preferred
chr1:153934576-153937532	SLC39A1	0	-1.49999	26.1431	1	1	1	-0.135718	-0.889403	8.22456	-0.357285	1.54648	H3K27ac-preferred
chr1:153934576-153937532	SLC39A1	0	-1.49999	26.1431	1	1	1	-0.135718	-0.889403	8.22456	-0.357285	1.54648	H3K27ac-preferred
chrX:149105722-149107706	LINC00894	0	-1.84615	16.1698	0	1	0	-0.135291	-0.49352	0.854897	-0.329593	0.582408	H3K27ac-preferred
chr6:33377032-33379672	PHF1	0	-1.1663	13.2063	1	1	0	-0.134202	-0.850408	5.79879	-1.02367	10.0315	H3K27ac-preferred
chr2:203879462-203880785	NBEAL1	0	-1.16776	8.16822	0	1	0	-0.131887	-0.379952	0.713624	-0.675529	3.1245	H3K27ac-preferred
chr19:47921120-47922896	MEIS3	0	-1.90093	23.2912	1	1	0	-0.130635	-1.15089	7.01378	-0.846112	6.15527	H3K27ac-preferred
chr1:48934574-48938790	SPATA6	0	-1.01422	12.3333	1	1	0	-0.129942	0.732902	6.46628	0.0426465	0.021848	H3K27ac-preferred
chr10:105155232-105157716	PDCD11	0	-1.08525	11.2479	1	1	0	-0.129667	-0.529829	2.27027	-0.822018	6.13946	H3K27ac-preferred
chr17:79648647-79652925	ARL16	0	-1.29066	18.2923	1	1	0	-0.128833	-0.794317	6.24154	-0.64606	4.70984	H3K27ac-preferred
chr17:79648647-79652925	ARL16	0	-1.29066	18.2923	1	1	0	-0.128833	-0.794317	6.24154	-0.64606	4.70984	H3K27ac-preferred
chr12:1698829-1705149	FBXL14	0	-1.39361	19.2492	1	1	0	-0.128008	-1.5203	21.056	-0.710625	5.30803	H3K27ac-preferred
chr2:220407028-220409816	TMEM198	0	-2.02529	33.1801	1	1	0	-0.126223	-1.96632	24.8716	-1.23988	14.2548	H3K27ac-preferred
chr2:220407028-220409816	TMEM198	0	-2.02529	33.1801	1	1	0	-0.126223	-1.96632	24.8716	-1.23988	14.2548	H3K27ac-preferred
chr11:6623624-6627093	RRP8	0	-1.92544	44.1529	1	1	0	-0.12592	-0.945118	8.73207	-0.573364	4.26086	H3K27ac-preferred
chr9:137269606-137273521	RXRA	0	-1.42638	25.8036	1	0	0	-0.125876	-0.0594239	0.0406784	-0.519134	3.62325	H3K27ac-preferred
chr6:31864290-31866258	EHMT2	0	-1.13418	10.5572	1	1	0	-0.124907	-1.18057	10.2412	-0.860889	6.40747	H3K27ac-preferred
chr6:31864290-31866258	EHMT2	0	-1.13418	10.5572	1	1	0	-0.124907	-1.18057	10.2412	-0.860889	6.40747	H3K27ac-preferred
chr6:31864290-31866258	EHMT2	0	-1.13418	10.5572	1	1	0	-0.124907	-1.18057	10.2412	-0.860889	6.40747	H3K27ac-preferred
chr10:104153378-104156851	NFKB2	0	-1.39889	14.2534	1	1	0	-0.120592	-0.7749	3.11191	-0.377585	1.16762	H3K27ac-preferred
chr10:104153378-104156851	NFKB2	0	-1.39889	14.2534	1	1	0	-0.120592	-0.7749	3.11191	-0.377585	1.16762	H3K27ac-preferred
chr10:104153378-104156851	NFKB2	0	-1.39889	14.2534	1	1	0	-0.120592	-0.7749	3.11191	-0.377585	1.16762	H3K27ac-preferred
chr3:49447491-49451161	TCTA	0	-1.08643	12.2273	1	1	1	-0.118604	-1.03829	10.3361	-0.663178	4.69478	H3K27ac-preferred
chr17:47572011-47575904	NGFR	0	-1.85511	32.3458	1	1	0	-0.116791	-0.427012	1.65504	-0.951727	9.22424	H3K27ac-preferred
chr12:6676280-6678380	NOP2	0	-1.25877	17.1781	1	1	0	-0.115118	-0.997758	8.61263	-0.658058	4.56728	H3K27ac-preferred
chr15:86336216-86338289	KLHL25	0	-1.95173	32.7424	1	1	0	-0.112063	-2.34812	34.3092	-0.648181	4.12744	H3K27ac-preferred
chr12:123318724-123321196	HIP1R	0	-1.5673	19.7229	1	1	0	-0.11193	-1.12068	8.6803	-0.699111	4.7116	H3K27ac-preferred
chr12:123318724-123321196	HIP1R	0	-1.5673	19.7229	1	1	0	-0.11193	-1.12068	8.6803	-0.699111	4.7116	H3K27ac-preferred
chr10:81200789-81205521	ZCCHC24	0	-1.80592	34.8242	1	1	1	-0.110872	-0.799391	6.31501	-0.801792	7.27902	H3K27ac-preferred
chr16:70148255-70149054	PDPR	727	-1.25904	10.3157	0	1	0	-0.108904	-1.26182	6.28189	-0.634763	2.81276	H3K27ac-preferred
chr19:55994440-56000937	NAT14	0	-1.42166	20.1485	1	1	0	-0.108564	-0.826149	6.06523	-0.364594	1.43598	H3K27ac-preferred
chr8:95485857-95488225	RAD54B	0	-1.17125	16.9017	1	1	0	-0.107237	-0.541934	3.29176	-1.04635	12.6705	H3K27ac-preferred
chr19:46194228-46197118	QPCTL	0	-1.36654	23.2299	1	1	0	-0.103391	-1.08556	11.7403	-0.693531	6.108	H3K27ac-preferred
chr13:52158521-52160435	WDFY2	38	-1.84216	24.2988	0	1	0	-0.101905	-1.19273	5.86826	-0.580914	2.95073	H3K27ac-preferred
chr13:48985602-48987327	LPAR6	326	-1.75428	21.7513	0	1	0	-0.0983954	1.21352	8.80028	0.668623	3.8439	H3K27ac-preferred
chr10:103872962-103875583	LDB1	0	-1.07846	10.7919	1	1	0	-0.097847	-0.712196	4.33153	-0.402713	1.63325	H3K27ac-preferred
chr10:103876471-103881267	LDB1	0	-1.16438	15.1312	1	1	0	-0.097847	-1.04506	10.8534	-0.823197	7.83706	H3K27ac-preferred
chrX:21391716-21393921	CNKSR2	0	-1.23957	10.0322	0	1	0	-0.0977918	-0.787443	3.37001	-0.12072	0.103682	H3K27ac-preferred
chr19:2701226-2702819	GNG7	0	-2.85146	48.3314	1	1	0	-0.0957837	-1.03086	5.21411	-0.809136	6.00566	H3K27ac-preferred
chrX:62973788-62975091	ARHGEF9	0	-1.43835	13.4537	0	1	0	-0.0953331	-1.53621	12.1103	-0.813173	4.42358	H3K27ac-preferred
chr17:45609124-45609947	NPEPPS	681	-1.92988	8.93365	0	1	0	-0.0939413	-0.672296	0.344366	-0.0337683	0.00268685	H3K27ac-preferred
chr1:204042118-204044815	SOX13	0	-1.26551	15.4033	1	1	0	-0.0936774	-2.25499	35.9252	-1.20397	13.6622	H3K27ac-preferred
chr8:8860339-8861670	ERI1	26	-1.57392	20.3075	0	1	0	-0.0923084	-1.50419	12.3138	-0.814332	5.93513	H3K27ac-preferred
chr19:50319918-50322798	MED25	0	-1.14059	16.868	1	1	1	-0.0920382	-0.384365	1.65678	-0.301689	1.20977	H3K27ac-preferred
chr11:73880265-73884296	PPME1	0	-1.57091	31.9	1	1	0	-0.0914855	-0.204106	0.471612	-0.248226	0.842989	H3K27ac-preferred
chr8:18869180-18872462	PSD3	0	-1.415	19.928	0	1	0	-0.0886001	-0.233323	0.508433	-0.20252	0.449595	H3K27ac-preferred
chr4:39063898-39064874	KLHL5	47	-1.11354	9.45905	0	1	1	-0.086845	0.372658	0.824541	0.0171233	0.00216244	H3K27ac-preferred
chrX:46404175-46406339	ZNF674	0	-1.13093	11.3961	1	1	0	-0.0865756	-0.969262	5.96142	-0.467928	1.95907	H3K27ac-preferred
chr6:26215628-26216977	HIST1H2BG	0	-1.64527	18.6696	0	1	1	-0.0844881	-0.66708	1.95888	-1.2759	10.3331	H3K27ac-preferred
chr2:232644906-232647387	COPS7B	0	-1.20919	14.0977	1	1	1	-0.0840224	-0.456259	1.57579	-0.844995	6.72856	H3K27ac-preferred
chr19:56158447-56160940	CCDC106	0	-1.21705	17.8315	1	1	0	-0.0831793	0.0360114	0.015604	-0.555287	3.9011	H3K27ac-preferred
chr4:83930401-83932437	LIN54	0	-1.08191	13.1505	0	1	0	-0.0819708	-0.677557	4.58263	-0.258247	0.745178	H3K27ac-preferred
chr19:2785434-2786585	THOP1	0	-1.31893	15.2106	1	1	0	-0.0813406	-2.73954	35.6808	-0.738481	4.81389	H3K27ac-preferred
chr1:229760542-229763350	TAF5L	0	-1.05106	9.19023	1	1	0	-0.0809589	-1.81324	22.2751	-0.700413	4.31288	H3K27ac-preferred
chr1:108505257-108508924	VAV3	0	-1.13618	17.4633	1	1	1	-0.0802192	-0.0716888	0.068344	-0.524433	3.92413	H3K27ac-preferred
chr19:39896828-39905976	PLEKHG2	0	-1.3975	26.0082	1	1	1	-0.0800993	-1.12185	15.0846	-0.624609	5.39485	H3K27ac-preferred
chr15:61518835-61522331	RORA	0	-1.28931	19.5306	1	1	0	-0.0794359	-0.0516103	0.0294031	-0.240179	0.725549	H3K27ac-preferred
chr3:173112116-173117345	NLGN1	0	-1.17719	19.6709	0	1	0	-0.0791944	-0.112304	0.175165	-0.221796	0.71832	H3K27ac-preferred
chr8:25314521-25315944	KCTD9	40	-1.89855	13.9405	0	1	0	-0.0779182	-1.22583	4.00187	-1.0584	6.31484	H3K27ac-preferred
chr19:58977937-58979281	ZNF324	0	-1.46622	12.3649	0	1	0	-0.0778556	-0.975859	3.93974	-1.14725	7.53088	H3K27ac-preferred
chr4:4290775-4293043	ZBTB49	0	-1.25537	14.6854	1	1	0	-0.0767304	-1.47452	13.8833	-0.773592	5.84898	H3K27ac-preferred
chr18:72918110-72924954	TSHZ1	0	-1.0631	11.8132	1	1	0	-0.076229	-1.15418	13.4541	-0.785396	6.52722	H3K27ac-preferred
chr18:72918110-72924954	TSHZ1	0	-1.0631	11.8132	1	1	0	-0.076229	-1.15418	13.4541	-0.785396	6.52722	H3K27ac-preferred
chr12:49503324-49505293	LMBR1L	0	-1.16824	12.5256	1	1	0	-0.0757637	-0.16279	0.219864	-0.450863	1.99084	H3K27ac-preferred
chr3:45729616-45732639	SACM1L	0	-1.15646	16.3259	0	1	1	-0.0728121	-0.953673	9.63334	-0.193074	0.456874	H3K27ac-preferred
chr11:64051406-64054061	BAD	0	-1.02045	10.9086	1	1	0	-0.0720074	-0.0294889	0.00886276	-0.474735	2.51472	H3K27ac-preferred
chr20:35487434-35492902	SOGA1	0	-1.55177	22.6418	1	1	0	-0.071247	-0.592815	3.34829	-0.963546	9.32664	H3K27ac-preferred
chr20:35487434-35492902	SOGA1	0	-1.55177	22.6418	1	1	0	-0.071247	-0.592815	3.34829	-0.963546	9.32664	H3K27ac-preferred
chr5:86707041-86709628	CCNH	0	-1.37445	18.9939	0	1	0	-0.0699193	-0.215255	0.388701	-0.387224	1.52844	H3K27ac-preferred
chr5:86707041-86709628	CCNH	0	-1.37445	18.9939	0	1	0	-0.0699193	-0.215255	0.388701	-0.387224	1.52844	H3K27ac-preferred
chr9:130852872-130856804	SLC25A25	0	-1.09815	16.1788	1	1	1	-0.0693237	-0.374466	1.72098	-0.833834	9.11353	H3K27ac-preferred
chr9:130859283-130863556	SLC25A25	0	-1.14192	16.2285	1	1	1	-0.0693237	-1.03154	10.3205	-0.536598	3.58082	H3K27ac-preferred
chr15:75744362-75748987	SIN3A	0	-1.77092	39.2276	1	1	1	-0.0692101	-1.94474	39.1805	-1.32426	22.6997	H3K27ac-preferred
chr15:75073803-75077145	CSK	0	-1.76917	31.0231	1	1	0	-0.0689792	-1.77176	27.24	-0.765534	6.44509	H3K27ac-preferred
chr9:140148398-140150838	NELFB	0	-1.25483	14.4125	1	1	0	-0.0658722	-1.25083	12.8171	-1.11158	11.7686	H3K27ac-preferred
chr8:22021964-22024382	BMP1	0	-1.41321	11.7294	1	1	0	-0.0647012	-0.94412	4.716	-0.714625	3.66153	H3K27ac-preferred
chr19:1400599-1401964	GAMT	0	-1.38488	13.7994	1	1	0	-0.0637226	-1.28927	9.57177	-0.912208	6.51487	H3K27ac-preferred
chr17:58467363-58471043	USP32	0	-1.10254	18.0982	1	1	1	-0.0634795	-0.562498	4.36342	-0.27448	1.13299	H3K27ac-preferred
chr11:62528386-62530126	POLR2G	0	-1.17526	13.2463	1	1	0	-0.0619696	-0.95106	6.5492	-0.70579	4.90497	H3K27ac-preferred
chrX:152988377-152990909	ABCD1	0	-1.62215	16.3571	1	1	0	-0.0619287	-1.92402	13.8571	-1.45507	13.8807	H3K27ac-preferred
chr9:139886794-139887957	C9orf142	0	-1.11067	9.66815	1	1	0	-0.0578709	-1.81125	19.1847	-1.10341	9.03883	H3K27ac-preferred
chr19:11456096-11457043	TMEM205	0	-1.3298	9.88238	1	1	0	-0.0567924	0.0621167	0.0166019	-0.480909	1.44499	H3K27ac-preferred
chr11:449179-451822	PTDSS2	0	-1.27013	16.1964	1	1	1	-0.056776	-0.83071	5.92137	-1.13631	13.5569	H3K27ac-preferred
chr8:38032924-38035545	LSM1	0	-1.41045	23.3375	0	1	0	-0.0530353	-0.721116	5.05799	-0.494515	2.94977	H3K27ac-preferred
chr10:103575327-103579374	KCNIP2-AS1	0	-1.01662	10.8982	0	1	0	-0.0514161	-1.3298	14.5036	-0.698152	5.09598	H3K27ac-preferred
chr22:38348711-38350731	POLR2F	0	-1.13049	13.6072	1	1	0	-0.0492409	-1.17745	9.70099	-1.04538	11.1708	H3K27ac-preferred
chr19:5621293-5624942	SAFB	0	-1.18885	17.3653	1	1	1	-0.0488911	-0.803459	7.41591	-0.473021	2.86492	H3K27ac-preferred
chr17:27893071-27896851	TP53I13	0	-1.24234	14.5282	1	1	0	-0.0487044	-2.17562	35.6094	-1.15181	12.7988	H3K27ac-preferred
chr17:27893071-27896851	TP53I13	0	-1.24234	14.5282	1	1	0	-0.0487044	-2.17562	35.6094	-1.15181	12.7988	H3K27ac-preferred
chr10:80827814-80832828	ZMIZ1	0	-1.62053	22.6571	1	1	0	-0.0479505	-0.529358	2.23287	-0.564303	3.07702	H3K27ac-preferred
chr1:231472082-231475744	SPRTN	0	-1.01213	13.134	1	1	0	-0.0456165	-0.776052	6.43043	-0.193624	0.478456	H3K27ac-preferred
chr13:42613439-42616804	DGKH	0	-1.2007	13.0552	1	1	0	-0.0439842	-2.13334	31.7095	-1.09567	11.1444	H3K27ac-preferred
chr1:11118806-11120175	SRM	0	-1.35036	8.56946	1	1	0	-0.0405638	-1.56441	10.0835	-1.39039	9.83788	H3K27ac-preferred
chr6:33547114-33548541	BAK1	0	-1.32459	12.1898	0	1	0	-0.04055	0.225295	0.307018	-0.73332	3.67857	H3K27ac-preferred
chr22:41214121-41216474	SLC25A17	0	-1.22418	14.8602	1	1	0	-0.0398996	-1.52966	17.2658	-0.563761	3.12135	H3K27ac-preferred
chr17:42294496-42300699	UBTF	0	-1.12465	10.8064	1	1	0	-0.0358281	-2.43652	43.3877	-1.14856	11.3194	H3K27ac-preferred
chr17:42294496-42300699	UBTF	0	-1.12465	10.8064	1	1	0	-0.0358281	-2.43652	43.3877	-1.14856	11.3194	H3K27ac-preferred
chr17:42294496-42300699	UBTF	0	-1.12465	10.8064	1	1	0	-0.0358281	-2.43652	43.3877	-1.14856	11.3194	H3K27ac-preferred
chr19:631763-633600	POLRMT	0	-1.14099	8.62493	1	1	0	-0.0356378	0.775313	4.20742	-0.366437	0.999503	H3K27ac-preferred
chr19:633679-634707	POLRMT	112	-1.80344	22.3253	1	1	0	-0.0356378	0.919016	4.9714	-0.185796	0.289678	H3K27ac-preferred
chr17:26368711-26369631	NLK	57	-1.94751	19.0191	0	1	0	-0.035603	-1.48037	7.78164	-0.818435	4.15588	H3K27ac-preferred
chr12:133066651-133069088	FBRSL1	0	-2.97652	36.5046	1	1	0	-0.0334552	-2.33391	16.0455	-1.1075	8.6352	H3K27ac-preferred
chr17:7834486-7837013	CNTROB	0	-1.012	12.4903	1	1	0	-0.0332405	-0.676779	4.93487	-0.567618	3.84626	H3K27ac-preferred
chr15:55699463-55701519	C15orf65	0	-1.03864	10.4968	0	1	0	-0.0330171	-0.442778	1.5098	-0.263748	0.714733	H3K27ac-preferred
chr19:42745762-42749859	GSK3A	0	-1.16683	14.094	1	1	1	-0.0319793	-0.683209	4.30645	-0.450101	2.18762	H3K27ac-preferred
chr12:6713407-6716774	CHD4	0	-1.32745	22.5934	1	1	1	-0.0316475	-0.831382	7.95734	-0.574371	4.44616	H3K27ac-preferred
chr12:6713407-6716774	CHD4	0	-1.32745	22.5934	1	1	1	-0.0316475	-0.831382	7.95734	-0.574371	4.44616	H3K27ac-preferred
chr1:180990586-180993016	STX6	0	-1.44521	20.797	1	1	0	-0.028786	-1.85507	27.7135	-0.935082	8.37072	H3K27ac-preferred
chr6:3226553-3228822	TUBB2B	0	-1.41866	19.175	1	1	0	-0.0262387	-0.870946	6.37071	-0.785816	6.14584	H3K27ac-preferred
chr12:133286263-133288560	PGAM5	0	-1.40613	17.4973	1	1	0	-0.0261128	-0.855728	5.91042	-0.946063	8.55613	H3K27ac-preferred
chr11:64051406-64054061	GPR137	0	-1.02045	10.9086	1	1	0	-0.0244219	-0.0294889	0.00886276	-0.474735	2.51472	H3K27ac-preferred
chr11:64051406-64054061	GPR137	0	-1.02045	10.9086	1	1	0	-0.0244219	-0.0294889	0.00886276	-0.474735	2.51472	H3K27ac-preferred
chr11:64051406-64054061	GPR137	0	-1.02045	10.9086	1	1	0	-0.0244219	-0.0294889	0.00886276	-0.474735	2.51472	H3K27ac-preferred
chr11:64051406-64054061	GPR137	0	-1.02045	10.9086	1	1	0	-0.0244219	-0.0294889	0.00886276	-0.474735	2.51472	H3K27ac-preferred
chr14:23525504-23527682	CDH24	0	-1.33845	17.8718	1	1	0	-0.0232409	-2.03283	28.9457	-0.823103	7.2209	H3K27ac-preferred
chr11:62414421-62415374	GANAB	224	-2.16161	20.4205	1	0	1	-0.022689	-5.82978	20.7714	-0.671324	2.3754	H3K27ac-preferred
chr19:6278181-6280133	MLLT1	0	-2.52498	29.522	1	1	0	-0.0207942	-0.215806	0.222958	-0.447251	1.41476	H3K27ac-preferred
chr19:58038656-58039885	ZNF549	0	-1.03368	10.6226	1	1	0	-0.0205508	0.472011	2.04407	0.0539281	0.027932	H3K27ac-preferred
chr6:117997138-117997625	NUS1	522	-2.58124	11.3273	0	1	0	-0.0195001	0.793231	1.15752	0.200259	0.100095	H3K27ac-preferred
chr10:7829135-7829988	KIN	2	-1.33403	9.46729	0	1	0	-0.0182578	-0.85115	2.62174	-0.0926177	0.0457106	H3K27ac-preferred
chr17:63555087-63558266	AXIN2	0	-1.20104	11.7987	1	1	0	-0.0178438	-1.10979	9.62121	-0.876096	6.84414	H3K27ac-preferred
chr1:113932055-113934528	MAGI3	0	-1.29304	15.3608	1	1	1	-0.0174337	-1.47923	15.6025	-0.769442	5.96437	H3K27ac-preferred
chr17:40760269-40761474	TUBG1	0	-2.13301	34.5153	1	1	0	-0.0157838	-0.720274	2.71063	0.160281	0.248406	H3K27ac-preferred
chr7:2271530-2273223	MAD1L1	0	-1.35923	15.9659	0	1	0	-0.0149791	-1.45591	14.4617	-0.884781	7.02579	H3K27ac-preferred
chr1:27561063-27562549	WDTC1	57	-1.49958	11.837	1	1	0	-0.0145136	-1.28625	5.98068	-0.972766	6.33321	H3K27ac-preferred
chr5:94889936-94891882	TTC37	0	-1.14252	12.8643	1	1	0	-0.0132002	-0.962348	7.56452	-0.685275	4.41743	H3K27ac-preferred
chr6:37663761-37665966	MDGA1	0	-1.64733	11.092	1	1	0	-0.011707	-1.44389	6.74779	-0.739298	3.15031	H3K27ac-preferred
chr17:4890036-4892673	CAMTA2	0	-1.00918	11.3884	1	1	0	-0.0115432	-0.00362119	0.000141659	-0.642757	4.66808	H3K27ac-preferred
chr17:4890036-4892673	CAMTA2	0	-1.00918	11.3884	1	1	0	-0.0115432	-0.00362119	0.000141659	-0.642757	4.66808	H3K27ac-preferred
chr18:72918110-72924954	ZADH2	0	-1.0631	11.8132	1	1	0	-0.00969519	-1.15418	13.4541	-0.785396	6.52722	H3K27ac-preferred
chr12:56914619-56917626	RBMS2	0	-1.00159	10.9461	1	1	0	-0.00949522	0.432794	1.78939	0.595763	4.05479	H3K27ac-preferred
chr3:39147569-39150038	GORASP1	0	-1.26549	15.9753	1	1	0	-0.00723914	-1.45524	19.0414	-0.743953	5.94574	H3K27ac-preferred
chr3:39147569-39150038	GORASP1	0	-1.26549	15.9753	1	1	0	-0.00723914	-1.45524	19.0414	-0.743953	5.94574	H3K27ac-preferred
chr8:145741957-145744419	LRRC14	0	-1.27138	10.5516	1	1	0	-0.0068564	-1.73711	14.54	-1.46785	14.2835	H3K27ac-preferred
chr14:74218586-74228159	ELMSAN1	0	-1.09627	14.0501	1	1	1	-0.00673897	-0.588995	3.90656	-0.625148	4.70436	H3K27ac-preferred
chr1:149814877-149817537	HIST2H2AA3	560	-2.78681	58.9228	1	1	0	-0.00604228	-1.25103	6.91887	-0.873426	6.98864	H3K27ac-preferred
chr2:55645277-55647122	CCDC88A	0	-1.42899	21.6031	0	1	0	-0.00603282	-1.47057	17.3062	-0.811787	7.44501	H3K27ac-preferred
chr9:96212432-96215931	FAM120A	0	-1.07525	11.3074	1	1	1	-0.00589708	-1.83029	29.0315	-0.527207	2.81504	H3K27ac-preferred
chr17:27042431-27050822	RAB34	0	-1.4939	28.4118	1	1	1	-0.00424058	-0.534793	3.64455	-0.517705	3.55653	H3K27ac-preferred
chr17:27042431-27050822	RAB34	0	-1.4939	28.4118	1	1	1	-0.00424058	-0.534793	3.64455	-0.517705	3.55653	H3K27ac-preferred
chr17:27042431-27050822	RAB34	0	-1.4939	28.4118	1	1	1	-0.00424058	-0.534793	3.64455	-0.517705	3.55653	H3K27ac-preferred
chr16:2273503-2276678	E4F1	15	-1.11231	10.5512	1	1	0	-0.00387649	-1.7447	17.2394	-0.793677	5.53455	H3K27ac-preferred
chr8:145008071-145021718	PLEC	0	-1.34272	21.0042	1	1	0	-0.0029949	-1.3161	16.8918	-0.644066	5.30296	H3K27ac-preferred
chr8:145008071-145021718	PLEC	0	-1.34272	21.0042	1	1	0	-0.0029949	-1.3161	16.8918	-0.644066	5.30296	H3K27ac-preferred
chr8:145008071-145021718	PLEC	0	-1.34272	21.0042	1	1	0	-0.0029949	-1.3161	16.8918	-0.644066	5.30296	H3K27ac-preferred
chr8:145008071-145021718	PLEC	0	-1.34272	21.0042	1	1	0	-0.0029949	-1.3161	16.8918	-0.644066	5.30296	H3K27ac-preferred
chr8:145021868-145029492	PLEC	0	-1.1406	14.9202	1	1	0	-0.0029949	-0.983075	10.4533	-0.962376	10.604	H3K27ac-preferred
chr8:145021868-145029492	PLEC	0	-1.1406	14.9202	1	1	0	-0.0029949	-0.983075	10.4533	-0.962376	10.604	H3K27ac-preferred
chr8:145045227-145048385	PLEC	0	-1.68421	17.4786	1	1	0	-0.0029949	-1.29642	6.04432	-1.18962	10.4597	H3K27ac-preferred
chr8:145050074-145052065	PLEC	0	-1.5219	12.4068	1	1	0	-0.0029949	-1.31044	8.59559	-1.05301	7.52773	H3K27ac-preferred
chr19:46009264-46013405	VASP	0	-1.21076	14.0894	1	1	0	-0.00222225	0.0296684	0.0079961	-0.504705	2.54781	H3K27ac-preferred
chr16:1029485-1039379	SOX8	0	-1.84007	38.0712	1	1	1	0.000903308	-1.29738	17.7877	-1.1815	16.628	H3K27ac-preferred
chr17:71226633-71229730	C17orf80	0	-1.15515	16.842	1	1	0	0.00105288	-1.37357	21.1025	-0.50414	3.19186	H3K27ac-preferred
chr17:71226633-71229730	C17orf80	0	-1.15515	16.842	1	1	0	0.00105288	-1.37357	21.1025	-0.50414	3.19186	H3K27ac-preferred
chr19:48110918-48114081	GLTSCR1	0	-1.33133	17.1506	1	1	0	0.0010932	-1.42903	18.4134	-0.605955	3.87287	H3K27ac-preferred
chr12:57021927-57024712	BAZ2A	0	-1.58835	30.0723	1	1	0	0.0011495	-0.535188	3.02865	-0.174026	0.390685	H3K27ac-preferred
chr12:57027829-57030714	BAZ2A	0	-1.23201	15.5695	1	1	0	0.0011495	-0.472568	2.12598	-0.42433	1.98534	H3K27ac-preferred
chr12:56366123-56367382	RAB5B	315	-1.21691	11.2958	1	1	1	0.00182619	-0.371725	0.762365	-0.647705	3.40439	H3K27ac-preferred
chr12:56367719-56368904	RAB5B	0	-1.41011	16.4519	1	1	1	0.00182619	-0.83369	4.83762	-0.39527	1.5047	H3K27ac-preferred
chr11:13297780-13299103	ARNTL	171	-1.94959	25.9379	1	1	0	0.00294034	-0.213893	0.262977	-0.0737405	0.0438039	H3K27ac-preferred
chr7:100449731-100451232	SLC12A9	0	-1.00463	8.41933	1	1	0	0.00304274	-1.14856	9.13077	-0.479011	2.02544	H3K27ac-preferred
chr21:44845634-44847137	SIK1	0	-1.82778	15.4771	0	1	0	0.00327343	-3.06259	28.9668	-1.45137	14.1364	H3K27ac-preferred
chr19:36604597-36607185	POLR2I	0	-1.16565	14.5267	1	1	1	0.00715644	-0.877681	7.20774	-0.645829	4.52719	H3K27ac-preferred
chr11:77898611-77900848	USP35	0	-1.03139	10.0064	1	1	0	0.00896666	-0.105749	0.0898382	-0.387984	1.48833	H3K27ac-preferred
chr19:40022122-40023588	EID2B	0	-1.24354	14.5129	0	1	0	0.0093473	-2.10463	30.6964	-1.00846	9.1418	H3K27ac-preferred
chr6:31864290-31866258	C2	0	-1.13418	10.5572	1	1	0	0.00976943	-1.18057	10.2412	-0.860889	6.40747	H3K27ac-preferred
chr15:45693771-45696650	SPATA5L1	0	-1.15617	15.1608	1	1	0	0.0143933	-0.856486	7.58632	-0.771407	7.00547	H3K27ac-preferred
chr8:33329234-33331240	FUT10	0	-1.08065	9.85918	0	1	0	0.0188531	-0.849657	4.50609	-1.13506	10.4554	H3K27ac-preferred
chr7:153749593-153750668	DPP6	91	-1.69407	9.30755	0	1	0	0.0188785	0.0757544	0.0156176	-0.791083	2.30507	H3K27ac-preferred
chr1:10092945-10094578	UBE4B	0	-1.2459	13.7819	0	1	0	0.018915	0.257359	0.521011	0.0779	0.0557084	H3K27ac-preferred
chr12:109246378-109252154	SSH1	0	-1.08014	11.6585	1	1	0	0.0193827	-0.483654	2.28663	-0.454548	2.1726	H3K27ac-preferred
chr13:35515781-35518054	NBEA	0	-1.38567	14.0269	1	1	0	0.0211901	-0.763944	4.21155	-0.639536	3.39052	H3K27ac-preferred
chr6:43542536-43545635	XPO5	0	-1.59469	23.7351	0	1	0	0.0220116	-1.65787	18.5328	-0.539847	2.90513	H3K27ac-preferred
chr12:123716186-123718966	C12orf65	0	-1.00054	13.3234	1	1	0	0.0243081	-1.70588	32.2646	-0.838399	9.14768	H3K27ac-preferred
chr12:123716186-123718966	C12orf65	0	-1.00054	13.3234	1	1	0	0.0243081	-1.70588	32.2646	-0.838399	9.14768	H3K27ac-preferred
chr12:123716186-123718966	C12orf65	0	-1.00054	13.3234	1	1	0	0.0243081	-1.70588	32.2646	-0.838399	9.14768	H3K27ac-preferred
chr19:13228994-13231834	NACC1	0	-1.17273	13.282	1	1	0	0.024355	-0.471333	2.16293	-0.821487	7.59328	H3K27ac-preferred
chr8:103665359-103671038	KLF10	0	-1.23027	15.9815	1	1	0	0.0263994	-0.806016	6.44614	-0.660537	4.74074	H3K27ac-preferred
chr8:103665359-103671038	KLF10	0	-1.23027	15.9815	1	1	0	0.0263994	-0.806016	6.44614	-0.660537	4.74074	H3K27ac-preferred
chr22:38053482-38055880	PDXP	0	-1.24452	10.5636	1	1	0	0.0275009	0.00599758	0.000268509	-1.30715	12.751	H3K27ac-preferred
chr10:99204847-99206859	EXOSC1	0	-1.02479	9.63853	1	1	0	0.0290351	-0.242163	0.463334	-0.550539	2.74092	H3K27ac-preferred
chr1:1405776-1407333	ATAD3B	0	-1.08006	8.90734	1	1	0	0.0291417	0.161373	0.177786	-0.71037	3.45202	H3K27ac-preferred
chr5:87563746-87566657	TMEM161B	0	-1.191	16.6316	1	1	0	0.0294653	-0.0261929	0.0074908	-0.112725	0.151309	H3K27ac-preferred
chr22:19950121-19951293	MIR4761	0	-2.42756	13.168	1	0	0	0.0304594	-0.962017	1.22558	-0.817194	2.26963	H3K27ac-preferred
chr19:10490492-10491343	TYK2	0	-1.20514	12.441	0	1	1	0.0329544	0.516253	2.29981	-0.47653	2.00107	H3K27ac-preferred
chr14:23754343-23755420	HOMEZ	0	-1.09703	12.9349	0	1	1	0.0330639	-1.46938	18.7432	-0.779925	6.52846	H3K27ac-preferred
chr19:17444797-17446117	ANO8	0	-1.37418	13.0717	1	1	0	0.0332256	-0.733717	3.76692	-0.782333	4.96775	H3K27ac-preferred
chr7:69062110-69065648	AUTS2	0	-1.06842	11.4378	0	1	0	0.0338675	-0.847882	6.85421	-0.558326	3.20975	H3K27ac-preferred
chr19:47161886-47164481	DACT3	0	-1.4284	24.767	1	1	0	0.0367359	-2.54647	58.4843	-1.04205	13.3595	H3K27ac-preferred
chr14:93672519-93675320	UBR7	0	-1.32516	20.6521	1	1	1	0.037964	-1.69027	25.3733	-0.867492	8.75	H3K27ac-preferred
chr9:133587522-133591450	ABL1	0	-1.10248	16.1154	0	1	0	0.0382632	-0.604193	4.39823	-0.364335	1.8154	H3K27ac-preferred
chr19:58962874-58963633	ZNF324B	0	-1.50974	8.71626	0	1	0	0.0390659	-2.55761	13.8279	-0.914041	3.47072	H3K27ac-preferred
chr4:4290775-4293043	LYAR	0	-1.25537	14.6854	1	1	0	0.0417233	-1.47452	13.8833	-0.773592	5.84898	H3K27ac-preferred
chr4:4290775-4293043	LYAR	0	-1.25537	14.6854	1	1	0	0.0417233	-1.47452	13.8833	-0.773592	5.84898	H3K27ac-preferred
chr6:30639761-30641094	DHX16	0	-1.37401	12.1691	1	1	0	0.0432443	-0.35691	0.540166	-0.537552	1.90772	H3K27ac-preferred
chr19:36239413-36240349	LIN37	152	-1.53855	15.8217	1	1	0	0.043795	0.142059	0.0965696	-0.156844	0.188882	H3K27ac-preferred
chr16:3660551-3661647	SLX4	0	-2.11531	25.5869	1	1	0	0.0444389	-1.2182	5.64926	-0.672478	3.09925	H3K27ac-preferred
chr16:3661718-3662726	SLX4	112	-1.29013	10.1199	1	1	0	0.0444389	0.104408	0.0559439	-0.239957	0.383054	H3K27ac-preferred
chr18:18691889-18693133	ROCK1	78	-2.30886	27.3253	0	1	0	0.0464502	-1.71925	8.42276	-0.355471	0.765678	H3K27ac-preferred
chr12:58176538-58177462	TSFM	11	-1.42216	16.8138	1	1	0	0.0464554	0.146546	0.12918	-0.608245	3.00829	H3K27ac-preferred
chr22:47014461-47017068	GRAMD4	0	-1.27263	15.2012	1	0	0	0.0469893	-0.434757	1.26284	-0.682406	4.23569	H3K27ac-preferred
chr19:49494430-49498198	RUVBL2	0	-1.57219	28.7662	1	1	0	0.0475651	-0.562574	3.17755	-0.736223	6.48818	H3K27ac-preferred
chr7:150754102-150759462	SLC4A2	0	-1.07992	16.0321	1	1	1	0.047921	-0.0149547	0.00301276	-0.545595	4.11395	H3K27ac-preferred
chr7:150754102-150759462	SLC4A2	0	-1.07992	16.0321	1	1	1	0.047921	-0.0149547	0.00301276	-0.545595	4.11395	H3K27ac-preferred
chr11:133938872-133940433	JAM3	53	-1.13274	7.9489	1	1	0	0.0486176	-0.541468	1.40821	-0.621572	2.53502	H3K27ac-preferred
chr19:13132063-13138337	NFIX	0	-1.01206	15.7404	1	1	1	0.0496448	-0.172784	0.428812	-0.451663	3.09552	H3K27ac-preferred
chr19:13132063-13138337	NFIX	0	-1.01206	15.7404	1	1	1	0.0496448	-0.172784	0.428812	-0.451663	3.09552	H3K27ac-preferred
chr19:54692008-54696572	TSEN34	0	-1.02843	11.9693	1	1	0	0.0499396	-1.56898	24.149	-0.874915	8.81416	H3K27ac-preferred
chr19:54692008-54696572	TSEN34	0	-1.02843	11.9693	1	1	0	0.0499396	-1.56898	24.149	-0.874915	8.81416	H3K27ac-preferred
chr19:54692008-54696572	TSEN34	0	-1.02843	11.9693	1	1	0	0.0499396	-1.56898	24.149	-0.874915	8.81416	H3K27ac-preferred
chr19:2900288-2901674	ZNF57	0	-1.09504	9.14244	1	1	0	0.0501912	-0.131216	0.121523	-0.676871	3.44887	H3K27ac-preferred
chr16:70717442-70721182	MTSS1L	0	-1.43727	21.982	1	1	1	0.0503581	-1.17796	13.6436	-0.924651	9.65778	H3K27ac-preferred
chr11:65153531-65155007	FRMD8	0	-1.17987	13.8414	1	1	0	0.0531953	-1.17088	10.8419	-0.900608	7.87765	H3K27ac-preferred
chr16:69139227-69141917	HAS3	0	-1.76503	20.2665	1	1	0	0.0540779	-1.14975	7.32327	-1.05894	8.90352	H3K27ac-preferred
chr16:69139227-69141917	HAS3	0	-1.76503	20.2665	1	1	0	0.0540779	-1.14975	7.32327	-1.05894	8.90352	H3K27ac-preferred
chr16:69139227-69141917	HAS3	0	-1.76503	20.2665	1	1	0	0.0540779	-1.14975	7.32327	-1.05894	8.90352	H3K27ac-preferred
chr16:419763-421548	MRPL28	0	-1.28686	10.71	1	1	0	0.0570154	-0.233689	0.265048	-0.447971	1.38112	H3K27ac-preferred
chr11:59381871-59383490	OSBP	127	-1.86204	18.4052	1	1	1	0.0575234	-0.924895	4.43598	-0.811956	4.68933	H3K27ac-preferred
chr6:33421101-33423055	ZBTB9	0	-1.58317	21.8881	1	1	0	0.05798	-0.393614	1.00208	-0.155788	0.236824	H3K27ac-preferred
chr6:53212380-53214587	ELOVL5	0	-1.28049	11.0503	0	1	0	0.0586667	-1.42987	11.5619	-0.849203	5.07217	H3K27ac-preferred
chr6:53212380-53214587	ELOVL5	0	-1.28049	11.0503	0	1	0	0.0586667	-1.42987	11.5619	-0.849203	5.07217	H3K27ac-preferred
chr7:5322535-5323599	SLC29A4	0	-2.1143	13.9066	1	1	0	0.0586912	-1.70595	7.51984	-1.29729	7.25898	H3K27ac-preferred
chr12:111019810-111021874	PPTC7	0	-1.11605	8.76605	1	1	0	0.0596595	-1.92644	22.3146	-0.873486	5.7861	H3K27ac-preferred
chr1:8481646-8485149	RERE	0	-1.53551	25.1558	1	1	0	0.0599836	-0.905745	7.49279	-0.252665	0.767682	H3K27ac-preferred
chr1:183602431-183607599	RGL1	0	-1.64835	35.1548	0	1	1	0.0603623	-0.883161	8.62077	-0.496733	3.37111	H3K27ac-preferred
chr1:183773719-183776150	RGL1	0	-1.28773	17.6146	1	1	0	0.0603623	-0.0118693	0.00126788	0.0808141	0.0756718	H3K27ac-preferred
chr19:36206060-36210261	KMT2B	0	-1.03244	10.1964	1	1	0	0.0646159	-0.878045	6.98741	-0.608077	3.67122	H3K27ac-preferred
chr13:50656320-50657344	DLEU1	16	-1.04084	8.21002	0	1	0	0.0650349	-1.0561	4.22684	-0.38312	1.07268	H3K27ac-preferred
chr1:149978605-149983399	OTUD7B	0	-1.0502	15.1347	1	1	0	0.067563	-0.99554	11.9787	-0.407185	2.32974	H3K27ac-preferred
chr1:156458997-156461432	MEF2D	0	-1.02308	8.82606	1	0	0	0.0676086	-1.05641	5.68669	-0.482492	1.83759	H3K27ac-preferred
chr19:1285558-1287293	EFNA2	0	-2.1478	21.4593	1	1	0	0.0676571	-2.05237	18.2202	-1.54431	15.9455	H3K27ac-preferred
chr1:113256650-113258035	PPM1J	0	-1.5192	11.575	1	1	0	0.0684652	-1.17068	4.36592	-0.0812533	0.0442015	H3K27ac-preferred
chr19:4866444-4868359	PLIN3	0	-1.05447	11.6494	1	1	0	0.0692595	0.0578952	0.0327984	-0.215781	0.505263	H3K27ac-preferred
chr1:161086242-161089121	PFDN2	0	-1.0138	12.2381	1	1	0	0.0712972	-0.0276428	0.0082274	-0.276207	0.917725	H3K27ac-preferred
chr19:36206060-36210261	KMT2B	0	-1.03244	10.1964	1	1	0	0.0713398	-0.878045	6.98741	-0.608077	3.67122	H3K27ac-preferred
chr10:27388423-27389475	ANKRD26	0	-1.34525	12.6238	0	1	0	0.0716836	-1.79998	12.2559	-0.75396	4.10669	H3K27ac-preferred
chr4:7044994-7046775	TADA2B	0	-1.67666	14.6859	1	1	0	0.0731815	-1.18343	6.54145	-0.94916	5.40568	H3K27ac-preferred
chr5:52083359-52084889	ITGA1	0	-1.83119	20.2181	0	1	0	0.0746802	-1.40934	8.46557	-0.136359	0.129729	H3K27ac-preferred
chr9:131132382-131135120	URM1	0	-1.02657	13.2983	1	1	0	0.0757098	0.269521	0.883541	-0.108903	0.155471	H3K27ac-preferred
chr12:96791512-96795915	CDK17	0	-1.21376	15.7608	1	1	0	0.0760299	-1.47021	20.2436	-0.40715	1.86768	H3K27ac-preferred
chr1:87380262-87382259	HS2ST1	0	-1.81687	35.3717	0	1	0	0.076124	-1.74825	20.5124	-1.00544	11.5448	H3K27ac-preferred
chr14:23538377-23541869	ACIN1	0	-1.1374	16.9881	1	1	1	0.0761707	-0.68395	4.98544	-0.175409	0.409361	H3K27ac-preferred
chr1:145209129-145210263	NOTCH2NL	17	-1.3162	9.43415	0	1	0	0.078774	-0.760286	1.95603	-1.04684	7.019	H3K27ac-preferred
chrX:100661600-100663050	GLA	0	-1.0838	8.33228	0	1	0	0.0789567	-0.379598	0.858313	-0.134946	0.12936	H3K27ac-preferred
chr5:140997217-140999353	DIAPH1	0	-1.5311	21.2941	1	1	0	0.0793285	-1.21613	9.80634	-1.23097	13.7336	H3K27ac-preferred
chr19:53970281-53970744	ZNF813	245	-1.8448	9.99146	0	1	0	0.0798253	-1.78125	4.67582	0.482189	0.796278	H3K27ac-preferred
chr12:25402578-25404837	KRAS	0	-1.36711	15.9613	0	1	1	0.0806202	-0.953926	7.01658	-0.618102	3.59592	H3K27ac-preferred
chr22:19164498-19167022	SLC25A1	0	-1.6779	16.7437	1	1	0	0.0814297	-1.15606	6.41932	-1.47884	14.1676	H3K27ac-preferred
chr22:19164498-19167022	SLC25A1	0	-1.6779	16.7437	1	1	0	0.0814297	-1.15606	6.41932	-1.47884	14.1676	H3K27ac-preferred
chr12:50505802-50507077	COX14	39	-1.29328	14.6184	0	1	1	0.0817422	-1.33944	11.0136	-0.297029	0.808264	H3K27ac-preferred
chr4:170532911-170534700	NEK1	0	-1.11345	10.8691	1	1	0	0.0817791	-1.00145	5.49535	-0.928779	7.20737	H3K27ac-preferred
chr12:116712205-116716291	MED13L	0	-1.16763	12.8208	1	1	0	0.0818669	-1.75476	26.8575	-0.623328	4.18825	H3K27ac-preferred
chr12:120933804-120935764	DYNLL1	0	-2.61023	50.8167	1	1	0	0.0832075	-1.36343	10.328	-0.603584	3.53825	H3K27ac-preferred
chr11:114310078-114311403	REXO2	0	-1.19962	9.94118	0	1	0	0.0871848	-0.368548	0.95484	-0.227391	0.40633	H3K27ac-preferred
chr16:838578-839726	CHTF18	0	-1.58279	10.1663	1	1	0	0.0884016	-2.23966	9.50973	-1.87446	14.5236	H3K27ac-preferred
chr11:68079613-68082831	LRP5	0	-1.26598	12.0274	1	1	0	0.0912294	-0.743725	4.07295	-0.735437	4.77065	H3K27ac-preferred
chr5:176729681-176731770	PRELID1	0	-1.47824	21.6542	1	1	0	0.0956189	-0.806608	5.60764	-0.993227	10.0465	H3K27ac-preferred
chr8:144903583-144912570	PUF60	0	-1.25785	19.0722	1	1	1	0.0963858	-0.585252	4.02811	-0.46917	2.72537	H3K27ac-preferred
chr8:144903583-144912570	PUF60	0	-1.25785	19.0722	1	1	1	0.0963858	-0.585252	4.02811	-0.46917	2.72537	H3K27ac-preferred
chr19:1939620-1944198	CSNK1G2	0	-1.53885	22.6789	1	1	0	0.097613	-1.25002	13.4279	-0.911427	8.55471	H3K27ac-preferred
chr12:12866892-12880481	CDKN1B	0	-1.02103	17.1014	1	1	1	0.0978394	-0.477268	3.73977	-0.430869	3.07858	H3K27ac-preferred
chr13:24462127-24463592	MIPEP	0	-1.42629	16.5101	0	1	0	0.0982998	-1.99345	21.6205	-0.841279	5.98183	H3K27ac-preferred
chrX:153717986-153719752	SLC10A3	0	-1.40713	11.5884	1	1	0	0.0998949	-1.38641	8.80771	-0.592062	2.23476	H3K27ac-preferred
chr10:111967400-111968215	MXI1	38	-1.96557	10.3386	0	1	0	0.103036	-2.98661	14.7801	-0.789629	2.92439	H3K27ac-preferred
chr10:111968332-111969722	MXI1	267	-2.87647	33.5925	0	1	0	0.103036	-1.6698	6.95845	-0.73808	2.79151	H3K27ac-preferred
chr15:66544397-66546880	MEGF11	0	-1.10422	11.4556	1	1	0	0.103067	-1.2843	12.7031	-0.74011	5.22569	H3K27ac-preferred
chr17:72771288-72773644	NAT9	0	-1.5991	26.5436	1	1	0	0.103184	-1.05021	9.33169	-0.869521	8.18144	H3K27ac-preferred
chr15:85257880-85260653	SEC11A	0	-1.14695	17.2833	1	1	0	0.106126	-0.87136	8.59581	-0.633886	5.32417	H3K27ac-preferred
chr12:6656356-6665810	IFFO1	0	-1.06729	16.5078	1	1	1	0.106823	-1.12014	16.8794	-0.944745	12.7909	H3K27ac-preferred
chr16:29909720-29913293	SEZ6L2	0	-1.32912	20.437	1	1	0	0.107323	-1.83366	25.6541	-1.38985	21.1273	H3K27ac-preferred
chr1:235529993-235531324	TBCE	0	-1.01638	7.938	0	1	0	0.107577	-1.35154	9.32155	-0.360148	0.959637	H3K27ac-preferred
chr9:124921377-124922175	NDUFA8	0	-1.28766	15.7825	0	1	0	0.109532	-0.361442	1.02356	-0.588348	3.37141	H3K27ac-preferred
chr11:794962-798684	SLC25A22	0	-1.14299	14.3171	1	1	0	0.112336	-1.70054	25.8919	-1.12637	13.8166	H3K27ac-preferred
chr11:794962-798684	SLC25A22	0	-1.14299	14.3171	1	1	0	0.112336	-1.70054	25.8919	-1.12637	13.8166	H3K27ac-preferred
chr11:794962-798684	SLC25A22	0	-1.14299	14.3171	1	1	0	0.112336	-1.70054	25.8919	-1.12637	13.8166	H3K27ac-preferred
chr19:44576304-44577439	ZNF284	8	-1.23135	9.72618	0	1	0	0.115762	-0.605134	1.67906	-0.377156	0.988341	H3K27ac-preferred
chr6:57085750-57087638	RAB23	0	-1.18494	9.03725	0	1	0	0.116557	-1.82197	14.6578	-0.867556	5.14548	H3K27ac-preferred
chr6:57085750-57087638	RAB23	0	-1.18494	9.03725	0	1	0	0.116557	-1.82197	14.6578	-0.867556	5.14548	H3K27ac-preferred
chr18:59854439-59855995	KIAA1468	0	-1.43436	19.3052	0	1	0	0.11691	-0.944951	7.08727	-0.826618	6.44134	H3K27ac-preferred
chr5:141255177-141260465	PCDH1	0	-1.08654	12.1565	1	1	1	0.117538	-1.63414	22.8235	-1.33501	17.4182	H3K27ac-preferred
chr10:134351199-134352257	INPP5A	0	-2.36554	11.3916	1	1	0	0.118385	-2.5244	10.6079	-0.71088	2.29762	H3K27ac-preferred
chr5:86562882-86565146	RASA1	0	-1.16021	12.0317	0	1	0	0.119834	-1.14284	9.63644	-0.517249	2.42537	H3K27ac-preferred
chr5:86562882-86565146	RASA1	0	-1.16021	12.0317	0	1	0	0.119834	-1.14284	9.63644	-0.517249	2.42537	H3K27ac-preferred
chr19:3093589-3096854	GNA11	0	-1.77874	23.5279	1	1	0	0.121049	-0.885767	5.19462	-1.11077	10.2077	H3K27ac-preferred
chr5:52083359-52084889	PELO	0	-1.83119	20.2181	0	1	0	0.121557	-1.40934	8.46557	-0.136359	0.129729	H3K27ac-preferred
chr22:50682086-50684578	TUBGCP6	0	-1.21205	14.0476	1	1	0	0.123559	0.46932	2.03787	-0.273015	0.749246	H3K27ac-preferred
chr20:43538231-43539606	PABPC1L	0	-1.17695	9.0693	1	1	0	0.12356	-0.947919	4.63881	-0.668147	3.23804	H3K27ac-preferred
chr2:45876653-45880842	PRKCE	0	-1.18224	17.755	1	1	1	0.123935	-0.657688	5.42136	-0.30811	1.29022	H3K27ac-preferred
chr16:2020876-2023159	TBL3	0	-1.01747	9.5681	1	1	0	0.12409	-0.517879	2.32945	-0.956494	8.18274	H3K27ac-preferred
chr19:17579183-17583192	SLC27A1	0	-1.71991	31.3502	1	1	1	0.12698	-0.823174	6.58474	-0.856796	8.26758	H3K27ac-preferred
chr2:220040698-220043953	CNPPD1	0	-1.07804	13.9198	1	1	0	0.127558	-1.33194	18.2219	-0.77857	7.31424	H3K27ac-preferred
chr2:220040698-220043953	CNPPD1	0	-1.07804	13.9198	1	1	0	0.127558	-1.33194	18.2219	-0.77857	7.31424	H3K27ac-preferred
chr2:220040698-220043953	CNPPD1	0	-1.07804	13.9198	1	1	0	0.127558	-1.33194	18.2219	-0.77857	7.31424	H3K27ac-preferred
chr2:220040698-220043953	CNPPD1	0	-1.07804	13.9198	1	1	0	0.127558	-1.33194	18.2219	-0.77857	7.31424	H3K27ac-preferred
chr7:2554826-2567487	LFNG	0	-1.94901	48.918	1	1	1	0.129305	-1.29594	20.6938	-1.0715	15.849	H3K27ac-preferred
chr7:2554826-2567487	LFNG	0	-1.94901	48.918	1	1	1	0.129305	-1.29594	20.6938	-1.0715	15.849	H3K27ac-preferred
chr4:57842401-57846147	POLR2B	0	-1.28913	20.6975	1	1	0	0.133093	-0.290606	0.927409	-0.492165	3.07195	H3K27ac-preferred
chr5:159847844-159850207	PTTG1	0	-1.01014	11.7936	1	1	0	0.133263	0.175734	0.327954	-0.466826	2.34401	H3K27ac-preferred
chr5:159847844-159850207	PTTG1	0	-1.01014	11.7936	1	1	0	0.133263	0.175734	0.327954	-0.466826	2.34401	H3K27ac-preferred
chr6:36513968-36515253	STK38	40	-1.79799	28.876	0	1	0	0.1354	-1.85093	18.1473	-0.747461	5.48743	H3K27ac-preferred
chr2:239228599-239230055	TRAF3IP1	0	-2.22162	20.487	0	1	0	0.135561	-0.885435	3.10882	-0.414191	1.17358	H3K27ac-preferred
chr2:60779101-60780782	BCL11A	0	-1.48287	15.4296	1	1	0	0.136278	-1.57109	11.787	-0.928198	6.48344	H3K27ac-preferred
chr2:157188637-157192167	NR4A2	0	-1.2155	15.3742	0	1	0	0.136817	-1.12851	10.8035	-1.14697	13.4755	H3K27ac-preferred
chr19:590010-591277	HCN2	118	-4.47235	23.9539	1	1	0	0.138831	-1.61324	4.68227	-1.29466	6.55268	H3K27ac-preferred
chr9:136222491-136224297	SURF2	0	-1.1814	10.9865	1	1	0	0.138939	-1.17266	9.28784	-0.555664	2.56109	H3K27ac-preferred
chr14:102228036-102229200	PPP2R5C	0	-1.73052	15.9523	0	1	0	0.139575	-2.7207	23.6858	-1.05395	7.76605	H3K27ac-preferred
chr5:171613605-171616062	STK10	0	-1.37893	17.02	1	1	0	0.139812	-0.436048	1.19612	-0.88995	7.28736	H3K27ac-preferred
chr14:53196850-53198054	STYX	0	-1.22716	14.9327	0	1	0	0.140748	-1.3294	11.3689	-0.720402	5.08513	H3K27ac-preferred
chr7:92459223-92470168	CDK6	0	-1.08883	20.2024	1	1	1	0.141791	0.823026	11.5425	0.27877	1.363	H3K27ac-preferred
chr7:92459223-92470168	CDK6	0	-1.08883	20.2024	1	1	1	0.141791	0.823026	11.5425	0.27877	1.363	H3K27ac-preferred
chr17:72771288-72773644	TMEM104	0	-1.5991	26.5436	1	1	0	0.14274	-1.05021	9.33169	-0.869521	8.18144	H3K27ac-preferred
chr19:53605435-53606773	ZNF160	0	-1.18423	15.3185	1	1	0	0.142945	0.013247	0.00186281	0.0175638	0.00357961	H3K27ac-preferred
chr19:18630302-18633014	ELL	0	-1.63641	18.1797	1	1	0	0.143147	-1.29156	8.43408	-0.861858	5.59872	H3K27ac-preferred
chr21:45527119-45528320	PWP2	0	-1.67661	20.1349	1	1	0	0.144851	-0.593962	1.85155	-1.18971	11.5848	H3K27ac-preferred
chr13:67802858-67804460	PCDH9	8	-2.76423	35.2568	0	1	0	0.144901	-1.14601	3.68554	0.238111	0.384799	H3K27ac-preferred
chr1:1333550-1337539	CCNL2	0	-1.53426	21.3954	1	1	0	0.145476	-0.611084	3.04562	-0.508217	2.49139	H3K27ac-preferred
chr1:145469813-145475275	POLR3GL	0	-1.16423	16.9182	1	1	1	0.148284	-1.10241	13.9133	-0.718631	6.46457	H3K27ac-preferred
chr8:99128412-99130819	POP1	0	-1.26085	18.8476	1	1	0	0.14904	-0.988307	10.0296	-0.54655	3.62606	H3K27ac-preferred
chr8:99128412-99130819	POP1	0	-1.26085	18.8476	1	1	0	0.14904	-0.988307	10.0296	-0.54655	3.62606	H3K27ac-preferred
chr5:78806512-78811245	HOMER1	0	-1.47298	25.111	1	1	0	0.14937	-1.4425	21.4576	-0.47328	2.71403	H3K27ac-preferred
chr17:58755128-58756020	BCAS3	0	-1.38653	13.637	1	1	1	0.149396	0.236171	0.367331	-0.0685632	0.0405288	H3K27ac-preferred
chr17:58755128-58756020	BCAS3	0	-1.38653	13.637	1	1	1	0.149396	0.236171	0.367331	-0.0685632	0.0405288	H3K27ac-preferred
chr1:162038894-162041574	NOS1AP	0	-1.67547	22.2959	0	1	0	0.149425	0.270756	0.526909	-0.130576	0.162712	H3K27ac-preferred
chr19:50167166-50170660	BCL2L12	0	-2.2089	57.8572	1	1	0	0.150036	-0.760442	5.62088	-0.732481	7.40965	H3K27ac-preferred
chr19:42723456-42725498	ZNF526	0	-1.0921	12.9908	1	1	0	0.150142	-0.227695	0.467837	-0.687939	5.09327	H3K27ac-preferred
chr19:42723456-42725498	ZNF526	0	-1.0921	12.9908	1	1	0	0.150142	-0.227695	0.467837	-0.687939	5.09327	H3K27ac-preferred
chr13:114892619-114898709	RASA3	0	-1.58308	25.9547	1	1	0	0.152709	-0.160132	0.249359	-0.330488	1.29292	H3K27ac-preferred
chr19:40029461-40030885	EID2	0	-1.35379	15.3308	1	1	0	0.153441	-1.8106	20.7588	-0.817135	6.20723	H3K27ac-preferred
chr5:36150538-36152091	LMBRD2	0	-1.08832	11.3468	0	1	1	0.155713	0.00123858	1.28925e-05	-0.451385	1.96238	H3K27ac-preferred
chr1:954513-962266	AGRN	0	-1.67298	27.825	1	1	0	0.155866	-1.94531	30.4658	-1.304	17.9909	H3K27ac-preferred
chr1:155291086-155295775	RUSC1	0	-1.36323	21.7558	1	1	0	0.157272	-1.65925	26.5694	-1.07467	13.7357	H3K27ac-preferred
chr1:155291086-155295775	RUSC1	0	-1.36323	21.7558	1	1	0	0.157272	-1.65925	26.5694	-1.07467	13.7357	H3K27ac-preferred
chr22:36235106-36236508	RBFOX2	122	-1.23885	10.0971	1	1	0	0.15896	0.292325	0.352788	-0.28758	0.542918	H3K27ac-preferred
chr22:36422204-36426006	RBFOX2	0	-1.49048	20.3547	1	1	0	0.15896	-1.39874	15.3778	-0.670201	4.45745	H3K27ac-preferred
chr7:111843456-111847808	ZNF277	0	-1.62604	36.7504	1	1	1	0.160158	-0.279308	1.04009	-0.391472	2.28858	H3K27ac-preferred
chr9:131037081-131039660	GOLGA2	0	-1.0427	12.6304	1	1	0	0.160211	-0.660664	4.46969	-0.574562	3.83933	H3K27ac-preferred
chr19:45753518-45756049	MARK4	0	-1.11838	10.2369	1	1	0	0.161715	-1.00623	6.35538	-0.709545	4.32972	H3K27ac-preferred
chr11:118992252-118993294	HINFP	20	-2.1992	29.1323	1	1	1	0.163743	-0.820587	2.27525	-0.420854	1.387	H3K27ac-preferred
chr4:17578202-17580677	LAP3	0	-1.39065	19.4644	1	1	0	0.16522	-1.87289	25.9996	-1.01757	10.3548	H3K27ac-preferred
chr4:2963983-2966397	NOP14	0	-1.25617	15.8419	0	1	0	0.168968	-1.20082	13.0171	-0.689886	5.05806	H3K27ac-preferred
chr16:2523189-2526033	TBC1D24	0	-1.68757	19.3524	1	1	0	0.169064	-2.27669	27.8668	-1.49819	16.6681	H3K27ac-preferred
chr2:74691417-74693407	MOGS	0	-1.05493	10.8049	0	1	0	0.170328	-0.530465	2.43752	-0.659229	4.54247	H3K27ac-preferred
chr3:49054802-49056612	DALRD3	0	-1.6949	22.9507	1	1	0	0.170455	-0.51427	2.06993	-0.611171	3.55191	H3K27ac-preferred
chr1:235489457-235493733	ARID4B	0	-1.11541	16.7357	0	1	0	0.170873	-1.92736	39.9537	-0.517293	3.61342	H3K27ac-preferred
chr1:235489457-235493733	ARID4B	0	-1.11541	16.7357	0	1	0	0.170873	-1.92736	39.9537	-0.517293	3.61342	H3K27ac-preferred
chr1:235489457-235493733	ARID4B	0	-1.11541	16.7357	0	1	0	0.170873	-1.92736	39.9537	-0.517293	3.61342	H3K27ac-preferred
chr16:729968-735415	JMJD8	0	-1.25954	13.6326	1	1	0	0.174244	-0.822449	4.85154	-0.999767	9.37515	H3K27ac-preferred
chr16:729968-735415	JMJD8	0	-1.25954	13.6326	1	1	0	0.174244	-0.822449	4.85154	-0.999767	9.37515	H3K27ac-preferred
chr6:170122762-170124094	PHF10	12	-1.70021	11.759	0	1	0	0.175713	-0.871698	2.91696	-0.220103	0.277802	H3K27ac-preferred
chr8:145514176-145517011	HSF1	0	-1.0332	10.6998	1	1	0	0.176014	-1.27197	14.2367	-0.387961	1.57424	H3K27ac-preferred
chr19:42786899-42790070	CIC	0	-1.65551	17.5179	1	1	0	0.176281	-2.00914	20.445	-0.874217	5.6277	H3K27ac-preferred
chr15:51913033-51915892	DMXL2	0	-1.19908	16.3253	0	1	0	0.177407	-0.905319	8.39006	-0.375392	1.63163	H3K27ac-preferred
chr1:31379611-31383034	SDC3	0	-1.51795	17.4481	1	1	0	0.178019	-1.47705	14.0636	-1.22699	12.623	H3K27ac-preferred
chr20:47440778-47445531	PREX1	0	-1.45926	23.145	1	1	0	0.178241	-0.0267511	0.0077853	-0.269648	0.855988	H3K27ac-preferred
chr9:132368867-132370414	NTMT1	749	-1.13295	9.81396	1	0	0	0.179331	0.389779	1.14843	-0.554184	2.47699	H3K27ac-preferred
chr1:6673725-6676112	PHF13	0	-1.11156	8.9307	1	1	0	0.179447	-2.66535	35.1999	-1.36468	14.2114	H3K27ac-preferred
chr3:58483180-58483805	KCTD6	287	-1.86396	15.759	1	0	1	0.179486	0.951253	2.8317	0.266339	0.375604	H3K27ac-preferred
chr7:2671527-2676710	TTYH3	0	-1.90982	30.9724	1	1	0	0.179845	-0.338183	0.980935	-0.601807	3.35584	H3K27ac-preferred
chr8:126009442-126014178	SQLE	0	-1.0827	16.5774	1	1	0	0.180766	0.0693115	0.0571494	-0.562787	4.52059	H3K27ac-preferred
chr19:7459201-7461440	ARHGEF18	0	-1.26597	17.9695	1	1	0	0.181316	0.517489	2.5933	-0.355242	1.50235	H3K27ac-preferred
chr1:26560590-26561903	CEP85	0	-1.44813	19.974	0	1	0	0.182045	-1.79353	18.9278	-1.09037	11.4899	H3K27ac-preferred
chr2:30143124-30144547	ALK	0	-1.03192	9.55666	0	1	0	0.182345	0.310694	0.875924	-0.175733	0.30965	H3K27ac-preferred
chr12:105723827-105726420	C12orf75	0	-1.19714	9.70744	1	1	0	0.182535	-1.4222	10.7029	-0.712082	3.83755	H3K27ac-preferred
chr17:36908883-36909902	PSMB3	0	-2.0194	30.4609	1	1	0	0.187083	-0.243683	0.382166	-0.360757	1.23039	H3K27ac-preferred
chr1:153929373-153931233	CRTC2	0	-1.70684	27.3571	1	1	0	0.187712	-0.886429	5.52401	-0.411448	1.82494	H3K27ac-preferred
chr16:14725676-14726593	BFAR	75	-1.10267	8.85619	1	1	0	0.18809	-0.390599	0.71173	-0.174205	0.217263	H3K27ac-preferred
chr18:9135571-9139006	ANKRD12	0	-1.07154	10.4312	0	1	0	0.188924	-0.810158	5.68924	-0.583215	3.25229	H3K27ac-preferred
chr18:9135571-9139006	ANKRD12	0	-1.07154	10.4312	0	1	0	0.188924	-0.810158	5.68924	-0.583215	3.25229	H3K27ac-preferred
chr5:139416279-139423969	NRG2	0	-1.21961	22.5432	1	1	0	0.190018	-1.10859	16.7527	-0.653176	6.45145	H3K27ac-preferred
chr14:76044258-76045647	FLVCR2	0	-1.44907	11.6484	1	1	0	0.190855	-1.30151	7.32799	-0.327947	0.717718	H3K27ac-preferred
chr3:147123100-147134751	ZIC1	0	-1.13538	22.6011	1	1	1	0.191474	0.153383	0.414796	-0.0113589	0.00231641	H3K27ac-preferred
chr6:80246558-80248523	LCA5	0	-1.26158	10.8122	0	1	0	0.191789	0.384646	0.997207	0.332435	0.89665	H3K27ac-preferred
chr11:63992530-63994800	TRPT1	0	-1.23425	15.3761	1	1	0	0.192785	-0.649745	3.86122	-0.783752	6.29125	H3K27ac-preferred
chr11:63992530-63994800	TRPT1	0	-1.23425	15.3761	1	1	0	0.192785	-0.649745	3.86122	-0.783752	6.29125	H3K27ac-preferred
chr5:88177384-88180880	MEF2C	0	-1.47282	28.8297	0	1	0	0.193322	-0.551017	3.50193	-0.415711	2.38738	H3K27ac-preferred
chr14:77923008-77925555	AHSA1	0	-1.08184	13.8135	1	1	0	0.194953	-0.671069	4.48616	-0.255751	0.777643	H3K27ac-preferred
chr14:77923008-77925555	AHSA1	0	-1.08184	13.8135	1	1	0	0.194953	-0.671069	4.48616	-0.255751	0.777643	H3K27ac-preferred
chr20:59826773-59830131	CDH4	0	-1.14694	8.85496	1	1	0	0.196333	-0.0106617	0.000855053	-0.313521	0.829244	H3K27ac-preferred
chr1:157961944-157966813	KIRREL	0	-1.16599	18.1277	1	1	0	0.197939	0.800356	8.5439	0.390413	2.20812	H3K27ac-preferred
chr13:45915557-45916491	TPT1-AS1	78	-1.2339	9.37184	0	1	0	0.198611	-0.575329	1.72239	0.0489455	0.0156543	H3K27ac-preferred
chr14:73358054-73360813	DPF3	0	-2.05293	42.9475	1	1	1	0.199768	-0.143256	0.20454	-0.265807	0.876402	H3K27ac-preferred
chr14:73361062-73361714	DPF3	239	-2.44281	23.5111	1	1	1	0.199768	0.514447	0.83294	-0.0110779	0.000672292	H3K27ac-preferred
chr19:19248261-19249346	TMEM161A	0	-1.01986	10.3595	1	1	0	0.19991	0.210828	0.385916	-0.687996	4.71993	H3K27ac-preferred
chr7:73132522-73134021	STX1A	0	-2.15171	27.341	1	1	0	0.200941	-0.884304	2.6501	-0.810008	5.08448	H3K27ac-preferred
chr7:73134158-73134920	STX1A	142	-1.7738	13.6489	1	0	0	0.200941	-2.25405	10.2669	-0.131964	0.0772687	H3K27ac-preferred
chr19:19322665-19324990	NCAN	0	-1.70118	27.9757	1	1	0	0.202291	-1.17464	9.76402	-0.870721	7.66027	H3K27ac-preferred
chr11:62431739-62435660	SNORA57	0	-1.54368	30.5898	1	1	0	0.203103	-1.86063	35.3726	-1.0232	13.6367	H3K27ac-preferred
chr8:128746404-128753177	MYC	0	-1.26395	21.3323	1	1	1	0.203431	0.508076	3.44674	-0.153141	0.324809	H3K27ac-preferred
chr3:185823298-185826948	ETV5	0	-1.05792	15.8057	1	1	1	0.203972	-1.8997	42.1333	-0.928526	12.0979	H3K27ac-preferred
chr9:132402520-132405460	ASB6	0	-1.40882	16.7095	1	1	1	0.205409	0.343027	0.986685	-0.386809	1.36247	H3K27ac-preferred
chr6:3455598-3457724	SLC22A23	0	-1.25429	10.8101	1	1	0	0.206074	0.336669	0.879933	-0.300732	0.790713	H3K27ac-preferred
chr11:65336342-65339011	SSSCA1	0	-1.33332	19.6274	1	1	1	0.20722	-0.66927	3.95774	-0.729269	5.97043	H3K27ac-preferred
chr6:19837575-19840827	ID4	0	-2.18872	36.2296	0	1	0	0.207309	-0.505113	1.87218	-0.804789	6.05337	H3K27ac-preferred
chr11:62431739-62435660	METTL12	0	-1.54368	30.5898	1	1	0	0.207365	-1.86063	35.3726	-1.0232	13.6367	H3K27ac-preferred
chrX:118986075-118987060	UPF3B	0	-1.29681	12.1711	0	1	0	0.208422	-1.47894	11.5417	-0.637793	2.96154	H3K27ac-preferred
chr9:131217813-131220073	ODF2	0	-1.3837	15.2403	1	1	1	0.208749	-1.98953	22.066	-1.42862	16.1497	H3K27ac-preferred
chr9:131217813-131220073	ODF2	0	-1.3837	15.2403	1	1	1	0.208749	-1.98953	22.066	-1.42862	16.1497	H3K27ac-preferred
chr9:131217813-131220073	ODF2	0	-1.3837	15.2403	1	1	1	0.208749	-1.98953	22.066	-1.42862	16.1497	H3K27ac-preferred
chr10:101944459-101947087	ERLIN1	0	-1.43981	19.9838	1	1	0	0.209282	-1.03723	8.43636	-0.462643	2.15495	H3K27ac-preferred
chr10:101944459-101947087	ERLIN1	0	-1.43981	19.9838	1	1	0	0.209282	-1.03723	8.43636	-0.462643	2.15495	H3K27ac-preferred
chr8:30241216-30244544	RBPMS	0	-1.32528	12.5287	0	1	0	0.209653	-0.105602	0.0787131	-0.489137	1.78827	H3K27ac-preferred
chr1:93810531-93814142	DR1	0	-1.10879	16.2928	0	1	1	0.211286	-1.01687	12.2057	-0.312864	1.30821	H3K27ac-preferred
chr2:219080973-219083496	ARPC2	0	-1.02158	11.5452	1	1	0	0.211811	-0.773323	5.77242	-0.54933	3.27285	H3K27ac-preferred
chr2:219080973-219083496	ARPC2	0	-1.02158	11.5452	1	1	0	0.211811	-0.773323	5.77242	-0.54933	3.27285	H3K27ac-preferred
chr6:10408242-10415906	TFAP2A-AS1	0	-1.16143	19.7017	1	1	0	0.212985	-1.28784	21.6811	-0.838301	10.2557	H3K27ac-preferred
chr20:32398999-32401113	CHMP4B	0	-2.04596	46.6919	1	1	0	0.215242	-0.299786	0.890059	-0.350713	1.62521	H3K27ac-preferred
chr11:73470232-73473098	RAB6A	0	-1.09181	14.4484	0	1	1	0.216916	-0.661099	4.93434	-0.857944	8.96612	H3K27ac-preferred
chr11:73470232-73473098	RAB6A	0	-1.09181	14.4484	0	1	1	0.216916	-0.661099	4.93434	-0.857944	8.96612	H3K27ac-preferred
chr11:63534917-63537335	C11orf95	0	-1.40619	11.0601	1	1	0	0.217557	-1.90986	17.5156	-1.07495	8.08658	H3K27ac-preferred
chrX:46696349-46697747	RP2	3	-1.81664	19.0774	0	1	0	0.21831	-2.17216	13.7559	-0.35527	0.815223	H3K27ac-preferred
chr11:118962741-118966242	H2AFX	0	-1.74706	32.7642	1	1	0	0.219225	-1.87405	27.3105	-1.37004	20.9638	H3K27ac-preferred
chr2:33824444-33825212	FAM98A	16	-1.19301	8.06573	0	1	0	0.220062	-0.820912	3.42179	-0.518144	1.56962	H3K27ac-preferred
chr11:117197685-117199784	CEP164	0	-1.3769	16.5932	0	1	0	0.221336	-0.393247	1.26619	-0.62794	3.67204	H3K27ac-preferred
chr14:77606509-77608848	ZDHHC22	0	-1.29838	13.2453	1	1	0	0.221484	-1.34861	11.3686	-1.20052	11.5386	H3K27ac-preferred
chr11:841706-846888	TSPAN4	0	-1.05601	11.4706	1	1	0	0.22223	-0.553505	2.97998	-0.881192	8.27236	H3K27ac-preferred
chr11:841706-846888	TSPAN4	0	-1.05601	11.4706	1	1	0	0.22223	-0.553505	2.97998	-0.881192	8.27236	H3K27ac-preferred
chr11:841706-846888	TSPAN4	0	-1.05601	11.4706	1	1	0	0.22223	-0.553505	2.97998	-0.881192	8.27236	H3K27ac-preferred
chr11:841706-846888	TSPAN4	0	-1.05601	11.4706	1	1	0	0.22223	-0.553505	2.97998	-0.881192	8.27236	H3K27ac-preferred
chr12:122709481-122710778	DIABLO	0	-1.03738	11.2573	1	1	0	0.226183	-0.66667	4.0265	-0.7003	5.04036	H3K27ac-preferred
chr5:112628558-112631450	MCC	0	-1.84026	31.5701	1	1	0	0.227082	-0.0704303	0.0418202	-0.297091	0.941007	H3K27ac-preferred
chr4:38663890-38671420	KLF3	0	-1.13075	17.0806	1	1	1	0.227962	-0.138624	0.264252	-0.100699	0.140225	H3K27ac-preferred
chr9:35747361-35750521	GBA2	0	-1.45741	25.8634	1	1	0	0.228073	-0.0246575	0.00732263	-0.461384	2.83644	H3K27ac-preferred
chr9:35747361-35750521	GBA2	0	-1.45741	25.8634	1	1	0	0.228073	-0.0246575	0.00732263	-0.461384	2.83644	H3K27ac-preferred
chr4:170540719-170543203	CLCN3	0	-1.29145	14.0876	0	1	1	0.229353	0.125902	0.125994	-0.343834	1.05863	H3K27ac-preferred
chr7:150782174-150787345	AGAP3	0	-1.43239	20.8087	1	1	1	0.229666	-2.00985	36.5292	-1.10019	12.7101	H3K27ac-preferred
chr7:150782174-150787345	AGAP3	0	-1.43239	20.8087	1	1	1	0.229666	-2.00985	36.5292	-1.10019	12.7101	H3K27ac-preferred
chr2:217497564-217502531	IGFBP2	0	-1.62051	29.7122	1	1	0	0.229736	-0.767531	6.17745	-0.931338	10.147	H3K27ac-preferred
chr21:34397062-34404091	OLIG2	0	-1.52059	25.9316	1	1	1	0.230655	-0.462841	2.40232	-1.02295	11.8257	H3K27ac-preferred
chr3:183872261-183876312	DVL3	0	-1.61074	33.819	1	1	0	0.233344	-1.06671	13.324	-0.749814	7.81815	H3K27ac-preferred
chr6:31626778-31629317	C6orf47	0	-1.42213	21.1196	1	1	0	0.234742	-0.916177	7.70401	-0.862547	7.7526	H3K27ac-preferred
chr16:30086347-30088497	PPP4C	0	-1.34197	19.04	1	1	0	0.235592	-0.664125	4.07342	-0.127464	0.18034	H3K27ac-preferred
chr19:18303940-18305351	MPV17L2	0	-1.78884	19.5333	1	1	1	0.236267	-1.6115	6.36951	-1.12691	8.16349	H3K27ac-preferred
chr10:75670191-75671875	PLAU	0	-1.30454	10.8115	1	1	0	0.236389	-0.767042	3.2749	-1.1493	8.51945	H3K27ac-preferred
chr16:754052-756775	FBXL16	0	-1.7037	21.3866	1	1	0	0.237427	-1.3314	11.0098	-0.746197	4.792	H3K27ac-preferred
chr9:139331518-139334446	INPP5E	0	-1.73825	22.9057	1	1	0	0.239861	-0.539217	2.11224	-0.919887	7.48308	H3K27ac-preferred
chr7:6675880-6678273	ZNF316	0	-1.05866	10.295	1	1	0	0.240462	-0.66495	4.04377	-0.591851	3.42422	H3K27ac-preferred
chr17:27051267-27056647	TLCD1	0	-1.53418	25.621	1	1	1	0.243468	-0.453195	2.19389	-0.697192	5.52038	H3K27ac-preferred
chr17:27051267-27056647	TLCD1	0	-1.53418	25.621	1	1	1	0.243468	-0.453195	2.19389	-0.697192	5.52038	H3K27ac-preferred
chr19:42829626-42830966	MEGF8	0	-1.45213	18.5123	1	1	1	0.243905	-0.680391	3.35741	-0.517805	2.37807	H3K27ac-preferred
chr14:105258951-105262957	AKT1	0	-1.02263	9.18276	1	1	0	0.244741	-1.7842	23.7913	-1.1271	11.3605	H3K27ac-preferred
chr14:105258951-105262957	AKT1	0	-1.02263	9.18276	1	1	0	0.244741	-1.7842	23.7913	-1.1271	11.3605	H3K27ac-preferred
chr12:50613342-50617451	LIMA1	0	-1.01533	16.022	1	1	1	0.245238	-0.128414	0.23768	-0.218705	0.738745	H3K27ac-preferred
chr19:4472204-4475731	HDGFRP2	0	-1.59922	29.375	1	1	0	0.246354	0.176022	0.350355	-0.551704	3.94828	H3K27ac-preferred
chr7:44796371-44796913	ZMIZ2	585	-2.1105	8.10707	1	0	0	0.247165	-0.870995	0.891535	-0.971708	2.91154	H3K27ac-preferred
chr1:113246641-113250599	RHOC	0	-1.79743	35.4307	1	1	1	0.248249	-0.673947	4.71073	-0.659022	5.2321	H3K27ac-preferred
chr1:113246641-113250599	RHOC	0	-1.79743	35.4307	1	1	1	0.248249	-0.673947	4.71073	-0.659022	5.2321	H3K27ac-preferred
chr5:141015303-141017791	RELL2	0	-1.5984	17.1294	1	1	0	0.248443	-2.3189	22.501	-0.850497	5.16729	H3K27ac-preferred
chr19:660964-664093	RNF126	0	-1.27047	13.4236	1	1	0	0.248926	-0.999556	7.52376	-1.01859	9.01317	H3K27ac-preferred
chr19:58144374-58145598	ZNF211	0	-1.08428	11.1611	1	1	0	0.250082	-0.302657	0.685694	-0.502716	2.48884	H3K27ac-preferred
chr3:48671876-48673845	SLC26A6	0	-1.97017	34.43	1	1	1	0.250146	-1.50924	15.266	-0.420861	1.84298	H3K27ac-preferred
chr3:10053082-10053634	EMC3	151	-2.07669	9.94388	1	0	0	0.252181	-1.41545	3.89296	-0.673244	1.27261	H3K27ac-preferred
chr13:39258772-39262759	FREM2	0	-1.14652	17.7242	1	1	0	0.252213	0.286231	1.0246	-0.14967	0.307796	H3K27ac-preferred
chr4:11428533-11431185	HS3ST1	0	-1.6962	18.79	1	1	0	0.253072	1.22872	10.3003	0.130717	0.134214	H3K27ac-preferred
chr16:89723183-89725516	CHMP1A	0	-1.37297	16.5916	1	1	0	0.25639	-0.178205	0.280758	-0.550322	2.89932	H3K27ac-preferred
chr3:197517280-197519368	LRCH3	0	-1.06718	14.1448	0	1	0	0.257736	-1.40956	21.9331	-0.473368	2.89391	H3K27ac-preferred
chr12:124067528-124070197	TMED2	0	-1.08596	15.2279	1	1	1	0.257797	-0.655948	4.87763	-0.565132	4.17235	H3K27ac-preferred
chr12:124067528-124070197	TMED2	0	-1.08596	15.2279	1	1	1	0.257797	-0.655948	4.87763	-0.565132	4.17235	H3K27ac-preferred
chr14:104182044-104183427	ZFYVE21	0	-2.16409	21.8467	1	1	1	0.259272	-1.66571	8.11777	-1.28714	9.95853	H3K27ac-preferred
chr1:15943823-15945442	DDI2	0	-1.80981	27.4771	0	1	0	0.259384	-2.58268	30.0282	-0.868266	7.08063	H3K27ac-preferred
chr10:104263701-104264972	SUFU	0	-2.33465	26.4279	0	1	0	0.259627	-1.51761	6.9611	-1.07514	7.90074	H3K27ac-preferred
chr2:112811307-112812210	TMEM87B	590	-1.68847	16.3371	1	1	0	0.259825	-2.58099	18.3599	-1.0984	7.16616	H3K27ac-preferred
chr2:210443931-210445458	MAP2	0	-1.38714	14.0596	1	1	0	0.260405	0.819266	3.35039	0.139095	0.143522	H3K27ac-preferred
chr17:70113854-70120878	SOX9	0	-1.07885	16.8756	1	1	1	0.260495	0.563618	4.60015	-0.0525067	0.0408433	H3K27ac-preferred
chr19:53660823-53662467	ZNF347	0	-2.05883	33.6219	0	1	0	0.260815	-1.55452	13.3346	-0.730735	4.91409	H3K27ac-preferred
chr19:53660823-53662467	ZNF347	0	-2.05883	33.6219	0	1	0	0.260815	-1.55452	13.3346	-0.730735	4.91409	H3K27ac-preferred
chr2:118770485-118772617	CCDC93	0	-1.04366	10.3085	1	1	0	0.260968	-0.780505	4.80014	-0.595778	3.45644	H3K27ac-preferred
chr1:15850017-15851522	CASP9	0	-1.12933	9.34295	0	1	0	0.261014	-0.578461	1.83885	-0.442544	1.5726	H3K27ac-preferred
chr1:15850017-15851522	CASP9	0	-1.12933	9.34295	0	1	0	0.261014	-0.578461	1.83885	-0.442544	1.5726	H3K27ac-preferred
chr2:69239965-69242275	ANTXR1	0	-1.07446	11.9305	1	1	0	0.261193	-0.443728	1.81034	-0.0829457	0.0769116	H3K27ac-preferred
chr17:27222790-27225984	FLOT2	0	-1.5628	25.7002	1	1	1	0.263774	0.0782703	0.0659043	-0.221071	0.575868	H3K27ac-preferred
chr17:27222790-27225984	FLOT2	0	-1.5628	25.7002	1	1	1	0.263774	0.0782703	0.0659043	-0.221071	0.575868	H3K27ac-preferred
chr22:50688427-50690505	HDAC10	0	-1.67099	20.2757	1	1	0	0.263958	-0.356251	0.808308	-1.34015	13.8556	H3K27ac-preferred
chr15:65132647-65135844	PLEKHO2	0	-1.78185	35.5935	1	1	0	0.265396	-1.61102	23.0785	-0.651324	5.17686	H3K27ac-preferred
chr16:11038334-11039108	CLEC16A	0	-1.74046	12.9954	1	1	0	0.265659	-1.34811	2.88322	-0.819343	3.16768	H3K27ac-preferred
chr5:159738498-159740507	CCNJL	0	-1.18127	9.77449	1	1	0	0.26624	-1.22665	9.06689	-0.775667	4.26195	H3K27ac-preferred
chr4:78977093-78980815	FRAS1	0	-1.13917	14.2491	0	1	0	0.266667	0.207801	0.450006	-0.00856244	0.000861618	H3K27ac-preferred
chr17:40825688-40829146	PLEKHH3	0	-2.18932	43.2656	1	1	1	0.266805	-1.77884	20.5268	-1.13298	13.2264	H3K27ac-preferred
chr17:40825688-40829146	PLEKHH3	0	-2.18932	43.2656	1	1	1	0.266805	-1.77884	20.5268	-1.13298	13.2264	H3K27ac-preferred
chr22:38348711-38350731	C22orf23	0	-1.13049	13.6072	1	1	0	0.268784	-1.17745	9.70099	-1.04538	11.1708	H3K27ac-preferred
chr22:38348711-38350731	C22orf23	0	-1.13049	13.6072	1	1	0	0.268784	-1.17745	9.70099	-1.04538	11.1708	H3K27ac-preferred
chr12:56752257-56753991	STAT2	46	-1.00308	8.76551	1	1	1	0.269198	0.259308	0.405108	-0.468713	1.90885	H3K27ac-preferred
chr7:111843456-111847808	DOCK4	0	-1.62604	36.7504	1	1	1	0.270049	-0.279308	1.04009	-0.391472	2.28858	H3K27ac-preferred
chr11:68036801-68040387	C11orf24	0	-1.07573	15.4325	1	1	1	0.271996	-0.88805	9.5119	-0.569599	4.33187	H3K27ac-preferred
chr17:80674506-80675489	FN3KRP	0	-1.43229	14.5509	0	1	0	0.272253	-3.1617	36.5592	-1.20027	10.4661	H3K27ac-preferred
chr6:43137643-43144564	SRF	0	-1.02858	13.279	1	1	0	0.272273	-1.15257	14.9827	-0.690185	6.14912	H3K27ac-preferred
chr6:43137643-43144564	SRF	0	-1.02858	13.279	1	1	0	0.272273	-1.15257	14.9827	-0.690185	6.14912	H3K27ac-preferred
chr16:30759629-30760569	PHKG2	10	-1.38192	13.3103	0	1	0	0.272303	-1.37421	9.75673	-0.96076	6.93993	H3K27ac-preferred
chr2:198570041-198572499	MARS2	14	-2.04769	31.5024	1	1	0	0.273729	-1.48801	8.01183	-0.709815	4.37491	H3K27ac-preferred
chr3:11622578-11625249	VGLL4	0	-1.22953	16.7324	1	0	0	0.275497	0.194001	0.361619	0.154747	0.276977	H3K27ac-preferred
chr16:56224592-56226429	GNAO1	0	-1.67131	15.3224	1	1	0	0.276569	-1.51213	9.84096	-0.976571	5.54363	H3K27ac-preferred
chr19:2095037-2096689	MOB3A	0	-1.70333	20.1908	1	1	0	0.277029	-1.30239	9.82457	-0.803027	5.40076	H3K27ac-preferred
chr22:21270793-21273952	CRKL	0	-1.16086	11.3209	0	1	0	0.277744	-1.80934	20.7252	-0.845909	6.0987	H3K27ac-preferred
chr11:117048763-117051321	SIDT2	0	-1.67079	24.5206	1	1	0	0.278248	-0.837884	4.69085	-0.596838	3.41462	H3K27ac-preferred
chr4:153272817-153273944	FBXW7	166	-2.18374	24.5387	0	1	0	0.279464	0.237693	0.215263	0.0398506	0.00896462	H3K27ac-preferred
chr4:153455515-153459077	FBXW7	0	-1.10594	12.7752	1	1	0	0.279464	-1.32458	15.3633	-0.711674	5.28099	H3K27ac-preferred
chr4:153455515-153459077	FBXW7	0	-1.10594	12.7752	1	1	0	0.279464	-1.32458	15.3633	-0.711674	5.28099	H3K27ac-preferred
chrX:15352623-15353715	PIGA	0	-1.18508	9.60256	0	1	0	0.280092	-0.133986	0.120906	-0.229699	0.398876	H3K27ac-preferred
chr4:153455515-153459077	MIR4453	0	-1.10594	12.7752	1	1	0	0.282032	-1.32458	15.3633	-0.711674	5.28099	H3K27ac-preferred
chr17:72744677-72746844	MIR3615	0	-2.8545	57.6069	1	1	0	0.283836	-2.07481	19.8082	-0.981552	9.15701	H3K27ac-preferred
chr3:184048823-184057094	FAM131A	0	-1.03072	11.8778	1	1	0	0.283875	-1.49038	20.6709	-0.742879	6.31504	H3K27ac-preferred
chr3:184048823-184057094	FAM131A	0	-1.03072	11.8778	1	1	0	0.283875	-1.49038	20.6709	-0.742879	6.31504	H3K27ac-preferred
chr11:66886664-66889034	KDM2A	0	-1.99114	29.9556	0	1	0	0.285924	-2.04162	22.1101	-0.493855	2.1757	H3K27ac-preferred
chr11:67006478-67007241	KDM2A	265	-1.62899	12.199	1	0	1	0.285924	-1.45766	4.79121	-0.123285	0.0609633	H3K27ac-preferred
chr11:67007349-67009372	KDM2A	0	-1.2183	15.8594	1	1	1	0.285924	-0.21867	0.397341	-0.592025	3.51307	H3K27ac-preferred
chr4:13544644-13546829	NKX3-2	0	-1.39065	18.2574	1	1	0	0.286508	-1.1939	12.2205	-0.770578	6.05898	H3K27ac-preferred
chr21:34098480-34101342	SYNJ1	0	-1.48331	22.2778	1	1	0	0.28841	-1.50875	17.2585	-1.13689	12.9096	H3K27ac-preferred
chr21:34098480-34101342	SYNJ1	0	-1.48331	22.2778	1	1	0	0.28841	-1.50875	17.2585	-1.13689	12.9096	H3K27ac-preferred
chr1:184722355-184724132	EDEM3	0	-1.86301	32.7692	0	1	0	0.289439	-1.45351	13.6731	-0.836533	7.29121	H3K27ac-preferred
chr2:220093192-220095556	ATG9A	0	-1.9954	33.9689	1	1	0	0.291209	-0.652215	2.93255	-0.727611	5.36916	H3K27ac-preferred
chr6:138819316-138821513	NHSL1	0	-1.09166	9.86497	1	1	1	0.293276	-0.472225	1.4783	-0.192962	0.326697	H3K27ac-preferred
chr3:67048738-67049703	KBTBD8	12	-1.71011	16.6535	1	1	0	0.293815	-1.68768	11.2707	-0.569484	2.18381	H3K27ac-preferred
chr17:61627722-61629969	DCAF7	0	-1.05464	14.2572	1	1	0	0.29397	-1.06832	12.2025	-0.48996	3.13687	H3K27ac-preferred
chr3:52563043-52570427	NT5DC2	0	-1.22232	17.4618	1	1	1	0.296972	-0.623055	4.45893	-0.895244	9.39011	H3K27ac-preferred
chr3:52563043-52570427	NT5DC2	0	-1.22232	17.4618	1	1	1	0.296972	-0.623055	4.45893	-0.895244	9.39011	H3K27ac-preferred
chr16:837338-838402	RPUSD1	0	-2.14777	22.0127	1	1	0	0.298259	-2.26818	11.1396	-1.37608	11.0702	H3K27ac-preferred
chr12:65002670-65006568	RASSF3	0	-1.08416	13.9593	1	1	0	0.298399	-1.49106	24.0202	-0.617846	4.68341	H3K27ac-preferred
chr9:140483528-140485937	ZMYND19	0	-1.58426	15.3243	1	1	0	0.299236	-2.57067	28.6876	-1.32263	12.2869	H3K27ac-preferred
chr9:131266921-131267943	GLE1	0	-1.29949	13.0406	1	1	0	0.299954	-1.07001	5.97598	-0.23896	0.454191	H3K27ac-preferred
chr9:133971034-133975131	AIF1L	0	-1.7664	33.5708	1	1	0	0.300421	0.129625	0.180775	-0.291361	1.02866	H3K27ac-preferred
chr11:63992530-63994800	NUDT22	0	-1.23425	15.3761	1	1	0	0.301183	-0.649745	3.86122	-0.783752	6.29125	H3K27ac-preferred
chr11:63992530-63994800	NUDT22	0	-1.23425	15.3761	1	1	0	0.301183	-0.649745	3.86122	-0.783752	6.29125	H3K27ac-preferred
chr17:16944726-16949149	MPRIP	0	-1.65735	27.6085	1	1	0	0.301204	-0.993958	8.12296	-0.571491	3.70774	H3K27ac-preferred
chr17:27272071-27278628	PHF12	0	-1.25984	20.6487	1	1	0	0.302241	0.251807	0.804695	-0.0831111	0.0940761	H3K27ac-preferred
chr21:46706645-46708855	POFUT2	0	-1.24499	10.1859	1	1	0	0.30359	-1.10035	6.30765	-0.977211	7.13517	H3K27ac-preferred
chr20:30538647-30539908	PDRG1	0	-1.80938	29.8208	1	1	0	0.305286	-0.486272	1.88507	-0.383773	1.54653	H3K27ac-preferred
chr14:69441595-69447501	ACTN1	0	-1.02286	12.648	1	1	0	0.305966	-0.99654	10.922	-0.821255	8.1106	H3K27ac-preferred
chr19:47216589-47218453	PRKD2	0	-1.00991	10.6306	1	1	0	0.306728	-0.366308	1.2681	-0.504523	2.67119	H3K27ac-preferred
chr19:47218777-47221243	PRKD2	0	-2.32282	49.8188	1	1	0	0.306728	-0.640284	2.97125	-0.519657	3.0609	H3K27ac-preferred
chrX:54947209-54948369	TRO	0	-1.06695	9.50778	0	1	0	0.312	-1.479	10.5861	-0.83343	4.89452	H3K27ac-preferred
chr16:58230790-58232179	CSNK2A2	0	-1.92833	21.6152	1	1	0	0.312602	-1.44844	10.3953	-0.645899	3.39469	H3K27ac-preferred
chr12:45608468-45612441	ANO6	0	-1.17066	19.541	1	1	1	0.312673	-1.23008	19.0432	-0.488113	3.48613	H3K27ac-preferred
chr11:60672520-60674749	PRPF19	0	-1.10677	10.4391	1	1	0	0.312999	-1.39596	12.9955	-0.94854	7.60448	H3K27ac-preferred
chr3:167810567-167815185	GOLIM4	0	-1.06229	16.8408	0	1	1	0.313201	-1.29561	21.7613	-0.751181	8.37599	H3K27ac-preferred
chr21:47646894-47648750	LSS	0	-1.48166	19.273	1	1	0	0.313588	-1.0695	7.35334	-0.80338	6.11591	H3K27ac-preferred
chr17:617206-618944	VPS53	0	-1.33803	15.9814	1	1	0	0.314315	-0.833659	5.17054	-0.685868	4.62319	H3K27ac-preferred
chr15:99788374-99792484	LRRC28	0	-1.24119	23.2002	1	1	1	0.317592	-0.889	10.7304	-0.404113	2.49211	H3K27ac-preferred
chr15:99788374-99792484	LRRC28	0	-1.24119	23.2002	1	1	1	0.317592	-0.889	10.7304	-0.404113	2.49211	H3K27ac-preferred
chr19:10675559-10677803	KRI1	0	-1.00558	10.7935	1	1	0	0.3197	-1.42929	18.1547	-0.817132	6.86242	H3K27ac-preferred
chr5:137774111-137776541	REEP2	0	-1.35041	15.8378	1	1	0	0.320046	-0.86998	5.31586	-0.465036	2.03369	H3K27ac-preferred
chr2:200316620-200329127	SATB2	0	-1.24283	23.102	1	1	0	0.320171	-0.192901	0.555539	-0.185419	0.532879	H3K27ac-preferred
chr19:55573936-55574578	RDH13	7	-1.80417	16.0099	0	1	0	0.320266	-1.6532	9.09388	-1.10283	6.67252	H3K27ac-preferred
chr13:53422976-53423532	PCDH8	202	-2.47585	9.7254	0	1	0	0.320616	-1.13992	1.9906	-2.01386	6.49386	H3K27ac-preferred
chr13:45991117-45992615	SLC25A30	0	-1.01555	9.55888	0	1	0	0.321952	-1.79479	19.2628	-1.13578	11.2478	H3K27ac-preferred
chr5:156997588-157003635	ADAM19	0	-1.41975	20.209	1	1	0	0.322349	0.970402	9.84831	-0.0215583	0.00501665	H3K27ac-preferred
chr11:82610220-82610772	PRCP	873	-4.12194	16.4652	0	0	0	0.323603	-1.08714	1.00262	-1.33869	2.88172	H3K27ac-preferred
chr11:82610825-82612689	PRCP	0	-1.57327	17.2133	0	1	0	0.323603	-1.33354	8.53865	-0.846688	5.03134	H3K27ac-preferred
chr4:119607494-119607815	METTL14	970	-3.22857	7.98891	1	1	0	0.323963	0.118713	0.00583793	-0.536875	0.378105	H3K27ac-preferred
chr4:2756942-2758179	TNIP2	0	-1.22528	8.626	0	1	0	0.324447	-1.42033	8.65154	-0.567478	2.19186	H3K27ac-preferred
chr4:2756942-2758179	TNIP2	0	-1.22528	8.626	0	1	0	0.324447	-1.42033	8.65154	-0.567478	2.19186	H3K27ac-preferred
chr17:73510070-73513902	TSEN54	0	-1.21804	14.3898	1	1	0	0.325007	-1.1741	12.1926	-0.873667	7.64647	H3K27ac-preferred
chr20:3765664-3767923	CDC25B	0	-1.2793	10.0582	1	1	0	0.32842	-2.47344	29.2221	-1.37259	12.6771	H3K27ac-preferred
chr5:141698368-141708053	SPRY4	0	-2.04377	51.8629	1	1	1	0.328797	0.469465	2.8436	-0.292318	1.1556	H3K27ac-preferred
chr5:141698368-141708053	SPRY4	0	-2.04377	51.8629	1	1	1	0.328797	0.469465	2.8436	-0.292318	1.1556	H3K27ac-preferred
chr3:48722211-48724011	NCKIPSD	0	-1.43745	14.2687	1	1	0	0.328898	-1.20714	8.4665	-0.177394	0.253492	H3K27ac-preferred
chr19:47351815-47354187	AP2S1	0	-1.15436	14.4683	1	1	1	0.33166	-1.15278	12.4129	-0.77339	6.40382	H3K27ac-preferred
chr19:47351815-47354187	AP2S1	0	-1.15436	14.4683	1	1	1	0.33166	-1.15278	12.4129	-0.77339	6.40382	H3K27ac-preferred
chr19:56185200-56188483	EPN1	0	-1.05538	9.20172	1	1	0	0.33169	-1.33451	12.1039	-0.888684	6.86288	H3K27ac-preferred
chr19:56185200-56188483	EPN1	0	-1.05538	9.20172	1	1	0	0.33169	-1.33451	12.1039	-0.888684	6.86288	H3K27ac-preferred
chr9:20620653-20623816	MLLT3	0	-1.34371	20.3878	1	1	1	0.331932	-0.948541	8.59551	-0.690352	5.5457	H3K27ac-preferred
chr9:20620653-20623816	MLLT3	0	-1.34371	20.3878	1	1	1	0.331932	-0.948541	8.59551	-0.690352	5.5457	H3K27ac-preferred
chr10:99204847-99206859	ZDHHC16	0	-1.02479	9.63853	1	1	0	0.332584	-0.242163	0.463334	-0.550539	2.74092	H3K27ac-preferred
chr19:49494430-49498198	GYS1	0	-1.57219	28.7662	1	1	0	0.33374	-0.562574	3.17755	-0.736223	6.48818	H3K27ac-preferred
chr6:56705178-56709217	DST	0	-1.11041	12.5627	0	1	0	0.333847	0.424912	1.82947	0.00287624	9.23692e-05	H3K27ac-preferred
chr6:56714853-56717535	DST	0	-1.21205	13.572	1	1	0	0.333847	0.87084	6.28913	0.210004	0.423284	H3K27ac-preferred
chr20:61435078-61438378	OGFR	0	-1.05983	7.92116	1	1	0	0.333999	-0.481519	1.64778	-0.400413	1.24454	H3K27ac-preferred
chr12:121018548-121019218	POP5	0	-1.7259	19.1131	0	1	0	0.335496	-0.299126	0.376894	-0.187332	0.258139	H3K27ac-preferred
chr12:121018548-121019218	POP5	0	-1.7259	19.1131	0	1	0	0.335496	-0.299126	0.376894	-0.187332	0.258139	H3K27ac-preferred
chr5:151049095-151067683	SPARC	0	-1.10434	20.2909	1	1	1	0.335771	0.120055	0.231825	-0.0684254	0.0798501	H3K27ac-preferred
chr19:19495425-19501644	GATAD2A	0	-1.06376	14.8646	1	1	1	0.336375	-0.424673	2.3187	-0.425017	2.39166	H3K27ac-preferred
chr6:123316723-123318059	CLVS2	0	-1.44788	11.2891	0	1	0	0.337479	-1.18962	5.43353	-1.56102	11.2317	H3K27ac-preferred
chr2:68477689-68481250	PPP3R1	0	-1.07176	12.2749	0	1	0	0.337888	-1.14891	12.9503	-0.489063	2.81328	H3K27ac-preferred
chr16:3185041-3186252	ZNF213	0	-1.30355	11.642	1	1	0	0.33789	-1.4915	12.2132	-0.416924	1.23688	H3K27ac-preferred
chr16:3185041-3186252	ZNF213	0	-1.30355	11.642	1	1	0	0.33789	-1.4915	12.2132	-0.416924	1.23688	H3K27ac-preferred
chr11:6623624-6627093	ILK	0	-1.92544	44.1529	1	1	0	0.338326	-0.945118	8.73207	-0.573364	4.26086	H3K27ac-preferred
chr11:6623624-6627093	ILK	0	-1.92544	44.1529	1	1	0	0.338326	-0.945118	8.73207	-0.573364	4.26086	H3K27ac-preferred
chr14:60971944-60975750	SIX6	188	-1.41192	28.8416	0	1	0	0.338807	0.232549	0.744691	-0.297398	1.31032	H3K27ac-preferred
chr9:99380363-99382732	CDC14B	0	-1.21182	11.5879	1	1	0	0.340827	-0.416624	1.29613	-0.701124	4.54149	H3K27ac-preferred
chr2:241506759-241509058	RNPEPL1	0	-1.29224	10.8385	1	1	0	0.340962	-1.78136	19.4036	-1.1561	10.5522	H3K27ac-preferred
chr16:30378792-30381950	TBC1D10B	0	-2.59715	63.1279	1	1	0	0.346083	-1.33359	13.8749	-0.886465	9.48917	H3K27ac-preferred
chr14:69441595-69447501	ACTN1-AS1	0	-1.02286	12.648	1	1	0	0.346136	-0.99654	10.922	-0.821255	8.1106	H3K27ac-preferred
chr14:96828673-96830833	GSKIP	0	-1.78409	30.4246	0	1	0	0.346995	-0.821617	5.41774	-0.662601	4.90834	H3K27ac-preferred
chr16:89766698-89768601	SPATA2L	0	-1.51719	19.0603	1	1	0	0.349643	-0.64908	3.03369	-0.896903	7.28896	H3K27ac-preferred
chrX:54835496-54836715	MAGED2	4	-1.83378	17.758	1	1	0	0.350527	1.24496	4.87496	-0.619816	1.99273	H3K27ac-preferred
chr19:41815267-41817319	CCDC97	0	-1.0521	12.6649	1	1	0	0.352491	0.389881	1.61704	-0.260581	0.788336	H3K27ac-preferred
chr19:41815267-41817319	CCDC97	0	-1.0521	12.6649	1	1	0	0.352491	0.389881	1.61704	-0.260581	0.788336	H3K27ac-preferred
chrX:77150095-77150961	MAGT1	104	-1.56054	11.5995	0	1	0	0.352581	-2.0417	12.6161	-0.18034	0.151539	H3K27ac-preferred
chr9:127053581-127055666	NEK6	0	-1.08693	8.41626	1	0	0	0.352843	0.513487	1.85491	0.390118	1.34704	H3K27ac-preferred
chr9:127053581-127055666	NEK6	0	-1.08693	8.41626	1	0	0	0.352843	0.513487	1.85491	0.390118	1.34704	H3K27ac-preferred
chr17:7591591-7593113	WRAP53	0	-2.27535	35.9788	1	1	1	0.353281	-0.126684	0.0596239	-0.890265	6.53024	H3K27ac-preferred
chr6:112194792-112196430	FYN	138	-1.0074	9.76451	1	1	0	0.356652	-0.713995	3.74873	-0.59235	2.97713	H3K27ac-preferred
chr16:2961818-2962967	FLYWCH1	0	-1.53588	15.238	0	1	0	0.356808	-0.235226	0.285716	-0.396096	1.36795	H3K27ac-preferred
chr12:110904763-110905116	GPN3	973	-2.83357	9.72952	1	0	0	0.356988	-1.72343	1.90715	0.13897	0.0338904	H3K27ac-preferred
chr19:46497671-46498335	CCDC61	384	-1.24132	8.22144	0	1	1	0.358865	0.598827	1.61834	-0.12126	0.0755184	H3K27ac-preferred
chr19:46498647-46499442	CCDC61	0	-1.25808	10.215	0	1	1	0.358865	-0.563439	1.15175	0.086437	0.0513682	H3K27ac-preferred
chr16:4742696-4743537	NUDT16L1	157	-1.8459	17.7325	1	1	0	0.359605	-0.319844	0.28837	-1.11071	7.1467	H3K27ac-preferred
chr16:4743612-4744847	NUDT16L1	0	-2.26142	16.1714	1	1	0	0.359605	-1.00769	2.68402	-0.933986	3.74308	H3K27ac-preferred
chr6:131381535-131384447	EPB41L2	15	-1.57131	23.6485	0	1	0	0.360678	-1.1461	10.3212	-0.576177	3.48571	H3K27ac-preferred
chr19:1883535-1885551	ABHD17A	0	-2.3717	29.6266	1	1	0	0.362646	-2.42983	14.9704	-0.979274	6.49572	H3K27ac-preferred
chr8:124252339-124254293	C8orf76	0	-1.19904	14.281	0	1	0	0.363401	-0.572101	2.88297	-0.54215	3.13832	H3K27ac-preferred
chr19:16652015-16654656	CHERP	0	-1.41589	22.7667	1	1	0	0.364073	-1.52264	20.4673	-0.997129	11.2625	H3K27ac-preferred
chr1:87792978-87802349	LMO4	0	-1.225	22.3795	1	1	0	0.364357	-0.492113	3.55072	-0.449998	3.08358	H3K27ac-preferred
chr12:56614215-56618000	RNF41	0	-1.17074	16.1484	1	1	1	0.366903	-0.372283	1.48646	-0.70322	5.87867	H3K27ac-preferred
chr12:56614215-56618000	RNF41	0	-1.17074	16.1484	1	1	1	0.366903	-0.372283	1.48646	-0.70322	5.87867	H3K27ac-preferred
chr12:56614215-56618000	RNF41	0	-1.17074	16.1484	1	1	1	0.366903	-0.372283	1.48646	-0.70322	5.87867	H3K27ac-preferred
chr15:43211581-43213127	TTBK2	0	-1.57182	19.242	0	1	0	0.367831	-1.42237	11.0116	-0.319363	0.886185	H3K27ac-preferred
chr8:38854269-38863886	ADAM9	0	-1.18803	19.1503	1	1	0	0.370178	0.625245	4.7615	0.0942438	0.126089	H3K27ac-preferred
chr13:58204291-58206630	PCDH17	0	-1.73783	24.9969	0	1	0	0.372182	-0.694745	3.02295	-0.205514	0.389887	H3K27ac-preferred
chr14:81999405-82000270	SEL1L	0	-1.29266	11.7306	0	1	1	0.372361	-1.18201	8.6324	0.020375	0.00307628	H3K27ac-preferred
chr19:46219286-46220618	FBXO46	751	-1.59818	18.1907	0	1	0	0.372755	0.00588085	0.000194503	-0.0808782	0.0549127	H3K27ac-preferred
chr3:4533912-4536297	ITPR1	0	-1.07183	11.7848	1	1	0	0.374984	-0.642794	3.31562	-0.348598	1.25452	H3K27ac-preferred
chr17:30227910-30228773	UTP6	0	-1.69869	19.8383	0	1	0	0.375956	-1.96763	14.4736	-0.347878	0.894094	H3K27ac-preferred
chr17:27067369-27077060	TRAF4	0	-1.40198	24.1015	1	1	1	0.37601	-0.453336	2.55726	-0.518046	3.40556	H3K27ac-preferred
chr11:925760-927383	AP2A2	0	-1.46095	15.0751	1	1	0	0.376246	-1.88715	18.1948	-1.01948	8.2196	H3K27ac-preferred
chr16:2582102-2583245	MIR3178	97	-1.45684	11.8684	0	1	0	0.376971	-1.43688	7.21011	-0.775286	3.56675	H3K27ac-preferred
chr8:145580774-145583244	SLC52A2	0	-2.60776	39.2523	1	1	0	0.378393	-1.84808	16.209	-1.13197	10.2028	H3K27ac-preferred
chr8:145580774-145583244	SLC52A2	0	-2.60776	39.2523	1	1	0	0.378393	-1.84808	16.209	-1.13197	10.2028	H3K27ac-preferred
chr8:145580774-145583244	SLC52A2	0	-2.60776	39.2523	1	1	0	0.378393	-1.84808	16.209	-1.13197	10.2028	H3K27ac-preferred
chr10:32215644-32220291	ARHGAP12	0	-1.35228	19.1982	0	1	0	0.378912	-0.116024	0.133471	-0.179752	0.360777	H3K27ac-preferred
chr12:108908971-108910065	FICD	0	-1.13497	10.9176	1	1	0	0.380097	-0.319954	0.726543	-0.818135	5.69704	H3K27ac-preferred
chr14:103850687-103854213	MARK3	0	-1.31583	18.2842	1	1	0	0.382377	-1.26972	15.1338	-0.747698	5.95721	H3K27ac-preferred
chr2:201170348-201173279	SPATS2L	0	-1.04245	9.15961	0	1	0	0.382804	-1.5594	17.8312	-0.729552	4.8589	H3K27ac-preferred
chr2:201170348-201173279	SPATS2L	0	-1.04245	9.15961	0	1	0	0.382804	-1.5594	17.8312	-0.729552	4.8589	H3K27ac-preferred
chr2:201170348-201173279	SPATS2L	0	-1.04245	9.15961	0	1	0	0.382804	-1.5594	17.8312	-0.729552	4.8589	H3K27ac-preferred
chr8:145909411-145911318	ARHGAP39	0	-1.59735	15.0936	1	1	0	0.383143	-2.31068	20.4293	-1.25713	10.9275	H3K27ac-preferred
chr2:231729089-231731607	ITM2C	0	-1.20673	14.2131	1	1	0	0.384826	-0.77472	5.3244	-1.01991	10.3697	H3K27ac-preferred
chr2:231729089-231731607	ITM2C	0	-1.20673	14.2131	1	1	0	0.384826	-0.77472	5.3244	-1.01991	10.3697	H3K27ac-preferred
chr2:231729089-231731607	ITM2C	0	-1.20673	14.2131	1	1	0	0.384826	-0.77472	5.3244	-1.01991	10.3697	H3K27ac-preferred
chr7:6486201-6489286	DAGLB	0	-1.64294	33.6806	1	1	0	0.38537	-0.702121	5.40652	-0.368306	1.79331	H3K27ac-preferred
chr10:104261149-104261808	ACTR1A	704	-2.93445	9.06214	0	1	0	0.385381	0.78525	0.217863	-0.111089	0.0280591	H3K27ac-preferred
chr17:74447388-74449355	UBE2O	0	-1.25071	11.7556	1	1	1	0.38561	-2.0074	24.4296	-0.783472	5.02899	H3K27ac-preferred
chr22:50739582-50746201	PLXNB2	0	-1.81024	33.2353	1	1	0	0.388929	-0.398857	1.53284	-0.831066	7.63887	H3K27ac-preferred
chr22:50746346-50748190	PLXNB2	346	-1.16535	9.91245	1	0	0	0.388929	-1.41897	10.7573	-0.853879	5.06043	H3K27ac-preferred
chr21:28213555-28219475	ADAMTS1	0	-1.06378	11.8674	1	1	0	0.388982	-1.28772	15.3885	-1.10254	11.9777	H3K27ac-preferred
chr7:33079059-33079805	NT5C3A	972	-1.52276	10.5115	0	1	0	0.389231	-0.909469	2.36671	0.170516	0.144576	H3K27ac-preferred
chr1:153893869-153895481	GATAD2B	0	-1.0997	13.6774	0	1	0	0.390541	-1.48836	20.5962	-0.406574	1.96298	H3K27ac-preferred
chr2:44395933-44398845	PPM1B	0	-1.25911	18.5067	1	1	0	0.39133	-1.11997	11.18	-0.464321	2.66695	H3K27ac-preferred
chr16:84177569-84178852	HSDL1	0	-1.7816	23.1261	1	1	0	0.393208	-1.37085	9.56698	-0.77144	5.07884	H3K27ac-preferred
chr1:16938879-16940602	NBPF1	0	-1.29597	20.949	1	1	1	0.393255	-0.947936	9.88858	-0.741465	7.32832	H3K27ac-preferred
chr6:123100628-123102491	FABP7	9	-1.9204	33.4104	0	1	1	0.393845	0.777822	4.31529	-0.230701	0.555283	H3K27ac-preferred
chr6:99282398-99287703	POU3F2	0	-2.3622	65.6014	0	1	1	0.394749	-0.422398	1.92077	-0.764866	7.97368	H3K27ac-preferred
chr1:893915-894682	NOC2L	0	-2.03266	20.8626	0	1	0	0.396656	-0.616005	1.23825	-0.865558	4.91882	H3K27ac-preferred
chr10:105155232-105157716	USMG5	0	-1.08525	11.2479	1	1	0	0.398442	-0.529829	2.27027	-0.822018	6.13946	H3K27ac-preferred
chr6:11537743-11539350	TMEM170B	0	-1.26349	8.13292	0	1	1	0.399364	-1.98835	16.0443	-1.08486	7.07308	H3K27ac-preferred
chr4:924549-927136	GAK	0	-1.9345	30.3461	1	1	0	0.401411	-0.490655	1.58466	-0.555782	2.89366	H3K27ac-preferred
chr19:50167166-50170660	IRF3	0	-2.2089	57.8572	1	1	0	0.402758	-0.760442	5.62088	-0.732481	7.40965	H3K27ac-preferred
chr11:65654628-65662210	FIBP	0	-1.04951	14.0389	1	1	0	0.402851	-1.35099	20.4245	-1.22499	18.6601	H3K27ac-preferred
chr19:14640301-14641324	MIR639	0	-1.46893	18.8712	0	1	1	0.403453	-1.74737	16.7081	-0.799046	5.62095	H3K27ac-preferred
chr5:74805631-74807542	COL4A3BP	0	-1.16129	14.3485	0	1	1	0.403799	-0.697625	4.35823	-0.357184	1.40872	H3K27ac-preferred
chr3:66548983-66551549	LRIG1	0	-1.57242	22.9778	0	1	1	0.404639	-0.77362	5.33064	-0.375851	1.51395	H3K27ac-preferred
chrX:68048834-68050746	EFNB1	0	-3.20408	45.6425	0	1	0	0.405366	-2.07958	10.2941	-0.637301	2.81982	H3K27ac-preferred
chr2:235858587-235864650	SH3BP4	0	-1.35576	21.3003	1	1	0	0.407731	-0.0325337	0.0124071	-0.323084	1.31145	H3K27ac-preferred
chr21:34442119-34445601	OLIG1	0	-1.29958	14.4752	1	1	1	0.408109	-0.681134	3.98346	-0.95313	7.95888	H3K27ac-preferred
chr3:178864438-178867861	PIK3CA	0	-1.32928	20.4049	0	1	0	0.408109	-1.0358	11.0048	-0.23994	0.722211	H3K27ac-preferred
chr6:42951415-42952176	PPP2R5D	61	-1.31498	10.7283	0	1	0	0.408195	-0.577709	1.84685	-0.96009	5.15484	H3K27ac-preferred
chr6:42952231-42953215	PPP2R5D	0	-1.70945	18.8458	1	1	0	0.408195	-1.9054	15.9487	-0.777495	4.33418	H3K27ac-preferred
chr8:144896427-144898866	SCRIB	0	-2.06413	24.937	1	1	0	0.408208	-1.10456	6.23597	-1.0819	8.56066	H3K27ac-preferred
chr7:30065576-30069396	PLEKHA8	0	-1.24995	21.1048	0	1	1	0.408995	-0.482512	2.94058	-0.472331	3.1317	H3K27ac-preferred
chr8:145686815-145689103	CYHR1	0	-1.85791	15.5657	1	1	0	0.410053	-2.29942	17.6043	-1.01876	6.44443	H3K27ac-preferred
chr19:12777003-12778168	WDR83	0	-1.16753	9.32405	1	1	0	0.41026	-0.526837	1.59128	-0.0905412	0.0659404	H3K27ac-preferred
chr14:65567897-65569369	MAX	0	-1.82204	31.3952	1	1	0	0.410296	-2.20066	27.5032	-1.09066	12.1386	H3K27ac-preferred
chr22:50312280-50313092	CRELD2	3	-1.48726	11.0035	1	1	0	0.410758	-1.42444	8.57537	-0.738823	3.4748	H3K27ac-preferred
chr20:61491443-61493210	TCFL5	0	-2.00381	16.3338	1	1	0	0.412114	-2.34434	24.761	-1.04494	7.39682	H3K27ac-preferred
chr5:147159677-147162298	JAKMIP2	113	-1.10154	12.0761	1	1	1	0.4137	-0.91461	6.67863	-0.533372	2.64824	H3K27ac-preferred
chr17:43393038-43394589	MAP3K14	0	-1.49254	14.9674	1	1	0	0.415357	-2.23439	24.1231	-0.78893	4.84025	H3K27ac-preferred
chr11:64072921-64074599	ESRRA	0	-1.34889	11.5513	1	1	0	0.415994	-1.74702	14.8332	-1.06437	8.06977	H3K27ac-preferred
chr11:64072921-64074599	ESRRA	0	-1.34889	11.5513	1	1	0	0.415994	-1.74702	14.8332	-1.06437	8.06977	H3K27ac-preferred
chr1:28413692-28415251	EYA3	0	-1.00694	10.6707	1	1	0	0.417038	-0.401565	1.33181	-0.778253	6.00425	H3K27ac-preferred
chr1:28415354-28415636	EYA3	207	-3.30207	9.55491	0	1	0	0.417038	0.200773	0.0263531	-0.609423	0.639917	H3K27ac-preferred
chr14:51558922-51563896	TRIM9	0	-1.17926	16.4614	1	1	1	0.418751	-0.304891	1.08076	-0.526704	3.30946	H3K27ac-preferred
chr17:7516756-7518377	SHBG	0	-1.62264	17.8649	0	1	1	0.419033	-1.40436	8.87879	-0.927412	6.98839	H3K27ac-preferred
chr1:45670582-45672914	ZSWIM5	0	-1.49979	17.8551	0	1	0	0.419196	-2.07559	27.4334	-0.725897	5.12341	H3K27ac-preferred
chr14:54976480-54977681	CGRRF1	0	-1.3257	16.4411	1	1	0	0.419655	-0.597151	2.497	-0.246483	0.596794	H3K27ac-preferred
chr6:35995461-35997985	MAPK14	8	-1.62266	26.0185	0	1	0	0.420209	-1.9952	26.4388	-0.900501	8.50707	H3K27ac-preferred
chr17:28086908-28089241	SSH2	0	-1.45239	20.9762	1	1	0	0.420476	-1.35627	12.7663	-0.788414	6.47751	H3K27ac-preferred
chr1:145476965-145478755	LIX1L	0	-1.27254	15.3496	1	1	0	0.420965	-2.00297	27.9815	-0.479084	2.34589	H3K27ac-preferred
chr1:156642439-156648134	NES	0	-1.47226	30.3367	1	1	1	0.421183	-0.382243	1.99527	-0.558499	4.52661	H3K27ac-preferred
chr12:88429182-88430104	C12orf29	0	-1.28649	12.5573	0	1	1	0.42148	-1.39995	10.2158	-0.488389	1.90921	H3K27ac-preferred
chr6:31795459-31795872	HSPA1B	0	-1.8551	9.00881	0	1	0	0.422	-0.0165694	0.000383799	-1.29633	5.92161	H3K27ac-preferred
chr2:26255339-26258990	RAB10	0	-1.32225	25.2558	1	1	0	0.422945	-1.61135	30.3059	-0.673567	6.76577	H3K27ac-preferred
chr11:63953581-63955342	STIP1	0	-2.16282	22.9873	1	1	1	0.424256	-1.297	5.88528	-1.24738	9.40864	H3K27ac-preferred
chr16:2205625-2207265	TRAF7	0	-1.97676	24.7066	1	1	1	0.424558	-2.43105	22.3937	-0.94925	6.71714	H3K27ac-preferred
chr12:124456110-124459195	ZNF664	0	-1.31389	13.865	1	1	0	0.42614	-1.40413	14.4323	-0.659557	3.9528	H3K27ac-preferred
chr17:8053661-8059894	PER1	0	-1.60427	32.503	1	1	0	0.426911	-0.830808	7.90591	-0.697026	6.48362	H3K27ac-preferred
chr19:55768784-55770516	PPP6R1	0	-1.03853	9.12258	1	1	0	0.427419	-1.38917	14.1376	-0.637373	3.80419	H3K27ac-preferred
chr5:176943010-176944717	DDX41	0	-1.18527	11.645	1	1	1	0.428511	-0.585456	2.3037	-1.08951	9.62801	H3K27ac-preferred
chr19:1094254-1095452	POLR2E	0	-2.2999	32.2269	1	1	0	0.429271	-1.24712	5.55243	-0.965898	7.07848	H3K27ac-preferred
chr6:42712642-42713884	TBCC	0	-1.37618	13.1072	1	1	0	0.432857	-0.756549	2.76126	-0.611682	2.62476	H3K27ac-preferred
chr3:50364656-50366369	TUSC2	0	-1.60322	21.635	1	1	0	0.43295	-0.550032	2.02447	-0.888399	7.13061	H3K27ac-preferred
chr19:18942206-18945266	UPF1	0	-1.28419	12.2687	1	1	0	0.433898	-1.70762	16.6711	-0.670812	3.89151	H3K27ac-preferred
chr17:73850137-73853184	WBP2	0	-1.05211	14.9167	1	1	0	0.434149	-0.997193	12.2167	-0.399246	2.16341	H3K27ac-preferred
chr17:73850137-73853184	WBP2	0	-1.05211	14.9167	1	1	0	0.434149	-0.997193	12.2167	-0.399246	2.16341	H3K27ac-preferred
chr17:73850137-73853184	WBP2	0	-1.05211	14.9167	1	1	0	0.434149	-0.997193	12.2167	-0.399246	2.16341	H3K27ac-preferred
chr3:93698862-93699937	ARL13B	0	-1.56375	18.1898	0	1	0	0.435349	-1.54928	12.0568	-1.05513	8.83289	H3K27ac-preferred
chr14:59654276-59655223	DAAM1	158	-1.07675	10.159	0	1	0	0.435626	-1.43553	11.9358	-0.896279	6.71856	H3K27ac-preferred
chr19:2840392-2842492	ZNF555	0	-1.11997	11.4502	0	1	0	0.436401	-0.687007	4.28321	-0.719437	4.97884	H3K27ac-preferred
chr1:155230758-155232822	SCAMP3	0	-1.42689	18.4214	1	1	0	0.436468	-0.888378	5.77482	-0.435944	1.8216	H3K27ac-preferred
chr2:223724458-223727675	ACSL3	0	-1.15054	13.2873	1	1	0	0.437382	-0.828722	6.26274	-0.739549	5.80066	H3K27ac-preferred
chr19:14605727-14607021	GIPC1	0	-2.13058	28.7994	1	1	0	0.437504	-0.451425	1.01327	-0.73444	4.70728	H3K27ac-preferred
chr17:26970577-26973033	KIAA0100	0	-1.55078	20.3772	1	1	0	0.4376	-1.01441	7.45359	-0.716749	4.76666	H3K27ac-preferred
chr11:776172-778662	PDDC1	0	-1.03888	9.80139	1	1	0	0.440346	-2.29587	39.688	-1.01904	9.73034	H3K27ac-preferred
chr7:2443146-2444654	CHST12	0	-2.31292	39.7069	1	1	0	0.441115	-1.44125	11.5878	-0.516098	2.6026	H3K27ac-preferred
chr12:56135564-56139834	GDF11	0	-1.92644	32.4099	1	1	0	0.441477	-1.83652	21.2773	-0.927708	8.39392	H3K27ac-preferred
chr15:45693771-45696650	GATM	0	-1.15617	15.1608	1	1	0	0.441496	-0.856486	7.58632	-0.771407	7.00547	H3K27ac-preferred
chr18:60382403-60392277	PHLPP1	0	-1.38987	24.433	1	1	0	0.44232	0.570118	4.02488	0.0674725	0.0607742	H3K27ac-preferred
chr2:231576764-231579288	CAB39	0	-1.33066	13.4258	0	1	0	0.442436	-1.35024	11.2282	-0.589595	2.86542	H3K27ac-preferred
chr2:231576764-231579288	CAB39	0	-1.33066	13.4258	0	1	0	0.442436	-1.35024	11.2282	-0.589595	2.86542	H3K27ac-preferred
chr12:104849710-104854160	CHST11	0	-2.31859	54.3233	1	1	0	0.443244	0.322645	1.07914	0.000571923	3.90512e-06	H3K27ac-preferred
chrX:117479977-117481356	WDR44	0	-1.26267	13.8857	0	1	0	0.443915	-1.35701	11.0332	-0.769593	4.82101	H3K27ac-preferred
chr1:36615366-36618121	TRAPPC3	252	-1.15879	13.8134	1	0	1	0.444819	0.360879	1.32546	-0.00661004	0.000463834	H3K27ac-preferred
chr8:67578136-67579508	VCPIP1	0	-1.48075	19.586	1	1	0	0.445283	-0.552964	1.97406	-0.569595	3.24769	H3K27ac-preferred
chrX:49687199-49688182	CLCN5	0	-1.49852	11.0184	0	1	0	0.447143	-0.0396715	0.0061009	-0.809565	3.7355	H3K27ac-preferred
chr22:26984864-26986712	TPST2	0	-1.16454	9.93813	1	1	0	0.449585	-1.81014	15.3159	-0.892747	6.28959	H3K27ac-preferred
chr20:3765664-3767923	CENPB	0	-1.2793	10.0582	1	1	0	0.449844	-2.47344	29.2221	-1.37259	12.6771	H3K27ac-preferred
chr19:54639715-54640720	CNOT3	716	-1.89445	20.4869	1	1	0	0.452119	0.446811	0.474825	-0.734696	3.45706	H3K27ac-preferred
chr5:108741980-108745725	PJA2	0	-1.23347	20.5243	0	1	1	0.45346	-0.702435	5.82064	-0.645652	5.42438	H3K27ac-preferred
chr12:118808405-118810773	TAOK3	0	-2.59612	41.0269	1	1	0	0.454814	-0.542132	1.17901	-0.706981	3.70224	H3K27ac-preferred
chr9:131102028-131103732	SLC27A4	0	-1.47022	15.4443	0	1	0	0.455194	-1.03734	6.77272	-1.10384	10.5266	H3K27ac-preferred
chr3:50273528-50277495	GNAI2	0	-2.03174	46.5355	1	1	1	0.456097	-1.51743	20.5108	-0.822736	8.27777	H3K27ac-preferred
chr3:50282695-50287151	GNAI2	0	-1.50227	23.9309	1	1	1	0.456097	-1.33306	14.6879	-0.354147	1.48845	H3K27ac-preferred
chr3:88106534-88109952	CGGBP1	0	-1.00984	12.4214	1	1	0	0.461361	-0.974777	10.31	-0.516567	3.31351	H3K27ac-preferred
chrX:149105722-149107706	CXorf40B	0	-1.84615	16.1698	0	1	0	0.462347	-0.49352	0.854897	-0.329593	0.582408	H3K27ac-preferred
chr12:120699423-120703676	PXN	0	-1.499	18.7276	1	1	1	0.463354	-0.994247	6.60219	-0.443731	1.92833	H3K27ac-preferred
chr16:430624-434358	TMEM8A	0	-1.83225	26.7072	1	1	0	0.464207	-0.992608	7.09003	-0.783312	5.68509	H3K27ac-preferred
chr11:70243435-70247200	CTTN	0	-1.14824	13.9599	1	1	0	0.464333	-0.650087	4.09703	-0.650336	4.653	H3K27ac-preferred
chr17:37023335-37028901	LASP1	0	-1.29459	20.3665	1	1	1	0.466164	-1.98701	38.6545	-0.656321	5.39611	H3K27ac-preferred
chr8:38853012-38854155	TM2D2	0	-1.2568	10.7094	0	1	0	0.468584	-1.59951	11.9177	-0.486057	1.62012	H3K27ac-preferred
chr1:36348714-36349720	AGO1	0	-1.25631	11.5832	0	1	0	0.469348	-1.53013	11.2549	-1.10188	8.87752	H3K27ac-preferred
chr7:100181632-100183934	LRCH4	0	-1.51825	23.778	1	1	1	0.469928	-1.41351	16.5914	-0.824901	7.57403	H3K27ac-preferred
chr19:9945907-9946902	PIN1	25	-1.14425	10.2008	0	1	0	0.471946	-0.791326	3.65164	-0.475713	1.90531	H3K27ac-preferred
chr3:184036846-184038960	EIF4G1	0	-1.63694	22.2405	1	0	0	0.471969	-0.634156	2.54685	-0.350664	1.1717	H3K27ac-preferred
chr10:112679211-112680891	SHOC2	0	-1.64798	13.2639	0	1	0	0.472009	-2.30525	12.7007	-0.868609	4.70818	H3K27ac-preferred
chr16:3450127-3451064	ZSCAN32	1	-1.80367	20.1334	0	1	0	0.472164	-1.3068	4.90305	-0.985889	6.14253	H3K27ac-preferred
chr15:66993510-66996636	SMAD6	0	-1.77681	16.7832	1	1	0	0.472562	-0.609542	1.72974	-1.12331	8.38404	H3K27ac-preferred
chr6:80816344-80817007	BCKDHB	18	-1.50258	10.5326	0	1	0	0.474179	-0.910387	3.12269	-0.959654	4.6579	H3K27ac-preferred
chr2:175349794-175351865	GPR155	0	-1.42709	19.4152	1	1	0	0.475147	-1.16819	10.4058	-0.849904	6.76302	H3K27ac-preferred
chr10:16858593-16859473	RSU1	0	-1.57072	12.6481	1	1	0	0.475983	-0.623826	0.904378	-0.465682	1.15385	H3K27ac-preferred
chr10:16859659-16861019	RSU1	207	-1.08704	9.55954	1	1	0	0.475983	-0.536809	1.90812	-0.235421	0.447069	H3K27ac-preferred
chr20:60876738-60880192	ADRM1	0	-1.32692	14.7421	1	1	1	0.476161	0.427122	1.48932	-0.211148	0.421593	H3K27ac-preferred
chr12:6979898-6984073	SPSB2	0	-1.37004	21.7166	1	1	0	0.477149	-0.943888	7.96995	-0.64941	4.95181	H3K27ac-preferred
chr12:6979898-6984073	SPSB2	0	-1.37004	21.7166	1	1	0	0.477149	-0.943888	7.96995	-0.64941	4.95181	H3K27ac-preferred
chr19:39832877-39834272	SAMD4B	0	-2.51951	26.8773	1	1	0	0.479243	-1.3258	5.58832	-0.998897	6.12015	H3K27ac-preferred
chr12:123716186-123718966	MPHOSPH9	0	-1.00054	13.3234	1	1	0	0.479302	-1.70588	32.2646	-0.838399	9.14768	H3K27ac-preferred
chr19:12550500-12552023	ZNF443	0	-1.86083	26.3528	0	1	0	0.479476	-1.40367	9.78291	-1.29899	13.3687	H3K27ac-preferred
chr1:40839311-40841064	SMAP2	0	-1.88525	30.8399	1	1	0	0.482513	-0.267919	0.368067	-0.351334	1.27598	H3K27ac-preferred
chr1:40839311-40841064	SMAP2	0	-1.88525	30.8399	1	1	0	0.482513	-0.267919	0.368067	-0.351334	1.27598	H3K27ac-preferred
chr19:58325519-58326326	ZNF552	0	-1.49305	12.4664	0	1	0	0.482712	-0.310728	0.490466	-0.166919	0.167779	H3K27ac-preferred
chr9:136222491-136224297	SURF1	0	-1.1814	10.9865	1	1	0	0.483297	-1.17266	9.28784	-0.555664	2.56109	H3K27ac-preferred
chr17:79867848-79869360	PCYT2	0	-2.89537	46.4388	1	1	0	0.483757	-1.41094	7.28078	-1.02243	8.62397	H3K27ac-preferred
chr17:79867848-79869360	PCYT2	0	-2.89537	46.4388	1	1	0	0.483757	-1.41094	7.28078	-1.02243	8.62397	H3K27ac-preferred
[truncated: 869 more rows]

## Sheet: H3K27ac-pr-prom_ch.dn
peakID	geneName	distance	logFC_H4K5K8diac_H3K27ac	F_H4K5K8diac_H3K27ac	H3K4me1_overlap	H3K4me3_overlap	BRD4_DMSO_overlap	log2FC_CAGE	logFC_H4K5K8diac_JQ1_DMSO	F_H4K5K8diac_JQ1_DMSO	logFC_H3K27ac_JQ1_DMSO	F_H3K27ac_JQ1_DMSO	peak_category
[truncated: 1,471 more rows]

[truncated: 13 more sheets: H3K27ac-pr-prom_Ch.dn_Txn.dn, H3K27ac-pr-prom_Ch.up, H3K27ac-pr-prom_Ch.up_Txn.dn, H4K5acK8ac-pr-enhan, H4K5acK8ac-pr-enhan_Ch.dn, H4K5acK8ac-pr-enhan_Ch.dn_Tx.dn, H4K5acK8ac-pr-enhan_Ch.up, H4K5acK8ac-pr-enhan_Ch.up_Tx.dn, H3K27ac-pr-enhan, H3K27ac-pr-enhan_Ch.dn, H3K27ac-pr-enhan_Ch.dn_Txn.dn, H3K27ac-pr-enhan_Ch.up, H3K27ac-pr-enhan_Ch.up_Txn.dn]
