# Supplementary material for: Defining super-enhancers by highly ranked histone H4 multi-acetylation levels identifies transcription factors associated with glioblastoma stem-like properties
Source: BMC Genomics. 2023 Sep 27;24:574. doi: 10.1186/s12864-023-09659-w (PMC10523799; doi:10.1186/s12864-023-09659-w)
Supplement: Supplementary file 2 — Additional file 2: Table S1. Pairwise interactions among ChIP-seq peaks across three cell lines (Excel). Table S2. H4K5acK8ac- and H3K27ac-preferred promoters and enhancers that were differentially expressed upon JQ1 treatment in 0316-GSC cells (Excel). Table S3. Gene set enrichment analysis of genes differentially expressed between JQ1 and DMSO (vehicle control) treatment in three cell lines (Excel). Table S4. Cellular and molecular categorization of genes with H4K5acK8ac- or H3K27ac-preferred promoters or SEs in 0316-GSC cells (Excel). Table S5. Genes associated with H4K5acK8ac- and H3K27ac-preferred SEs across the three cell lines (Excel). Table S6. List of all primers and gRNAs used in this study (Excel). [file 12864_2023_9659_MOESM2_ESM.zip › Das_et_al_Supplementary_Tables/Table S1.xls]

## Sheet: Pairwise interactions
4-way pairwise interactions in 0316-GSC
	GSC.H3K4me3	GSC.H3K27ac	GSC.H4K5acK8ac	GSC.BRD4.DMSO
GSC.H3K4me3	1	0.941562	0.709041	0.0981965
GSC.H3K27ac	0.415469	1	0.632549	0.165788
GSC.H4K5acK8ac	0.458453	0.906678	1	0.18955
GSC.BRD4.DMSO	0.286014	0.888148	0.792683	1
5-way pairwise interactions in 0316-GSC
	GSC.H3K4me3	GSC.H3K27ac	GSC.H4K5acK8ac	GSC.BRD4.DMSO	GSC.H3K4me1
GSC.H3K4me3	1	0.941562	0.709041	0.0981965	0.067748
GSC.H3K27ac	0.415469	1	0.632549	0.165788	0.509795
GSC.H4K5acK8ac	0.458453	0.906678	1	0.18955	0.350923
GSC.BRD4.DMSO	0.286014	0.888148	0.792683	1	0.38872
GSC.H3K4me1	0.0251957	0.395443	0.210967	0.059414	1
4-way pairwise interactions in U87
	U87.H3K4me3	U87.H3K27ac	U87.H4K5acK8ac	U87.BRD4.DMSO
U87.H3K4me3	1	0.350351	0.242213	0.0215371
U87.H3K27ac	0.371773	1	0.502582	0.0970089
U87.H4K5acK8ac	0.370113	0.754094	1	0.0946864
U87.BRD4.DMSO	0.328208	0.922531	0.762271	1
5-way pairwise interactions in U87
	U87.H3K4me3	U87.H3K27ac	U87.H4K5acK8ac	U87.BRD4.DMSO	U87.H3K4me1
U87.H3K4me3	1	0.350351	0.242213	0.0215371	0.00276581
U87.H3K27ac	0.371773	1	0.502582	0.0970089	0.180203
U87.H4K5acK8ac	0.370113	0.754094	1	0.0946864	0.130055
U87.BRD4.DMSO	0.328208	0.922531	0.762271	1	0.124778
U87.H3K4me1	0.0107278	0.62271	0.351378	0.0336689	1
4-way pairwise interactions in C13NJ
	C13.H3K4me3	C13.H3K27ac	C13.H4K5acK8ac	C13.BRD4.DMSO
C13.H3K4me3	1	0.54155	0.543811	0.232519
C13.H3K27ac	0.449788	1	0.497313	0.176221
C13.H4K5acK8ac	0.679939	0.816819	1	0.342131
C13.BRD4.DMSO	0.828272	0.86604	0.940342	1
5-way pairwise interactions in C13NJ
	C13.H3K4me3	C13.H3K27ac	C13.H4K5acK8ac	C13.BRD4.DMSO	C13.H3K4me1
C13.H3K4me3	1	0.54155	0.543811	0.232519	0.345292
C13.H3K27ac	0.449788	1	0.497313	0.176221	0.54446
C13.H4K5acK8ac	0.679939	0.816819	1	0.342131	0.3745
C13.BRD4.DMSO	0.828272	0.86604	0.940342	1	0.162633
C13.H3K4me1	0.0956912	0.215106	0.0904802	0.0136606	1
